# Supplementary material for: RNA-Seq Analysis of Plant Maturity in Crested Wheatgrass (Agropyron cristatum L.)
Source: Genes (Basel). 2017 Oct 25;8(11):291. doi: 10.3390/genes8110291 (PMC5704204; doi:10.3390/genes8110291)
Supplement: Supplementary file 1 [file genes-08-00291-s001.zip]

Archive with 12 entries (11 files):
- Supplementary Files/
- Supplementary Files/Supplementary_File 1.docx
- Supplementary Files/Supplementary_File 11.docx
- Supplementary Files/Supplementary_File_10.xlsx
- Supplementary Files/Supplementary_File_2.docx
- Supplementary Files/Supplementary_File_3.fasta
- Supplementary Files/Supplementary_File_4.docx
- Supplementary Files/Supplementary_File_5.xlsx
- Supplementary Files/Supplementary_File_6.fasta
- Supplementary Files/Supplementary_File_7.txt
- Supplementary Files/Supplementary_File_8.xlsx
- Supplementary Files/Supplementary_File_9.xlsx
