# Supplementary material for: RNA-Seq Analysis of Plant Maturity in Crested Wheatgrass (Agropyron cristatum L.)
Source: Genes (Basel). 2017 Oct 25;8(11):291. doi: 10.3390/genes8110291 (PMC5704204; doi:10.3390/genes8110291)
Supplement: Supplementary file 1 [file genes-08-00291-s001.zip › Supplementary Files/Supplementary_File_10.xlsx]

## Sheet: sheet
Supplementary File 10 Statistically enriched pathways identified in differentially expressed genes using KOBAS database
			VS Stage(upregulated in the early maturing line)
Pathways	Pathway ID	Background number	Nt	P-Value	Corrected P-Value
Metabolic pathways	ath01100	1910	324	4.63508e-34	5.14494e-32
Biosynthesis of secondary metabolites	ath01110	1076	165	5.67206e-14	2.09866e-12
Starch and sucrose metabolism	ath00500	202	53	4.35356e-12	1.20811e-10
Photosynthesis - antenna proteins	ath00196	22	13	5.62682e-07	7.80721e-06
Photosynthesis	ath00195	77	21	7.32936e-06	7.39599e-05
Circadian rhythm - plant	ath04712	36	8	0.014	0.039
			VS Stage(upregulated in the late maturing line)
Pathways	Pathway ID	Background number	Nt	P-Value	Corrected P-Value
Metabolic pathways	hsa01100	1243	137	2.75581e-60	6.28326e-58
Carbon metabolism	hsa01200	113	33	1.95494e-26	3.71438e-25
Glyoxylate and dicarboxylate metabolism	hsa00630	28	15	7.06207e-16	1.00635e-14
Biosynthesis of amino acids	hsa01230	75	18	8.7222e-14	1.04666e-12
			BS Stage(upregulated in the early maturing line)
Pathways	Pathway ID	Background number	Nt	P-Value	Corrected P-Value
Metabolic pathways	ath01100	1910	335	1.55634e-33	1.71197e-31
Fatty acid metabolism	ath01212	67	53	1.53701e-27	8.45355e-26
Fatty acid biosynthesis	ath00061	41	41	3.17516e-24	1.16423e-22
Biosynthesis of secondary metabolites	ath01110	1076	203	1.66917e-23	4.59021e-22
Starch and sucrose metabolism	ath00500	202	58	1.3603e-13	2.49388e-12
Carbon metabolism	ath01200	262	59	3.71336e-10	5.10586e-09
Steroid biosynthesis	ath00100	35	16	7.97342e-07	5.84718e-06
			BS Stage(upregulated in the late maturing line)
Pathways	Pathway ID	Background number	Nt	P-Value	Corrected P-Value
Protein processing in endoplasmic reticulum	ath04141	212	69	2.83432e-25	3.08941e-23
Metabolic pathways	ath01100	1910	220	5.2907e-18	2.88343e-16
Carbon metabolism	ath01200	262	54	6.31404e-13	2.2941e-11
Biosynthesis of secondary metabolites	ath01110	1076	128	1.21645e-11	3.07024e-10
Carbon fixation in photosynthetic organisms	ath00710	69	25	7.2777e-11	1.32212e-09
Photosynthesis - antenna proteins	ath00196	22	15	6.63765e-10	1.03358e-08
Photosynthesis	ath00195	77	14	0.000683	0.00338
			AS Stage(upregulated in the early maturing line)
Pathways	Pathway ID	Background number	Nt	P-Value	Corrected P-Value
Metabolic pathways	ath01100	1910	105	6.40374e-22	5.31511e-20
Biosynthesis of secondary metabolites	ath01110	1076	72	2.549e-19	1.05783e-17
Phenylpropanoid biosynthesis	ath00940	157	20	1.69291e-10	4.68373e-09
Starch and sucrose metabolism	ath00500	202	15	1.70163e-05	0.000282
Carbon metabolism	ath01200	262	14	0.0008	0.00865
Photosynthesis	ath00195	77	7	0.00104	0.00955
			AS Stage(upregulated in the late maturing line)
Pathways	Pathway ID	Background number	Nt	P-Value	Corrected P-Value
Metabolic pathways	ath01100	1910	127	6.67912e-20	6.74591e-18
Biosynthesis of secondary metabolites	ath01110	1076	78	3.28711e-14	1.65999e-12
Carbon metabolism	ath01200	262	27	1.65974e-08	4.19084e-07
Photosynthesis	ath00195	77	12	3.89685e-06	5.86504e-05
Protein processing in endoplasmic reticulum	ath04141	212	20	4.06488e-06	5.86504e-05
Starch and sucrose metabolism	ath00500	202	19	7.31422e-06	8.41517e-05
Biosynthesis of amino acids	ath01230	255	21	1.62215e-05	0.000164
