# Supplementary material for: RNA-Seq Analysis of Plant Maturity in Crested Wheatgrass (Agropyron cristatum L.)
Source: Genes (Basel). 2017 Oct 25;8(11):291. doi: 10.3390/genes8110291 (PMC5704204; doi:10.3390/genes8110291)
Supplement: Supplementary file 1 [file genes-08-00291-s001.zip › Supplementary Files/Supplementary_File_5.xlsx]

## Sheet: Supplemental File 5A
Supplemental File 5A The contig N50 value is computed for cumulative sets of the most highly expressed transcripts
#E	min_expr	E-N50	num_transcripts
E1	51211.4	440	2
E2	39513.8	240	3
E3	36722.2	434	5
E4	35936.5	277	6
E5	23492.3	256	8
E6	22042.6	281	11
E7	18022.7	341	15
E8	17005.4	284	18
E9	6079.07	284	22
E10	6079.07	341	27
E11	6079.07	281	32
E12	6079.07	273	37
E13	6079.07	272	43
E14	6079.07	268	51
E15	4961.54	268	59
E16	4961.54	275	68
E17	1510.19	281	78
E18	1510.19	295	89
E19	1455.61	361	103
E20	1155.37	347	118
E21	1155.37	342	136
E22	770.742	420	156
E23	584.588	443	179
E24	554.813	437	205
E25	539.004	443	234
E26	442.323	437	265
E27	357.682	446	301
E28	357.682	465	341
E29	276.252	581	385
E30	276.252	599	435
E31	264.715	614	489
E32	208.294	633	550
E33	172.8	646	617
E34	172.8	652	692
E35	156.214	669	773
E36	130.441	685	861
E37	130.441	745	956
E38	120.37	759	1059
E39	120.37	796	1172
E40	110.424	801	1293
E41	106.751	812	1426
E42	86.731	826	1569
E43	82.565	826	1724
E44	71.361	839	1893
E45	64.893	871	2075
E46	59.822	914	2272
E47	58.277	917	2485
E48	53.44	917	2717
E49	48.079	920	2970
E50	41.863	932	3247
E51	41.863	946	3546
E52	39.02	950	3869
E53	33.125	975	4221
E54	32.434	983	4602
E55	30.828	1000	5012
E56	28.405	1017	5454
E57	26.075	1034	5931
E58	23.365	1044	6446
E59	21.489	1061	6997
E60	20.004	1080	7590
E61	18.757	1108	8227
E62	17.395	1120	8921
E63	16.968	1129	9670
E64	15.274	1142	10477
E65	14.116	1160	11347
E66	13.117	1175	12289
E67	11.337	1202	13308
E68	10.994	1215	14414
E69	9.539	1233	15615
E70	8.998	1237	16919
E71	8.191	1242	18342
E72	7.956	1242	19886
E73	7.486	1251	21563
E74	6.63	1257	23388
E75	5.473	1261	25382
E76	5.388	1260	27567
E77	4.913	1258	29966
E78	4.804	1253	32607
E79	4.373	1247	35511
E80	3.867	1242	38716
E81	3.558	1230	42249
E82	2.951	1223	46154
E83	2.836	1210	50485
E84	2.698	1195	55295
E85	2.142	1176	60654
E86	2.048	1161	66627
E87	1.774	1138	73308
E88	1.692	1115	80795
E89	1.567	1087	89200
E90	1.257	1058	98671
E91	1.148	1028	109378
E92	0.987	998	121491
E93	0.822	966	135265
E94	0.731	931	150990
E95	0.701	896	169105
E96	0.633	860	190131
E97	0.514	823	215008
E98	0.361	783	245534
E99	0.334	741	285839
E100	0	691	401587

## Sheet: Supplemental File 5B
Supplementary File 5B The number of transcripts that are expressed above a minimum TPM expression threshhold
neg_min_tpm	num_features
-28441	1
-24516	2
-18916	3
-17847	4
-17580	5
-17204	6
-16968	7
-11246	8
-11237	9
-11195	10
-10552	11
-9588	12
-8936	13
-8761	14
-8628	15
-8525	16
-8439	17
-8244	18
-8141	19
-7825	20
-7558	21
-7348	22
-7107	23
-7039	24
-6729	25
-6564	26
-6450	27
-6311	28
-6244	29
-6119	30
-5924	31
-5801	32
-5770	33
-5724	34
-5639	35
-5608	36
-5485	37
-5206	38
-5020	39
-4927	40
-4855	41
-4839	42
-4809	43
-4516	44
-4442	45
-4430	46
-4429	47
-4258	48
-4232	49
-4075	50
-4049	51
-3993	52
-3981	53
-3963	54
-3952	55
-3919	56
-3820	57
-3793	58
-3653	59
-3619	60
-3617	61
-3611	62
-3605	63
-3597	64
-3562	65
-3560	66
-3536	67
-3404	68
-3387	69
-3316	70
-3303	71
-3298	72
-3203	73
-3191	74
-3157	75
-3118	76
-3092	77
-3011	78
-2998	79
-2956	80
-2944	81
-2942	82
-2873	83
-2859	84
-2838	85
-2835	86
-2778	87
-2757	88
-2735	89
-2554	90
-2550	91
-2540	92
-2539	93
-2519	94
-2505	95
-2419	97
-2387	98
-2384	99
-2358	100
-2321	101
-2304	102
-2278	103
-2271	104
-2259	105
-2162	107
-2153	108
-2150	109
-2144	110
-2098	111
-2088	112
-2084	113
-2069	115
-2067	116
-2064	117
-2060	118
-2027	119
-2010	120
-2000	121
-1990	122
-1978	123
-1936	124
-1933	125
-1927	126
-1916	127
-1908	128
-1904	129
-1903	130
-1884	131
-1853	132
-1805	133
-1802	134
-1790	135
-1788	136
-1787	137
-1786	138
-1767	139
-1766	140
-1755	141
-1730	142
-1718	143
-1691	144
-1686	145
-1673	146
-1663	149
-1640	150
-1637	151
-1636	152
-1635	153
-1634	154
-1630	155
-1629	156
-1626	157
-1619	158
-1592	159
-1585	160
-1576	161
-1559	162
-1534	163
-1527	164
-1522	165
-1517	166
-1486	167
-1482	168
-1480	169
-1477	170
-1471	171
-1445	172
-1434	173
-1432	174
-1413	175
-1401	176
-1394	177
-1389	178
-1380	179
-1376	180
-1374	181
-1372	182
-1368	183
-1360	184
-1359	185
-1357	186
-1331	188
-1325	189
-1314	190
-1313	191
-1307	192
-1306	193
-1303	194
-1302	195
-1294	196
-1293	197
-1291	198
-1278	199
-1263	200
-1255	201
-1249	202
-1244	203
-1243	204
-1233	205
-1232	206
-1218	208
-1215	209
-1214	210
-1213	211
-1206	212
-1190	213
-1179	215
-1178	216
-1177	217
-1176	218
-1174	219
-1169	220
-1165	221
-1163	222
-1161	223
-1159	224
-1154	225
-1153	226
-1149	227
-1148	228
-1125	229
-1118	230
-1111	232
-1103	233
-1096	234
-1092	235
-1079	236
-1078	237
-1074	238
-1060	239
-1056	240
-1055	241
-1053	242
-1052	243
-1051	244
-1039	245
-1038	246
-1037	247
-1035	248
-1034	249
-1033	250
-1031	251
-1025	252
-1022	253
-1021	254
-1018	255
-1015	256
-1013	257
-1011	258
-1010	259
-1008	261
-1007	262
-1000	263
-996	265
-993	266
-988	267
-986	268
-982	269
-976	270
-970	271
-964	272
-961	273
-959	275
-957	276
-956	277
-955	279
-953	280
-952	282
-950	284
-949	285
-942	286
-941	288
-937	289
-930	290
-925	291
-923	292
-918	294
-917	295
-915	297
-905	299
-901	300
-898	301
-897	302
-891	303
-888	304
-887	305
-885	308
-882	309
-865	310
-862	311
-860	312
-854	313
-851	314
-849	315
-847	316
-844	317
-840	320
-839	321
-836	322
-835	323
-832	324
-830	325
-828	326
-826	327
-821	328
-818	330
-817	333
-815	334
-814	336
-813	337
-812	338
-811	339
-810	340
-809	341
-806	343
-801	344
-800	345
-792	346
-789	347
-787	348
-783	349
-777	350
-774	351
-773	352
-772	353
-766	356
-764	357
-761	358
-760	360
-759	361
-758	362
-757	364
-752	365
-751	366
-750	367
-748	368
-747	369
-745	370
-739	371
-737	372
-735	373
-732	374
-731	375
-727	376
-726	377
-725	378
-724	380
-723	381
-722	382
-718	384
-716	385
-715	387
-713	388
-712	389
-710	391
-709	392
-708	393
-704	394
-703	396
-702	397
-701	399
-697	400
-693	401
-691	402
-690	403
-689	404
-688	406
-685	407
-680	408
-677	410
-674	411
-672	412
-670	414
-666	415
-659	416
-655	417
-654	418
-653	419
-652	420
-651	422
-649	425
-642	427
-641	429
-640	430
-639	431
-638	433
-632	435
-631	436
-630	437
-629	438
-628	439
-627	440
-626	442
-625	443
-623	444
-621	445
-619	446
-617	447
-615	448
-614	451
-613	453
-610	456
-608	457
-607	458
-605	459
-604	461
-603	464
-600	465
-599	468
-598	470
-597	471
-594	474
-593	475
-592	477
-591	479
-589	481
-588	483
-587	484
-585	485
-584	486
-582	487
-581	489
-579	490
-578	492
-577	493
-576	495
-575	499
-570	500
-569	502
-568	504
-566	506
-565	507
-564	509
-559	510
-558	511
-556	513
-555	516
-551	517
-550	518
-549	521
-548	523
-546	525
-545	527
-544	528
-543	529
-542	530
-541	531
-540	532
-539	534
-538	536
-537	537
-535	538
-534	539
-533	541
-532	543
-531	545
-530	546
-529	547
-528	548
-527	551
-523	552
-522	553
-520	558
-519	561
-518	562
-516	563
-515	565
-514	567
-513	569
-512	572
-510	574
-509	575
-508	577
-507	578
-506	580
-505	581
-504	586
-503	587
-501	589
-499	590
-497	593
-496	594
-494	598
-493	599
-492	600
-491	602
-489	603
-488	605
-486	608
-485	610
-484	613
-483	615
-481	616
-480	617
-479	619
-477	621
-476	623
-475	625
-474	626
-473	627
-472	629
-471	631
-470	632
-469	635
-468	637
-467	639
-466	641
-465	643
-464	646
-463	648
-462	649
-461	650
-460	654
-458	655
-457	656
-456	658
-455	661
-454	665
-452	666
-450	668
-449	669
-448	671
-447	674
-445	678
-444	681
-443	685
-442	687
-441	689
-440	691
-439	693
-438	695
-437	698
-436	700
-435	701
-434	703
-433	708
-432	711
-431	713
-430	719
-429	723
-428	726
-427	727
-426	728
-425	729
-424	732
-423	734
-422	738
-421	739
-420	743
-419	744
-418	745
-417	749
-416	751
-415	755
-414	759
-413	764
-412	769
-411	772
-410	774
-409	777
-408	779
-407	784
-406	786
-405	788
-404	790
-403	793
-401	797
-400	799
-399	800
-398	802
-397	805
-396	807
-395	810
-394	812
-393	818
-392	823
-391	824
-390	825
-389	826
-388	827
-387	830
-386	831
-385	835
-384	838
-383	843
-382	848
-381	849
-380	851
-379	853
-378	856
-377	858
-376	862
-375	865
-374	868
-373	869
-372	871
-371	872
-370	876
-369	877
-368	880
-367	883
-366	890
-365	895
-364	902
-363	906
-362	907
-361	911
-360	915
-359	917
-358	921
-357	923
-356	926
-355	927
-354	930
-353	931
-352	933
-351	935
-350	936
-349	939
-348	944
-347	947
-346	952
-345	954
-344	961
-343	963
-342	966
-341	972
-340	975
-339	982
-338	987
-337	989
-336	990
-335	995
-334	1000
-333	1002
-332	1006
-331	1009
-330	1014
-329	1021
-328	1024
-327	1029
-326	1034
-325	1038
-324	1042
-323	1047
-322	1049
-321	1053
-320	1058
-319	1062
-318	1065
-317	1069
-316	1071
-315	1077
-314	1082
-313	1086
-312	1088
-311	1091
-310	1093
-309	1098
-308	1103
-307	1108
-306	1116
-305	1120
-304	1122
-303	1127
-302	1132
-301	1136
-300	1143
-299	1148
-298	1153
-297	1161
-296	1173
-295	1182
-294	1185
-293	1192
-292	1200
-291	1201
-290	1208
-289	1215
-288	1219
-287	1225
-286	1227
-285	1234
-284	1243
-283	1247
-282	1256
-281	1263
-280	1267
-279	1272
-278	1274
-277	1281
-276	1286
-275	1291
-274	1301
-273	1307
-272	1314
-271	1322
-270	1330
-269	1334
-268	1339
-267	1345
-266	1350
-265	1357
-264	1360
-263	1361
-262	1365
-261	1368
-260	1373
-259	1381
-258	1389
-257	1399
-256	1404
-255	1414
-254	1421
-253	1428
-252	1430
-251	1434
-250	1446
-249	1457
-248	1466
-247	1476
-246	1483
-245	1493
-244	1501
-243	1510
-242	1518
-241	1528
-240	1534
-239	1541
-238	1551
-237	1554
-236	1563
-235	1571
-234	1578
-233	1583
-232	1588
-231	1594
-230	1606
-229	1615
-228	1624
-227	1635
-226	1646
-225	1654
-224	1661
-223	1673
-222	1684
-221	1692
-220	1698
-219	1704
-218	1713
-217	1726
-216	1734
-215	1741
-214	1749
-213	1757
-212	1765
-211	1773
-210	1782
-209	1786
-208	1797
-207	1807
-206	1815
-205	1831
-204	1840
-203	1849
-202	1859
-201	1877
-200	1883
-199	1895
-198	1908
-197	1911
-196	1917
-195	1927
-194	1949
-193	1959
-192	1965
-191	1973
-190	1990
-189	2002
-188	2020
-187	2036
-186	2043
-185	2058
-184	2072
-183	2083
-182	2101
-181	2113
-180	2128
-179	2137
-178	2147
-177	2162
-176	2178
-175	2199
-174	2211
-173	2226
-172	2234
-171	2251
-170	2267
-169	2288
-168	2298
-167	2308
-166	2320
-165	2337
-164	2347
-163	2358
-162	2367
-161	2390
-160	2403
-159	2421
-158	2433
-157	2451
-156	2468
-155	2484
-154	2500
-153	2516
-152	2527
-151	2547
-150	2564
-149	2583
-148	2602
-147	2617
-146	2635
-145	2660
-144	2683
-143	2710
-142	2735
-141	2764
-140	2784
-139	2803
-138	2830
-137	2852
-136	2874
-135	2896
-134	2912
-133	2937
-132	2960
-131	2984
-130	3013
-129	3038
-128	3058
-127	3088
-126	3111
-125	3134
-124	3155
-123	3183
-122	3210
-121	3240
-120	3278
-119	3307
-118	3345
-117	3363
-116	3390
-115	3429
-114	3462
-113	3502
-112	3545
-111	3575
-110	3610
-109	3646
-108	3678
-107	3719
-106	3761
-105	3807
-104	3841
-103	3878
-102	3922
-101	3972
-100	4024
-99	4067
-98	4127
-97	4169
-96	4214
-95	4264
-94	4326
-93	4362
-92	4412
-91	4480
-90	4539
-89	4591
-88	4643
-87	4721
-86	4772
-85	4825
-84	4879
-83	4948
-82	5007
-81	5063
-80	5125
-79	5195
-78	5258
-77	5322
-76	5396
-75	5481
-74	5568
-73	5660
-72	5745
-71	5812
-70	5914
-69	5993
-68	6101
-67	6227
-66	6313
-65	6416
-64	6523
-63	6641
-62	6747
-61	6855
-60	6979
-59	7115
-58	7265
-57	7386
-56	7522
-55	7626
-54	7786
-53	7926
-52	8077
-51	8236
-50	8421
-49	8619
-48	8803
-47	8991
-46	9176
-45	9394
-44	9607
-43	9849
-42	10123
-41	10370
-40	10656
-39	10942
-38	11220
-37	11535
-36	11853
-35	12225
-34	12595
-33	13004
-32	13439
-31	13862
-30	14342
-29	14870
-28	15443
-27	16063
-26	16641
-25	17350
-24	18126
-23	18964
-22	19925
-21	20951
-20	22051
-19	23236
-18	24550
-17	26075
-16	27775
-15	29698
-14	31872
-13	34558
-12	37703
-11	41273
-10	45689
-9	51163
-8	57683
-7	66489
-6	78018
-5	94461
-4	120617
-3	161260
-2	236076
-1	343878
0	401587
