# Supplementary material for: RNA-Seq Analysis of Plant Maturity in Crested Wheatgrass (Agropyron cristatum L.)
Source: Genes (Basel). 2017 Oct 25;8(11):291. doi: 10.3390/genes8110291 (PMC5704204; doi:10.3390/genes8110291)
Supplement: Supplementary file 1 [file genes-08-00291-s001.zip › Supplementary Files/Supplementary_File_6.fasta]

>DN132552_c0_g1_i1 len=497 path=[475:0-496] [-1, 475, -2]
AAGCTCATCAGACAATAAAAAGGCAGCCGGAACTGAGCTCCCATGGGGTCATTGGCCAGA
GCCGCGCGCTTCTTGGTGCTCCTCCAGATCGTCGTGTTCATCTTCTCCGCCGTGATCATG
AGCGGCTCTGTCTGCCACGGAGCCCGCGATCTCGGAGGATCAATCGGCAACCGTCCTGGT
CTCGACCCTAACCGTCCTGCGTGCGTGGGTAGGTGCCCATCGCGTGGTCAACCCTACACC
CGCGGACCGCCTCCCCCGAACAATTGAGGAGTGGAGGGCCTTGGTCTCCCTCCGGCAGTG
TAGCACCTTGCACTGAACCGATGCTAGTATCGTTTTATGTCCTTAAATTTTCCGTACTCT
GAATAAAACTGGACGAATGAACCAGATATGAATGGTTGTGTCAACGTTGAAGTTCGGTGC
AGAATTGAAAAGATGGACAATGACTGAGCACACGTGTCAAAGTCTTGCTACGTACCTACA
GGATTCAATGTCACGAG
>DN131878_c0_g1_i1 len=1764 path=[3532:0-792 3533:793-816 3534:817-1763] [-1, 3532, 3533, 3534, -2]
AGGGATGAAGACGTTGAGCACCCCGGCTCTTCTCATCAGGCAGAGGGTGGCGGCTCTGGT
ACAGCCATGGGCGACTCTGACGCTGCACCAAACCCTCACAAACATCCTCATGAGGAGTCC
ACCCAATCATCTGATGACTCGTCAGGGGGTCTAGCCCCAATGATTATCAAGGAAGGAGCT
AGAGGAAAGAAGAGGAAAACTGGCGGGTCTGCCACATCCTCAGAACGGACTGAGGCCCAT
GGAGATAGCAGCAAGGACCGCACTGAGGAGACTCTTGAGGTTCCTAGGCATAATGACTCG
CCACCAGGCCAGGACATGAGTGCCCCTACTGACAATGTTGATAACCCGCCAGAGCCTAAC
CCGCCACCTCCAGCTCCTGAGGTGAGGCCTACAGCCGCTGATAAGATGACAGCATCCCCG
GAGGATGACCTTACCATTACCGGGGCGACTTTCACTACTCCTGAACCTTCAAGGGTGCTT
ACGAAAACAGCGTCCAAAGGCGAGTCTCAGGCCGAGCCAAAGGGCAAAGAAAAACTTGAG
CTGCCAAATTTAGAAGAATTGAATCCTGCTGAGCTTCAAGAAGTGGCACTGAACCGGCTG
TCTGAGAGTCGGGATATAATAAACGCGTTGGCGCGTAAACAAGAGGAACTGCTAGCTGAA
GCACAAAGTAGATTGGTGACTTGCCAAGAAGCTTTAAAAGCTGAACAGAAAGCGCGGGCT
GAGGCTGAATCAGCCACCGCTACCTGGGAAAAAACTGCGTCTGAGGCAGGTGAGAGAATG
AATACTCTCTCTGCAGAATACGAAAAGGATAAGCAATCCTTGATTAAGCGTGCGATTGAC
GCTGAAGAGAAGCTGAAAGCTGCAGCAGAAGAACTGGGCGGCTTGAAGAAACATATACGC
CAGATGAGTCAAGCAATAGTCGGCAAGAAGAACTTGAATCTCCAGAAAGAGCCTGTCGTG
CAATTGAAGGCGGCGTATACCTTTCTGGAGCAGTTGTATACTGGAAGCCTGCGCACTATA
CGCTATGTAATGCGTGCCAAGGACATGCCAACAACTATCAAGGAGACTCTTGATATCTTA
TCAACCATGCCGAATCAGTTGAAGGAGCTAAAGAAATCCAACGCTCGGGCATCCGCCATA
TTCACCGTTGTCCGAGCTAAAGCATATAATGAAGTTGGAGCTATCAGAACTGACTGGCAG
CTTCCCCCAGCACAACCATGCGGGTAAAGACTTTACCGCAAATGATTTCAATCGCCTGCG
AACAGAGACCCGCCCTGTAGCCACCAAGCTTGCCGAAGAGGTCAATTTGGAAAGATATCA
GGCGGCTTATAATGATGCGGGGGAGCGCGTAGAGCCAGGCAGCTTCAAGGCGATAAGCCT
GATCCCTCACGGACGTAAGGATTACTTTGTCCCTCACATTGATCCTTCCAACCTTATTGG
CGAAGCTGACTCTTTTGCGGCGCTGTCTGCAATTGATTGGGATACCGATGAAGCTCAGAT
CGCTGCCGTAGCGAAGGCGACGCAGGATAAATTGAAGGCGGCTCAGAAGAAGGCGGCTCA
AAAGAAAACCGGCTTGGCTGGCAAACCTTCTGGCAGCACCAGCTCCCGTGCACCAAAGTA
GAGCTGTGAATTTATTCAAGGGCCTTGTATTGGCCTTGTAATAGGATAGTGAAATATTTA
ACTATGCCTTCGTGCACTGTGCCGGCGACTTGCGATGTGGCGTGGTGTTAACCCGCCAGA
ATATCTGTGAAATGAAATCTTTTT
>DN121178_c0_g1_i1 len=1014 path=[1983:0-1013] [-1, 1983, -2]
GTCCATGAAGTAGACGAACCATCGTAGTCGAACGAATCCTCACATTGCAACGGGAACATG
GGCCTTGGCCCGGGTCGGTGGGGATCTCCCGCTGCTGGAGCGACGAGGAGCTGGGCCGAT
GCACGCGGGGCTGGGTCTGGCGCGCTCGGGCGCAAGTCAACGCGAGGCAGGGGAGGCACT
CGCTGAGTCGTGCGCCCGCACGCACGCACGGCAGAGGAAGGCACGCCGGCGGCGGTGACT
CTCCGGCGGCGCGAGGAACGGCGGGAGGTCGGGAACGGGCGCGGAGGCTTGGATCCGGTG
GATCCCGGCCGGATCCGGCGAAGTCTGCGACCGGCGGCGGGCGGGGAGCTTGCACAGGCG
ACGTCCATGGCGGCTGGAACCTGCGGGAGAAGATGCGAGAGGTCGTTCGAGGTGAGGGGG
AGGAGGAAAAGGGAGAAGGAGAGGGCAGCGGGGCGAGGGGTCCTGGGGGCTCCGGCGTCG
TGCTCGTCAGCGCGGTGGTGAGGCAGCAGATCGAGGGGAGACATCTGTGGAGCTGCGGGA
CAACGCGTGAGGAGCTGGGTGTCGCTGCGCCCGTCGTCTCCCTCCTGGAGAACGAGCAGG
GCTTGGAGAGCTCGCCGGATCCACCTGATCCGGGCGAGGTGGAAGCAGGGGAGGCCGGGG
ATGGGGCGCGCGAGGTCGTGGCCGGTCATGGCCTCGATCCAAACCGGATCGAACGCCGGC
TGGCTGCGGGAGGGCTGGAAGGTGGAGTGCTGCGAGATGTGGTTGGTCCGGCACGGAAAT
GGAGGCGAAGGTGGTTGGCTGCGGTGGTGGATCGAGGGGAAAAATCGGCAGGAGAGCACT
GGTTGGCTTGGTTTGGATCGGGATGAGATCCCGAGGAAGGTGGGAGGCGGCGGCGGCTGA
AGATGGGACAAGCTGCCTAAAATTTAGGGATTGGTCTAGGGTTGGACTGGTATATATATT
AGGTGGGCTGGGTTAGGGGCTAACTGATCCCTTCGATCATAATCGGACGGTCTG
>DN149855_c0_g1_i1 len=372 path=[699:0-371] [-1, 699, -2]
GATCTATCTCATCAAGCAGCTAAAGTGTCTTGATCCGGCCACTCAACAGAAGGAAGCTCA
GCGCCTTGCTCTTCAGGCCGGCATGTATAAGAAAGCTGCGCTTCAGGATGCCGAAACGTT
TGAACATTTTATACCAAGTCAATTCTCAAAATGGCTCAAGGGTAACAAAATCAAGTTTCA
GGATCTGGTCACAGATAATACGGCCAAGCCTGGTTTGAGGGGGACTTTTAAAACCGTGGA
TGATACCGGAAAGTTACAGGCATATGACAATATTATTGCGGGAGCAGGACATGGAAAACC
CATGGTGACTTACTCATTTGAAGCTTTGGGAAAAGTCGGACTTGACAGTGGAACTAGCAA
GGTGAATATAAC
>DN104982_c0_g1_i1 len=761 path=[739:0-760] [-1, 739, -2]
ATTGAGATATTATGCTCTATCAATTATAGCATCTTTGTTCGAAAGATTTGCTTAGTTTTC
TTTCGGTATATCTCTGTTGACCAAGTTCTATCTTTACTTTCGTCATTATATGATCTATTC
ATTTGTATCCGCTGCTGTGATAGGCCTTGTTTAAAGTTTCGCTAGAAATTTTGAATCGCC
CATTCACCCCCTGGTTAATACATTCTCGGTCCTTACATGATCATGTCGTCCCACACATAT
TGCCCCTTCAGTTTCATCCGACAGTGTATGTGCGTAAATGGTCGTCCCTCTGTCTCGTGG
TACATCACGGCAACGCGCTCGGACTACACAATGTGTAAAGCAACATTGAATGAATGAATC
ATTCAACAAATTGATCAAGAACAAGCAAAACATACGATCTTCAAGGCTACCGCGCGCAAT
GGACATCTTGCCTCCAACATATCAACAGTGCCACAAAACTTGGTGACGGCGGTCTGGATG
GCGTACAATCGATACGGTAAAGACCTCACATTGCGATCATGGATAATGTGCACGTCGTAG
GGCGCAATGTGCTTTCGCGCGTGAAACGAATGCACGCGCTGCCAGAACGTCCCCATCTGC
TCTTGCCTATGAAATTCGCAAATACGACCAACCACCCACCGCGCAACAACTCATCCTCCA
TGGTCGAGTACCTCGCCATCCTTCGTACTCTAGAAAATGGCATGTCGTTCGAAAGTAAGC
TCAATGGCATTTGATCGAATACCTACCGGACAGATCGGAAG
>DN132479_c0_g1_i1 len=634 path=[1251:0-23 1252:24-633] [-1, 1251, 1252, -2]
AAGCCCCTCTAGCATAGGATGGCAATGCAAACAAAAAATGCACATATAAACTGTACACGT
ATAAATATACCACTGTTGAATTAAGTGCAAGAGAAAAAGATATCGTGAAATGACGAATGT
GCGAAAAGGGCAAATATATGTTTCCAGTGCAAGGATTCAATTATGTTTGTTGTGCCATCC
CATTCCCCTGCTTCCTTTACTCTTCTTCCTGCGAGTCACTTGACGAATCCTTAGACACCT
GGTCCTCATCCCACCATCCCATTGCCTTGGTATGGACAAAGAACTTATGCTTTCCAACAT
CGCCAGAAGACGCAAACCCCAAATGGCAAATCTCGCAGTTGAAGTTTAGCTTCCGGTTGA
CATGCCTTGACATATGCTTCTTAACCACAGCTGCAGTTCTCTTTAGAGCAATAGCTTTGT
CGTCTTCCCTGAAACAGAAGTCGCAGATCAGATAGCCATCTTCGCACTCTGAGTTCTTAG
TGCAATACGCCCTGTAGTAGACGACATCGGCGTCTTCCATTTTCCTTCACACGGAGGCTG
CGGGGAAAGGTCCTTCACCCAGATCCTGCGGCGGTCGGCGGCGAGGCGGTCGATCAGATC
TGAACGCAGGCGGAGAGCGCGGTGTGTGTTGGGG
>DN105204_c0_g1_i1 len=1934 path=[1912:0-1933] [-1, 1912, -2]
ATAAGATGTACAGGGAACACCGCACCAGAGGCCTCGCATCACACGTACACACGCACATCA
AGCGGGAGCTGGGATGGTACAACGGCGAAGAGCCGGAGACAGTGGTCGCCATTACATTGG
AGCCCATCACCGGCAATGGGGATGACATAGAATTTGCGGAGCATCGGGATGTTCCTGATG
TGCAGTGACACCGACGCCGGTGGCGCCGGCTGTAGGGGTGCCCATAGTGTTAGTCGCACC
TGTACTTCTGCCGTTAGCGCATGTACATCACCCACGATCCCCACGTATAGCTAGGAGGTC
GTTATTCTTTTGCACGATGTGCTGTAACTCTGTACTAATATCCCTGAGATCAATACGATG
CGTGTGTTGCCTCTCTTCCCCTTCTCACATGGTATCAGATTGTCCAAGTTCTTCCTGAGC
CGTCTCCTCTTCCGCTCCGATGGCTCCTTCCTCCGTCGCCTCCGACTTCGACGAGGACAA
CCCCTTCGCCGCCAGCTCCTCCCAGCCGCCGCCCGTCTCCGTCGGCACGCTGCTGCTCCT
CAACATTAAGCAGCACGTCCCCGACGAGCTTGACCTCAACACCCCGGACTACACCACCTG
GCGGCGCCTGTTCATGGTCGCCTTCCGCAAGTTCGGTCTCTGCTCCCACATCGACGGCTC
CACCGACGTCAAACAGCACCGTGACGACCCTGACTGGCTCCAGATTGACCAGTGCATTGT
GTCCTGGCTCTACGCCACGGTCAGTCGCGACATCCGCGCCATGATCATCCAGGACGAGGA
CACCGCCCACTGCGTCTGGACCGCCATCGGCTCCCTCTTCCTCGACAACAGCATGCAGCG
CGGCGTCTACGCTCTTCGGGACTTCCATGGTCTCATCCAGGGCGATCTCTCCATCCACGC
CTACTGCACTCGCCTCAAGACCCTGGCGGACACGCTGCGCGATGTCGACATGCCGGTCTC
CGACAAGGCCCTCGTCCAGAATATGTTGCGCGGTCTGGGCAAGCAGTTTGACAACGCGAT
CGGCGTGCTGACCACGCCGGGAGCCAACTACACCTTTCTGCAAGCCCGTTCGTATCTTCT
TCAAGCTGAGCGCCGCCTCCTCGAGTCTTCCAAGCAGGAGTCCTCCACCGCTCTCCTCGT
CGGGCACACCTCTGGTGCTCCCCCCGCGGCACCCTCCAACACCAGCTCCACTGGACACAA
CGCCGGTGGCGGCCGCGGCTCCAACAAACGTCGCCGTCAGAACAACAACGGCGGCAACAG
CAACGGTGGTGCGCGCCCCACCGGCAACTCCAACAGCGCCGCTCGCCCGCCCGCCGCTCC
TGCCAGTGTGCCCTACCCTTGGACTGGCCTCGTCCATGCATGGCCTCTGGCCGGCCGCGG
CTCCGGCGCTGGCGTGCTCGGGCCACGCCCTGGTGCTCCACACGGCTTGGCTGCCTTCCA
GGCCCCCTCGCCGCCTGCCGCCGTCTTCCCCACCAATGGTGGCCCCGCACCGCCCGTATA
TGGCGCTCCTCCCTCTCCACCTACGGGCACTCAGTGGGCCAACCCGCAGCTGATGGAAGC
ACTGCATAACCTCTCCCTATCGTCCCCGTACTACGGCGGCCGGGATTGGTTCCTCGACAC
GGGCGCCTCCGCGCATATGGCCGCCAACCCCGGATCTTCGTACGGGGAAGCTTCTCCTCC
GATGTAACTCGTCCGGCGACCTCTATCCAGTGCAGCCCGTCGCCACCAGCGCGCCGCTCC
ACGCCTTCACGGTCACGGTCACCGCTGACGTCTGGCATCAGCGGCTAGGCCACCCCGGCC
AGCCTGCCTTTTCCCGCATACTTAGTTCCTTTTCCTTTTCATGTACTAAAAGCTTAGCTC
ACACTTGTCACGCTTGTCGAACTGCCAAACATGTACGCCTTCCCTTTGTTCGTTCAATGA
AAGTTGCTTCTAGT
>DN128516_c0_g1_i1 len=334 path=[312:0-333] [-1, 312, -2]
GATCTCGGCGGCGGCCTCGGTGGCGGCCTCGGGGGCTTCGGCGGCGGCTACCCTGGGTTC
TACGGTCGCTAGGACATCTGCTAATCAAAGAATATTAAACAGCGTTTAACTCAGACTGCC
GACTGGCCCCAGCTTACTGATACGGGTAGCTTTCGTAGCGCCTGAAATAGGTAGTCTGCT
ACCTGAAACTGGTAGAACTAGTAACAGTTTCAGATGGTGGGCCATTCCTGGTAGTCTGCC
GTTACTGTGCACAGCTCATCCATAGTAAACAGACAAAGCATTGTAATATTACCGAATCAA
CGTGACCTTGACGTTAGCAGTAATTACCCTGACT
>DN138804_c0_g1_i1 len=440 path=[418:0-439] [-1, 418, -2]
ACTCCTCATCACGTACGGTGTGTAGATGGTGTGTAGATGGTGTCGTCTGCTGTTAGCTTT
AGCACATGGTGATCATCTTATAGTAGCACGCTGGGACGGTGGGTGCGCCGCGCCCCATCA
CGTACGTGGCGTCCGGATGGGACGGCTTGTCGGCGTGAGGGTGCAGCCGACTTGCTGCCA
CGTGCCCACTGAGCGGCTAGAGGCCTCTGGGGTATCGATACACATTGGGCGTAGGCTTTC
TTGGATGGTTGACGGTATCGGTCATGATTAATCTGTGAGGAGATGTGTACGTGTTGTCGA
CTGTGTGCCACGGGTGTTGCTTTACGTGGCCGGATGCCGACATGCGTATGCGGCCAGCTG
TCCACTCTGCTTCCTTCGTTCAATCCTTCTATATTCTATCTCTTTGTATTGTGGGTCCTG
CCGGCGCGCCGCGAGATCGG
>DN146873_c0_g1_i1 len=764 path=[742:0-763] [-1, 742, -2]
CGCTCTTCCGATCTGGCCGTGCTATTATCACAGGATGGTACATTGTTGCTACATGGAATG
CTAACCTCAATACAGAGTTAGCATAATGTGAAGCTAAGCACGGGAAGATCAACATTTGCT
TCTCCGCAAATTACATTTAATACTGCTAAACATACTAATAAGATAAGAGTCCAGACACAA
CAGTTGGTACGAGCAAATAGATAACTACCCAGCTAGATTCTAGGTGAATCATTAAGTAAG
TTACTAGGTCCTAATCAGTGGCAGCGCCTCTCTGGCCGTGAGTGTGCTTCAGCAGCAGCT
TCAGGTTCAGTTGTTCTTCACGCAGAGGTGAAAAACAGCAGCCAAGTTGAGGATACCAAC
GATGAGGATCAAGAACAGAGTGGGGGCATTGTTCTTTGGAGGGATGGCGATTGGGATGAA
CAGCTTCGGCCACTTTGCTCGCAGGACGTCGATGTACTGATCTTCCCACTTCCAGAAAGA
ACATTTCGCAAGCCAGTGATACTCGCACTTGTAAAAATGCCTGCCGGGGTTCTTCTTGGT
GCGAGAGACCCACCATTCCACAGCACCCTTGTTGCAATAGGGACATGGAATGAGAGGGAG
AGGGGCCTGCTCCTGGAGGACCGGCCCGAGGGATTGGGAGGAAGACGATGAAGTACACAT
GGCGACGGCTACGGAACGACGACGGGGATGCAATGGCGCCCGGGCAGATCTGGGTGAAGC
TAGGCAGTGGGGAAGGACAGAGCAGGAGAGGAAAGCGGCGATGG
>DN124419_c0_g1_i1 len=408 path=[386:0-407] [-1, 386, -2]
GTCCATCCATCCACCCGGCTAAATGATGAAGGAAATATAGCTTCGTTCTGTACCAACGTA
TACGGACGCACAGCATGCATAATGCATTCACGCGCAACCGTACAAGTATGCACATTTCAT
CAACCCGGACCAGTACGGACCCTCTCGCGTATGAATAAGTACTTCGTCGAAGTCGACCCG
TGCGACTAGGCACGAGCTTGTATGGTGGATTGATGAATATACACAGTTTGCTACTAGTAT
GTGCCTGCATATAATGTTTCTATTTCGCTATTCTGTTCATGTGGTTCTAACTTCAAATAT
ATGATGGAAGAACGAAGAGATGTACTCTCTCTGTGTAAAGAAATATAAGACCTTTAAAAA
ACATGTTATCCAAGGGTCAATGACTTCATGGCAAAAAAAAAAAGAACG
>DN155678_c0_g1_i1 len=380 path=[715:0-379] [-1, 715, -2]
AATTATGGATATTAATAGGTAGATGTGCAGCACATGAGTAAAAACAGCAGAGGTTACATA
CGCAAAAGGATAAGAGGTCGGAGTCGTTGAAAGTAACATACGTCAAAAGCAGAGGAATTG
TTCATCCTGATACAGAGCCTAATTAGAAGTTTTTAGAGAGCTAGATTATTGTCGATGATT
GATCTAAAGGGGATGCACGATGAGAACCAGGCGGCGTTTTGTGGTGACTTCGAAACGAAA
GGCGCATATGTCCCCTTCATGGATGTTTGCAAGACGGCGGAATTCAGACCAGTTGGTGGT
TATGGTGGCCCTCTTGTCGGTTCCTAGCATGAGGCGACAATTGGTGTACAGATCGCTGTC
CGCGAGCTTGACCTTCAGTT
>DN109175_c0_g2_i1 len=623 path=[1231:0-317 1232:318-622] [-1, 1231, 1232, -2]
ACCCGTGAATGTCTGATATAGTGACATACTCATGCGAGTATAATCTTTTTGTTTGGGAAA
AAAAAAATCTAAAGCAACCGTGCAATACTCTATTAAGTCCTCTGAGCAAGTTCCCAACAA
TTCCAGTAAAAAACTACCCGTGGAGCGGATCTTAGTAGCTGAGGAAACAACGGTCGAGGT
GTACCTGATCCAGTTTTTGATCTTTGCTTCAATAAATACTTACACCTCGACCAAAATCAC
AAGTGGTCGTGTTCTTATTTGCACAGCGCCTGGAGCTTGGTGCGCGGCTGGGAGAAGTCG
CCGGAGAGTATCTTGGAGGCGACGATGGCGTTAGCGTCCTCGGTGTAGTGCACGCCGTCC
CAGCTGACGTGCCTCTCCCCCTCCGGGCACGCCGTCGCCGTCGGCTGCCCGCACGTCTTG
AGGTTCACGTAGTTGTACGGCGGCCCGCCGTGGCCGCAGCACGCCATCAGCGGCCGCTCG
ATGCCGTACTGGTCGTGGTTGGCGAACAGGTCGTACTTGACGGCGTACATGTCGGTGCAC
ACCACGGTCGCGCTCCCGCAGTACTCGTCCGCGAGCCGGCGGCACACCGCGGCGAGGCCG
GCGTTGAGCGCCCGAGATCGGAA
>DN132212_c0_g1_i1 len=1632 path=[3219:0-1631] [-1, 3219, -2]
ACTGCAAATCACATCTTTCACATGGTATCAGACCTTCCTTTTCCCATCTAAGATGTCGAC
AATTCCCAGCCAAACCGCCTCCACCGTAGCAGCCGCCACCAGCTCCAGCCTCACGACTCT
CACCGCCGGCGCACTCACCACCCAGTCCCTCGGCGTCATGGCATCATCGTCTCACGCCTC
GTCGTCCCTCACCGGCCTCGTCACCGTGAAGCTGTCCCACGACACCCACCTCCTCTGGAA
GGCGCAGATTCTTCCAGCTCTCCGCGGTGCCCACTGGATGGCCATCGCAGATGGATCCGA
GCCGGCTCCTGACAAGGTCATCCCGGGTGTGGATGGTGCTCCGCCGCAACCCAACCCGGC
GTACATCTCGTGGGTGACACGGGATCAACACTGCCTCAGCTTCCTCCTCTCCACGCTCTC
CAATAACACGCTCCTGCAGGTGCTTTTCTTACCATCTTCTGCAGCTGTTTGGAGCGCCTT
GGAGAAGACGTTTGCGACCCGATCCAGGGCGCACATCATGCAGCTTTGTCGTCAACTAGC
CACGATCCAGAAGCGCGACATGACCATGGTGGACTACTTCACCAAGGTCAAGGGCCTCAC
CGACGCCCTTGCCGCTGCCGGCAAGCAACTGGACGAGGAGGACATCGTCATCTATCTCCT
CACCGGCCTCGACTCGAGCTACGACCCGCTGGTGACCTCGGTCACCACGAGGGCCGACGC
GATCTCCCTCAACGATCTCTACTCCCACCTGCTCGACTTCGAGATCCGCCATCAGCATCA
CGACCACGTGCTCCAGCTGCCAAGCTCCGGTGGCCCTTCGGCGAACAACGCCAGCCGCAA
CCCCAGCGGCAACGGCGGCGGCGGGGGTGGAAACCGCAACCGCAACTCCGGCGGCAACCG
GAACCGCAACGGTGGCGGTGGCGGCGGTGGCGGTGGCAATCACCGCTCCTGTGGCTCGGC
CGGCCACAACCACAACTGCAGCGACCCCAACCACAACCACAACAACTCCTGCAACGGCGG
CGGTGGCGGTGGCGGAGGCGGCGGCCGCCCTGGTGGCAAGAGCGATGTCTTCTGCCAGCT
CTGTAAGCGCACAGGTCATGACGTTTTTGACTGCTACAAACGCTTCGACCACTCCTTCGT
CCGCAAGGAGCGCTCTGCCAACCATGCCTCCGCCGGCCAAGGCTTTGATCCGGCATGGTA
CCTGGACTCCGGGGCCACGGATCATATCACTGGAGATCTAGACAAGCTCACCATGCACGA
GAGGTACACCGGCAAAGATCAAGTCCACGCAGCGAACGGATCAGGATCGGGCTTCGAGGA
AGGTTCTTCTTCGAGGGGGCACTGATGGGGGTCTTTACCCTGTCACCGGTAGTCATGGCA
GGACACCACAAGCTCTCTCCGCCGTCAAGCAAACGCACACGCGGTGGCACCACCGTCTAG
GCCATCCAGCTTCTCCGGTGGTAGATCAAGCCCTTCATCGCCAAAATTTAGAGTTTCTTC
GCGAGTCCAATAAAAATAAGAACCCTGTTTGTGATGCATGCCAACAGGGAAAGAGTCATC
AGCTTCCATTTCCTAGGTCAAATAAATCATCCTCCAAACCTCTTGAACTTGTGTTCTCTG
ATGTATAGGGGT
>DN146053_c0_g1_i1 len=1590 path=[1568:0-1589] [-1, 1568, -2]
AGTTTGAAACAGTTCCCTGCAGGGATCGGATGCATATCTTCCCTGCTAGATGCCTCTCTG
CATGAGATCGATGAATACAAGGAGTTCATGCTGCAAGGCTTGGGTATTATTAAGAAGCTC
GCCACTAACGAGGACAACTGCAGAGTCATGAGCGACACAGATGATCTAGCTTCCGTGGTC
ATGAGCCCTCTACGCTATGACCTGCTGCACTGCGGTAATCATGATGAATGGTCCGCCGTT
GTAGATGCATCACTGCAACTGATGTGCGCCTGGCTCAATACTGCTACAGGAAGGAGTGGC
GAAAAGCTGTGCAGCCAAATCGCACTGAACAAGGAAGCAATCAGCGCCATGGAGACCATG
CTCATCTGTCACGAGTGTCATCAAGAACGGCTTATACTAGCCATGAAGGTTCTCGTCACA
CAAATACAAGACCAAGAAAACATCATTGTGCAGCTACTAGGCATATTTATTGATTACACG
AAGGACATACACATCACACGATTGGCAGGTGAAAAGCTTCTCTTGCTCTCCAAAGATAGC
AAAAACGCAAAGATCATGTTAGAAGCAAATACTGGTCCTGTTAAGAAAATTGTCAGATTT
TTAATTGAAAAGAGAAATATAAGAATATGCGCAGCGGGAATTTTGGAGGGTCTATGTAGT
CACTACATCGCAAGCCATGAATTATCGCCCAACTTAGTGGGAAAGGAGCCATGCTTTGAG
AATCTGAAGAAGCTCATACTCAATAAAATGCCAGAGTTGCTCCTAGAAATACTTCCTCAG
CCGCGGCAGAGATCAAGAACTGTCTCACAGGATCATGCCTCACAGCATACTGACATAGAA
AGGCAAAGCAATCCTGTTGTTTCAGCAGATAATGCCCAAAATGTTGTGCAACACGAGGAT
AAGAAATTGCAGGCAGCCTTGTTGTCTCTATGCTTCATGGTATACCACAAAATGATCAGT
ACAGAAGTTGATTTAGTTCCTTTGCTTGACGCAGTTCGGACTAAAGATCCTTGGTTTAAC
CTCCCGGAGAGGCTCAATGAAATAGTAGAAAGGAACAGTGACTCCACGGTGGTGGACTGC
CTCAGAATTGTGAAATGTGCTGCTAAGATGGCCAAGTCAATGATGAGGCACAAGCACATC
TACTCTTCCCAATACCTTGGTAGATTGATGACGTCACTGGAAAAAGCTTGCAAAGAAATG
AGCCATCTTGACGCCTTTGTACATTTATCTGGAGGTGATGGCGGTGTTACTCTCAGTATC
CTCGTGCAACAGCTGGCACGCGCACTGTTTCGTCCAACGGAACAAGGACAGAAACCTGAG
GTTTCAATTAAGGGAAAAGAATCAGAAAATACTGAGCAAGGGCAGCAGTCCTCATCAGGT
TTAAGTGATGGTGATTGCCTACGTGAACAGTTTCGTCCAACGGAAGAAGCACAGCAACCT
GAGGACACAGAGAAGGGGGAAAATTCGGAAACCATCGAGCCATCATCTAGCACATCTATC
TATGAGCATGGGCAGCCCTCGTCAAGCTAAGACTTGTTACTCATCGGCCTACTATGCATT
ATCTGTTAATTCTCAAAACCGTCGCTAGAT
>DN146778_c0_g1_i1 len=2034 path=[2012:0-2033] [-1, 2012, -2]
AGGTTCACATAGCATGACAACAATTATAAAAGATGGCCATATCCAGTACATCTTCAAAAG
ATCAATAGCACAATAGATCAGGAAACGACAGCAAAGACAGCAGTATCATCTTCAAAAGAT
GGACATATCCAGTACCAAGATAGCCGTTATCATCTTCAACAAGCTTCAGAGTTCACACTG
CCCAAGGGTCCTCGCACCTATTCATCAGGATAGCATCTTCGAGGGAATCAAGGACCAAGC
AATAGTAATATTCACCTGATAGCCACCAAAGTTGCACTCATGCTTACTTATGTTACATTT
TTGGGGTGGGATGAAGAGGGCTTGAGTACTTTCAACAGACTGCGAAGGCGAAAAGGCCTC
CATGAGGACTTTCAACTGTCCGTTCAATTCCACGCAAACTACATGCCTTGTCAGATCAAG
GTAGCCAGGTTTAGCCATTCCACCTTCTAAATCAAGAACTACAACTTGCCTAGATGAGAG
GCCAGCGATCTGTTCATTAACATCCTGAGGTAGTGAAGTGCAGATAACTCGGGCACCATG
TGGAAAAGGCAATGATCCAGCTTCAGCTCTAACAAACACGCTCAGGATTGTGGCCTGCAC
CGACTGTTTGAGTTGTTCACTGCATAACTCCACTGTGCAAAAGCTGTTTTGGACTACCTG
CTGGGAACTGTCACCATTGTAAAAGTAGAATATGCTGATCAATGCTCTATCTTCAGATTT
TGTTGCACGCTTCAATCTTAGTTGGATTTCAATGTAAACAGTCTCCATCGACACAATTGC
ACGAACCGGGCCAGTCAATCGCAAGAAAGGATCTTGTTCTGTGAGGATTTGGCAGAAATT
CCTTGTACGAAGGAAGATAGGGTTGCGACAACGGTCCACAGCATCTCGGGCCGCGACTAC
TCCGTACACCTCCAGTGGGAAGTTGATTTTGTCTGTTAACGAGATTTTGATGGAGTAGAA
CTGCAAGGTACTCCCGGCAACAGCTTCAATTGGGATGCGGCGTGGTGTGCAGTGTGTAAA
GAGCATGGGGCTCAATAACGTCTGGGCTTCGAAGCTGTTGGTGTTGCCCCATGTGCGTTC
CCAGTAGAGTCGGTAGCCAGCGAATCTCTTCTCCTCCATCTCCATGGAAACTTTTTGATC
TCCACAGCCTTCCCTGCGGCTCTCCTCCTCCAACTTCTCCATGGCCGACGAGAAGGATTC
AGATTTCAACTCTATGATCATCGATTTCACTTTGGAGTCAAAATCTGAGTCCATCCGCTG
GAGCATACTGACACATTCAGAAATCCATCGCAATTTGCAGATACAACTTAGGTACGGTTC
ACGGGTAAACATAATCATGGTTCTCATTACATCTATGTTTTCTGGAGAGAAAGATCTCAG
TAATTTACACATCTCACGCCATAGGTCCTCAATCTGTTTGGAGAGCAACTGTAACCTGAA
GCCAAAGCTCAGCACTGCCAGTGCCTCCTTCCGGGTATGTTGTGCTTCAAATACCATAGC
AATGTCACCGGCAACTTCTCCGAATTTCAACATGATCTCACTGGTGAATTTGGGTAGGGA
GGATAGATTGTCAGCCTGGCCAACGATCCTCCCCTGGCTCTCCTTTGCGGCCAGATCGAT
CAGCTCCTCACTTTCTGCGCCTTCACTTATCCATCTCTGGGTTTGGACTGCGGCACGATG
GAGCAGATCCTCGAGTTCCAGGGACGCGGCACTCCTTTGCTTCGACTCCTCACACCTCGT
TTCCATCTCACCGTCGTCGCCAATCTTGCTCTGGGTCTCCAACGATTTCACATCATGGTA
GGCCTTCTGCATCGCGCAGATCCTCTTCTGGGTCTCGGAATCTGCCTGACGGGAGATCTT
CTCAAACAACTCAAATATATCCGATTTCAACCCAAGCAAATTATTGCGAACCGCAGAGAT
CTCATCCATCTTGTCCTCCTGGACCTGGATCCAGCGGATACTGTCATGCACCGAGATAGC
AGCCTGATAGAGCTCCTCGCTTAACACGCACTCGCCACTACTTCCCCTTGAACT
>DN108641_c0_g1_i1 len=684 path=[1323:0-683] [-1, 1323, -2]
ATGATGATGGTGTGTCTGCCTCTGAGCCACGTCAGCCGTTCGATCTAGATCAATGGTATG
GATGAGCAGTATCATAGCCGGATTTGGATTCATCTCGATTCAACAAGGATCTGGATTCAT
CTCTGCCACCATATGAAGTAAGGAACTCCCCATCCTGGTCTCATTTCACACTTCTCGCGT
CTTCTCCTCTGCTTATCCTGAACAGTAGAGAGAGGGCGAAGCGCAGGCGACAGCGAAGTC
CCGCCCGCGAATCCGGCGGTCCCCACCACTTCCGACGGCTGCTCCGGCTGCCGGAAGGGC
TGGGGACCCTGGATCTTCGCGCGGCGGTGTACATAGGCTTAGGGATAGGAGTGTGCCCCG
GCGCTGTCATCGGGACGGGGAAGATGGTGGCGCTCGGAATAAGGTTTGTCCCGGCTCTTT
CCCGTCCGCTTGGCGTCGTTGGCGGCGTCGGCGAGGAGCCAGGGGGCTTTTGGGTTGCGG
ATCCGGGCGACCGGAGTTCGTGCTGGTGGTTCTCGCCGTCGGGAGCTGCGCCGGGTACGG
TGGCGGCGACCGAGGGGGCGACGGGTGCTAGGGCTGTAGGCCCTGTTTTGGGGACAGGGT
TTGCGGTGGTTCGTCGATCTTCGCGACTCCGGCGAGCTGGAGTCAAGGCGAAGGCGTGGA
TTCTTCTTCAGCTGTGGGAGATCG
>DN108843_c0_g1_i1 len=689 path=[1333:0-688] [-1, 1333, -2]
GCTCTTCCGATCTGCTGGGCTGCGGAGTTGGTGCGGGCGTAGCAGGTGGTGCAGCGCTAA
CTGGAGTAGGAGCAATGACCTGGTCAAACTCCTCAGTGGTAGGCAGACGGCGTGCGGTGG
CTAAGATGCAGGCGCACAATGCTAAATTAAACTACGCTAATAACCGATTAGCGATCGCAC
CTAGTGGCTTTCTACAGTCAGCCTGGCTCTGGTACCAAGGTTGTCAGGACCGGTTTTCCA
ATAAAACTCTTATTGAAAAATCGCCCCTTTCGTCAGGCCAGTACAGAAGAATCCTTCTTA
CTGGTAGACAAATCCTTGATACAGGAATCCAGAAGTACTAAATATTATACAGGGTTGAGC
TGAGGTTGCTCAACAGTTTTATTACAAGCACGCCAATATTTCACATAAAGGCGGATATGA
CACAAAAGGGTATGGTGGCATAACTACTAACTCGTAATAAAAGTGGTGGTGGATATGTCA
CAGTGAAGTGGGTGACATGACTCCAAAATCTTACAACTCATCAAGCGTCGGAGTGAGGCT
CGATGGTTTTATTCGGGTAGCGGAAGCGTAGATAACACAAGTGACCAACTCCAGGATCGC
AAGGGACTGACTGGGACTCCTCTAGGCGTCGGACTCGCTATCGTACTCTTCATCCATGAG
ATCGCCTTCGTCAACATCTGGTTCAGAGT
>DN139325_c0_g1_i1 len=317 path=[295:0-316] [-1, 295, -2]
GTACACGGAGCTTATCTTGCAGGTATAGACTCCGCGGACATTCTCATGAACAAGGCCCTC
AACAACGTGGACTTTAAAGTCCGTCCCAAGTATGACGACGAGCAGACAGCTGAGGTTAAA
TGAACGAGAAGTTGAGATGCCATGCCAGTCTCCTCGCATCGTCAAGGAATAAACTCAGAC
GCGTGCCACAGTTTCCGTGCAAGCTTTTCCCTAAGACTTTGATTTGAAGCGAAATAATGT
GACGTTCCTGCTTTCCTCCCTGCCTCCCGTGTTTGAATTCCCCGACAGCATGTAGTTCCT
GTTGAAGCGTTCCAGTG
>DN119735_c0_g1_i1 len=1815 path=[1793:0-1814] [-1, 1793, -2]
ACCCGCTACAACACAACTTAACACAATATAGATAGATAGACAGATCCAACCATAAGCATT
TTTTGAGTTTAACCAGTACCTCTAGTGCAAAATCTCAAAAGCTAACAGGCCATTATCCAG
CAGAATATAACACATCATCCAGGAAGTTCCTTCTCAAGGTCGATTAAGAAAGCTAGTTTA
AAATGGGACATGCCATCAAAGCGTTAATCATCTACTTCCACCGACAGCCACTCACGATGC
AGTGTATTCCGTGGAAGATGATCCAGGGCAGACCCTCCTACCCCCTCTTCTTCTCCGCCA
TCCTTTGGTTGTCTCCCATCAGTCTTCTTAGAGAGTCGGTCTGATGATACCTAAGCAATC
TCTCCTTCTCAGCTATCCAAGCCTCATCATTCCATTGTTTTCTTCCTGTGAACAACTCGT
GAAGATAGTCATCTCTCATCACCAGAAACCGGTTGCTTTCAGCACGCCTCCATGCCTCAT
AGGTCACAAACCACCACTCATTTTTGGGCCGGGTCTGCTTGAAGACCTCGTATCTTTCTC
TTTCCAATCTGTCATTGTTTTCCTTCCTCCGTTTCTCTTCCTCCTTCCTTTGATTTAGGA
GATCTTGTGCTTCCTTCTTTTCCTTCTCAGCGAGAGCCTTTTGCTCCTTCTTTTTCAGTT
CATCAAGAGTGCGTTGTTCTTTTGTCTTCCCTAGATACCCACGGGTCAAGTAATTGAGCT
TCTCCGACATGTTAGGCCAACTAATATCCAATTTGAACCATTTGTATCCCTCCTCAAGCT
GTGACCTGGCAAAGATCTGAACCTCCTCAAGCTGTGACCTGACAAAGCGCTGAAGTACGA
TGGCACATCTATCCTTGATTTCTTCACGATAAACGAATACGGCCGTCCCGGAGGTAATCA
CAACCCCCCCTAACACAAATAGACGGCGGCGAATACTGGCACGAAACTTCTCCAGGACTG
TGACTCTCTTGTCCAGACACGCCAACTCCTTGGTGATCTCATCATGGTTGCCTCCTCCAC
TGCAGTATCCACGCCGGGCACCACCACCTCTTGCAGCGGCCACAACCAAGATACTCAGGC
GGTGCCCAAGTGAGTGTAGCGGCATCCCAAAACCACCTCCTTTGGTCAGCCCTATGCGTC
CTTTGCTCTGCCATGTGTGTGCTCGGGCTTGCTCTGCCGCAACTCTGGCAGCCCCTGCGT
GCACTTGCCCTTGCTTCGCGGAAGTCTCGGAGCTGCAGACCACCATACCAAAGCCATTTC
CTTCGCTGAGATCGACGTGGACGACCGCTGGCGTAAGGCAGCTCTTCCAGCGCGCAGCGG
CGGCGGAAGCCATCCTCGCCGGCTGGGCTAGAGCTTGGTGGGGGGATGTAGAGCCCGAGC
CGGACTGGAGCCTGCGGGAGAGCTGGGCGAGCAGTGCTGGATGAGCTCTGGAGTGGGTCA
GCCCGGCGAGTAGCCTCCCTGCTAGGGCTCCACCCTCGCCGTCGCCGGCGATGTCGGCAG
GCGAGGCGACGCGGATCACGGAAGGCGGCGCCCCCCGCTGGAGACTCATGTGGCTCCCGC
CGGCGAGAAGAGCGACGAGACTCGCCCTGGACCCGTCGTGGAGGGGCGCTGGGGCAGCTT
TGGTGTGGTGGCTCTCCCCCGGCGCAGCGGCGGCGGGAGCCATCCTCGCCGGCGCGGCTA
GGGTTTGGTGGGGGGATTGCGGAGCGGAGCGGGTGGGGCGGAGTGGGTAGGGTGGGAATG
GGATGCGGGGGCTCACTTCTTTGTACGAGCGGAGCGGGGTGGGATCCAATGCCCAACACC
TCCCCACCAAATGCA
>DN106579_c0_g1_i1 len=1275 path=[1253:0-1274] [-1, 1253, -2]
AAGCTGCTCCTTGCCGGGATCATCTCCACGCTCTCGCCCGAAGTCATCGCGCGCACGCTG
AACTTCACGACCTCGGCGCAGATATGGGCGGCACTCGAGCGCATGTACGCCTCGCAGTCT
CGCTCCAGGATCATGCAGCTCAAGAGGCAGCTCACGCACGCCCAGAAAAAGGACATGAAC
ATGGCTGATTACTTTGGCCGTGTCAAGGGTCTTGCTGACCAGCTTGCTGCGGCCGGCAGC
CCCGTAAACGATGATGATGTGATCGACTACATGTTCACAGGCCTTGACAACTCGTACGAC
GCCCTCGTCACATCGATCAATCTGCTAAGGGCCAACGGCGGCATCTCTCTTGATGAACTG
TACTCTCACATGCTGGATTACGAGGCGCGTCAGGACAATGCCAACACCGGCTATCAGTTG
TCGGCCAATCTCGCAGGACGAGGCAACGGCGCTCGAGGCGGCGGTAACGGTGGAGGTGGC
TCCTCCGGCGGCAGCGGCAGCCGCAACTGCAACAATGATGGTCGCAACCACCAGGGAGGC
AACCGTCGCAATGGCGGCGGCAACTCTGCTGCGGGCAACGGCTCCAATGGCCAACCAGCC
GGCGGCCACCAAGGCGGCTACAACAGGAGAAACTCCAACTCCGATCGTCCGCGGGTGCAG
TGTCAAATCTGCAACAAGCTCGGCCACTCTGCAAGGACCTGCTATGATCGCTATAACCAC
AACTCCCAGCAGGAGGATGATGCACGTTTCGCCAACAACATCTCCACCGGCTCTCCGGCA
CTCGACCCAGCATGGTACATGGACTCCGGCGCCACCGACCACATCACCGGCGACTTAGAC
AAGCTGCACATGCGTGAGCAGTACACCGGCAAGGACCAAGTGCATACAGCAAATGGAACT
GGATCGAGCTTCGAAGAGGGTTCTCCTTCACGGACCTAGTGAAGGTGGTCTCTATCCAGT
TCGTCCCCTGCAACCAAGTAGGAATAAAACGGCGTTCTCTGCCGTCACCAAGCCCAGTCA
TGATCGGTGGCACTGTCGACTCGGTCACCCCTCCTCACGGATTGTAGATCATGTCTTAGG
TCATTTTAATCTTCAGTTCAATCGTGAGTCAAATAAAGCACATGTGTGTGATGCATGTCA
GCAAGGGAAGAGTCACCAACTTCCTTATGCCAGTTCCTCTAGGGTTACTTCATTTCCTCT
TGAGCTTATTTTCTCTGACGTTTGGGGGCCTGCGTGCACCTCGTCAGGAGGTTTTAGCTA
CTATGTGAGTTTCAT
>DN105591_c0_g1_i1 len=655 path=[633:0-654] [-1, 633, -2]
ACCTTGACGAACCGAACAGGAGGCCGCCGTCACCTGCCATCCGCCGGCCCCAGCCTCTCG
CAACCTCTGCCGCACCTCCCCGTCGGGGCGGCCGTCCATGCTCGATGCTCGCCGGCCCCG
ACCTCCCGCCGCCACCAACCCGTCGGAGCATCCGTCCGCGCCCACAGCCCGTCGACCCCG
GACTCCCACCGGCCGGCAACCATACACCATGGCCCAAGCTCTTCCCCCTTTCCATGTTTT
TGGTTTTCCTCGCTTCTTTCCCTCTCACGTGAAGTTCTCTCTCACCCTACTCCATCTACA
GGAGCTGGCCATGGAGGTCATTCACGATGTCGCCGCCCGAGCTCCTACCGTCTCGCGCGC
ATCCCCGCGGATCCGGTCGAGGTCAAGCAGCCACCGCCGGAGCTGATGCCCGTGACCCTG
TCAGACCTCCCTGCCTAGCCCCTCCACATGCCCCGCCAGCCTTGCCTTGCCCCAAGCACG
CTGTCGGCCCTGCCTCTCCCAGGAGAAGATGAAGACTCGATTATTTTTTACAAATTTTTG
TAAGGTTCTTCTTGCAAGAAACTAGGACCAATTTACTGTTTCTTTTTATGTTTAGGTCCT
TTATGTAAAGTGTAACCACCGCATATGAATATATGAATAAACACTTAAGCAGTCA
>DN109274_c0_g1_i1 len=348 path=[651:0-347] [-1, 651, -2]
GGCCATGGTGGGTTCATCGATTCCATTCGTATTGGTGGTGTTGTGATACCTAACCACAAG
AGGGTGGAGTACTCACTGCAGTCCATCAATGGCATTGGACGGGCACGCGCCTGTCATATC
CTTTCAGAGCTCAATTTGGAGAACAAGGTCACCAAGGACTTTTCCAAGGAGGAGAAGATC
ACCCTCCATGAGGGGATCGCAAAGTATGTGATTGAAGGAGACCTAACGGTTTACTGGTGC
GGCAATCGAGAGATTGGAGGGGATTAGATGCTACAGGGGCATCCGGCACGAGGATGCGCT
CCCGGTACGTGGCCAGAGAACAAATACCAATGGCAGGACCCGCCAGGA
>DN135329_c0_g1_i1 len=520 path=[498:0-519] [-1, 498, -2]
GAACAGATCTGGCGGGACGAAGTTGCGGTGAGGCAGGCTCGGGATGGAGATGTGGAAGAG
GACGAGGTCCTTGTCGAGTGCCCGGACGAAGGGATAGGCGGGCTGCTTGTAGGGGGGCAC
GGATTTGGCTGAGCCTTCCGGCCAGTGGAGATCAAGGTAAGAGGCCCCCCCTTGTGGAGG
AGGCGCGAGGGTGAAGGACACGTAGAAGGAGTGGCCGCTGTCCATGTCGACTTGAACGGC
GGTATTGTTCCCGTTGACAGCCTTACGAGCAGCGCCTAGGTCGCCGTCGCAGTGGGTGCG
GCCGATGCGATCCAGCATCACCCAACCGGGGAAGGCGACGGTGCCCTCCTCCGCCCTGAC
CCTATCGGAGAACATGACGGCCACCTTCTCCGGCTCTGGCGCGCCTTCGGCGGTCATGGC
GATCGGGCGGGATCGGGAATAAAGCCGCCGCCGCCTCCCTAAGCCTAACCCTAGTTTCTT
GGTGGGGGGGAGGAACTGATTTTTCTTTCTTGAGATGAGT
>DN146177_c0_g1_i1 len=1636 path=[3227:0-1635] [-1, 3227, -2]
AAGCGAGGGATCAATCGAGCTTGGCACAGAAGAGTGAGATCGAGTGAGATGGCCACGCCA
ACTCCCGCCGTTCGGTTCTCCGACGTGCCGGAGAATCTTCCTAGATGCTTTGCCCTATCA
ACAAGCACCAATCGGCCGATGAAAGCCACAGTCGACGATCTTTTCGCCGAGATTCACAAG
GACGACGGTGGCATCTTGACGAACCCGCACGCCAGGTTCTACTTCGAGCCATCCAAGAAG
CACGGGGGGCGTCTCCTGCACATCAGATGCGGCTACAACAACAAGTACTGGATGGCCAAA
CAACACCAACCAGACGCCGCCGATGCCGCCATTGTCATCACCGGCACCGCAACCGAGCGG
GAGGAGGATCTGGGTAAACCATCGTGCACGCTTTTTGCGGTCCAACTCAAATCCAAGGGC
AAAGACGACGCTCAGAACGTTCTCTACGATGCAAGCTTCTATGATCCCCGGCTAGGAAAA
CAGGCCTCGATAGCGGGACAAGGCGACGAAAAAGACAAGCTCCACAGCGAGTTTGTGGTC
CGCGATTTGTCGGACCATGTAGTGCTGCCTCGCTACGTGGCCTTCAAGGGCTACAACGAC
ATGTACCTGAGCGCGCGAGAAGTGCATGGTGGCTCGTACCTGCAGTTCTCGGAAGAAGAC
ATCGCCGCCTCGAGGGCGATGTTCACCACCTACCACAACGACGACGGGACCGTCCGTCTC
AAGTCCAAAGCCTACGACAAGTTCATGAAATTCGACACCAACTGGGTCACGCCGGTTGGA
CGCGACGATGCCAGTGACAAGAGAACATTGTTCAAGGTTATCAAAGGTCGGCGACTACTA
TGGCCTCAAGAGCATGGGGAACCAGAAGTTCTGCAAGAGCCTCACCGCCGACGGCAAGAC
AAATTGCCTCAACGCCGCCGACAACCACATCACCGAGGAGGCCAAACTGTGGGTGGCGGA
GCCGGTCTTGTCCCGGGAGATCTACGACGTAGCGTACCATGGGGTGGAGAAGGCCAGGGT
GTATGACATGAAGACCATCAACATGGCCACCTCGTCTGCCGTCAACCGCACCTCCCAGAA
CAACAATGTCAAGCTATCCCTGTCGGTCACGCAGACACAGACGAGCACCTGGGACGCCAG
CGTCTCACTCAAGGCCGGCGTCAAAACCACCATCAAAGCTGGGATCCCGGCGGTGATGGA
TGCGGAGGTGGAGGTCAGCTTCGAGGTCACCTCCAAGTATCACTGGGGTAAAACCGAGGT
GAACGAGACCAAGCAGGAGATCGTCTATGATGTGGTGGTGCCAACCAAGAAGAAAGTGAC
GGTGAGTGCCATCGCGTCGCAGGCCAAGTGTGATGTTCCCTTCTCCTACACGGAGAAGGA
CGTTCTGCCCACCGGAGAGGTGAGGATTACCAGGCATCACGATGGCATTTACACTGGGAT
GAATACCTTCAATCTCCAGTATGAGACCAAAGAAGAAGACCTGCCCACCCCTGAATAAAT
TAGTTATTTGCGCTCGCTCTACTACTTATCATCCCACCAGACAATAAATAATAATCGAAT
AAATGTACCGTGACATGGTACGTACTATTGTGGGTGATAAGTACTAGTCAAGAGCAGTGT
GTACGTTTTATTTATG
>DN108596_c0_g1_i1 len=283 path=[261:0-282] [-1, 261, -2]
GTCCACTACCACGAAGACGCCCGCGCCCGCGTCCACGCCCGCGCCCGCGGCGTGTGTGGT
TGCCGCCATGGTGACCGGTGCCGTTTCTTGCAACGTGAACGCCGCGGCTGTCGTTGTTTG
ACGCCATCAGGCCAAGGGACGAGATGTTGATGACCGCCGCATGGCCATGGCGTCCACGGA
GGCGGCGGTCACCGTCACCGCCATGGTGCTCCTCGTCGTTGTCGTCGTCATCATCGTCGT
CGTCGTCGTCATCGTCGTGGTGATGGTGATGGTCGTCCTCTGT
>DN147296_c0_g1_i1 len=631 path=[1266:0-448 1267:449-472 1268:473-630] [-1, 1266, 1267, 1268, -2]
GGCCTGTTATGCTTGTTTTTGAGGGAGTGTTTTTAACAGCCACATGTGGCTCTCTTTTCT
CGCAAGTCAAGACTGCCAATAACCACGCTGAAAACAGAAGGCCATTGAGCAAAGTTGTAA
TTATTCTTGTCTGCACGTACTTACTGAAAGTGCCCGATCTCCTTGTGCAGAATCCTTCAC
TAATAGGTCATACTCTATAAATAACACGACGACCGTAATATCATCATGGAAATGCCTGCG
AACCCCACGGTCAATCTTCTTGAGGTCTTTGTATCTTATTTCATGTTTCTCCGATGCTTG
ATAGAGAGCTGCTTTTATCAGCCTTCTTGCAATTCCAGTACGCTCATGTTTGTGAACTAT
CTCGACGGCTTCTTCATTACTCAAGAGTTCCCACAGACCATCGGAGGCAAATATGACGAA
ACGATCACTTGGTTGAAGACTGCGTGAGATGATAGATGGGCTGGCACTCAATAATGGCCG
GCTGAATGGTTCAGGAAGTCTGTACCTCGGAGGGAGTGGTTCCCTGTTAAACTGCGGGTG
TTTCAAGTATGCGTCCCCTATTGATCTTGACACCTGTATGATGCCCTTCACTCTCCAGAC
ACCACGCTTAAGCGCTACAATATTCGGATCA
>DN147288_c0_g1_i1 len=821 path=[1597:0-820] [-1, 1597, -2]
AATGGCAAGGGTTCACACCTTTGTTGACGGGAGAGTGCTGTCTTTAGAAGATCGAGTAGC
CATCGCTCTGAGAATGCTGAACTCTGGTGAGCCACCGGTTATCGTAGGATCCTCCATTGG
TGCGGACGAGTCAACTGTATTGATGGTAACTCAGGTGTTTCTTGAGGCTATGTGGGAGCA
AGCACTGCACCATGTCAATTGGCAAGGCTCCGCAAAAATGGAGAAGATAAAGCGCAAGTT
TGACAAGATACACGGCTTGCCAAACTGCTGTGGTGTTGTTTATACAGCTCGCATCACGTT
TGGATCACATAAACATAACCAGGATGAGAATGACGGCATGCTGATGCAAGCCCTTGTTGA
TACAGATATGAGGTTCGCAGGCCTTTGGTTGGAGCCATCAAGCAGCATGATGAACCAATC
GAGCACTTGGCACCACTCTGTGCTCTTCGAGGATTACAAGGGAGGTACTTGGTTGAATGG
TAGCAAGCTGAATTTATCAAATGGATGCCAAATCAGAGAGTACATAATTGGTGATGTAGG
ATATCCTCTTCTCCCCTGGCTCCTGATACCTTACCAGTTGGATAATGACATCTCACTCTC
AGACCCGAAAGTGGAGTTCAACAAGAGACACTCGGCAGCTACAGCCATCGCGTTGAGGGC
ACTTGAAAGGTTGAAAGACACATGGAAATGCCTACAGGGAGAAGGTTGGCATCCAAATAA
TAAACGTGATATGGACATGGTAATCACCACGTGCTACCTGTTGCATAACATAGTGATAGA
CATGGAGGAGGGTGCAGGCATGCCAAGTGATCAGGAGAGAT
>DN152439_c0_g1_i1 len=765 path=[1485:0-764] [-1, 1485, -2]
ATCTCACAGGATTACAGCACCACACACGGACACACGCACTCGAAGACACCAGAACACGCC
AGAGCCAGAAACTTACACAGAGGCGCCCCACAGAAAGAAAATAACAAACGCACCCTTGGA
AGCCCCTGAGAAAACCAACACGCCTCATGTCTCCGCCGCTGACGAGACGGCCGCGGACGA
AGCCAGCCGTGAACTGGAGAAGCGCCTCGCAGATTGCTTTGTGGACCTGAAGAAACGCCG
CCGGAGACGGCCTGGCTTTGTGGATCGTCGGCTGGGGCCAAACCCCACACTCCTCCAGCT
CGGGATCCCCTTCACCGAGGACGGGAAGGGCCACCGGATCCCCGCTCCTTCCGGCCGCAA
ACCAAGCTCCTGGTCGACCGGCGCCTAGAAGCCTCCGAAGAACAAACCTTAGGTGGCCAC
CGCCACCGCAGCTCCTGAACAAAACCTCACCAATCCCTCGGCGGCACCGGAGCCGAAGCC
ACCAAGGCGGGAACGGGATGGGAGGACAAAAGGTCCAAGGCGATGCCACCGCTGCCGCCT
CAACAGCACCCACCGGACCACCAGAACCCACAGGCTTCTCGCCGTCACCGGCGAGATGGG
GCTGAAGCCGTGGAACGATTATTGGAGACGACGGCACCGCCACCATCCGAGCGCCGCCGG
GCCAAAACCTACATCTACACCTATCTACACGCCGAAAACGAAGCTCCGGGGTTCCCCGGC
CCTCCCGCCGCCGGAGCGGCCGACGGTGGGGCGAGGAACCCGCGG
>DN121015_c0_g1_i1 len=949 path=[1853:0-948] [-1, 1853, -2]
ATCTGGGCAGTGAAATTTATTTATTTTTTTGAACAAGGAAAGGTCCCGAAGGACCTAAAC
ACTGCATTAAACGTAAACCAGGAAACCAAAGCAGTTTACAAAGAGACCCGACAGAAATAT
AAAACTACAAACTAGTCCCTGACTTTTACGAGGAGGACCCCAAACTGAGAGATGAAAAAG
CAATCGGGTCCATTGCTGCCTCCGCTCGGATCGAGCTTTGACGTCACCGGGGACGGACCA
CTTGGAACGACAAAACCGCCATGGAAGCTGCACACCATGGCCCCCAAACGAACGCAGCAC
CTGCCTCCGAAATGGCTTCAAGGCCCGGAGGAAAAGAAATGGCCGCCCTTCGGCCCGAAG
AAGCCGCAGCTCGTCGGCGAAGACCGGCTCTCGGCATGAGCCGTAGCTCCACCAGATCGA
ACGCTGCAGCTGATGAGCTCGAACCCCTTCTGCAAGATCCATCTCGTTACCTCTTCTCAG
CTCTATCTCCACCACCACGATGGCTTCCAGATCCGAGAGGAAGGAGAGATGCCTCCTCCA
CAGCACGGGACACATCGAGCTTATTACCGAGGACTCCGGCATGAATCCGACTAGCAGTAG
CAAGCACCCTGCTGCCTCCACTATCAGAATCACCTCCGGAAGCCACCGAACACGGCTCGG
GCGAGCCGGCAGCAGGATCCTCATCGGCATAACGCCAAGCACCGGCATCTCGCCAAACTC
CTCTAAGGAAACATCTAATCTACAACTACTATCTACATAGGCGCACCGGGCTCCTCCCCC
ATCTCCTCTCCAACCGGCGATGCCGGCGGTGAGCGTCCGGGATCGGGCCGGGCCCAAGCT
GGCGAAGACTCTGGACTCTCTCCTTATCGCTTTTCCCCTTTGCACACCCCTGCAGGGCCC
CGGCAGTGAAATTTATTACCCACTGGACTTGGTGATGGCACTGACAATG
>DN124688_c0_g1_i1 len=1338 path=[2631:0-1337] [-1, 2631, -2]
GCATCATGCACGTCAGCACGTTGGGTATGGATAGTGCATACCCATGTCTGCCGGGATTTT
CACACATATGGGCCCATGCCCATCAGGGCATGTACATTGGTTTAGACGGCAATAATCTGT
AATACATATCCACGTCATATATAGATAGTGCTATAGACCGCTCCTACAATGGGTTATCCT
TTTAATTGTCTGCATAAACTCTTCATTGCATGAAAACATTAAAACACAGAATCCATTGAC
TAACACTAGATATCTATGTGGTCTGCCATGTTTCTTGTTCGCTACAGCATAAACATTGAT
GTTCTTCCTCTCATGCCTTTTATCCTCACCCTCCTCTGCCAATTGATTTTTAACATCTCA
CAGCTAAAAAATTGGAACCAAGAAGCAAGGAGATACTCGAATCAATGCATATAGCAAATC
CAATGAATTTTTAATCCAACGATGGCTTCTTCCAGCACCTTTGCAATCCCCCGGTCTTGG
CTTGCGGCTATGCAAGTGATGATGGATTCCACATGATGGGGATTTGAAAACGTCCTCGCT
GCCTCCTCCAGGGTTGGCAGCGTGGACTCTTGGAAGAGTGGAAGGGCAACGAGGAGACGG
CCGCTGCCGTGGTGCCGTGGATTTACGAGGACCGGGGACGGCCACCCCGTGGATTCATGA
GCACCGGAGACGGGCCTGCAAACCATGGATCCAGAAAGAAGACGGAGGGAGCACGAGATA
TTTCGGGGCACAACCTCACAAGTACTGACACCAGCTATACAACAGGAGAAGTGGCTTTGT
TAGCCAACGAATTTCACGCAAATCGACCGTCTGCTGATTTACCGATGACCTCTTCCTTTT
CTCGTCTTCTCTCCCCTCCATCTCACCAAATATCCTAGGTGGCACCTCCTATAGGCAGCT
GAGGTTTGACCATTGTACATGCCCTCAATCACCCTGGTCGTTCTCTCACCATACCCGTCA
CCCACGGGTACCTGCTGCCCATGGGTATACCCGCAAAACTGTACAAGATGATAATTGACA
TCGCAAATAACACTAACTATCAACATGAGTGCATGATGATAATACCACACCATGACACCA
GTGATATATACAAAGCATGATCTTAAATATGACTTTACTAAATCTCAAATAGCAAGTATG
CAACATAGAAATAGTTCACGCAATATGGACCAACGTGGCGGGAGCTTTGGCGGGTAAAAC
TGTCATCCAAAACATGCCACAGGCAATATTTTGTAGCTAAATTAGTGCACAAAATTAATA
TCTGAGCTAACCGGTTGGCTCACCTCAGGCTGGTGCTGGCTCGATGGCGCTCTCGTCGTG
GATCTTAGTGAGGTTTTG
>DN147183_c0_g1_i1 len=660 path=[1275:0-659] [-1, 1275, -2]
GTCAGACGTGACCTCCGCAGATCGCTCCACGGAATCCATGTTGGAGCAGCACTGCCTCCT
CTTGTGGCACCACGGCCGGGAGGAATAAAACTTGGCCGCCATTCGGCCTGAAGATTCGCC
GGATCGTGGAAGAAGCCGGCCAGCCAGCGTGGGCGCCGTAGCCCTTCCAAATCCACCGAC
GAGTGAGCTCCGGGTCCCCAATATCAGGCTCCTTATGCGTACAGGGATCATATTCCCAGA
TCCGGGGACAACAAAGACGAACAGAGGCAGTTCGTCGGCCGCTCGAACTTGCTCTTCCTG
ATCCTTCCTCTCCACCACCACCACGATAGCAAGAAAGGGACCAGGGAAAGAGCAGAACGA
GCACCATCACCAGGGATCCAACGAGCTTATTTAGGGGAGTGACATAAGAGGCTGCTCCAA
CCGCTTTTGGCTCCCACCAATGGAGCACCACGGCCAGGAGGAACCACGCCGTCGAGATCC
GGCCGCTGCTCGCAAGCGCCGACCTCCAACTCCACTTCGGCATCACGCCAGTCGCCATCA
TGGCAAGACTACTACTGCTACTAGTATCTACAGGAAGGCCACGGCCGCCCCTCCCACTCC
CTCTCTGAGCGGCAGTGCCGCCGGAGAAGAAGGGGAGAGGAGCCGGGCGTAGCTGGAAGT

>DN133678_c0_g1_i1 len=779 path=[1513:0-778] [-1, 1513, -2]
ATTTTTTTTAAGCATAAAACACAAAGATAATTTTGTGCCGCATAAATTCACTTTTCGATT
TTTTTTCTTTTTTTTATTCAGAGTACAGAGAAGGTCATTACACGACCACACTAAAGTGAC
TAAACACATGCACCGATCCCTAAGGACTCGCGCCATCCCGCGAATCAGATCGTGCATACA
AGATAGTACAATGCTCCGCTAACATCACATGAGATCCGAGCGAGAGAGCGACCAGAAACA
TTATTTTGAAAGACAAATAACCTAAAACTTGGAACAAGTTACTTCAGTGCAGCAGGGCAA
TCCGGGGCATTGTGACCTTCTAGGCCGCAGAATTGGCATGCAGCTAGGCCGTTGTATGCA
ACGTACTGGTCATTGTCACCTGCTCTGCGCGTGGGACAGTCCCTTGGTAGATGACCATCT
TGGCCGCAGGAAGTGCAGTAGGGTTTAATGACCAGCTCACTGGCGCAGTTATCCTCGTTG
TGACATACGCCGTCACAGTTCCCACAACGCCAATCTGTAGACCCGAGCCAGCAAATGGAT
GCCTCGTGCCCAGCATTGCCACAATGGAAACAGAGAGGGCCATCCGGGCTGGTGCACACA
CCCGAAACATGCCCCCACCCGCCACAGTTGTCGCACTGTGTCTCTGGGCACTGCAGCCAA
CCATGGCTTGGACAGCCACACTTGGCGCATCCATGGACTTGGTTCGCCATGTGCTGGCTC
AATGGAGACTTGGGAAGTGACGAAGAGGCGATGGGACGGGAGCAAATGAGAGAGGTGGT
>DN116552_c0_g1_i1 len=231 path=[417:0-230] [-1, 417, -2]
AGTGAAATTGTTAAAAGGGAAGGGATTGCAACCAGACTTGCTCGCGGTGTTCCGCCGGTC
TTCTGACCGGTCTACTCGCCGCGTTGCAGGCCAGCATCGTCTGGTGCCGCTGGATAAGAC
TTGAGGAATGTAGCTCCCTCGGGAGTGTTATAGCCTCTTGTGATGCAGCGAGCGCCGGGC
GAGGTCCGCGCTTCGGCTAGGATGCTGGCGTAATGGTCGTAATCCGCCCGT
>DN119547_c0_g1_i1 len=271 path=[249:0-270] [-1, 249, -2]
ACGGAGGCCTTGGTGGGCTACGGCAACCACGGCGATCTCGTCGGCCCAAGTGGTCCGTCC
CCGGTGACGGCGAGATTCAATCCGCGTGGATGGTGCTTTGGACCTGATCGCGTTTTCTTC
TTTCAGTTTGGGGTCCTTTCTGTTAAGGCCAGGGGCTTGCTTGTATTTCCTATGTTTCTG
TTGGACCTTTATGTAAAATGTACTGTTCCCCCGCTTTAATAAAATAGTGCTGGGTCCTTC
GGGGCCCTTCTAGTGTTCAAAAAAAAAAAAA
>DN134916_c0_g1_i1 len=442 path=[420:0-441] [-1, 420, -2]
AGCCTTTTCTTTGATAGAACAACACGATAGTGTACAGGATCCTCTAGTTTTTGGGAAGAT
TCAATCCCGGACTTTTTCTCATATACCTGTAAGTGACATGACTATCATTTGAGAATAAAG
TCTTATTCCTGTCAAAAAGAACACCACGATAGTGCATAATCTATCCCGTCCACCATTAGG
TAGGGGCAAACGGTATTTACTAAGTTCACATGTTACGGTAGGGAAAGTGGATTACAGAAG
GTAGAATACACAGGGGTAGGTATTTATGCTCAGTTATTGGTACAGGCTATTTGCACGTGG
TGTATTAGCCCTGATGCTGTGGCGGCGGCGGCAGCCCGAGGCGAGCTCGCCTCATCAGGT
TGTACTCCAACAGCCTCTGCGCATCCGGCATCACCTCCTTGACGCCGTCGAGCGCGCGAA
ACCGCTCCGCCCAGGCCGCCAG
>DN151159_c0_g1_i1 len=1235 path=[1213:0-1234] [-1, 1213, -2]
GCTTGCCGTACGGGCTCGGGGGCGGCGTCCCATGGCCGTGGCCTTCGTCCACAGCTGCCG
GCGATGGGAACAAGAGCGTCCTCCTGCCTCTTCTACCTGGCGGGCTCTCGCTTGGTTTGT
CTGAGATGCCGCGGAGACAACTCCCAGGCAACACGACTTTTACGAGTCTATGCAGCACCC
AGGCGCTTGAAGAATTTTTGGATGACCACCCTCTCATATATACCATGCCTATATTTGGCG
GTGAAATGTCTGAAGCTGCAACAAACCATGGCAGGTTTCTGTTTCAGGCCATCATGGCTG
ATATATCAAAGAACCACTTGGATAATATCAGCTGGGATGGGACATTCAATATTTCCGATG
TTCTGATCGTTAAGAATGAGGAGTATATAAAGGTGAAGATACAAAAGGAGCCTGTCAAGT
TTGAAGGGAGAAGACAGCTTGAGGCCAGAGTCAAAGACCTACACAGAGTTACTGCTGTTT
TCATGCCGTTGTACCAGAACAAAAATGGTGTTTTGCCAGTTTTCTTTGACCAGCTCAAAG
AGGACCTAGAGGAAGCGACTATTGAGTTGATTGAGGAGGACTGGTTCATAAAATATTTGA
CTTATCATGTTGCCATTATGCCCTCAGCTGGACATGCGTACTTTGAGATGATGCTGAACT
GTCGAAACTGTAGCATTCTAAGGTCCATTATGCTATCAAAGCCTGTTGGAAATGATTGGA
AAGCACTTGTGAAATCAACGAAAGGGGATAGCATTACTCTTCTTCATGATGTGTTCTCTG
TCAGTAATCCTCCTACTGAGGAGAGGCCTGATAGATATGAAAGCACAGTGCGTGGGCTTC
TCACATTTATTAAAGATGTCCTTGAGCATGGTAAAGACCCTGTGGAAGTCGTTCAGATAG
AGTTTTACCTTGCAAGAACGTTCCCTTTTTTACTTCCAGGCTTATTGCGAACCTTCTTGC
AGCATGGAATAATGAAACAACATTTTGCAGATATTTGGTCATGTTTTAAAGTGGTTCCAC
GTTCCAAATGATTACGAGGGGAGAAGGTTGTGGTTTGCATGATGAAGTTTTTAAGGTTGC
AGCTCCTTCCAATTTCTATAAATGAGCAATTTACTGAAGGACCAAATGGGTCAATGATGA
AGCGTTCTAAGTGTGTATGAAGATGTACATCTTGTGCTTCTGTGCCATTCCAAATATATG
ACGGGTTGTGTTTCTATCTATTTGGCGGATGCAGT
>DN105491_c0_g1_i1 len=458 path=[871:0-457] [-1, 871, -2]
AAATTTGTCTCTTCAGTAATTCACTGGGCACTTCGTAAATATTAAGTATGAGAGGCAGCG
GGTTGGTTTACTTGGTGACAATCCTACTGATGGGATACCTTGCTGTTAAAGCACAATGTC
GTTTCGAGGCTGGAAGAAGAAGCTACCTAGAGGATCATACAAGAGCTACTACAGTGAAGG
CAACGTCATTAGATGAGAGCAAGCTTACCCTATATTTCTGCAATGGACATGTATGCCGTC
ACCCTACCAGACCCTGTTACTGCTGCGCCATTCTGCCGGACAATCCATGCTTCGAATCGG
AAAATGAGTGCAAGCACAAATGTCCCGCCTGTGACCCCAAGTGTCCCCCTAACTCTGCCT
TGGAATTGCATGCATGAACAAATGCTTCATGTAGAAATAAAAAAATGAGTCATAAACATT
CTTATTATGGGAGAAATAAAATAAAATTATGCGCCGTT
>DN150669_c0_g1_i1 len=788 path=[766:0-787] [-1, 766, -2]
AACCAAATCCATCTTAAGCACACGCTGGTCGCTCAGGAATAGCTGCAGTTGTTGTCAATA
GCATCCCCGAGGGCACATTGTTAAGTTGTTGCAGGAGATTTTCTGAAGGAGGCCCGTGTT
GCGGCTGCATCATTGTGGAAGAGAAATTTCAAGGCCAGGTCATAATGATAAACTAACGAG
CAAGATAATCATTTCCTTGAGCCAACGCTGGCACTGCAAAGGTGTTACTAACCAGTGAAG
GTTTAGATGCCGCTGAACAGTTCGGGGCATCGAAAGGAAGACTGTGCTCACGGTTCCCGC
CAAGAATGACTGCTACACAGGGCAGATTGAACCGGGAGAAGGAAGCACTTAATAGCCTGA
TTGTAGATGTCATATGTGAAGCTGACAGGAGAGGGGCCAAAGTTATTAGGCCAGGACTCC
TGAATCAGGCCCAGATCGAAGTGGGCAACTTTATCTGAAGAAGTGCCCAAAGTTGGGGGT
AAAATAGTGGACGGCACCAGCCTAGGTGCTGAAGTGGTTGCTGATGGTATCCCCCAAGGC
ACAGATGATGGTGTGTGTAATTGGAGAAGGTTTTGTACCCGCCAAGATTGGTATGCAAGG
AGTGGCAGACACCTACTCGAGGGGTCCATCAATGGGCGTACCTCAAACACTGCAAAACGT
TCATTCATGTGAGAGTCGGCTGCCGAGGACGGTGACTTGCAACAAGTCCAACACAGAGTA
ATAGTTATGCAGATATACAGAGATGCGATACGCTCGCTGGAGCCATGCCAAGGAAGAAGA
AGCAGGCG
>DN149049_c0_g1_i1 len=1064 path=[2083:0-1063] [-1, 2083, -2]
GTACTACTGGATCGGAGGAGTGGGCGCCGCGTGCATATATATTATCTTGGCTGGCTGCGA
TCAGATCCGGCTCAACAGTTGACGGGAAAATGGCTCGCTTTACTAGCCGCTATGCCCCAT
CCATGGAACACTCATTGCGCTTACCTCAGCAGCCTTTGTCGCTCCTGCACCGTGCTAGCG
GAAGGCCCTTGGTGGATTACCGACGTCAAGACAGTTTGGGTGTGCTCTCGTCAGTGGCCA
CTAAGCCGATATCCGCAGCAGCCTCTCGTGCACATGGACGAGTGTTTAGCTTCTTCAATT
ATCCGCCGGCTATCGTGGAGCCAGCCCCCCGACCTGACCCTAGCTCTTTGCTCACCGATG
TTAGAGGCAAGGTCAAGCATGCTTTGAGCGTCATGAAGAGTAGCGACAGGTCGTCCACTG
CCTACCGTGCGGCGGCAGAGCGGATGCTGCAAGGCCTTAAGATCTGTGAGAAAATCGCCA
AAGACGAGGTCATCTGTAGAAGCAAAGAAAAAGCAGAACTTTTTCTCTCCACAGTCCTGT
TGCCTATAAGCAACGAGCTTCACTATCATGGCGCCGATGTTGGCGTATGCTCCAGCTTAG
TGGAAGTGTCCATGAAGGTGACGATCCAACTCCTCGAGGCTGCTCCTGAAAAGATTGGTG
CCAAACTGCGTGGCCACATCAACAAGGTGAAGAACAGCATAGAGAGGATCCGAGATTGTG
GCACATGTGATGCCGAGATGCGAGCCCTAGCAGACAAGATTCTCTCACAGCTACCCTGAA
CTCCGAACTGGTCGGATGCAGAGCAACCAGGCCTATGAGCTTCACACGTACTAGTGGGCT
CAGTTATCTTTTATTAATATGCCTATTTTCTGCTACTAGAACCTCAGTGTGTATTTGGTT
TTATATCTACCTGGATGCGATGTCGTAGTTCTTTTACTTCGTGCATCCATCAGGTATGGA
TGTGAATCCCCCCGTTCTTCTTGTGTTGTATCCATCTTATCACTAAGGCTTAGTACAATG
GTGTACTAATAATACTTCTAACTCGTGTACGGTTATGTGAGGCT
>DN120612_c0_g1_i1 len=541 path=[519:0-540] [-1, 519, -2]
AGTGGGTTGATAATTCCAGCTTTAAGATAAGATCGACGGAGCTAGCTCGATCCTAACTGG
CACAACAAACTATAGGGAACAGCTTGAAGGGAGAACGGGGTGGAATTGATGAAGACACAA
CAAACATATACAGTACTATTCTTCGAGAGGCCTCATAGGCACTAGCGGCAGGTTTTCTTG
GGCTTCATGGCTACTTGCAAACCAATACTTCTTCTCATGGATGTGCCGGAGTGGCACTAG
CAGCTTTGGTAGCGTCGGGGCAAATGATCCGCGGGCAGGGACGACGAGGCGTGGGACGGG
GCACTATGATATCCTCATCAGCACCCTTGACGACACCGGCATTATCCTTGGCAGGCACAT
GGACAGAGGGAGGGAGTGTCGCTGCTGCGGAGACGGGGATGTCTCGAGCTGACGCCAAAG
GTAAGAGCGTGCGCTGGCCTGAAAGCACTAGCAGCGAGCAAAGGCCGAACAGGAAGTAGT
ACTTGGAACCCATACCCGTGGCCATCTGGTGTTTCTATGTACCAATTTACTGAAGTAAAG
T
>DN65388_c0_g1_i2 len=315 path=[6351:0-49 6352:50-50 7010:51-51 7138:52-145 7257:146-160 7238:161-199 7281:200-206 7270:207-215 7255:216-223 7279:224-247 7266:248-250 7249:251-274 7300:275-290 7306:291-291 6412:292-314] [-1, 6351, 6352, 7010, 7138, 7257, 7238, 7281, 7270, 7255, 7279, 7266, 7249, 7300, 7306, 6412, -2]
TCTCACAGCCACTCTTCTTTCCCCTCATCCCCCCGTCCACGCCGCAACGCAACCGAGGAG
AGAGAGGCAGCAGATCCGCGGACTCAAATCCAATCCAAGGCGCAGGCGGAGAGGAGAGCG
ACGCCGGAGATGAAGTTCTTCTCGGCCTTCGACCCGTGGCCCGTGTTCTTCCGCCGCGAG
TGGGGCCGCAACTGGCCCTTCCTCGCCGGCTTCGCCGTCACGGGGACCCTCATCACCAAG
CTCACCGCCGGGTTCACCGAGGAGGACCTCAAGAACTCCAAGTTCGTCCAGCTGCACAAG
AAGAAGTAGTCACCG
>DN65388_c0_g1_i3 len=726 path=[6590:0-48 6591:49-49 7078:50-111 7140:112-129 7009:130-151 7272:152-152 7257:153-167 7298:168-176 7303:177-188 7308:189-189 7293:190-206 7290:207-213 7286:214-222 7278:223-246 7265:247-254 7248:255-257 7228:258-281 7194:282-297 7247:298-298 7226:299-321 7192:322-348 7042:349-388 7101:389-393 6965:394-437 7288:438-447 7283:448-452 7273:453-457 7258:458-489 7210:490-521 7143:522-536 7079:537-551 7014:552-655 6662:656-692 6663:693-725] [-1, 6590, 6591, 7078, 7140, 7009, 7272, 7257, 7298, 7303, 7308, 7293, 7290, 7286, 7278, 7265, 7248, 7228, 7194, 7247, 7226, 7192, 7042, 7101, 6965, 7288, 7283, 7273, 7258, 7210, 7143, 7079, 7014, 6662, 6663, -2]
AGCCACTCCTCTTCTTTCCCCTCACCTCCCCCCGTCCACGCCGCAACGCACCCGCAACCG
AGAGGAGAGGAGCAGATCTCGGCGGACTCATCCAATCCAATCCAAGGCGGAAGTCGAGAG
GCGAGCGAGACCGGAGATGAAGTTCTTCTCGGCCTTCGACCCGTGGCCGGTGTTCTTCCG
CCGGGAGTGGGGCCGCAACTGGCCCTTCCTCGCCGGCTTCGCCATCACGGGCACCCTCAT
CACCAAGCTCACCGCCGGGTTCACCGAGGAGGACCTCAAGAACTCCAAGTTCGTCCAGCT
GCACAAGAAGAAGTAGTCACCGCCCGCCCGCTCCGCCGCCAGGTCACAGTGGGCAGCAGC
TGAGTTACTGGCATGTGTCCTCGACGCGGCGAGCGAGTCCTCACCCCCACTATTCTGATT
GAACTTTTATCTTTTTTGTTCAAATCCAACTGCGTGCATTTTTGCTGCTCTGGTTTGTAA
TGTAATAAGCAACATTTGAATCGTCGAAACCAAGAAAAAAAACGGCTTGGGATAAAGTAG
CTGCCATGGGTCTCTGTCTATGCACAATGAAGACGCCCTCTGTTTCTTTTCGCAGATCTG
TTACCGTGTGCGCTTTGCTTTATTCTAGTATTTGTTTCAGTAGTCGATACTGCTGATTAC
TGCCATTGGTCGTTAAGAGCATTTACTTGCTTACACTGGTTCAATCTTAATTACTGGATG
CAAGGT
>DN65388_c0_g1_i5 len=645 path=[6487:0-48 6488:49-49 6489:50-50 7077:51-141 7272:142-142 7257:143-157 7298:158-166 7303:167-178 7308:179-179 7068:180-203 7286:204-212 7122:213-220 7059:221-236 7162:237-244 7109:245-247 7049:248-271 7158:272-287 7105:288-288 7044:289-311 6969:312-340 7246:341-352 7302:353-357 7099:358-396 7307:397-406 7309:407-417 7287:418-437 7283:438-442 7273:443-447 7258:448-479 7144:480-490 7081:491-514 7015:515-535 7142:536-537 7080:538-540 7014:541-644] [-1, 6487, 6488, 6489, 7077, 7272, 7257, 7298, 7303, 7308, 7068, 7286, 7122, 7059, 7162, 7109, 7049, 7158, 7105, 7044, 6969, 7246, 7302, 7099, 7307, 7309, 7287, 7283, 7273, 7258, 7144, 7081, 7015, 7142, 7080, 7014]
AGCCACTCCTCTTCTTTCCCCTCACCTCCCCCCGTCCACGCCGCAACGCAAACGCAACCG
AGAGAAGCAGATCCAATCCAAGGCGGACTCGAATCCAATCCAAGGCGGAGGAGAGCGATA
CCGGAGATGAAGTTCTTCTCGGCCTTCGACCCGTGGCCGGTGTTCTTCCGCCGGGAGTGG
AGCCGCAACTGGCCCTTCCTCGCCGGCTTCGCCGTCACGGGCACCCTCATCACCAAGCTC
ACCGCCGGGTTCACCGAGGAGGACCTCAAGAACTCCAAGTTCGTCCAGCTGCACAAGAAG
AAGTAGTCACCGGCCCGGCCGCTCCGCCGCCAGGTCACAGGGGCAGCAGCTGAGTAACCG
GCATGTGTCCTCGGCGCGGCGAGCAGAGTCCTCACCCTCACTATTGTGATTGAACTTTAT
CTTTTTTGTTCAAATCCAACTGCGTGCATTTTTGCTGCTCTGGTTTGTAATGTAATAAGC
GACATTTGAATCGTCGAATCCAAGAAAAAAACGGCTTCGGATAAAGTAGCTGCCATGGGT
CTCTGTCTATGCACAATGAAGACGCCCTCTGTTTCTTTTCGCAGATCTGTTACCGTGTGC
GCTTTGCTTTATTCTAGTATTTGTTTCAGTAGTCGATACTGCTGA
>DN65349_c0_g2_i2 len=3316 path=[7556:0-278 7609:279-312 7600:313-384 7614:385-408 7608:409-474 7599:475-498 7613:499-814 7544:815-838 7607:839-903 7616:904-928 7612:929-1349 7597:1350-1477 7521:1478-1501 7605:1502-1657 7518:1658-1681 7596:1682-1926 7569:1927-1950 7604:1951-2057 7536:2058-2081 7595:2082-2199 7576:2200-2223 7603:2224-2430 7554:2431-2454 7594:2455-2588 7566:2589-2612 7602:2613-2717 7593:2718-2805 7615:2806-2829 7611:2830-2947 7592:2948-3060 7579:3061-3086 7580:3087-3087 7581:3088-3111 7582:3112-3315] [-1, 7556, 7609, 7600, 7614, 7608, 7599, 7613, 7544, 7607, 7616, 7612, 7597, 7521, 7605, 7518, 7596, 7569, 7604, 7536, 7595, 7576, 7603, 7554, 7594, 7566, 7602, 7593, 7615, 7611, 7592, 7579, 7580, 7581, 7582, -2]
ACACGGTAGCAGAAAGGCTCATAATTTTGTCTCAAGAAAAACTCATAAATAGGTTCATCT
TTCTCTGATTTTACCCATTTCTAATTTTGAGAAGGGAAAACTACAACTGTATAGTTAGTC
CTTGCTCCTAAAATCTTTCTTTGGTACCTTTACCTATAGACACGAAAGCTAGAAACGCAA
GGTGTCGATGTAACTTTACAAGGTAGATGTATACTATTACGATGGTCATATTTGTGAACA
TCAACTGGTTAACTCTTCTTTTGCTCCTAGTTAAATGATGATCATCTGTGTGCTACTGTA
AGTCTCAGCGGGTCCTAGCATGGAGTGGTGGGAACTGCTCTTCATCTCCTATTCTGTAAA
ATCCTGACGACCTGCTTTGGGTTGCACCGGCTCTATAGCTCTGTAACGCCAATGCAGAGG
CGTCTGCACATGCCTTTGGCGAGGCCTTGTTTGACTTCGGTGAGGGAGATGTCAATGAGA
AAGGCCCCAAAGAGCCAAACTCAATAATCCTATCTGGCTGCGTCTCCAAGGCTCCAGATT
GAGAATATACTTTTGTCACAGGGAAGGAGGGGTGACAAGTACTAGGTGCCAGAAGCATCC
GTTGGTTATTCCCGCTGCTATCCCGAGGAATGAAAACATTTGGCATTGGTTTAGTTCCAT
TTTCAACCAATTCTTCGTTCAGGGCAACCTCCTTTGTCGAACCATTTAGAATGGTCACAA
CTTGGCCATTCGGTGCATGCTTTGTATCTCTCACAAAAGAATATGGGTGCCCACTGTGAT
TATCATATTTTTGCTTTGCAGGCAAGTTCTTTTTCAAGAAACCCCTTCCTCTTATGCTGC
TTTGAAGTTTTAATGGCTCAGAGGCTAGTCTTCGATTTGTCCCATACCCTTTAGGAGTGT
CGCAGCTTTGATTTCTTGCTAAGTTATTGTTCATGTATGTACACTCATCTGGAGTACCCT
CAACTTCAGGTGGCTGATATTTTGCACTAACTGGTCGTGCACACTCCATGCCAGTATCAT
AATTTCGCTTCTGGAACAAGGTTTTGTTCGAGCCGACATCCCCATAGGAGCTACGTGTGT
GCCTTGCTTCATAGTGAGGTTTGACAAATTCCTTTCGAGTATGAGCACTGTGCTTTTCAG
TCGTCTTCATACCTAAGCGAGTATATCCATTAAGACCATCGCCAATTCCCAATGACCGAC
TTATCCTTATTTCCTTGGTCCCACTGTCTGGCGCTACTTGCTCCTGGCAAGGGACAAAAC
TTCGTTTTGGAATCGTGGCCTGGTTGCTTTTAATCTTCACTGGTTGATTGATCAGGATCT
TCCCTTTCTCTCCTATAGATGTCATTTGCTTTTCACGTATATATCCGACTGTTTCACGCA
TATTGGGTATAGCCTCTGATCTATGCCACCACGGAACAGAAATATCTGAATCAGCAATAT
AAGATGGCGATAATCCATTAGATGGGACGTCTATTCCAAAGGCATTCAACTGAAAGGGCA
CACCCCAGTTGTCCTCGTCCTGTGATTGCTGTGAAACTTCAGTGCTATGAGAAGAAACTG
GAGATAACTTCATTCCATTCGTTTCAGCATATGAAGGCGGCAATAGCCCAGGTAGCGCCG
TATCAGTACTTAACAGGATGCCACGATTTAGAATGTTAAACAAATCCTTGTCAACCTTAC
CGTCAGAAGATGCTTCTTGGACAGACTGCGAAAATTCATCAAACAAGTATTCTAAGTTGT
ACTGAACTTGACGGAGGCATCTCAACTGTGATTCCAAATCCCCTGATAGATCCGACAAGT
TCAACAATGACAGTGGATGGAGATGTTCTTCCACATGGAGTGAAGTTCCAGTTAACTTTT
CCTTTTTTATGGGACCAGGTTCTGGAAGTTCTAAATCACTGCCATGGATAGAGCTCAATA
TATGTGACGAATAGTGTGCATGATGCTGTGGCTGTATCAGTGATTTGTCACCCATATAGG
CTTCAGCTGCATAGCGAGATTCCTGTCCATCCATCTCAGGGGCCACATAGTACTGTTCAG
TGGCACCATTTCTATTTTCGTGAAAAACATACGCATGGTCATTCGGTTCATGACGGACAC
AGTGGGATAATCTTGCACTCAGATCAGTACTTGGTGCAAACGAGTCATCTCCTGAAAAAC
ATCCACCCTGTGTAGGCACGTTTATTCTGACACTTACTGCATGCTCAGCTAATTTCTTTG
AAATGACGTCCTCCTTGTAAGAAATCTGCATGCATGGCATGCCATCTAAGAGTTGATTGC
TGGGACCAAGGAAGGGCTGACAATGAAATGCGCCAACATGGTCAATATCTGACCTTACTC
CGTTTTCATTCCTCTCCAAGGTGTTTTTGAAAAATGCAAAAATATCATCAGGAATAAGTT
CTGGTGGTAACATAAGAATTTGACCAAGCTTTCGAGCACCAAACGAGAAAGCAGTTCGAA
TACGATGGAAATTCGCTCTGTTCACACTTCTGCCAAGATTGTTGCACTCCTTCAGTGGAT
CAATTATGTTTAGACATTTCACACGGAATTTGGAACAGCGTGCATCAGAATTTCTTGGAG
GTGCAGATGTTTTTTCCACTGAGTTCTCAAGGAACTCTTTGTCAAACAGCAAGTCATCGC
CAGGTACATTTAAACCTTCAACAATTAGGTTAGGCAAAGACGATAAAGCAACAGGGCCAT
TTAGACTTATGCAGTATTTGTCCCAGTCAAACTTGCTAAAATATTCCAGAAACCTATACA
AAACCTCCAGGGGGCCATGGAGAGATTTGTGGAATAGATTAAAGACATACAGGATAAGTG
TCTCCAATGCATAAGTTGATATAAGCCCATGATGAGCTCCTAGTAGGCGACTTTCATAAT
AACACCATCCCTTGATTAATAAAATGCTCCGTTTAAATAGATGATTTTTCCCAACTTTGC
GGTCAACCAGCTCAAGGAAGGAGACTGCACAGATTCCTCCAGTTTGATTGAATGAGATAT
CAACAATAATATTTCCAATAGTGCATTTAATGAGTCTGACCTCTGCATCAATGTGTTCCA
AGTCCTTCACTTCAAATTCAGCATCACCGTTCTCCTCCCCCGACCCAAGGATGTAGTAAA
CATCATCAATCAAAGTACTACCGCAAGATGTATTTCCAATTACAGTTAAATCAATGTCCC
CATCGGGAAGATAAGTCTTCAATGGAACCGACCCAAATACAAAGACCTCGCATCCGAGCG
CGGTTCCGACGATCCTCCGCGCGTAGTGGACGACCTCCGCGCGGCGGCGCTCCGAGGCCT
CGGTGGGCTGGACGCG
>DN65349_c0_g2_i3 len=3364 path=[7556:0-278 7609:279-312 7600:313-384 7614:385-408 7608:409-474 7599:475-498 7613:499-814 7544:815-838 7607:839-903 7529:904-928 7530:929-951 7616:952-976 7612:977-1397 7597:1398-1525 7521:1526-1549 7605:1550-1705 7518:1706-1729 7596:1730-1974 7569:1975-1998 7604:1999-2105 7536:2106-2129 7595:2130-2247 7576:2248-2271 7603:2272-2478 7554:2479-2502 7594:2503-2636 7566:2637-2660 7602:2661-2765 7593:2766-2853 7615:2854-2877 7611:2878-2995 7592:2996-3108 7579:3109-3134 7580:3135-3135 7581:3136-3159 7582:3160-3363] [-1, 7556, 7609, 7600, 7614, 7608, 7599, 7613, 7544, 7607, 7529, 7530, 7616, 7612, 7597, 7521, 7605, 7518, 7596, 7569, 7604, 7536, 7595, 7576, 7603, 7554, 7594, 7566, 7602, 7593, 7615, 7611, 7592, 7579, 7580, 7581, 7582, -2]
ACACGGTAGCAGAAAGGCTCATAATTTTGTCTCAAGAAAAACTCATAAATAGGTTCATCT
TTCTCTGATTTTACCCATTTCTAATTTTGAGAAGGGAAAACTACAACTGTATAGTTAGTC
CTTGCTCCTAAAATCTTTCTTTGGTACCTTTACCTATAGACACGAAAGCTAGAAACGCAA
GGTGTCGATGTAACTTTACAAGGTAGATGTATACTATTACGATGGTCATATTTGTGAACA
TCAACTGGTTAACTCTTCTTTTGCTCCTAGTTAAATGATGATCATCTGTGTGCTACTGTA
AGTCTCAGCGGGTCCTAGCATGGAGTGGTGGGAACTGCTCTTCATCTCCTATTCTGTAAA
ATCCTGACGACCTGCTTTGGGTTGCACCGGCTCTATAGCTCTGTAACGCCAATGCAGAGG
CGTCTGCACATGCCTTTGGCGAGGCCTTGTTTGACTTCGGTGAGGGAGATGTCAATGAGA
AAGGCCCCAAAGAGCCAAACTCAATAATCCTATCTGGCTGCGTCTCCAAGGCTCCAGATT
GAGAATATACTTTTGTCACAGGGAAGGAGGGGTGACAAGTACTAGGTGCCAGAAGCATCC
GTTGGTTATTCCCGCTGCTATCCCGAGGAATGAAAACATTTGGCATTGGTTTAGTTCCAT
TTTCAACCAATTCTTCGTTCAGGGCAACCTCCTTTGTCGAACCATTTAGAATGGTCACAA
CTTGGCCATTCGGTGCATGCTTTGTATCTCTCACAAAAGAATATGGGTGCCCACTGTGAT
TATCATATTTTTGCTTTGCAGGCAAGTTCTTTTTCAAGAAACCCCTTCCTCTTATGCTGC
TTTGAAGTTTTAATGGCTCAGAGGCTAGTCTTCGATTTGTCCCATACCCTTTAGGAGTGT
CGCAGCTTTGATTTCTTGCTAAGTTATTGCCATACCCTTTAGGAGTGTCGCAGCTTTGAT
TTCTTGCTAAGTTATTGTTCATGTATGTACACTCATCTGGAGTACCCTCAACTTCAGGTG
GCTGATATTTTGCACTAACTGGTCGTGCACACTCCATGCCAGTATCATAATTTCGCTTCT
GGAACAAGGTTTTGTTCGAGCCGACATCCCCATAGGAGCTACGTGTGTGCCTTGCTTCAT
AGTGAGGTTTGACAAATTCCTTTCGAGTATGAGCACTGTGCTTTTCAGTCGTCTTCATAC
CTAAGCGAGTATATCCATTAAGACCATCGCCAATTCCCAATGACCGACTTATCCTTATTT
CCTTGGTCCCACTGTCTGGCGCTACTTGCTCCTGGCAAGGGACAAAACTTCGTTTTGGAA
TCGTGGCCTGGTTGCTTTTAATCTTCACTGGTTGATTGATCAGGATCTTCCCTTTCTCTC
CTATAGATGTCATTTGCTTTTCACGTATATATCCGACTGTTTCACGCATATTGGGTATAG
CCTCTGATCTATGCCACCACGGAACAGAAATATCTGAATCAGCAATATAAGATGGCGATA
ATCCATTAGATGGGACGTCTATTCCAAAGGCATTCAACTGAAAGGGCACACCCCAGTTGT
CCTCGTCCTGTGATTGCTGTGAAACTTCAGTGCTATGAGAAGAAACTGGAGATAACTTCA
TTCCATTCGTTTCAGCATATGAAGGCGGCAATAGCCCAGGTAGCGCCGTATCAGTACTTA
ACAGGATGCCACGATTTAGAATGTTAAACAAATCCTTGTCAACCTTACCGTCAGAAGATG
CTTCTTGGACAGACTGCGAAAATTCATCAAACAAGTATTCTAAGTTGTACTGAACTTGAC
GGAGGCATCTCAACTGTGATTCCAAATCCCCTGATAGATCCGACAAGTTCAACAATGACA
GTGGATGGAGATGTTCTTCCACATGGAGTGAAGTTCCAGTTAACTTTTCCTTTTTTATGG
GACCAGGTTCTGGAAGTTCTAAATCACTGCCATGGATAGAGCTCAATATATGTGACGAAT
AGTGTGCATGATGCTGTGGCTGTATCAGTGATTTGTCACCCATATAGGCTTCAGCTGCAT
AGCGAGATTCCTGTCCATCCATCTCAGGGGCCACATAGTACTGTTCAGTGGCACCATTTC
TATTTTCGTGAAAAACATACGCATGGTCATTCGGTTCATGACGGACACAGTGGGATAATC
TTGCACTCAGATCAGTACTTGGTGCAAACGAGTCATCTCCTGAAAAACATCCACCCTGTG
TAGGCACGTTTATTCTGACACTTACTGCATGCTCAGCTAATTTCTTTGAAATGACGTCCT
CCTTGTAAGAAATCTGCATGCATGGCATGCCATCTAAGAGTTGATTGCTGGGACCAAGGA
AGGGCTGACAATGAAATGCGCCAACATGGTCAATATCTGACCTTACTCCGTTTTCATTCC
TCTCCAAGGTGTTTTTGAAAAATGCAAAAATATCATCAGGAATAAGTTCTGGTGGTAACA
TAAGAATTTGACCAAGCTTTCGAGCACCAAACGAGAAAGCAGTTCGAATACGATGGAAAT
TCGCTCTGTTCACACTTCTGCCAAGATTGTTGCACTCCTTCAGTGGATCAATTATGTTTA
GACATTTCACACGGAATTTGGAACAGCGTGCATCAGAATTTCTTGGAGGTGCAGATGTTT
TTTCCACTGAGTTCTCAAGGAACTCTTTGTCAAACAGCAAGTCATCGCCAGGTACATTTA
AACCTTCAACAATTAGGTTAGGCAAAGACGATAAAGCAACAGGGCCATTTAGACTTATGC
AGTATTTGTCCCAGTCAAACTTGCTAAAATATTCCAGAAACCTATACAAAACCTCCAGGG
GGCCATGGAGAGATTTGTGGAATAGATTAAAGACATACAGGATAAGTGTCTCCAATGCAT
AAGTTGATATAAGCCCATGATGAGCTCCTAGTAGGCGACTTTCATAATAACACCATCCCT
TGATTAATAAAATGCTCCGTTTAAATAGATGATTTTTCCCAACTTTGCGGTCAACCAGCT
CAAGGAAGGAGACTGCACAGATTCCTCCAGTTTGATTGAATGAGATATCAACAATAATAT
TTCCAATAGTGCATTTAATGAGTCTGACCTCTGCATCAATGTGTTCCAAGTCCTTCACTT
CAAATTCAGCATCACCGTTCTCCTCCCCCGACCCAAGGATGTAGTAAACATCATCAATCA
AAGTACTACCGCAAGATGTATTTCCAATTACAGTTAAATCAATGTCCCCATCGGGAAGAT
AAGTCTTCAATGGAACCGACCCAAATACAAAGACCTCGCATCCGAGCGCGGTTCCGACGA
TCCTCCGCGCGTAGTGGACGACCTCCGCGCGGCGGCGCTCCGAGGCCTCGGTGGGCTGGA
CGCG
>DN65304_c1_g1_i1 len=2166 path=[9356:0-121 9453:122-122 9409:123-125 9485:126-173 9448:174-220 9505:221-233 9483:234-240 9528:241-242 9526:243-258 9520:259-320 9444:321-363 9399:364-368 9480:369-381 9441:382-413 9513:414-427 9503:428-461 9477:462-480 9393:481-535 9437:536-559 9501:560-560 9476:561-573 9436:574-615 9131:616-639 9389:640-743 9474:744-778 9434:779-871 9387:872-875 9088:876-879 9089:880-903 9385:904-926 9519:927-928 9512:929-1023 9525:1024-1026 9518:1027-1027 9511:1028-1029 9530:1030-1031 9534:1032-1051 9537:1052-1055 9538:1056-1075 9539:1076-1111 9540:1112-1113 9466:1114-1138 9495:1139-1152 9509:1153-1153 9464:1154-1155 9522:1156-1162 9516:1163-1175 9507:1176-1176 9521:1177-1177 9531:1178-1181 9506:1182-1252 9460:1253-1279 9491:1280-1448 9366:1449-1468 9459:1469-1529 9416:1530-1553 9365:1554-1597 9490:1598-1600 9458:1601-1624 9415:1625-1715 9532:1716-1732 9535:1733-1779 9414:1780-1803 9363:1804-1839 9057:1840-1863 9058:1864-2165] [-1, 9356, 9453, 9409, 9485, 9448, 9505, 9483, 9528, 9526, 9520, 9444, 9399, 9480, 9441, 9513, 9503, 9477, 9393, 9437, 9501, 9476, 9436, 9131, 9389, 9474, 9434, 9387, 9088, 9089, 9385, 9519, 9512, 9525, 9518, 9511, 9530, 9534, 9537, 9538, 9539, 9540, 9466, 9495, 9509, 9464, 9522, 9516, 9507, 9521, 9531, 9506, 9460, 9491, 9366, 9459, 9416, 9365, 9490, 9458, 9415, 9532, 9535, 9414, 9363, 9057, 9058, -2]
TTCTAGCTAGCAAGTAGCAGCAACCCAGCTACCCACTTGGATGGAACTCTCCGGCATCAG
CAGCCAGAAGTAGTACGAGAAAGCACAGATCCGGTAGAAGAGTTGAAGCAAGAAACAGAA
AAGGTTAGTCCTATTTCATCACTGACATGGTAAATCTTTCTGATTCCTAATCCTGTTATG
ATTACAATGAGTGCCTCCAGGTTGATTCGAATCATGTCAGAAGAGATTTTGACTAACAAG
GAGATGGACAAAGCAGCAGAGAAGTTGAATTTGATTAATAAGGAGGTGGACGAAGCAGCA
GACAAGTTTGAGGGTGAATTCAAGTTGGACAAGATGGACACGATGATCCATAGGTTCCCT
GCAGGACTAGGTGATATCAGTTACCAGTACGTCGTCCCGAGAGTGGTGGCCATCGGCCCA
TATCACCATGGCAAGAAGCACCTCAAGAAGATGGAGGAGGTGAAGAAGGCGGCTGCCTAC
TTCTTCTGTGAGCGCTTCGAGGTTAAACTGGAGGAGGCGTACAAGAAGGTCCGCTCTGTC
GTGGACGATGCCAAGGGAAAGTACATCGCGGACGGAACCATCATGGAAGGTATGAAGGAC
AATGACGATTTTGCGGCTATGATGCTCTACGATGCTTGCTTCTTGCTGCTGTACATGTAT
GCTTACTCCAGATCATTCCACAAGTACCATGCCAATATGAATCCATGGTTGCGACGGTTT
CTCTTCTCTAACCGAGATAGCATCGATAATGACATCATGCTGCTGGAGAACCAGCTCCCA
TGGAAGGTGGTCCAAGTCTTCATGCATGATGACGGTGTTGTCTCGCAAGAACACAAAAAA
GAACTTATAATGGCTGTGGGGAAGTTCATTGCAGACATGGGGGACACTTTCAACGTCACA
GAGCATATTCAGAATGCCAAGAAGAAAAATAATGAAGAAAACCCGCTGCCACATCCCCTT
CCACTCCATCAACATGAAGAAAATTCGCAGCGACATCCCCTTCCACTCCTCCAAGATGAA
GAAAATCCGCGGCCACATCTCCTTCCACTTCTCCAAGGTGAAGAAAATCCGCGGCCACAT
CCCCTTCCACTCCGCCAAGATGAAGAAAATCCGCCACCACATGTCCTTGTACTCCTCCAA
GATGAAGAAAATCCGCCGCCACATCTCCTTGCACTCCTCCGATGCCACAAAATAAAATCT
GATGATAAAGAGAGATTCCCATGCGAAGAAGAAAAGCCCAAAGTCACCTCAATCTCAGCA
ATTTCTCCCATGGAGCTTGAAGAAATAGGCATCAAGATAACTGCCAGCCACAGACCGGCA
GCGTTCTCAGACATGGGCTTGGTGAAAGGACGCCTCTTGGGCGAGCTCTCCTTGGTGCCT
CTGTTCCTGAGCGACACAAGTGCATCCTGCCTCGTCAACATGGCGGCTTTTGAGGTATGC
ACCGCCTCATGGTATGGGGATCACCCTAACAAAACTGCCGTCTGCTCGTACCTCTCCCTT
CTCGCAATGTTCATGGTCCAGAAGGAGGACGTGAACAACCTGCGATCAAAGGGCCTCCTG
CAGGGGCCTCACAGCAACAAGGAGATGCTCACCTTCTTCAAGAGTGTTACGATGCACCTT
CCTGACACCGGATCCCGTTTCGCCCACCTCATGGCAAATATTGAGGAGTACAAACAAGAG
AGGTACATCCGGGTCAAACTGTACAAATGGCTTTACAACAACTACAAGTACATTCTTGCG
GTGCTGTCTATCCTTGCAACTCTTATTGGCCTCTACCGTGTAATCCTCTCTCTCACCAGG
AAGAATTGATGCAACCAAGACCTGAAGAATACTCCAAGATGATATTTCCTACTCAAACGA
TCATAACTCGGATATGCTCGGACTTGTTCTTTAAGGTGAAAACTTAGAATCTGGCCTATG
ATGATTGGATCCGGTGATGGCGGCTCTTCAGCGTCGTTCCCTTATTGAAGGTGTTGCCGT
TGGAGAACTTCGTGGTCCTTGTGGTGTCATGAGATGATTGGTGTGGATATAGTCGTTGTT
GTAGTTTGGTCAATCTTTTTTTGATTCGCCTCAGGGTTTTTCTTTTCTTTTTTCCTCGCT
TAGTCAAAGCTTTGGTCTTGTATGACTTTGCTTTTCGCCGGCATGTTTTTGTTTTTGTGT
GTGTGC
>DN65304_c1_g1_i3 len=2089 path=[9206:0-121 9207:122-122 9208:123-125 9209:126-132 9210:133-139 9211:140-143 9505:144-156 9483:157-163 9528:164-165 9526:166-181 9520:182-243 9444:244-286 9399:287-291 9480:292-304 9441:305-336 9513:337-350 9503:351-384 9477:385-403 9393:404-458 9437:459-482 9501:483-483 9476:484-496 9436:497-538 9131:539-562 9389:563-666 9474:667-701 9434:702-794 9387:795-798 9088:799-802 9089:803-826 9385:827-849 9519:850-851 9512:852-946 9525:947-949 9518:950-950 9511:951-952 9530:953-954 9534:955-974 9537:975-978 9538:979-998 9539:999-1034 9540:1035-1036 9466:1037-1061 9495:1062-1075 9509:1076-1076 9464:1077-1078 9522:1079-1085 9516:1086-1098 9507:1099-1099 9521:1100-1100 9531:1101-1104 9506:1105-1175 9460:1176-1202 9491:1203-1371 9366:1372-1391 9459:1392-1452 9416:1453-1476 9365:1477-1520 9490:1521-1523 9458:1524-1547 9415:1548-1638 9532:1639-1655 9535:1656-1702 9414:1703-1726 9363:1727-1762 9057:1763-1786 9058:1787-2088] [-1, 9206, 9207, 9208, 9209, 9210, 9211, 9505, 9483, 9528, 9526, 9520, 9444, 9399, 9480, 9441, 9513, 9503, 9477, 9393, 9437, 9501, 9476, 9436, 9131, 9389, 9474, 9434, 9387, 9088, 9089, 9385, 9519, 9512, 9525, 9518, 9511, 9530, 9534, 9537, 9538, 9539, 9540, 9466, 9495, 9509, 9464, 9522, 9516, 9507, 9521, 9531, 9506, 9460, 9491, 9366, 9459, 9416, 9365, 9490, 9458, 9415, 9532, 9535, 9414, 9363, 9057, 9058, -2]
TTCTAGCTAGCAAGTAGCAGCAACCCAGCTACCCACTTGGATGGAACTCTCCGGCATCAG
CAGCCAGAAGTAGTACGAGAAAGCACAGATCCGGTAGAAGAGTTGAAGCAAGAAACAGAA
AAGGTTGATTCGAATCATGTCAGAAGAGATTTTGACTAACAAGGAGATGGACAAAGCAGC
AGAGAAGTTGAATTTGATTAATAAGGAGGTGGACGAAGCAGCAGACAAGTTTGAGGGTGA
ATTCAAGTTGGACAAGATGGACACGATGATCCATAGGTTCCCTGCAGGACTAGGTGATAT
CAGTTACCAGTACGTCGTCCCGAGAGTGGTGGCCATCGGCCCATATCACCATGGCAAGAA
GCACCTCAAGAAGATGGAGGAGGTGAAGAAGGCGGCTGCCTACTTCTTCTGTGAGCGCTT
CGAGGTTAAACTGGAGGAGGCGTACAAGAAGGTCCGCTCTGTCGTGGACGATGCCAAGGG
AAAGTACATCGCGGACGGAACCATCATGGAAGGTATGAAGGACAATGACGATTTTGCGGC
TATGATGCTCTACGATGCTTGCTTCTTGCTGCTGTACATGTATGCTTACTCCAGATCATT
CCACAAGTACCATGCCAATATGAATCCATGGTTGCGACGGTTTCTCTTCTCTAACCGAGA
TAGCATCGATAATGACATCATGCTGCTGGAGAACCAGCTCCCATGGAAGGTGGTCCAAGT
CTTCATGCATGATGACGGTGTTGTCTCGCAAGAACACAAAAAAGAACTTATAATGGCTGT
GGGGAAGTTCATTGCAGACATGGGGGACACTTTCAACGTCACAGAGCATATTCAGAATGC
CAAGAAGAAAAATAATGAAGAAAACCCGCTGCCACATCCCCTTCCACTCCATCAACATGA
AGAAAATTCGCAGCGACATCCCCTTCCACTCCTCCAAGATGAAGAAAATCCGCGGCCACA
TCTCCTTCCACTTCTCCAAGGTGAAGAAAATCCGCGGCCACATCCCCTTCCACTCCGCCA
AGATGAAGAAAATCCGCCACCACATGTCCTTGTACTCCTCCAAGATGAAGAAAATCCGCC
GCCACATCTCCTTGCACTCCTCCGATGCCACAAAATAAAATCTGATGATAAAGAGAGATT
CCCATGCGAAGAAGAAAAGCCCAAAGTCACCTCAATCTCAGCAATTTCTCCCATGGAGCT
TGAAGAAATAGGCATCAAGATAACTGCCAGCCACAGACCGGCAGCGTTCTCAGACATGGG
CTTGGTGAAAGGACGCCTCTTGGGCGAGCTCTCCTTGGTGCCTCTGTTCCTGAGCGACAC
AAGTGCATCCTGCCTCGTCAACATGGCGGCTTTTGAGGTATGCACCGCCTCATGGTATGG
GGATCACCCTAACAAAACTGCCGTCTGCTCGTACCTCTCCCTTCTCGCAATGTTCATGGT
CCAGAAGGAGGACGTGAACAACCTGCGATCAAAGGGCCTCCTGCAGGGGCCTCACAGCAA
CAAGGAGATGCTCACCTTCTTCAAGAGTGTTACGATGCACCTTCCTGACACCGGATCCCG
TTTCGCCCACCTCATGGCAAATATTGAGGAGTACAAACAAGAGAGGTACATCCGGGTCAA
ACTGTACAAATGGCTTTACAACAACTACAAGTACATTCTTGCGGTGCTGTCTATCCTTGC
AACTCTTATTGGCCTCTACCGTGTAATCCTCTCTCTCACCAGGAAGAATTGATGCAACCA
AGACCTGAAGAATACTCCAAGATGATATTTCCTACTCAAACGATCATAACTCGGATATGC
TCGGACTTGTTCTTTAAGGTGAAAACTTAGAATCTGGCCTATGATGATTGGATCCGGTGA
TGGCGGCTCTTCAGCGTCGTTCCCTTATTGAAGGTGTTGCCGTTGGAGAACTTCGTGGTC
CTTGTGGTGTCATGAGATGATTGGTGTGGATATAGTCGTTGTTGTAGTTTGGTCAATCTT
TTTTTGATTCGCCTCAGGGTTTTTCTTTTCTTTTTTCCTCGCTTAGTCAAAGCTTTGGTC
TTGTATGACTTTGCTTTTCGCCGGCATGTTTTTGTTTTTGTGTGTGTGC
>DN65327_c1_g1_i5 len=668 path=[3089:0-110 3367:111-124 3385:125-146 3378:147-148 3362:149-149 3304:150-171 3402:172-186 3399:187-187 3395:188-189 3390:190-213 3383:214-228 3374:229-229 3354:230-296 3401:297-307 3398:308-360 3389:361-384 3393:385-389 3397:390-406 3388:407-415 3405:416-430 3406:431-436 3400:437-452 3396:453-483 3391:484-496 3344:497-544 3315:545-582 3278:583-598 3118:599-622 3119:623-667] [-1, 3089, 3367, 3385, 3378, 3362, 3304, 3402, 3399, 3395, 3390, 3383, 3374, 3354, 3401, 3398, 3389, 3393, 3397, 3388, 3405, 3406, 3400, 3396, 3391, 3344, 3315, 3278, 3118, 3119, -2]
GCAGTACAACGAACACCAGAAATAATAAAAATTACATCCAGATCCAAACAGAGTCCCGTA
TTTAATTACACCACATTTTCATTTTATTGTGATAAAAACGTCTTAGTCGAATACAAACTG
TTGCGGACGGAGTTACACCAACACACGCGGGAACTCTCTGGAGGAGATCAGAGGGGACAA
CTGTCACGTATGGCACATAAGCAAACAACACCCCACACAAAAGAAAAAACGCAAGTATAT
ACAGACAACATATACTAGGGTGAAGAGGTTGTCTACAAGTGTTTATTTCTGCATGCAACT
GGTGCTCAGCTCAGATGCGTTGTTCAGCTCAAGGCAATCGGTGCAATGAAGCCAATGCTG
ATCCCGAAGGAGATGCAGCTCAGTTCCTCATCGTTCTCGCCCAGCATCTTCATTCGAATG
GTGTAAGAGCCTGGTGGAGTGATTAATGGCAAGGTCAGCCCGTGAGATAGCTCAAATTCA
CCAGTAGCTGGACAGGAGGTCTTTGTACAGATGTCATATGTTTCAGAGTACAATTCGAAG
ATCCAATACTTATAAGCAACATCCAGCATCCCTTTACTGATGGTTTTATCAGAGGAAGCA
GAGATCTTGAAGGTGGTCGGCACGCCGCGCTCGACCGGATCAGGAACGATCTTCACATCA
CTCACCTT
>DN65389_c0_g2_i3 len=721 path=[4525:0-111 4526:112-122 4723:123-146 4681:147-161 4771:162-172 4716:173-185 4805:186-196 4797:197-204 4785:205-255 4742:256-264 4655:265-288 4817:289-303 4812:304-312 4806:313-344 4798:345-348 4788:349-363 4775:364-378 4757:379-460 4684:461-471 4629:472-482 4435:483-495 4436:496-720] [-1, 4525, 4526, 4723, 4681, 4771, 4716, 4805, 4797, 4785, 4742, 4655, 4817, 4812, 4806, 4798, 4788, 4775, 4757, 4684, 4629, 4435, 4436, -2]
ATATATGATTTGATTTGTTGGATCTGTATATTTGAAGGGTGTTACAAGATTGATGATTCT
TTTGTGGAATTAACCGAGCCCAGATGTCAAATGTATACGTATGTACATCATTGTCCTCTT
TAGCACAAAGCTGAAAACAGAGTGTAGGGCGAGGGATGAGACGAGGTAGCTGAAGGACGG
TCGCTCCTCATTCCTCGGCGTCCGGGTCAGGCTCAAGGCCCGATATTTGCTTGAGCGGTT
TCCAGATGAATTTTCTCCAGTTGCCGCATTCCGCGATGACCCTGACTTTGGGGCGGAGGT
CAGGGAGCATGGCCAGGAACTGCAGCTCAGCCTTGGACAGAACCTTGGCTTCGTACACCC
AGACGATGAGCCCTTTGGCGTCCGGGTGCAGCAGGCTGAGCCTGTAGTCCACCTCCGGCG
GGAAGTACCACCTCGCCACCGGCTGCCTCCCGAGGCTAGGCGGGCAGACGGGATGGATCT
TGGTGAGGGTGGACTCGGGGTCGCCGAGGCCGCGCGCCGAGAGGTCGAGGAAGTAGTAGC
CCTGGTAGCGGAGGCGGTTGAGGTAGCGGCCCTCGTAGCCGCCCTCGTGCGGCGGGTAGA
TGGCCAGCGCCTTGTGCTTCTCCACGTCGTCCAGCCACCGCCCCAGGTCCGGCTTCACCA
GGTCCCCGCCCACGAAGTCCATCAGCCCGCCGCCGCCCGCGCGCACCGACACCGTCGACG
G
>DN65389_c0_g2_i6 len=1146 path=[4479:0-448 4683:449-537 4755:538-629 4722:630-632 4772:633-671 4751:672-680 4810:681-689 4802:690-701 4793:702-728 4814:729-737 4808:738-769 4800:770-773 4790:774-788 4774:789-803 4757:804-885 4684:886-896 4629:897-907 4435:908-920 4436:921-1145] [-1, 4479, 4683, 4755, 4722, 4772, 4751, 4810, 4802, 4793, 4814, 4808, 4800, 4790, 4774, 4757, 4684, 4629, 4435, 4436, -2]
CGGGCCGGCTCCGCTACGGCGTCGCCACCCCGACGGGCATCGCGACGTTCTGCGCCGGCG
GGAACCGGAGGAGGGCGCCGAGGGAGCCGGAGAGGTACAGGCTGCGGTGGTCGGATCTGT
TCCACACCGCGCTGTCCCTGGTGGCCTTCGTGACCTTCGCCGCCTCCCACCACGACATCG
TCCAGTGCTACTACCCCGGCGCGCCCAGGAAGGTGGTGAACACCGTGCCCCTCGTCGTCG
GCTTCGTCGTCAGCCTCCTCTTCGTCATGTTCCCTTCCAAGAGGAGGGGGATCGGCTACC
CGTTCCTGCTCCGAACCGACCTCGTGTACCTACGGCGCTGAACATTTTGGCGACCTATGC
AGTGGACCTGATCCCTGAAGTTAAAAGGCCTCCCTGGCTCTGTATCGGAAACGCATGCAA
CCTTGCATATATGATTTGATTTGTTGGATCTGTATATTTGAAGGGTGTTACAAGATTGAT
GATTCTTTTGTGGAATTAACCGAGCCCAGATGTCAAATGTATACGTATGTACATCATTAT
CCTCCTTTAGTACAAATGAAAACAGAGTGTAAGGCGAGAGATGAGACGAGGCAGCTGCCG
GACGGTGGCTCCTCATTCCTCGGCGTCCGGATCAGGCTCGAGGCCCGATATTTGCTTCAG
CGGTTTCCAGATGAATTTTCTCCAGTTGCCACATTCCGCGATCACTCTGACTTTGGGGCG
GAGGTCAGGGAGCATGGCCAGGAACTGCAGCTCAGCCTTGGACAGAACCTTGGCCTCGTA
GACCCAGACGATGAGCCCTTTGGCGTCCGGGTGCAGCAGGCTGAGCCTGTAGTCCACCTC
CGGCGGGAAGTACCACCTCGCCACCGGCTGCCTCCCGAGGCTAGGCGGGCAGACGGGATG
GATCTTGGTGAGGGTGGACTCGGGGTCGCCGAGGCCGCGCGCCGAGAGGTCGAGGAAGTA
GTAGCCCTGGTAGCGGAGGCGGTTGAGGTAGCGGCCCTCGTAGCCGCCCTCGTGCGGCGG
GTAGATGGCCAGCGCCTTGTGCTTCTCCACGTCGTCCAGCCACCGCCCCAGGTCCGGCTT
CACCAGGTCCCCGCCCACGAAGTCCATCAGCCCGCCGCCGCCCGCGCGCACCGACACCGT
CGACGG
>DN65302_c0_g2_i1 len=237 path=[2601:0-40 2602:41-51 2603:52-60 2856:61-77 2880:78-84 2817:85-92 2914:93-93 2901:94-116 2877:117-123 2911:124-130 2896:131-134 2870:135-158 2907:159-163 2889:164-171 2863:172-173 2830:174-183 2722:184-197 2483:198-207 2484:208-236] [-1, 2601, 2602, 2603, 2856, 2880, 2817, 2914, 2901, 2877, 2911, 2896, 2870, 2907, 2889, 2863, 2830, 2722, 2483, 2484, -2]
CACAAGCTGAAGATCTGGTACGCACCTGCAGAGTGCTTGATAGCCAACAATAAAGCATTC
CGGTGAATGGCCAGGTGGACAATCGTCCGGCCTGGAGTTGGGAAAGAGGCGGCCGGCGTC
AACGTTGCCTTCAAGTGCCAGCATCAGCGCTAGCACCATGATGGTAACTACACACATCTT
TGTCGAGGACATCGCGGGCTAGTTGGTCGCCCTCTTCAGGTTAATTTATGAGATCGG
>DN65302_c0_g3_i3 len=416 path=[2666:0-102 2773:103-135 2881:136-140 2818:141-175 2854:176-191 2902:192-215 2927:216-256 2937:257-266 2934:267-275 2930:276-289 2946:290-293 2918:294-314 2906:315-315 2888:316-317 2862:318-331 2829:332-354 2780:355-360 2716:361-378 2383:379-389 2384:390-398 2385:399-415] [-1, 2666, 2773, 2881, 2818, 2854, 2902, 2927, 2937, 2934, 2930, 2946, 2918, 2906, 2888, 2862, 2829, 2780, 2716, 2383, 2384, 2385, -2]
AATAAGAATAGATGTTGCCATTTTTAGACCATCGAAATGCTAAAAGCAATGGCCTGCATA
TATAATCGCGGCCCTTATTTTATTGGTTGGTATAAGAGGTAGCCTTACAACGACACGAGT
AGCATCAGTACTACTCCGAGCAGCATTACATGCAATACGATGTATTCATGTTGCTGCATG
ACCATTATTGCTAGTATATGGGTACTATGCACGGGCTAGCTACATGCATTCGCAGGGGCC
CAGACCCCAATGGCACTTCAACTCTTGGCCTGGTGGGCATTCTTGCTGGGGCACATGTGG
CTATTCTTCTCTGGTCTCGCCACCATGGCTTGGCGATTCACAAGCTGAAGATCTGGTACG
CACCTGCAGAGTGCTTGATAGCCAACAATAAAGCATTCCGGTGAATGGCCAGGTGG
>DN65303_c0_g1_i2 len=1089 path=[10437:0-32 10856:33-66 10975:67-144 10958:145-168 11011:169-200 11020:201-215 11026:216-221 10973:222-234 10954:235-250 10926:251-287 10969:288-328 10949:329-332 10919:333-379 10967:380-403 10947:404-427 10914:428-443 10823:444-467 10872:468-479 10944:480-503 10910:504-742 11017:743-751 11023:752-778 11028:779-781 11031:782-798 10813:799-822 10906:823-846 10864:847-847 10809:848-871 10358:872-1088] [-1, 10437, 10856, 10975, 10958, 11011, 11020, 11026, 10973, 10954, 10926, 10969, 10949, 10919, 10967, 10947, 10914, 10823, 10872, 10944, 10910, 11017, 11023, 11028, 11031, 10813, 10906, 10864, 10809, 10358, -2]
ATTTTTTTTTTTGGTGAAACACGTTCTCTATAGGCAACAGTGGTTTTTTTTTCCGTCGGC
GACGGCGCGACAGGAACCACATGAGTGACAGCCGCCAGACACGCTGCACGTGACTCCATT
TCACAGACATGAATCGTCGGCCGGCCGGCGGGAAGATTTCTCGCATGTAGATTTCGTGGC
TGCTTGCATGTGGGATCCCTACCTATCTGTTCTACGATTCTATCTGACGGCCCGATCGAC
CTGATCTACATGGTCCGGATCAACCAGCTAGACAAGCTAGCAACAACATCGGCGTATACA
GACATGCATGGGTACACAGATGACAGATGTATATATGTATATGCAGCGTTGATTCATGCC
ACTGCGTTCCACTCCACCAGCGGCCATGACGTCTCCCACAGCTCCGGAGTGGCGCAGAAC
GGTTCGTGCAGGTCAACCCCATAAGCCAGGTGGTCATACTCGTACCAGCCCGGAGTTGAG
CCGTCCGAGACGTCTGCCGCCGGCGCCGCGCTCTCATCCTTCTCCACGACGCAGCTGATA
ACGTTATTCCTCTTGTCGTCCACGCCGGCGACGGCGCAAGAGCCGTCGCAGCTAGCGCTC
TGGTCTTGCCGCTCGTTCAGCTTCTTCTTCAGCTCTTCCAGCTGCGCGGCGAGAGTGAGC
TTTTCATGCTTGAGCGACTCGACGCGAGCGCGGAGGGAGTCGTAATGGCCGCGCAGCTCC
GCGAAGTCCTGCTCGAGCTGCTTGGAGCGCCAGCGGGCGCGCTTGTTCTGGAACCAGATG
GCCACCTGGCGCGGCTGCAACCCCAGCTCGCGCGCGAGCTCCGCCTTTTCTCGAGGCTCC
AGCTTGGCGCGCCGCGTGTGGAACGTGCTCTCCAGCGACCGCACCTGCTCCTCGGTGAAC
CGCCGCTTCCTCTCGCCGCCGCTCAGCTGCTGCTGCTGAAGGAACTGGCCGTCGTCCCCC
GCCGCGGCGTACATGCGTGGCGGCGCCAGCAGGAACTGGCAGTCGCTCTCCATTTCGGAG
CCGTCGCGGTATTGGAGTCGAATCGTCAGAGAGAGAACTCCACTGAGTCAAGCTGGCTAG
CGCGTGGAT
>DN65375_c0_g1_i2 len=1953 path=[5501:0-561 5697:562-568 5637:569-585 5669:586-586 5694:587-590 5732:591-598 5730:599-610 5726:611-622 5721:623-627 5716:628-666 5708:667-714 5686:715-723 5659:724-817 5480:818-841 5625:842-938 5574:939-962 5575:963-1008 5576:1009-1032 5706:1033-1113 5685:1114-1128 5657:1129-1170 5623:1171-1194 5705:1195-1201 5684:1202-1225 5656:1226-1335 5734:1336-1359 5736:1360-1389 5655:1390-1405 5704:1406-1409 5681:1410-1418 5653:1419-1483 5725:1484-1513 5720:1514-1537 5729:1538-1542 5724:1543-1566 5731:1567-1611 5735:1612-1612 5723:1613-1621 5737:1622-1622 5611:1623-1635 5675:1636-1636 5727:1637-1645 5722:1646-1646 5717:1647-1701 5711:1702-1732 5698:1733-1735 5671:1736-1764 5639:1765-1846 5603:1847-1870 5554:1871-1873 5555:1874-1897 5556:1898-1915 5557:1916-1939 5558:1940-1952] [-1, 5501, 5697, 5637, 5669, 5694, 5732, 5730, 5726, 5721, 5716, 5708, 5686, 5659, 5480, 5625, 5574, 5575, 5576, 5706, 5685, 5657, 5623, 5705, 5684, 5656, 5734, 5736, 5655, 5704, 5681, 5653, 5725, 5720, 5729, 5724, 5731, 5735, 5723, 5737, 5611, 5675, 5727, 5722, 5717, 5711, 5698, 5671, 5639, 5603, 5554, 5555, 5556, 5557, 5558, -2]
AGTCAGTCAGTTGAACCCAGGCATTTCCGTTTCTTCTTTATGATTGAATCATAATGAAGC
CGCACTATTGGTAGGATGACTCTGTGCAGTAATTTTTTTCTTCCAAAGTTCCGTAACTGT
GCAAAACCGAGAGATCCTCTCTGTGCACATCGGCCCTACATTTCTGTCGGTGTGGTAACA
ACCCTGTTCTTTTGGAAATAACACCTGCTCCGGTAATGGCAGACGATATAAATCTTGTGA
TAGCTATGTGATGTGCACACATCATCAAATAGACCTCCTCACAGATTTCCCCCCTTTCAA
CTCCCTTTTCCTCCACTAACTTGCAATCTCAACATTCATCATACACCAAAACAAATGAAA
AAGGCATGTGACCCAGAAAAGAGACGAAAGGGAGTGCGCACCAGCACGCCTTTGCCGACC
CGGGAGAAACTGTCGGTAGAACTGAGCAACTCCTTCGTGTCCATAATTCTATACAGTAAA
AAGTTCAGCGAATATCTAGATAGACTCGCCGTTGTTTCATCCGGTACATCGTTTGGGCAA
GTACATCACTGATCAAATGCCATAAAACAACATCTCTGATAACAGATCTGTTCTAGGTAA
ACGGCGGGTGGAGTTCCCTGGGAGAATTTGCACATCTTGCATCATTGCCCAAAATCTAGT
TTTTGCGTAATACGTGCATTATTCCGAGATGACCAAAGTATAGTAGGAAACTGTGTACCT
ATGTTCATACTTCATACCTCCTTGAAAGGTACGCTCTTCTTGGACCCATGCTTGGCCTTG
ATCATCTGGTTCAAGGCCTTCACGCACCGGCGGACGATTCCCGGCGACTTCTTCTTCCCT
CCGTCGGGCCTCCTAATCACCATGGCCAATGTTGTGCCGCCAGCTGCTGCTGCTGCTGCT
CTATGGTCAGCAATGGCATTCTCCCCGTAGCCCAAGTCCCTGCCAGCTTTTGCTTCTCCA
GTGCCAAGCTGCTTCTCTCGTATCAGCTCCAGGAGGGAAAGCCGTGGCACGTCGCCCACA
GGTGGCGGCGTGATCGGCTTTTTTACGCTTAGGCGCTGCGCCAGGGTCTTCTGCTTCGTG
TCTTGGCCTCCCTGCTGTGCCTTCTTTTCTTCTTGATGTTGCACTGATGTCTTCTCATCT
TCGTCTTGATATTGTTCTGATGCCTTCTCATTTTCATCTTGGGACTGTTTACCTGTCTTC
TCTTCCTCGTCTTGGCATTTCTCTGGCGGCGTTTGCTCCTCATCATGGCATTCCTCTAGC
GCCTTCTCATCTTGGTATTCTTGTGCTATCTTTTGCTCTTCACCAAGATATTGCTCTGGT
ATGTTTTGCTCATCCTCTTCCTCATCTTGGTATTGTTCTGGTATGTTTTGCTCCTCCTCC
TCATCCTCCTTATCTTGGTATTGCTCTGGTATGTTTTGCCCCTCCTCCTCTTCCTCCAAC
TCCTTATCTTGGTATTGCTCCGGTGTCTTTTGATCCCCATCTAGGCATTGCTCTGGCGCA
TCATCATCTTGCTGTTGCTGTCCCGTCTCCTCCTCCTCATCTTGATATTGCTTCGGTACG
TTCTGCTCCTCATCTTGGTGCAGATGTGGTTTCTTCTCCTGCTCTTCATCTTCGTATTGC
TGCGGTTTCTTCTCTTGCTCATATTGATATTGCTCTGGTGCCTTCTTCTCAACACCTTCA
CACTCCTGTGGTGCCTGTGGAATCTCTAGCTGCTGCTCTGCATCTTCACATTGCTGAGGT
GCCTGCAGCTCTTTTGTATCTTCGCACTGGAGCAATCTCTTCAGCTTGGCCTCCTGGAGC
AGCTGTCGTGCCAGGGGCGGCACATACCGATCTTCATAACAAGCGACGAGGCTCACTGGT
CTTCGTGTCCGCCTCGACATGCCGCGATCGAAGCGGCGAGATTTGTTCACCTCACAGTCG
GTGGCCATTGTTTGTGGTCTAGAGGAGAAGATT
>DN65360_c1_g1_i1 len=470 path=[6028:0-41 6597:42-70 6688:71-82 6503:83-89 6818:90-110 6758:111-120 6683:121-122 6589:123-163 7080:164-165 6680:166-174 6815:175-221 6754:222-222 6677:223-246 6582:247-262 6820:263-309 7091:310-319 6601:320-343 6510:344-352 6398:353-354 6600:355-384 6508:385-390 6396:391-430 5963:431-469] [-1, 6028, 6597, 6688, 6503, 6818, 6758, 6683, 6589, 7080, 6680, 6815, 6754, 6677, 6582, 6820, 7091, 6601, 6510, 6398, 6600, 6508, 6396, 5963, -2]
TTTTACCCTATATTTTGGGTCAAGGTGGGGTGTTTTTAGGTTCGATCATAAAAATTATAT
GGGTATGGTCTGGGATAGAGAATATACAAGTGGGGTTTTGACAGATTTTGGCAGGTTTAA
GGGGTAGGGATTCTACTAGATATGCTCCAAGGTTGCGTATGAATGTCTGGAGTGGAATGA
CAGATTTTGGCAGTTTTATGGGATAGGGATTCTACTAGAGATGGTCCAAGGTTGCATTTG
GATGTCTGTATCAGGGTCTGGAACCGTGAATTGGTATTCACATCTCCCCAATTCAGCTGT
TTGGGTGGCCTCGGTGTTTGTAGTGCCATCTCTCCCTGCAAAATATTCTGTCACTGAATC
AACACACTAGGTACCAAAGCAAGTTTCTCAACGTAACGTCCTGTCCTGTTTCTTGACTGC
TTGGACAACTCCGGGTGGCACCCAATAATATGAAGTGTTTCCAATGAGGT
>DN65360_c1_g1_i3 len=1054 path=[6066:0-401 6067:402-425 6596:426-436 6686:437-460 6502:461-471 6591:472-495 6682:496-507 6497:508-531 6816:532-587 6679:588-618 6585:619-623 6489:624-647 6676:648-649 7073:650-661 7067:662-668 7061:669-691 7054:692-701 7046:702-703 7035:704-706 7022:707-723 7005:724-724 6984:725-725 6955:726-726 6919:727-730 6875:731-732 6828:733-735 6770:736-736 6874:737-744 6827:745-746 6769:747-755 6702:756-772 7043:773-781 7031:782-807 7017:808-808 7000:809-812 6978:813-814 6949:815-817 6821:818-818 6911:819-830 7086:831-846 6820:847-893 7091:894-903 6602:904-920 6399:921-927 6509:928-936 6689:937-938 6599:939-968 6507:969-974 6395:975-1014 5833:1015-1053] [-1, 6066, 6067, 6596, 6686, 6502, 6591, 6682, 6497, 6816, 6679, 6585, 6489, 6676, 7073, 7067, 7061, 7054, 7046, 7035, 7022, 7005, 6984, 6955, 6919, 6875, 6828, 6770, 6874, 6827, 6769, 6702, 7043, 7031, 7017, 7000, 6978, 6949, 6821, 6911, 7086, 6820, 7091, 6602, 6399, 6509, 6689, 6599, 6507, 6395, 5833, -2]
GAACAGTTGATCTCGTCGATGCACACAGAGTCACTCATCATGCTCATGGAAGAATTGACA
CTTGTGGGCATTTGGTCGAATACCTCCGAGACGTCGCCCATGCTGAGCTTGCTAACATAA
ATAGCAGGCAGAGTAGGGGCATTGAGAGGCGGGAAGGAGCCGTGGGGGGTAGAGGGCCTC
CCGCCGACTTCCTCACAGTCACTCTCTTCCTTGGCTTGGTGGCGGCGGAGGTGCCACGTG
CGGGCGCTAGACGGGATACCGGTATCATGTAGTGCAAGGCCGGTGGGCTGCATGTTGGTG
GCGCCTAGGTGGGGCTGGCTGCAGTGGCCTGGTGTGCCGCCACGCCGGCGGGCAACACTA
CACTTCCTTGCCACCAACCCAACCGTCTCGAGAGCTGCCATGAGCAGTGCAGGCGGTAAC
AACTAACTCAGCACTACAAGGAGAAGAATGGGCCGCAGGTGGATGGGCGGTGCCCATGGC
ATCACCGGGGCGGCGGTGGAGTCGATCAGGCGGCGGCCGAGAGCTTGGGGGAATTTGCTC
CCGTGGGTGAAAAATAGAGGGATAGGGTCAGTGGGGTGTTTTTGACCCTATACTTTGGGT
CAAGGTGGGGTGTTTTAGGTTCGACCCTAAAAATTATATGGGTATGGTCTGGGATAGAGA
ATATACAAGAGTGGGGTTTTGACAGATTTTGGCAGGTTTAAGGGATAGGGATTCTACTAG
AGATGCTCCAAGGTTGCGTATGAATGTCTGGAGTGGGATTTTGACAGATTTTGGCAGTTT
TATGAGATAGGGATTCTACTAGAGATGCTCCAAGGTTGCATTTGGATGTCTGTATCAGGG
TCTGGAACCGTGAATTGGTATTCACATCTCCCCAATTCAGCTGTTTGGGTGGCCTCGGTG
TTTGCAGTGCCATCTCTCCCTGCAAAATATTCTGTCACTGAATCAACACACTAGGTACCA
AAGCAAGTTTCTCAACGTAACGTCCTGTCCTGTTTCTTGACTGCTTGGACAACTCCGGGT
GGCACCCAATAATATGAAGTGTTTCCAATGAGGT
>DN65367_c0_g1_i2 len=989 path=[3461:0-47 3462:48-92 3678:93-177 3635:178-203 3613:204-213 3668:214-221 3653:222-254 3676:255-271 3667:272-309 3689:310-329 3686:330-349 3683:350-355 3662:356-379 3679:380-405 3671:406-429 3696:430-442 3644:443-484 3699:485-486 3642:487-491 3620:492-510 3670:511-515 3657:516-544 3640:545-579 3618:580-706 3697:707-730 3700:731-738 3702:739-739 3704:740-763 3706:764-795 3616:796-841 3592:842-933 3526:934-988] [-1, 3461, 3462, 3678, 3635, 3613, 3668, 3653, 3676, 3667, 3689, 3686, 3683, 3662, 3679, 3671, 3696, 3644, 3699, 3642, 3620, 3670, 3657, 3640, 3618, 3697, 3700, 3702, 3704, 3706, 3616, 3592, 3526, -2]
TTGCCGACGGTTTTCCCCTGGCTGTCGGCTTGGCGCGAAATATGCTGATAGGGCCGTCGG
CATACCTTTTCGCGTCGGCTTATTCATGATTTCCTGTAGTGCGTAGTACTTATTTTAACT
AAACACTACGAGTTGTACACATGACACACACAAATATATATATTATTTGTCGCATATACG
TGAAGGAGATGATGTAGGGCCCTGATTTAATTGCCTGTTGCTTAGTCGTTCTTGGTCGAT
GTTGAAAGTCTTGAAGCCGCATCCATCATGACCGCGAGGGTCTGGTTAAAGTCATCCAAA
AGTTGATGATAGTCTGGAAACTTGTCCTCATCTACTGATAGAATTATCTTGATAATACTT
CTGTAGCTTTGGTAGTGAATAATTAGAGCCTCTGGAATCCCATAGACGCTAGGTGCAATG
AAAGCCACTGGGTGTCCACATAATTCTACTTGTTCGGTTGGTCCAACCATGTTTGAGAAA
ACTATTGTTGTACGTGCAAAGAGACACCGAAAGATAGAAGTTCCTACCTTCACACCAAAA
ACTTTCATGAAAATCTGAGCAATCTTATATGTGAATATCACTTCTAAGGACCTTTTTTTC
CTATCCAGAACCTTCTTTGCTTTGCGAATGTATGCAAGTGGATCATCGCGTGTGGCTAGA
TAAAATGGAAGAATGATGTAGCCCAGTTTATTTCCCCATGTCACATCGTTCCTCTTATCA
GATTCTATCACATTAACATATGTCTGTAGGCTAGTGGCTGGCCTTGTGTTGACAGGAAGG
AGTGATCGCACACAGACTTTCCTAGTGTTAGTGTCACCGGACTTGCGGAAGTAATATCGT
GATAGAGCAGCAGAAGTCACTGCAACCAGCACATCATTGACAGTACAGTTCATGGAGTTC
TTGAGGAACTTGACGTCATCAAGGCTAAGACTCCTGTGGACGAAGCGCTTCGTATGGAAC
CCGTCATCGTCGGCACGCTTGAACAGTGT
>DN65336_c0_g1_i4 len=1538 path=[4850:0-234 4851:235-258 5003:259-500 5043:501-501 5042:502-525 5040:526-580 5034:581-604 4875:605-621 5028:622-713 5044:714-737 5049:738-749 5053:750-773 5055:774-793 5057:794-806 4996:807-817 5036:818-829 5031:830-955 5046:956-972 5050:973-1013 4871:1014-1037 5009:1038-1137 5047:1138-1161 5051:1162-1163 5054:1164-1187 5056:1188-1188 5022:1189-1254 4936:1255-1263 5035:1264-1341 5030:1342-1365 5048:1366-1370 5052:1371-1371 5019:1372-1394 5004:1395-1395 4985:1396-1436 4866:1437-1460 4867:1461-1537] [-1, 4850, 4851, 5003, 5043, 5042, 5040, 5034, 4875, 5028, 5044, 5049, 5053, 5055, 5057, 4996, 5036, 5031, 5046, 5050, 4871, 5009, 5047, 5051, 5054, 5056, 5022, 4936, 5035, 5030, 5048, 5052, 5019, 5004, 4985, 4866, 4867, -2]
ACCTCCCTCCTGCCGCCGGAGCGGCCGACGGAGAGAGAGGGAACCGACGGCGCTATCGGC
GAGTCGGAAGGTAAGGCCGATATGGGGCGGCCGGCGCGACGTGCCGTGCCGCAGGACGCG
CGTCACACCCGGGTCCTCTAAAACCAGCGCAACATCCCTAATCCCCGCGGAAAAAATAAA
AGCCGGATAAATCAAGATCGGCACACGCTCGCCGGCCGCCACACACGCACCTATGGCCGC
GGCGGTGCAGGGCGAAGCGAGCACGGGCACGACGGCGGCGACGTTCCGGCGCGTGTACGA
GACCCTCAAGGCCGAGCTTCTCCGGGACGACTCCTTCGACTTCAACGACGACGCCCTCCG
ATGGATCGACGCCATGTTGGACTACAACGTGCTTGGTGGAAAGCTGAACCGCGGCTTGGC
TGTCCTCGAGAGCTACAAACTGTTGAAAGCAGGATCTGAACCGAGCGAGGAGGAAGAATT
CCTTGCTTGCATTCTTGGCTGGAGCATTGAATGGCTCCAGGCTTATTTCCTCGTCCTTGA
TGATATTATGGATAATTCCCAAACTAGGCGAGGCAAACCGTGTTGGTATAGGCTTCCAAA
GGTTGGCCTCATTGCTATAAATGATGGACTTATCCTTCGCAGCCAAATATCACGGATCTT
CAAGCGTTATTTTTACGGGAAACCTTACTATGTTGATCTCCTAGACTTATTCAGCGAGGT
CGAGTTTAAGACGACTTCTGGCGAGTTGTTAGACCAAATTACAACAAGTGAAGGGCAGAG
AGATCTGAGCAAATATACTGTGGATGTTTACAGGCGCGTCGTAGAATACAAAACAGCTTA
CTATTCTTTCTATTTGCCGGTCGGTTGTGCACTGCTGTTGTCCGGCGGGAGTTTGGATGA
TTATGTTCAAGTGAAGCATATCCTAGTTGAAATGGGTGTTTACTTCCAAATTCAGGACGA
TTATCTCGACTGTTTTGGTGATCCAGAAGTTATGGGCAAGATTGGAACCGATATCGAAGA
CTTCAAGTGCTCTTGGCTGTTTGTTCAAGCACTAGTGCGTGTCGATGAGAGGCAAAAAGA
CATCTTATTTGAAAATTACGGGAAATCAGATCCTGCTTGTGTTGCAAAAGTGAAGGCGCT
GTATAAAGAGCTCAATCTGGAGGCGGTGTTCTCTGAGTATGAAAGGGAGATTTACGAAAA
GCTAATCTCAGATATCGAAGCACAACCGAATGAAGCTGTGCAGGCAGTGTTGAAATCCTT
TTTGCATAAAATCTACAGAAGGATGAAGTAGGAATATTCGTGCGTACAAAGAGACTGTGG
GGTGGAATGAGAGCTCTTCCGTCTCAGGCACTTGCAAAAGATGAATAGTACGTATTACTT
ACTTAATTATGAATAGTATGATCATATTGAATAGTCAGAGTGTTTGCTATGTATTCGCGA
ACAATATGGTTGGGAGCTTGTACATAACAATGAAGCATTTCCGTGTAATAAAAGAATAAA
ACATAAGAAATGTACTTCCTTTCTTTTTAAAAAAAAAT
>DN65398_c0_g2_i3 len=568 path=[2787:0-43 2788:44-67 2789:68-73 2790:74-76 2791:77-89 2944:90-100 2939:101-137 2871:138-176 2918:177-233 2927:234-273 2904:274-282 2917:283-303 2948:304-309 2943:310-331 2938:332-355 2932:356-357 2924:358-381 2913:382-406 2899:407-430 2954:431-444 2959:445-446 2963:447-452 2860:453-476 2896:477-487 2878:488-502 2858:503-526 2725:527-567] [-1, 2787, 2788, 2789, 2790, 2791, 2944, 2939, 2871, 2918, 2927, 2904, 2917, 2948, 2943, 2938, 2932, 2924, 2913, 2899, 2954, 2959, 2963, 2860, 2896, 2878, 2858, 2725, -2]
AAGCCAGCGTGGTTCTGCAACTCTTTGTTGTCTATCAGGCTACAGAAAACAAAAGAAAAG
ACCGGGTAAAAAAAGAGTGCTCAAAAGACTCCTGTTGCTCTTGTTCCATATACGGCCCTA
TATATGTCACACTCCATGATCCAGTTGCAGAAAACTCCCCTGTACCCGCATGATCTACTT
GCAAATTTCTTTGCACACCTTTTGGATCCTTTTTGCCCGTTCTTTTCCCCAAACCTGATA
TGTGTTGCTGATTTTGTGATGTTTTACTGCCTAGCGCCTGGCTTCTCTCCCCGGAGATGT
AGCGGTTCGCCGCGCCCCGTCGTCCGCCTCCCTTTCGCATCGCCGGCGGTTTCTCCTTCC
TTCACCATCCCCTTCTTTCGTCGCGCGCGCGAGCCGCTCGTCAAAACTGGTGGTGCTCGC
CTCCCCTGCGTGGTGGTCGTTGTCACCGGGAACAGGCTCCCCTCGCCCCTTGTTCCTCGC
CGTCGTCGGGCGCTCGCCGACGAACCCCTGGAGTGGTGAGGAAAGGGGAACGGACAAGAA
CGAATGGGTGGGGTGTGTTTTTGTCTTG
>DN65305_c0_g1_i2 len=983 path=[9980:0-51 10572:52-52 10530:53-125 10625:126-178 10564:179-217 10638:218-288 10623:289-312 10599:313-355 10288:356-382 10465:383-622 10648:623-623 10636:624-647 10653:648-675 10646:676-699 10634:700-711 10617:712-735 10666:736-752 10550:753-788 10506:789-802 10448:803-834 10058:835-982] [-1, 9980, 10572, 10530, 10625, 10564, 10638, 10623, 10599, 10288, 10465, 10648, 10636, 10653, 10646, 10634, 10617, 10666, 10550, 10506, 10448, 10058, -2]
GATCAGTAGAGTGTGGAGCACCAGTTCCCCTCTTCCTCCCGTTCCCCTGCTACTGTAGCT
TGGCAGCGTTCGGAGAGGGGATTCGTTTTTCCGCCGGTGATTCCTTCCGATCTCCTCCCT
TCTGACGGCCTCGGTGCCGTTGGAGGGGGGGAGGGGGTTGAATCACCGGGTGGACCTGTA
TATAGCTAGCTAGGGTAGCTAGGCTTTCAGTTTTTCGGGGAGTTTGCCGCCGGCGTGCTG
CTCGTCTTCGGCGGGTGGCGATGGCGACGGTGGATCCAGCGAATAAGGTGGCCCGAGATC
CTCCTCTGGCGCGGCGTCCTGTGGCGGCAGCTGATGGATCTTGGCGCTCGGTTCTCTGGT
CGAGGTCGGCGCTGCGGCGGTGGCGACCTTGTGGTGGTCTTTTGTGCTCCGGCTTCGCCG
CTGCGACGACGAGTGCTCCGGTGTCGTTGTGGAGCCGAGGAGCTTGTTCAGGAGCGTTTG
CTGGCGACGGCAGCTGGGTTGGAGTGATTCGGTGGGTGATGGTGGAAGCGCCGGCGTTGT
TTCTCTGTCTTCTTCGACGGAATTCGGCGGTGCTGAGCTCGAAGGAGTTGTGGGGCTCTG
CCCCACCGGTGTGCCCTATCGCCAAAGTGCCCTGCCGGTCGCGGCGGGCCTCAGGTGGAC
GCCACAAAGCAGCTGGACTGCGAGGGATTCCTCTCGAGCTTCGGGTTGGCGGGAGCTTGT
CCATCTCCTCGTTGCTGCGGCGACGGCAGCGAGTTGGGGCGAGCGGCGACGATGGCGGCT
TCAGGGACCTGGAAGGACCTTCCTGTAGTTTCTTTTTTTCCAGGGTTGTCTCTGTAATTT
CTCCGGCTTCTCTGTCTCGCTGGATGTTTCCAGTGCTGGGCGACGTGTTTGGGTTGTGTA
CTCTCTTACCAGTTTGAATGAACACGTTGTTGGCCTTCAAAAAAAAAAAAAGAAAAAGTG
TGGTCCCTGTAGAAAACTGGAGT
>DN65305_c0_g4_i1 len=1017 path=[10408:0-98 10571:99-103 10532:104-125 10479:126-171 10639:172-185 10624:186-440 10562:441-465 10600:466-476 10637:477-500 10622:501-510 10598:511-543 10654:544-571 10647:572-606 10663:607-617 10558:618-621 10619:622-641 10665:642-642 10669:643-650 10553:651-674 10657:675-680 10651:681-681 10644:682-690 10632:691-696 10614:697-709 10586:710-714 10543:715-764 10643:765-785 10581:786-842 10649:843-843 10641:844-856 10627:857-880 10605:881-897 10668:898-899 10053:900-1016] [-1, 10408, 10571, 10532, 10479, 10639, 10624, 10562, 10600, 10637, 10622, 10598, 10654, 10647, 10663, 10558, 10619, 10665, 10669, 10553, 10657, 10651, 10644, 10632, 10614, 10586, 10543, 10643, 10581, 10649, 10641, 10627, 10605, 10668, 10053, -2]
AATCTTCAACGCAGAGACACTTATGTAGACGCTTAGGAAGCTATCAATCACGTGAGACAG
TAGCTGCCTTATCCCTTCCCGTTCCCCTGCTACAGTAGCTAGGAGCGGCGACTGGGAAGG
CGACTCTTTTCCGCCGGTGATTCCTCCGACCACCTTCCTTCTGGCGGCCTTGGTGCCGTC
GGCGGGGGGGTGGGAGGTTGAATCACCGGCCGGATCCGTGTACAGCTAGTGGTAGGTAGT
AGCTAGGCTGTTAGTTTTCGGGCTGTTCTCGGCCGTCGTTGTGGCTTCGTTTTGCCGGGC
GGCGATGGCGGCGGGGAGGCTTGCGAATAATCTGCGCCGAGATCCGTCCCAGCCATGGCG
TCTTGTGGTGGCTGGAAGCGGATCTGGATGCCTGCGGCTCAGATCGAGGTTGGCGCGACG
GCGACGGCGACCTCGAGGTGAGCTTTTGTGCTCCGGCTCCGCCGTCGTGGCGATGTATGC
TCCGGCGTCGTCACGGAGTCGTGGAGCTTGTACAGGAGTTTGTTCTCCAGTCGGAACCTC
TGGTTCGGGCGGAGGCATGGCTGGTGCTTGGCGCCGGCGGATCTTGTGCTGGTGGATCCA
GCGCGGAGCTGCAGTTTTGAGGCTCTCCAGTAAGAAGATGTTGTTCTTCTTTCTCCTTCC
CGGGCTTGTTCGGCGAGCGCGGCTCTTCTGGTGGACGGTGGTCGCTGTGGGTGGCCCTCG
ATGCCGTCGCCGATGCTCGTTCATCGACTCAAGATCCCGCCTGGCGTTGGGCGGCTCATG
CGGCTTCAAATCCTTTAAGCGGAGGTCTCCTGGATCTCCTGGGCGGCACGTTTGGCTTGG
CGTCGTCTCCGGCAACGACTGTGCTCTGGCAGCGGCGGCGTGTAGCTGTGCGAGCTCCGG
TGCGGGTTTGGAAGATGTTCAGCAGGGTTTAATGTCTTATTTTCTTTCTTTCTGGGGGCC
TGTTTGTAAGATCGTTCGTCTTCCTTTATTAATATAAGTGCAGCTCTGTTTTCTCAG
>DN65305_c0_g4_i4 len=1093 path=[10408:0-98 10571:99-103 10532:104-125 10479:126-171 10639:172-185 10624:186-440 10562:441-465 10600:466-476 10637:477-500 10622:501-510 10598:511-543 10466:544-571 10647:572-606 10663:607-617 10558:618-621 10619:622-641 10665:642-642 10669:643-650 10591:651-656 10549:657-674 10507:675-680 10449:681-681 10615:682-697 10587:698-717 10544:718-718 10613:719-726 10585:727-732 10542:733-750 10612:751-756 10584:757-757 10541:758-766 10495:767-790 10437:791-840 10643:841-861 10581:862-918 10649:919-919 10641:920-932 10627:933-956 10605:957-973 10668:974-975 10053:976-1092] [-1, 10408, 10571, 10532, 10479, 10639, 10624, 10562, 10600, 10637, 10622, 10598, 10466, 10647, 10663, 10558, 10619, 10665, 10669, 10591, 10549, 10507, 10449, 10615, 10587, 10544, 10613, 10585, 10542, 10612, 10584, 10541, 10495, 10437, 10643, 10581, 10649, 10641, 10627, 10605, 10668, 10053, -2]
AATCTTCAACGCAGAGACACTTATGTAGACGCTTAGGAAGCTATCAATCACGTGAGACAG
TAGCTGCCTTATCCCTTCCCGTTCCCCTGCTACAGTAGCTAGGAGCGGCGACTGGGAAGG
CGACTCTTTTCCGCCGGTGATTCCTCCGACCACCTTCCTTCTGGCGGCCTTGGTGCCGTC
GGCGGGGGGGTGGGAGGTTGAATCACCGGCCGGATCCGTGTACAGCTAGTGGTAGGTAGT
AGCTAGGCTGTTAGTTTTCGGGCTGTTCTCGGCCGTCGTTGTGGCTTCGTTTTGCCGGGC
GGCGATGGCGGCGGGGAGGCTTGCGAATAATCTGCGCCGAGATCCGTCCCAGCCATGGCG
TCTTGTGGTGGCTGGAAGCGGATCTGGATGCCTGCGGCTCAGATCGAGGTTGGCGCGACG
GCGACGGCGACCTCGAGGTGAGCTTTTGTGCTCCGGCTCCGCCGTCGTGGCGATGTATGC
TCCGGCGTCGTCACGGAGTCGTGGAGCTTGTACAGGAGTTTGTTCTCCAGTCGGAACCTC
TGGTCCGGCCGGAGGCATGGCTGGTGCTTGGCGCCGGCGGATCTTGTGCTGGTGGATCCA
GCGCGGAGCTGCAGTTTTGAGGCTCTCCAGTAAGAAGATGTTGTTCTTCTTCCTCCTTCC
CGGGCTTGTTCGGCGAGCGCGGAGCTGCAGTTTTGAGGCTCTCCAGTAAGAAGATGTTGT
TCTTCTTCCTCCTTCCCGGGCTTGTTCGGCGAGCGCGGCTCTTCTGGCGGACGGTGGTCG
CTGTGGGTGGCCCTCGATGCCGTCGCCGATGCTCGTTCATCGACTCAAGATCCCGCCTGG
CGTTGGGCGGCTCATGCGGCTTCAAATCCTTTAAGCGGAGGTCTCCTGGATCTCCTGGGC
GGCACGTTTGGCTTGGCGTCGTCTCCGGCAACGACTGTGCTCTGGCAGCGGCGGCGTGTA
GCTGTGCGAGCTCCGGTGCGGGTTTGGAAGATGTTCAGCAGGGTTTAATGTCTTATTTTC
TTTCTTTCTGGGGGCCTGTTTGTAAGATCGTTCGTCTTCCTTTATTAATATAAGTGCAGC
TCTGTTTTCTCAG
>DN65317_c1_g3_i5 len=558 path=[7461:0-63 8780:64-123 9263:124-144 9126:145-147 8766:148-157 8942:158-159 9251:160-165 9101:166-189 8919:190-191 9343:192-235 9230:236-261 9070:262-270 8883:271-294 8690:295-295 9049:296-348 10163:349-357 10150:358-360 9607:361-381 9544:382-384 9473:385-397 9394:398-417 9294:418-420 8822:421-444 9168:445-446 8620:447-459 7770:460-557] [-1, 7461, 8780, 9263, 9126, 8766, 8942, 9251, 9101, 8919, 9343, 9230, 9070, 8883, 8690, 9049, 10163, 10150, 9607, 9544, 9473, 9394, 9294, 8822, 9168, 8620, 7770, -2]
ACGATCGAGAAATCGGCCATGGTGGATTTGCAACGGTTTATAAGGGAGTGCTCCCAAATG
GGAATGTTGCTGTAAAGAGGATAAGGAACGGCTATACAATCAATGAGACCTTTTTTTATC
GAGAAGTTGACAGCCTGTTGAACATTGAACATAAAAATGTGGTACGTTTTCTTGGCTTCT
GTGCTAGCACAGTCCAAACAGCCATACAAATCGAAGGATCAAAACAACATATTTACGCGG
AGGTAAGAGAAAGACTACTCTGTTTTGAGTACATCAGCAATGGAAGCCTGCAAAAATATA
TTGCTGATGAATTAAGGGGACTTGAGTGGAATACACGTTATAAAATAATTAGAGGCATCT
GTGAAGGTTTGCATCATCTGCACAAGGAAAAGCAGATATATCATATGGATCTGAAACCCG
ACAATATACTACTAGACAATGATATGGTGCCGAAAATCACTGATTTCGGTTTATCAAGAC
TTGATGAAAAGTCACAAACCATGAGTGAAGACCGTCTTGGATCACTAGGATATTGTGCTC
CTGAATACCTGCGCCAGA
>DN65354_c1_g2_i3 len=1853 path=[9136:0-203 9137:204-209 9257:210-320 9203:321-333 9304:334-458 9322:459-461 9242:462-673 9045:674-687 9283:688-1370 @9261@!:1371-1633 9058:1634-1852] [-1, 9136, 9137, 9257, 9203, 9304, 9322, 9242, 9045, 9283, 9261, 9058, -2]
CCGGCCGAGCAAAGGTAACGGGGGCCCTATGTCTGTCATTCAACCGTCAAGAGTCACCAT
GCTTATGCTGCTGTCATTGCTGCTCATGTCTTGTGGAGTTCACAACGCCAGTTGCTCGAC
AGTCCCTGGTAACAGCACGGACAAGCTCTCGTTGCTAGCTTTCAAACATGCCATCACCGG
TGATCCAAGGCAAGCCTTGAGCTCTTGGAATGCCAACATTTCCCATTGCCAGTGGGAGGG
CGTCAACTGCAGCCTGACACACCCAGGGCGTGTCACGGGGCTCAACCTCACCGGCCAAAA
CTTGCAAGGCCAAATTGCTCCCTCTCTTGGAAATTTAACCTTCATTAGAAATCTCGACCT
CAGCTCAAACCGCTTCTTTGGTCAGTTGCCCACCCTTAACCGCCTCCGTAGGCTACAGAT
CCTTCATCTAGGCAATAACAAGTTGCAGGGGTTCAATCCTGACGCACTTATGAATTGCTC
CAACTTACTGGAATTAGACCTTTCTTCCAACTCGATAACGGGTTCACTCCTCCCAAATAT
TGGTTCCCTCTCGAGCCTCGTGTTTTTGTACCTTAATGAAAATAATTTCTCCGGCATCAT
CCCACCAAGTATACAAAACATCACCAACCTACAGTTTCTCGTTCTATCAGATAATCAGTT
TGAAGGGAGCATTCCGGAACAGCTTGGGAAATTACCAAATATTACCTCGTTGTTTCTAGG
GGGGAATAGGTTATCCGGTAGAATCCCAACAACACTTCTAAACAATTCTGCCCTTTCAAT
TCTGGACTTGAATTCGAATTTTCTACGAATGGAATTGCCATCTAACATGGGCGATACTCT
TCCTTTCCTCATGGTGCTTAACTTGCAGGGCAATATGTTCGAAGGTAAAATCCCAGCCTC
CCTAGGCAACGCTTCCATCCTGTCCATAATATACTTGTCATATAACAATTTCACCGGCCA
AATACCGAGTTCTTTAGGAAAGCTTCTATATCTTATTCGACTAAAGCTCGATAGTAACAA
GTTGGAAGGCTTTTCCTGAGGAGTAGTTTTTTTGTCCTTCTTCTTCCTTTTCTCTTTTTT
TTGGCTCTAAACTGATTCCGGTTTGTATAGTTTTCCCCCTTCTATAATGAAAAGCAGAGC
TCCTGCTGTTAACCGTCAAAAAAAAAAACAAGTTGGAAACAAAGGACAATCAAGGCTGGA
GATATTTAGATGCATTGAGCAATTGTCATTATCTGCAAGTTCTCTCGTTTTACGGCAATC
AGCTGAATGGAGTCATACCTAATTCAATTGCAAATTTGTCGACCAGTCTTCAAGGGCTTG
GATTCGATCAAAACTACTTGTCGGGTACGGTTCCAGAGGGCATAGGGAACCTTACTGGCT
TAACTTCGCTGTCACTTGATCATAATACCCTAACTGGTCCAATTGGAGCATGGATTGGAA
ATTTGAAACACTTATCAGTTTTAAGTCTTACAGATAACAACTTCACTGGGTTGATTCCAT
CCTCCATTGGCAGCTTAACTCAGGTGACAAGGCTCTTGCTATTTCAAAATAATTTTGAAG
GTCCTATACCACCCAGTTTTGGAAACCTTCGATTTCTCACAGAGTTGGATCTTAATAATA
ACAGTCTAAAGGGCCATATTCCTAAAGAGTTGTTTAGTCCTATCTCTACAATGACCAAAT
GCATAATATCCTATAATAACTTAGATGGTCCAATACCTCCAGAGATTAGGAATCTTAAAC
ATGTCATGAAACTAGACCTTTCATCGAATAAGCTCTCTGGCCAAATCCCTGTCACTTTGG
GCGAGTGTCAGGGGTTGGAGATCCTCTTAGTGGACAACAATTTTCTCTCAGGT
>DN65354_c2_g2_i1 len=1927 path=[10842:0-61 10973:62-103 11066:104-157 11056:158-181 11035:182-279 11086:280-303 11091:304-324 11095:325-328 11099:329-330 11077:331-354 11072:355-355 11062:356-379 11049:380-392 11023:393-394 10991:395-418 11059:419-438 11044:439-462 11088:463-478 11058:479-528 11043:529-532 11015:533-556 10944:557-610 11042:611-612 11014:613-617 10983:618-858 10681:859-873 11041:874-1316 11089:1317-1318 11039:1319-1494 10929:1495-1499 11012:1500-1777 10893:1778-1780 10980:1781-1810 10937:1811-1811 11009:1812-1835 10978:1836-1853 10934:1854-1877 10701:1878-1894 10702:1895-1926] [-1, 10842, 10973, 11066, 11056, 11035, 11086, 11091, 11095, 11099, 11077, 11072, 11062, 11049, 11023, 10991, 11059, 11044, 11088, 11058, 11043, 11015, 10944, 11042, 11014, 10983, 10681, 11041, 11089, 11039, 10929, 11012, 10893, 10980, 10937, 11009, 10978, 10934, 10701, 10702, -2]
GTTCTTTGTGACGTCTTTTTGCCAAAGAATATAATGTAAGTCAGCATTACAAGTGATGTG
AAGCCAAATATTGGAATCAACGCTCTGACCAAATAGTATTGTGTTTCTGACTTCCTAGAA
ATGGCAGGACACAGGGGCAGATCCTGAATTCCTCCACATAGTCCCCAATTGCCTCGAAGT
GAGACCGAACTAGCATTTGCAAATAATCCGTTTCTTGGTACTCCACCTTCCAGATTATTG
TAAGACAGATCCAGCTGAGTGAGTTGCAGTAGGCCACCCAGATCAATAGGGATGAAGCCT
GACAAATTGTTGTGAGAGAGATTTAACACGTGCAGGGTTGGTAGTCCTCCCAAAGACATC
GGAATGTTTCCCGTGAGAAAATTATGACCCATTTCTATTATCTGTAACTCCTTACAGTTT
CCCAATGTAGTTGGAATTTGCCCAGCAAGCTGATTGGACGAAAGATACAGTTCATTTAGG
TGTATAACATTGCTAATCTCTGGTGCTATTGGACCTTCTAATTTATTGTAGGAGAGTGAA
CATTTGGTCAATGTGGAGGAAGTGTGGAAGATCTCTTTAGGAATATTGCCCTGTAGATTG
TTATAACTAAGGTTCAACTCTTCAAGGATCTTAAGGTTCCCAATACTAGGTGGTATCGGA
CCTTCAAACTCGTTTTTTGCTAGATAGGCCTTTGTCAGTTTAGTGAGAGTGCCAATAGAG
GATGGTATTGGGCCAGTAAAATTATTCTCATCAAGAGCTAAAATCGTTAGATTTTTCAGC
TTTCCGACCCATACTTCAATGGAACAGTTGAGCTTGTTGTAACGTCGATCTAGTACTTGT
AAGCCACTAAGATTCCCTATGCTAGTGGGAACTGCCCCTGCCAAGTTGTTTCCATCCAAT
CCTAGCCCTTGAAGTTCAGTTGACAGCTTACCAATAGAATCTGGTATAGCTCCTTGAAAC
TGATTTTGACCTAGTATGAGCATTTGCAGATATGTGCAATTGCTCAATGCGTCTATGAAT
TCCCAGCTCTGGATATCATTTGCTTCAAGCTTGTTTTTCTGAAGGTTTAGTGATTCCAAC
ATCCCAAGATTACCAATAGAACTTGGAACATGACCAATGAAATTGTTGAATGCCAATTCC
AAGATTATTAGCCCTGAAATATTGCCAAGTGAATCTGGGATATGACCTTCAAAATTGTTT
TGACTCAATACGAGGGTTTTGAGATTCTGGAGCGTATCACCAAAGTTAGGTGGCAATGTT
TTCCCAAGCATATTTAAACCCAAGTCTAAAGCTTGGAGAGAAGATTGATTGTATTTGTAC
AGGGTTTCTGGGATTCGGCCTGATAGCCTGTTTCCACTAAGGACTAGATTCAACAGATAT
GGCAATTGCGCCACCTCATCTGGAATGGTTCCCGTGAGCTTGTTATCAGCAAGAAAGATG
GTTTCAAGCTGGCTGGTGTTTTTTAGGCTTGGTGGGATTGTACCAGTGAGATTATTTGCG
AAAAGCACCAAGGCTGATAGGTTGTATAGGACGCCTATATTGAGGGGAATTTCACCTATT
AGTAAGTTTCGATCTAGGAATAAGGATTGTAGGTTGGAACAATTAGTTAGAGTATCAGGA
ATGATCCCATACAATGAGTTATCAGAGAGCATGAGTTCTTTCAGTTTGTGGAGACGGTCG
AAAGGAGGTAACTCGCCGGTGAAGCTATTGCTGGACAGGTCCAGTGTCCTAAGGAACGTT
AGGTTCCCAAGAGAAGGGGAAATTGGGCCCGACAAGCCTCGGTCTCCCAGGTTCAGCGCC
GTGACGCGACCTGGGTGCTTGAGGCTGCAGTTTACACCCTCCCATTTGCAATGGGGGATG
CTGGTGTTCCAAGAGCTTAAGGCTTGCCTTGGATCGTTGGTAGCCCGCTTGAAATCTAGC
AACGAGA
>DN65354_c2_g2_i2 len=2172 path=[10842:0-61 10973:62-103 11066:104-157 11056:158-181 11035:182-279 11086:280-303 11091:304-324 11095:325-328 11099:329-330 11083:331-352 11081:353-354 11079:355-355 11075:356-379 11070:380-392 11060:393-394 11046:395-416 11069:417-418 11059:419-438 11044:439-462 11088:463-478 11016:479-528 10985:529-532 10945:533-598 10856:599-607 10857:608-610 11042:611-612 11014:613-617 10983:618-858 10681:859-873 11041:874-1316 11089:1317-1318 10982:1319-1463 10924:1464-1480 11010:1481-1494 10981:1495-1499 10938:1500-1777 11078:1778-1780 11074:1781-1810 11067:1811-1811 11057:1812-1835 11037:1836-1853 11006:1854-1877 10975:1878-1894 10931:1895-2082 10629:2083-2084 10630:2085-2171] [-1, 10842, 10973, 11066, 11056, 11035, 11086, 11091, 11095, 11099, 11083, 11081, 11079, 11075, 11070, 11060, 11046, 11069, 11059, 11044, 11088, 11016, 10985, 10945, 10856, 10857, 11042, 11014, 10983, 10681, 11041, 11089, 10982, 10924, 11010, 10981, 10938, 11078, 11074, 11067, 11057, 11037, 11006, 10975, 10931, 10629, 10630, -2]
GTTCTTTGTGACGTCTTTTTGCCAAAGAATATAATGTAAGTCAGCATTACAAGTGATGTG
AAGCCAAATATTGGAATCAACGCTCTGACCAAATAGTATTGTGTTTCTGACTTCCTAGAA
ATGGCAGGACACAGGGGCAGATCCTGAATTCCTCCACATAGTCCCCAATTGCCTCGAAGT
GAGACCGAACTAGCATTTGCAAATAATCCGTTTCTTGGTACTCCACCTTCCAGATTATTG
TAAGACAGATCCAGCTGAGTGAGTTGCAGTAGGCCACCCAGATCAATAGGGATGAAGCCT
GACAAATTGTTGTGAGAGAGATTTAACACGTTCAGGGTTGGTAGTCCTCCCAAAGACATC
GGAATGTTTCCCGTGAGAAAATTATGACCCATTTCGATTATCTGTAACTCCTTACAGTTT
CCCAATGTAGTTGGAATTTGCCCAGCAAGCTGATTGGACGAAAGATACAGTTCATTTAGT
TGTATAACATTACTAATCTCTGGTGTTATTGGACCTTCTAATTTATTGTAGGACAGTGAA
CATTTGGTCAGTGTGGAGGAAGTGCGGAAGATTTATCTAGGAATGTTACCCTGTAGATTG
TTATAACTAAGGTTCAACTCTTCAAGGATCTTAAGGTTCCCAATACTAGGTGGTATCGGA
CCTTCAAACTCGTTTTTTGCTAGATAGGCCTTTGTCAGTTTAGTGAGAGTGCCAATAGAG
GATGGTATTGGGCCAGTAAAATTATTCTCATCAAGAGCTAAAATCGTTAGATTTTTCAGC
TTTCCGACCCATACTTCAATGGAACAGTTGAGCTTGTTGTAACGTCGATCTAGTACTTGT
AAGCCACTAAGATTCCCTATGCTAGTGGGAACTGCCCCTGCCAAGTTGTTTCCATCCAAT
CCTAGCCCTTGAAGTTCAGTTGACAGCTTACCAATAGAATCTGGTATAGCTCCTTGAAAC
TGATTTTGACCTAGTATGAGCATTTGCAGATATGTGCAATTGCTCAATGCGTCTATGAAT
TCCCAGCTCTGGATATCATTTGCTTCAAGCTTGTTTTTCTGAAGGTTTAGTGATTCCAAC
ATCCCAAGATTACCAATAGAACTTGGAACATGACCAATGAAATTGTTGAATGCCAATTCC
AAGATTATTAGCCCTGAAATATTGCCAAGTGAATCTGGGATATGACCTTCAAAATTGTTT
TGACTCAATACGAGGGTTTTGAGATTCTGGAGCGTATCACCAAAGTTAGGTGGCAATGTT
TTCCCAAGCATATTTAAACCCAAGTCTAAAGCTTGGAGAGAAGATTGATTGTATTTGTAA
AGGGTTTCTGGGATTCCACCTGTTAGGCTGTTTCCACCAAGGACTAAAGTCCACATATAT
GGCAATTGTGCTATCTCATCCGGAATGGTTCCGGTGAGCTTGTTATCAGCAAGAACGATA
TTTTCAAGATGGCTGGTGTTTTTTAGGCTTATTGGGATTGTACCAGTGAGATTATTTGCG
GAAATTTGTAAGCCTAATAAATTGTGTAGGAGGCCTATATTGATGGGAATTTCACCTATT
AGGAAATTTCGATCTAGGAGTAAGTACTGTAGGTTGGAACAATTAGTAAGAGTATCTGGA
ATGATCCCATACAAGGAGTTATCAGAGAGGACGAGTTCTTCCAGTTTGTGGAGACGGTGG
AAAGGAGGTAACTCTCCGGTGAGGCTATTGCTGGACAGGTCAAGTATCTCAAGGAACGTT
AGGTTCCCGAGAGAGGGGGAAATTGGGCCCGACAAGCCTCGCTCGTCGAGGTTCAGCGCC
GTGACGCGACCTGGGTGCTTGAGGCTGCAGTTTACACCCTCCCATTTGCAATGGGGGATG
CTGGTGTTCCAAGAGCTTAAGGCTTGCCTTGGATCATTGGTGATGGCCTGCTTGAAATCT
AGCAACGAGAGCATGTCTGTGCTGTTATCAGGGACTGACGAGCAATGGGCATTGCCAACT
CCATGCGAAATGAGAAACAATACCAATAGAAGGAGCATGGTGTTTCTTGCCGGTTGATTA
GCCGACATGAGCCCCCCGTTACCTTTGCTCGGCCGGATCGCACAGAACAGCAGCCTTTCT
TGGATGGTTTTGCCGGGTGTTGTGGTGTGTGAGTTGGAATGTTGGGTGCTCAGCTGGCTG
AGATCGGAAGAG
>DN65354_c2_g2_i3 len=2172 path=[10842:0-61 10973:62-103 11066:104-157 11056:158-181 11035:182-279 11086:280-303 11091:304-324 11095:325-328 11099:329-330 11077:331-354 11072:355-355 11062:356-379 11049:380-392 11023:393-394 10991:395-418 11059:419-438 11044:439-462 11088:463-478 11058:479-528 11043:529-532 11015:533-556 10943:557-607 10731:608-610 10732:611-612 10942:613-815 10920:816-858 10921:859-873 11040:874-1316 11089:1317-1318 10982:1319-1463 10924:1464-1480 11010:1481-1494 10981:1495-1499 10938:1500-1777 11078:1778-1780 11074:1781-1810 11067:1811-1811 11057:1812-1835 11037:1836-1853 11006:1854-1877 10975:1878-1894 10931:1895-2082 10629:2083-2084 10630:2085-2171] [-1, 10842, 10973, 11066, 11056, 11035, 11086, 11091, 11095, 11099, 11077, 11072, 11062, 11049, 11023, 10991, 11059, 11044, 11088, 11058, 11043, 11015, 10943, 10731, 10732, 10942, 10920, 10921, 11040, 11089, 10982, 10924, 11010, 10981, 10938, 11078, 11074, 11067, 11057, 11037, 11006, 10975, 10931, 10629, 10630, -2]
GTTCTTTGTGACGTCTTTTTGCCAAAGAATATAATGTAAGTCAGCATTACAAGTGATGTG
AAGCCAAATATTGGAATCAACGCTCTGACCAAATAGTATTGTGTTTCTGACTTCCTAGAA
ATGGCAGGACACAGGGGCAGATCCTGAATTCCTCCACATAGTCCCCAATTGCCTCGAAGT
GAGACCGAACTAGCATTTGCAAATAATCCGTTTCTTGGTACTCCACCTTCCAGATTATTG
TAAGACAGATCCAGCTGAGTGAGTTGCAGTAGGCCACCCAGATCAATAGGGATGAAGCCT
GACAAATTGTTGTGAGAGAGATTTAACACGTGCAGGGTTGGTAGTCCTCCCAAAGACATC
GGAATGTTTCCCGTGAGAAAATTATGACCCATTTCTATTATCTGTAACTCCTTACAGTTT
CCCAATGTAGTTGGAATTTGCCCAGCAAGCTGATTGGACGAAAGATACAGTTCATTTAGG
TGTATAACATTGCTAATCTCTGGTGCTATTGGACCTTCTAATTTATTGTAGGAGAGTGAA
CATTTGGTCAATGTGGACGAAGTGTGGAAGATCTCTTTAGGTATATTACCCTGTAGATTG
TTATAACTAAGGTCCAACTCTGCAAGCATCCTAGGATTCCCAATACTAGGTGGTATCGTA
CCTTCAAACTTGTTTTTTGCCAAATAGACAATTGTCAGTTTGGTTAGATTGCCAATAGAG
GATGGTATTTGGCCACTGAAACTATTTCCATCAAGAGCCAAAGTAGATAGATTTTTCAAC
TTTCCAAGCCATGCTTCAATGGAACCGTTGAGCTTGTTGTAACGTAGATCTAGTAGTTGT
AAGCCACTAAGATTCCCTATGCTAGTGGGAACTGACCCTGACAAGTTGTTTCTATCCAAT
CCTAGTTCTTGAAGTTCAGTTGACAGCTTTCCAAAAGAATTTGGTATAGCTCCCTGTAAT
TGATTTACACCTAATGAGAGCACTTGCAGATGTGTGCAATTACTCAACGCGTCTATGAAT
TCCCAGCTTCTAATGTCATTTGCTTCGAGCCTGTTTACCTCTAGGTTTAGAAAATTCAAC
TCCCCAAGCATACCAAGAGAACTTTGAACTTGACCAATGAAATTGTTGGATGACAAATCT
AACGTGCTTAGCTGTGACATGTTACCTAGTGAAGCTGGGATATGACCTTCAAATTTGTTA
TAGTTCAATACGAGGTATCTGAGGTTTGGTAGGGCATCGCCAAAGTTAGGTGGCAATATT
TTCCCAAGCATATTGAAACCCAAGTCTAAAGTTAGGAGAGAAGATTGATTGTATTTGTAA
AGGGTTTCTGGGATTCCACCTGTTAGGCTGTTTCCACCAAGGACTAAAGTCCACATATAT
GGCAATTGTGCTATCTCATCCGGAATGGTTCCGGTGAGCTTGTTATCAGCAAGAACGATA
TTTTCAAGATGGCTGGTGTTTTTTAGGCTTATTGGGATTGTACCAGTGAGATTATTTGCG
GAAATTTGTAAGCCTAATAAATTGTGTAGGAGGCCTATATTGATGGGAATTTCACCTATT
AGGAAATTTCGATCTAGGAGTAAGTACTGTAGGTTGGAACAATTAGTAAGAGTATCTGGA
ATGATCCCATACAAGGAGTTATCAGAGAGGACGAGTTCTTCCAGTTTGTGGAGACGGTGG
AAAGGAGGTAACTCTCCGGTGAGGCTATTGCTGGACAGGTCAAGTATCTCAAGGAACGTT
AGGTTCCCGAGAGAGGGGGAAATTGGGCCCGACAAGCCTCGCTCGTCGAGGTTCAGCGCC
GTGACGCGACCTGGGTGCTTGAGGCTGCAGTTTACACCCTCCCATTTGCAATGGGGGATG
CTGGTGTTCCAAGAGCTTAAGGCTTGCCTTGGATCATTGGTGATGGCCTGCTTGAAATCT
AGCAACGAGAGCATGTCTGTGCTGTTATCAGGGACTGACGAGCAATGGGCATTGCCAACT
CCATGCGAAATGAGAAACAATACCAATAGAAGGAGCATGGTGTTTCTTGCCGGTTGATTA
GCCGACATGAGCCCCCCGTTACCTTTGCTCGGCCGGATCGCACAGAACAGCAGCCTTTCT
TGGATGGTTTTGCCGGGTGTTGTGGTGTGTGAGTTGGAATGTTGGGTGCTCAGCTGGCTG
AGATCGGAAGAG
>DN65319_c4_g2_i1 len=880 path=[11970:0-117 11971:118-127 11972:128-128 11973:129-140 11974:141-160 11975:161-161 12173:162-298 12092:299-306 12093:307-358 12223:359-483 12123:484-502 12187:503-705 12254:706-724 12261:725-788 12181:789-789 12155:790-810 12136:811-811 12137:812-879] [-1, 11970, 11971, 11972, 11973, 11974, 11975, 12173, 12092, 12093, 12223, 12123, 12187, 12254, 12261, 12181, 12155, 12136, 12137, -2]
TACTAATCAATCAATCTGTATAATATTTTTCTTAGAGATAGTTTTGACCCTGTATAATCT
TCTCTCTGTTTGGAATTGGATATTGGCTGCTGGATGAGTTGAATCTTATCTATGTTGATC
AGTCAACTGGGACTGGGTTTATCTATGTTGATCAGTCAACTGCAGAGACAACTCCCTACT
CTCATTTGGGGCACCCCAGTACGTAGTGTCAGTGATTGCAATACTCCCAGGAATATCAAA
CCGTATGTACAGTCAGTGATTGCAACGCCTCTAGGGATATAGTAAATAGGTGATGCCTTG
TGGTATGCTTTGGTGTTTTTGGTGGTCTATGTGAGACTTCTAATTGGTGTTGTTGGATAA
CAAAGAAGATCTGGAAAACATAAATACCAGATTGGCTTCAAATCTCGTCCGATAGGCAAT
GCATCTAACCTCCCGGGGCTACGGTCACCTCAGCTTCATACTGGATTTGGTGTCTTGGCC
TGGTTACTTGCCGTACTCGAGTTTTCCTTCCACGGACGATTCCGAGCGATCTCTGCTTCG
CCTCTGCTACCGGCGGTCGTGCCAGTCATGCTCCTACTGGAAGCTTGAGGCGACATGAAG
GCCAATAGCTAGCATTTCAGTGGAACTTGCATATTCTCCTGAACTGAAGTTTACTGGAAA
AAACTGAGCTTTCTATGATTGAAAGGTACCCGTTTCATATAATTATAGTTGCAGCTAATA
AGGTCGTCAATTTCACCAATGTCTATAAAATAACAATATCTCCATGAGATGTGCAATGAA
ATATCAAAGGTCACCACCATCACGGGGCGGGGCGAGGTCTGTGCAGTAGCTTGGATGGGA
TCTCCACTGATTTATCTTCTTCGTTGCTGTAAATGGAGGC
>DN65311_c0_g1_i4 len=1634 path=[4129:0-67 4130:68-91 4131:92-95 4132:96-119 4173:120-140 4182:141-197 4178:198-221 4172:222-320 4190:321-376 4186:377-400 4181:401-636 4194:637-658 4188:659-682 4185:683-685 4180:686-815 4195:816-859 4187:860-878 4183:879-1136 4179:1137-1209 4175:1210-1293 4081:1294-1317 4167:1318-1459 4092:1460-1483 4093:1484-1633] [-1, 4129, 4130, 4131, 4132, 4173, 4182, 4178, 4172, 4190, 4186, 4181, 4194, 4188, 4185, 4180, 4195, 4187, 4183, 4179, 4175, 4081, 4167, 4092, 4093, -2]
ACAAAGCGATTTACCTGTATTCCTGTAATGGTTAAGAGTATGGGTTAAATTACAGGGCTC
CCAAAAAAGCATTGATTAGATGGAATATCACATTTTTAGCTGGAATTCCATAAAAATGAG
GTCATATATGCATTGCTATTCCATTATTCGGTACGTTGTTTGTAGTATGCTATTTTAGCC
ACTACGTGGACGTATATCATGTGACGTGGCGTGTCCACCTTAATCACTTGCTGCTCGGAA
CAGTCGCACTAATCAAGAGCTCGGCACCGGCCCCTGCTTGCATCACAACGACAGTCCCCT
CCTCTGCACCCGGCGAGACGATGCTGCACGAGACGTGCACGGGCTTGCACCCATCCAGGA
CGGTCTCCTCGAGACCGGCCTCTTGCCAGGACGCGTCTCGAAGCAGGTGGCCCGGCGGCG
GCGTCGTCGTCGTCGTCTCCCCATCACCTCCCGCGCAGGAACGCAGGACGTTCAGCCCTC
CCAGGCCGTCGCCGGCGAGAACCGTGAACCGCGTCGGCTTCTCGACCCCCAGCTTCTCGC
TGGCCTGCGCGACGCATGCCTCGGCGAGCGCGCGGCGGCCTGGTGCATCGCCGACGACCC
TGAAGAGCACGGTGGTCGCGGCGTCGCCGGCCACGGAGACGAGGGGGATGGACCTGAGAG
GCCTCGTGGCGGCGCCTGGATTTCGGAAGTAGCGCGTGTACCGCATCATCTGGTTGGGGA
CGAGCTTGCTCTGCGCCTGCAGCTGCGCGTGCGTGCGCGCCCACGACTTGAGGAAGTTGA
TGAAAGACATGGGGTCGGCGTGGAGCAGGCTGCAGCACGCGCCGATGGCGTAGCCGCCGC
CCTGAAACCGCGTCAACTGCATGATGAAAGGGGCACACTTCTCGGGGTCCTTGGCCTCCA
CGTCGGTCCAGAGCGCCAGCGCGGGCTCCTTGCTCTCGCGGTCCTCCGCCTCCAGGAACG
CGGTCAAGGTCGTGTCCACCGACGCCATGAGCAGCCGCACGCCGGCGTCGCAGAGCTTCA
CGTCCCAATCCCACGGCCCTTCGCCGCCGCCGGCGTGCCGCCGCCACAGCCGCCCGGCCA
TCTTCGGGTGGTCGGCCAGCGCCGCGCTGAGCGCCTCCTGCACCCACGCGGCCTGCTCCA
GCTGCGCCATCGCCTCGCCCTCCAGCCGGTCGCGGTAGTAGAGCACCGCGCGGAACCGGC
GCTGCAGCTCCGCGGCCGCGATCGGCTGCCCGGTCACGGCGATGGGCAGCGTCCGCCCGC
GCTCCAGCGCGACGCGCGTCGGGACGGCGGTCTGCACGGACTCGACGTGGATATGCGCCA
TGTTGGCTCGGCGAGCGTCTATGCGCGCAGCCGCAGCCGGCCACAGGGTTTTTGCGTTGA
AAAAAAAAACTTCAGCCTCGCCGACAAGTGGTGTGAAATGGAGATCACCTGGAACAGGAC
CCAATTTATACGCGGTTCGTGCAAGTTGACAGGTTCAGGATGCGTTTAGCCTTTTTTACG
TTTATGCCGAAGTCAGAGAGTGTTCAATGCTTGGAAGTGTGAGGGGAAAGATGACAAGCA
TGCAGCAGCTTTACGTGCCATGGCCATCGACGCATCGTGTGCTTCGAGCCGTCACGGCAA
TTGGTGGGTTAGTG
>DN65311_c0_g1_i8 len=1609 path=[4087:0-38 4182:39-95 4178:96-119 4172:120-218 4190:219-274 4186:275-298 4181:299-534 4194:535-556 4188:557-580 4185:581-583 4180:584-713 4195:714-757 4169:758-853 4183:854-1111 4179:1112-1184 4175:1185-1268 4081:1269-1292 4167:1293-1434 4092:1435-1458 4093:1459-1608] [-1, 4087, 4182, 4178, 4172, 4190, 4186, 4181, 4194, 4188, 4185, 4180, 4195, 4169, 4183, 4179, 4175, 4081, 4167, 4092, 4093, -2]
TGTGCTCTTCCGATCTAGGTCATATATGCATTGCTATTCCATTATTCGGTACGTTGTTTG
TAGTATGCTATTTTAGCCACTACGTGGACGTATATCATGTGACGTGGCGTGTCCACCTTA
ATCACTTGCTGCTCGGAACAGTCGCACTAATCAAGAGCTCGGCACCGGCCCCTGCTTGCA
TCACAACGACAGTCCCCTCCTCTGCACCCGGCGAGACGATGCTGCACGAGACGTGCACGG
GCTTGCACCCATCCAGGACGGTCTCCTCGAGACCGGCCTCTTGCCAGGACGCGTCTCGAA
GCAGGTGGCCCGGCGGCGGCGTCGTCGTCGTCGTCTCCCCATCACCTCCCGCGCAGGAAC
GCAGGACGTTCAGCCCTCCCAGGCCGTCGCCGGCGAGAACCGTGAACCGCGTCGGCTTCT
CGACCCCCAGCTTCTCGCTGGCCTGCGCGACGCATGCCTCGGCGAGCGCGCGGCGGCCTG
GTGCATCGCCGACGACCCTGAAGAGCACGGTGGTCGCGGCGTCGCCGGCCACGGAGACGA
GGGGGATGGACCTGAGAGGCCTCGTGGCGGCGCCTGGATTTCGGAAGTAGCGCGTGTACC
GCATCATCTGGTTGGGGACGAGCTTGCTCTGCGCCTGCAGCTGCGCGTGCGTGCGCGCCC
ACGACTTGAGGAAGTTGATGAAAGACATGGGGTCGGCGTGGAGCAGGCTGCAGCACGCGC
CGATGGCGTAGCCGCCGCCCTGAAACCGCGTCAACTGCGCCCAGAAGCAAGCACGACATT
TGTGCGATTCTTAGCTCAGGACGTACAAAAATACTCCAAGGGACGGTATACCTGCATGAT
GAAAGGGGCACACTTCTCGGGGTCCTTGGCCTCCACGTCGGTCCAGAGCGCCAGCGCGGG
CTCCTTGCTCTCGCGGTCCTCCGCCTCCAGGAACGCGGTCAAGGTCGTGTCCACCGACGC
CATGAGCAGCCGCACGCCGGCGTCGCAGAGCTTCACGTCCCAATCCCACGGCCCTTCGCC
GCCGCCGGCGTGCCGCCGCCACAGCCGCCCGGCCATCTTCGGGTGGTCGGCCAGCGCCGC
GCTGAGCGCCTCCTGCACCCACGCGGCCTGCTCCAGCTGCGCCATCGCCTCGCCCTCCAG
CCGGTCGCGGTAGTAGAGCACCGCGCGGAACCGGCGCTGCAGCTCCGCGGCCGCGATCGG
CTGCCCGGTCACGGCGATGGGCAGCGTCCGCCCGCGCTCCAGCGCGACGCGCGTCGGGAC
GGCGGTCTGCACGGACTCGACGTGGATATGCGCCATGTTGGCTCGGCGAGCGTCTATGCG
CGCAGCCGCAGCCGGCCACAGGGTTTTTGCGTTGAAAAAAAAAACTTCAGCCTCGCCGAC
AAGTGGTGTGAAATGGAGATCACCTGGAACAGGACCCAATTTATACGCGGTTCGTGCAAG
TTGACAGGTTCAGGATGCGTTTAGCCTTTTTTACGTTTATGCCGAAGTCAGAGAGTGTTC
AATGCTTGGAAGTGTGAGGGGAAAGATGACAAGCATGCAGCAGCTTTACGTGCCATGGCC
ATCGACGCATCGTGTGCTTCGAGCCGTCACGGCAATTGGTGGGTTAGTG
>DN65311_c0_g1_i9 len=1532 path=[4087:0-38 4182:39-95 4178:96-119 4172:120-218 4190:219-274 4186:275-298 4181:299-534 4194:535-556 4188:557-580 4185:581-583 4180:584-713 4195:714-757 4187:758-776 4183:777-1034 4179:1035-1107 4175:1108-1191 4081:1192-1215 4167:1216-1357 4092:1358-1381 4093:1382-1531] [-1, 4087, 4182, 4178, 4172, 4190, 4186, 4181, 4194, 4188, 4185, 4180, 4195, 4187, 4183, 4179, 4175, 4081, 4167, 4092, 4093, -2]
TGTGCTCTTCCGATCTAGGTCATATATGCATTGCTATTCCATTATTCGGTACGTTGTTTG
TAGTATGCTATTTTAGCCACTACGTGGACGTATATCATGTGACGTGGCGTGTCCACCTTA
ATCACTTGCTGCTCGGAACAGTCGCACTAATCAAGAGCTCGGCACCGGCCCCTGCTTGCA
TCACAACGACAGTCCCCTCCTCTGCACCCGGCGAGACGATGCTGCACGAGACGTGCACGG
GCTTGCACCCATCCAGGACGGTCTCCTCGAGACCGGCCTCTTGCCAGGACGCGTCTCGAA
GCAGGTGGCCCGGCGGCGGCGTCGTCGTCGTCGTCTCCCCATCACCTCCCGCGCAGGAAC
GCAGGACGTTCAGCCCTCCCAGGCCGTCGCCGGCGAGAACCGTGAACCGCGTCGGCTTCT
CGACCCCCAGCTTCTCGCTGGCCTGCGCGACGCATGCCTCGGCGAGCGCGCGGCGGCCTG
GTGCATCGCCGACGACCCTGAAGAGCACGGTGGTCGCGGCGTCGCCGGCCACGGAGACGA
GGGGGATGGACCTGAGAGGCCTCGTGGCGGCGCCTGGATTTCGGAAGTAGCGCGTGTACC
GCATCATCTGGTTGGGGACGAGCTTGCTCTGCGCCTGCAGCTGCGCGTGCGTGCGCGCCC
ACGACTTGAGGAAGTTGATGAAAGACATGGGGTCGGCGTGGAGCAGGCTGCAGCACGCGC
CGATGGCGTAGCCGCCGCCCTGAAACCGCGTCAACTGCATGATGAAAGGGGCACACTTCT
CGGGGTCCTTGGCCTCCACGTCGGTCCAGAGCGCCAGCGCGGGCTCCTTGCTCTCGCGGT
CCTCCGCCTCCAGGAACGCGGTCAAGGTCGTGTCCACCGACGCCATGAGCAGCCGCACGC
CGGCGTCGCAGAGCTTCACGTCCCAATCCCACGGCCCTTCGCCGCCGCCGGCGTGCCGCC
GCCACAGCCGCCCGGCCATCTTCGGGTGGTCGGCCAGCGCCGCGCTGAGCGCCTCCTGCA
CCCACGCGGCCTGCTCCAGCTGCGCCATCGCCTCGCCCTCCAGCCGGTCGCGGTAGTAGA
GCACCGCGCGGAACCGGCGCTGCAGCTCCGCGGCCGCGATCGGCTGCCCGGTCACGGCGA
TGGGCAGCGTCCGCCCGCGCTCCAGCGCGACGCGCGTCGGGACGGCGGTCTGCACGGACT
CGACGTGGATATGCGCCATGTTGGCTCGGCGAGCGTCTATGCGCGCAGCCGCAGCCGGCC
ACAGGGTTTTTGCGTTGAAAAAAAAAACTTCAGCCTCGCCGACAAGTGGTGTGAAATGGA
GATCACCTGGAACAGGACCCAATTTATACGCGGTTCGTGCAAGTTGACAGGTTCAGGATG
CGTTTAGCCTTTTTTACGTTTATGCCGAAGTCAGAGAGTGTTCAATGCTTGGAAGTGTGA
GGGGAAAGATGACAAGCATGCAGCAGCTTTACGTGCCATGGCCATCGACGCATCGTGTGC
TTCGAGCCGTCACGGCAATTGGTGGGTTAGTG
>DN65311_c0_g1_i10 len=1711 path=[4129:0-67 4130:68-91 4131:92-95 4132:96-119 4173:120-140 4182:141-197 4178:198-221 4172:222-320 4190:321-376 4186:377-400 4181:401-636 4194:637-658 4188:659-682 4185:683-685 4180:686-815 4195:816-859 4169:860-955 4183:956-1213 4179:1214-1286 4175:1287-1370 4081:1371-1394 4167:1395-1536 4092:1537-1560 4093:1561-1710] [-1, 4129, 4130, 4131, 4132, 4173, 4182, 4178, 4172, 4190, 4186, 4181, 4194, 4188, 4185, 4180, 4195, 4169, 4183, 4179, 4175, 4081, 4167, 4092, 4093, -2]
ACAAAGCGATTTACCTGTATTCCTGTAATGGTTAAGAGTATGGGTTAAATTACAGGGCTC
CCAAAAAAGCATTGATTAGATGGAATATCACATTTTTAGCTGGAATTCCATAAAAATGAG
GTCATATATGCATTGCTATTCCATTATTCGGTACGTTGTTTGTAGTATGCTATTTTAGCC
ACTACGTGGACGTATATCATGTGACGTGGCGTGTCCACCTTAATCACTTGCTGCTCGGAA
CAGTCGCACTAATCAAGAGCTCGGCACCGGCCCCTGCTTGCATCACAACGACAGTCCCCT
CCTCTGCACCCGGCGAGACGATGCTGCACGAGACGTGCACGGGCTTGCACCCATCCAGGA
CGGTCTCCTCGAGACCGGCCTCTTGCCAGGACGCGTCTCGAAGCAGGTGGCCCGGCGGCG
GCGTCGTCGTCGTCGTCTCCCCATCACCTCCCGCGCAGGAACGCAGGACGTTCAGCCCTC
CCAGGCCGTCGCCGGCGAGAACCGTGAACCGCGTCGGCTTCTCGACCCCCAGCTTCTCGC
TGGCCTGCGCGACGCATGCCTCGGCGAGCGCGCGGCGGCCTGGTGCATCGCCGACGACCC
TGAAGAGCACGGTGGTCGCGGCGTCGCCGGCCACGGAGACGAGGGGGATGGACCTGAGAG
GCCTCGTGGCGGCGCCTGGATTTCGGAAGTAGCGCGTGTACCGCATCATCTGGTTGGGGA
CGAGCTTGCTCTGCGCCTGCAGCTGCGCGTGCGTGCGCGCCCACGACTTGAGGAAGTTGA
TGAAAGACATGGGGTCGGCGTGGAGCAGGCTGCAGCACGCGCCGATGGCGTAGCCGCCGC
CCTGAAACCGCGTCAACTGCGCCCAGAAGCAAGCACGACATTTGTGCGATTCTTAGCTCA
GGACGTACAAAAATACTCCAAGGGACGGTATACCTGCATGATGAAAGGGGCACACTTCTC
GGGGTCCTTGGCCTCCACGTCGGTCCAGAGCGCCAGCGCGGGCTCCTTGCTCTCGCGGTC
CTCCGCCTCCAGGAACGCGGTCAAGGTCGTGTCCACCGACGCCATGAGCAGCCGCACGCC
GGCGTCGCAGAGCTTCACGTCCCAATCCCACGGCCCTTCGCCGCCGCCGGCGTGCCGCCG
CCACAGCCGCCCGGCCATCTTCGGGTGGTCGGCCAGCGCCGCGCTGAGCGCCTCCTGCAC
CCACGCGGCCTGCTCCAGCTGCGCCATCGCCTCGCCCTCCAGCCGGTCGCGGTAGTAGAG
CACCGCGCGGAACCGGCGCTGCAGCTCCGCGGCCGCGATCGGCTGCCCGGTCACGGCGAT
GGGCAGCGTCCGCCCGCGCTCCAGCGCGACGCGCGTCGGGACGGCGGTCTGCACGGACTC
GACGTGGATATGCGCCATGTTGGCTCGGCGAGCGTCTATGCGCGCAGCCGCAGCCGGCCA
CAGGGTTTTTGCGTTGAAAAAAAAAACTTCAGCCTCGCCGACAAGTGGTGTGAAATGGAG
ATCACCTGGAACAGGACCCAATTTATACGCGGTTCGTGCAAGTTGACAGGTTCAGGATGC
GTTTAGCCTTTTTTACGTTTATGCCGAAGTCAGAGAGTGTTCAATGCTTGGAAGTGTGAG
GGGAAAGATGACAAGCATGCAGCAGCTTTACGTGCCATGGCCATCGACGCATCGTGTGCT
TCGAGCCGTCACGGCAATTGGTGGGTTAGTG
>DN65348_c4_g2_i3 len=1011 path=[17202:0-124 17651:125-138 17563:139-155 17608:156-169 17680:170-188 17713:189-218 17707:219-241 17697:242-451 17640:452-470 17672:471-641 17721:642-665 17727:666-690 17731:691-706 17692:707-714 17667:715-735 17536:736-764 17587:765-768 17729:769-769 17716:770-800 17725:801-831 17710:832-865 17703:866-871 17568:872-939 17506:940-946 17468:947-1010] [-1, 17202, 17651, 17563, 17608, 17680, 17713, 17707, 17697, 17640, 17672, 17721, 17727, 17731, 17692, 17667, 17536, 17587, 17729, 17716, 17725, 17710, 17703, 17568, 17506, 17468, -2]
ACCTCGTCCTCTCCTCAATCTCCTTCTCCCTCTCCCTCTCCGCCGCCTGCCGGTCCCTCT
CTGCCGCCTGCCGGTCCCTCTAGAAGCGCCTGCCGGCAGTTTACATCCTAGTTGACTGGT
ACAACTACTATCATGTAGACAAGAAGATCTTCCAGTAATGATGCCAACCTAGTAATCTAA
TTTCTGAATGCTTGAGACCTGAGATATTCTGGTAAGACTGGGTTCCAGCATTTATGTAGA
ACTAGTCGTTCGACTCGTAATCGTTGCTCCCTCCTCACATTGTCCGCAACCACGGCTCAG
CTTCGGTATACCAACAAGTAGTTCCCTAAGGTGAAGGCTTCACATTAGCTGCAGCTAGCT
ATGTAAAACAGCCAGATCCTGAACCCAACGGCTATTTGATGTCTAAACTGAATTGTTGCG
TCTGTAAACCTGGGCATTGTGCGCGAGAAGAAGACAGCGAACAAGGTCGATGTGGACAAA
ATTGACTACTTGTGACCCTTGCCGGCTTGCCAATTATGTCTACGCATAAACTGAACTTTC
CCCACCGCCGCAAGCCCCCTCGATCACTGCCAATGGCTGCATCCCCACCGCTGTAAGCCC
CCATCCTACCGCTGAGAACATGGTCAGCTAGACACTTGCTAAGAAAAATACCAAAGGTTT
TATATAAGTAATTATTATTGCCAGACATTGATCAGCATAGTTATTATTGCTAGTATTATG
AGGATTTGAAATATGGAAAAAAATGGGAAAAACTGTCTTTTGGCATGTTCGTGCTCTTGG
AGGTAATAACCATAAGCATATGTCCACTTCAATACCCTCCTACACTCAACAACCTGTAGC
CACGCCTCTATGATGAACTTGAGCTGTGACTCGGGTTGACTTGGTATATCACTTAACTTT
TCAAGTGAATGGTTAGTTGCCCATCGTTCATAATAATGTGTATATCTTTCAAGGGAGTTC
TTCACCATTTCTCTTCTCCTTTCAGATTCATCATACGCTCCTTCTTGTCTT
>DN65379_c0_g1_i1 len=409 path=[3024:0-40 3025:41-43 3264:44-67 3342:68-70 3304:71-83 3374:84-120 3336:121-123 3296:124-126 3367:127-150 3391:151-160 3329:161-184 3362:185-194 3465:195-208 3471:209-212 3477:213-219 3418:220-287 3406:288-300 3350:301-306 3459:307-307 3347:308-324 3311:325-331 3269:332-369 3218:370-401 3146:402-408] [-1, 3024, 3025, 3264, 3342, 3304, 3374, 3336, 3296, 3367, 3391, 3329, 3362, 3465, 3471, 3477, 3418, 3406, 3350, 3459, 3347, 3311, 3269, 3218, 3146, -2]
TGCACCGCCAAATCAAGCTTATGCTAATGCACCGCCAAATCAAGGTTATGCTAATGCACC
GCCAAATCAAGTCTAAGGTTAGCTCTGCCACCATGGCATGGTTGCCTTTGCCTTCCAAGG
GAGGAACACGATGTATGGACCGTCGTAGGTGGAAGGCGTAGTCTTCGATCCATGCTACCA
TCTTGCGTGTTTTGTGTGTTTGTTACGGCTCCATGGGAAATAATTCATAAGTTTATTTGT
ATTGCTTGAAACATATGTGCTTGTGAAGCTTTGTTTATATGTTATTACAAAAGGCATTAT
AGGTGGCTGCCATCTGGACTATCGAAATCGTTAATGGGAATAAATGTCGTCACTTGTGTG
CGTCTCTATCACCATCAGAGAGTTTAGTTGGGTTGCTTATAACGGGAGA
>DN65379_c0_g3_i1 len=207 path=[2934:0-59 2935:60-62 3263:63-89 3398:90-99 3375:100-105 3337:106-109 3394:110-123 3369:124-133 3410:134-147 3390:148-151 3363:152-158 3137:159-172 3138:173-185 3139:186-206] [-1, 2934, 2935, 3263, 3398, 3375, 3337, 3394, 3369, 3410, 3390, 3363, 3137, 3138, 3139, -2]
CCAAATCAAGTCTAAGGTTAGCTCTGCCACCATGGCATGGTTGCCTTTGCCTTCCAAGGG
AGGGACGCGATGTATGGACCGTCGTAGGTGGAAGGCGTAGGCTTCGATCCATGCTACCAT
CTTGCGTGTTTTGTGTGTTTGTTACGGCTCCATGGGAAAGAATTCAAAAGTTTATTTGTA
TTGCTTGAAAAAAAAAAAAAAAAACGG
>DN65379_c0_g4_i1 len=455 path=[3171:0-80 3377:81-117 3343:118-142 3411:143-144 3396:145-166 3450:167-194 3395:195-218 3371:219-221 3333:222-239 3293:240-242 3364:243-266 3326:267-269 3389:270-282 3360:283-319 3436:320-322 3426:323-349 3417:350-359 3403:360-365 3379:366-369 3348:370-383 3312:384-407 3270:408-411 3219:412-430 3184:431-441 3185:442-454] [-1, 3171, 3377, 3343, 3411, 3396, 3450, 3395, 3371, 3333, 3293, 3364, 3326, 3389, 3360, 3436, 3426, 3417, 3403, 3379, 3348, 3312, 3270, 3219, 3184, 3185, -2]
AGACGTGTGCTCTTCCGATCTGGATTGTCGGAGGTGTCGCAGTTTTCGTGATCGCGACGT
TTTTGTTTCTTGTAGTTGTCGCCCTTGATTTCGCCTCATACCGCCTAGTTCGGAAGAAGA
ACCACCACCAAGCATATGGTGGCGGTAATACTCATATGGGGCCAACAGCATATAAAGATG
GTCCCGACGCTTATGCTACTGCACCGCCAAATCAAGCTTATGCTAATGCACCGCCAAATC
AAGGTTATGCTAATGCACCGCCAAATCAAGTCTAAGGTTAGCTTTGCCACCATGGCGTGG
TTGCCTTTGCCTTCCAAGGGAGGGACGCGATGTATGGACCGTCGTAGGTGGAAGGCGTAG
GCTTCGATCCATGCTACCATCTTGTGTGTTTTGTGTGTTTGTTACGGCTCCACTCAAATC
ATGGGAAAGAATTCAAAAGTTTATTTGTATTGCTT
>DN65379_c0_g5_i1 len=310 path=[2867:0-80 3268:81-117 3309:118-120 3341:121-144 3397:145-166 3373:167-201 3335:202-210 3251:211-218 3393:219-221 3366:222-237 3328:238-245 3288:246-248 3238:249-266 2835:267-269 2836:270-293 2837:294-296 2838:297-309] [-1, 2867, 3268, 3309, 3341, 3397, 3373, 3335, 3251, 3393, 3366, 3328, 3288, 3238, 2835, 2836, 2837, 2838, -2]
AGACGTGTGCTCTTCCGATCTGGATTGTCGGAGGTGTCGCAGTTTTCGTGATCGCGACGT
TTTTGTTTCTTGTAGTTGTCGCCCTTGATTTCGCCTCATACCGCCTAGTTCGGAAGAACC
ATCACCACCAAGCATATGGTGGCGGTAATACTCATATGGGGCCAACAACATATAAAGACG
GTCCCGACGCTTATGGTACTGCACCGCCAAATCAAGCTTATGGTACTGCACCGCCAAATC
AAGCTTATGCTAATGCACCGCCAAATCAAGGTTATGCTAATGCACCGCCAAATCAAGTCT
AAGGTTAGCT
>DN65364_c0_g1_i7 len=1067 path=[3667:0-57 3668:58-82 4119:83-199 4140:200-208 4145:209-225 3983:226-281 4025:282-285 4057:286-311 4131:312-315 4153:316-327 4110:328-374 4133:375-381 4128:382-390 4120:391-408 4107:409-432 4088:433-470 3945:471-487 4031:488-500 3992:501-524 4087:525-559 4065:560-583 4030:584-589 4086:590-613 4064:614-653 4029:654-677 4143:678-678 3989:679-788 4147:789-812 4150:813-813 4063:814-857 4028:858-881 4085:882-893 4062:894-917 4027:918-975 3936:976-1000 3797:1001-1066] [-1, 3667, 3668, 4119, 4140, 4145, 3983, 4025, 4057, 4131, 4153, 4110, 4133, 4128, 4120, 4107, 4088, 3945, 4031, 3992, 4087, 4065, 4030, 4086, 4064, 4029, 4143, 3989, 4147, 4150, 4063, 4028, 4085, 4062, 4027, 3936, 3797, -2]
GGCACAATCATGGCAGGGATCCCCTATCCAGCAAATCAAACTAAATCAACAAATTGTACT
TAGTATATATGTTTGTACAGGAAAGGGATCAAGAGCAATGCGATTAAACTAACTAATCTT
ATCTTGAGGATCATCATTAGTTAATGATGGCCTGGGTGTTTGGATCAGTTCGGTTCAGCT
CACCTTAGCAGTTCATACATGTCTGCGTACATGGGGTGAGTGAGGTCAACGGGATCCAAC
TCATGGATAGAACACATCCAATTTAGCTTAAGACACTTACACATGCCCATGCAATTACTT
ACTTATATATAATTAAGGAGTAAGTAGTAACAGATCTACGGGACACAAGAGAGGGATCAA
AGGCTGGCTGCGAATTTGCAGCTACTGGTTATAACTCGCATCACCGCCATTTCGAAGATC
TGACAGCGAGTAGGACCTCGGCGACCTGAAGCTGCCGCCCCTCCTCGCCGCGCCCATCTG
AGTGTTCACGCTGAGCCTCGGAGGAGGCAATGCCGGCGCCTCCCACCCGTTCTTGCCGCG
GTGCTGCTCGTCGGAGCCGGAGTCGGAGTCGTCGTCTTCCTCGCCTTCGTCCCCCTCGGG
GAGGGCGTGGTCCGGGGCGAGGAGCGGGGGCAGGTAGGTGGCCGTCGCGAGGGAGCTGCA
GGAGGCGCGGCGCGACCAGGTGGCCAGGATGCGGCGGCGCTTGTTGAAAGGGTTCTCCGG
CTTGGCGAGCTCCTTCACGGCGTCCCGCGCCGCCGCCTCCGCCAGGCTGGTGAAGGACTT
GGACTTGCCGGCGTAGAAGCTCGACAGCCCGTTCTTGATGGGTAAGGAGTCCTCCAGGGC
GTCCAGGCACCCGAGCCCGGGCTCCTCCTTGAGCTTGCTCTCCACCTCCTCATCTTCCCC
GTCCCCACCAACCTCCGACGAGGAGTCCTCCCCGATGGAGGAGCTCGACGGCGACGGCGC
GCCGATGGAGGAGCTCTCCGTCAGCACCTCCTCCGCCTCCTCTTCCTCCTCCTCCTCCTC
GATGAAGAACCCGTCGCTCATCTTCTTGCCGAGCAGCTCATCCCCCT
>DN65370_c1_g1_i3 len=1659 path=[5207:0-112 5479:113-113 5450:114-137 5418:138-143 5381:144-167 5337:168-334 5417:335-348 5380:349-395 5336:396-419 5478:420-436 5449:437-460 5379:461-503 5516:504-527 5497:528-566 5414:567-590 5377:591-603 5332:604-612 5412:613-636 5375:637-640 5330:641-643 5410:644-672 5373:673-684 5328:685-689 5476:690-705 5446:706-708 5371:709-719 5548:720-732 5515:733-741 5565:742-765 5549:766-769 5580:770-772 5566:773-801 5550:802-813 5581:814-818 5424:819-847 5343:848-871 5388:872-1107 5552:1108-1131 5568:1132-1187 5341:1188-1228 5301:1229-1232 5385:1233-1260 5452:1261-1301 5553:1302-1308 5384:1309-1332 5339:1333-1373 5299:1374-1448 5451:1449-1449 5419:1450-1478 5382:1479-1502 5338:1503-1551 5297:1552-1575 5032:1576-1658] [-1, 5207, 5479, 5450, 5418, 5381, 5337, 5417, 5380, 5336, 5478, 5449, 5379, 5516, 5497, 5414, 5377, 5332, 5412, 5375, 5330, 5410, 5373, 5328, 5476, 5446, 5371, 5548, 5515, 5565, 5549, 5580, 5566, 5550, 5581, 5424, 5343, 5388, 5552, 5568, 5341, 5301, 5385, 5452, 5553, 5384, 5339, 5299, 5451, 5419, 5382, 5338, 5297, 5032, -2]
GCCGATCTTTCCATGGCACTGATAGTGGAGTGCTGACATGAAGATGATCAGAAAGAGTTC
CATTTGAAATGAACTCGTAGACCAACAATGGAACTTCTGTCTCGAGACAACATCCAAAAA
GCTTCACTACATTCCTGTGGTTGACTTGAGAAAGGATGGCAACCTCATTGATGAAATCAT
CTGTCTCTCTCTGAATTATAACTTTTGACTTTTTGATGGCAACAACACGTTTGTCAGATA
AAATCCCCTTGTAGACAGTGCCGTGGCCTCCACCTCCAAGTTTTCGAGCCTCGGCAAACT
TATCTGTTGCCTTCTCAAGCTCTTCTAAGCTGAAAATCATCCTTTCAGCGATATCCTTGT
CTACAAGCCGCTGTAACAACAACCCTCTGTTCTTTCTGAAGAAAAAATCTCTTGACTTCC
TTGCTTTCCAAACTATGAGCTTTCGTCTTACAGTCAGAACACTGAGAATAATTAGAAGAA
TGCCTACACCGCTGCCGATTCCAACCGCAACGGAAAATCCTGAATTTTTTGATTTGGCTG
ATTCGGTTGAAGAACATCCATTTTGTTGTCGGGGGTTACCAGTGGTGCCATCCGGACAGG
TACATGTATATGACCCTATCAGATTGATGCACTGGCCAAAGCAGGAGTACTCGCCTTGAC
TTTTACACTCGTCAATATCTTGGCATCCATTTTGTTTTCGGGGGTTACCAGTGGTGCCAT
CCGGACAGGTACATGTATATGACCCTATCAGATTGATGCACTGGCCAAAGCAGGAGTACT
CGCCTTGACTTTTACACTCGTCAATATCTTGGCATCCATGTTGCACATAAGGGTTGCCTT
GGTAGCCATGCCGACACTGGCATGTGTGACCTCCTGTTGAATCATCTGATTTAGGGTACT
CAAGGCACTCACTGTTGTCGCTGAGGCACCCAAATTCACTTGAATTGCTAGCCTCAGCAC
ACGACAAGTTACTGAACAGCCAACTGATAGCCGTTCTAATTGGTACCCCTGGTATGGGGT
GTAGTACGCCTTTGGAGGCACCAAGGGTGGTGTCAGATGATGCCGCCTTCTGCAGCATCA
TGGCATTCTTCTTCTCGCTCCACCATTTGCTCTCCACCAATGCAAGGCTTGAGTTGACCG
GCAACTTCTCTTTATCCACGGTGTACTCGAAGGGAAACTTATTTGAGTTAGAATGGATGT
TACCTGTAGTGCAACAACCAGTTGCTATCGATGGCAAGTCAGAACATGTGCCATCAGTTG
CTATCACGGGATGACCCGGCATGCATTTCGAAGAACAAGAGGAGCTGGCAGATTCATCAT
CGGGAGAAGGCCAACTGCCAGGAGAAGGCCATTGAACAAGGAAATAGATTCCGCACCCCA
TAACTATGATCTCATTCCCGTCTGCTACCCTATATATGCTGTCGTTGAGGGGGAGTGACA
AATTCATGTAGATGGTACCGTCGGACTGGGGCCACTCATTCCCCGCCAAGGTGAGGATCC
CACTGTCAATGTAGAGTGTGCTGTCTTGCAATGATATTTCAAGCACTTCGAATCCGGAGC
TGTTCATGAAGAGCTTTGGTGGATGGTATGTTAGCCATAAGCCATGTGTGTGTGTGCACG
GCCGTGGCGCGTCTGTGCGCGTGTGTGCGGGTGCATGCG
>DN8331_c0_g1_i1 len=268 path=[659:0-267] [-1, 659, -2]
AGCTGAAACTTCACGGAGAATTTTTGTGGAATATATGAAAAATACTAGAGCAAATAACTA
CCGGAGGGAGCCCACCAGGTGGGCACAACCCACTTGGGCGCGCCAGGGCCCCCAGGCGCG
TCCTGGTGGGTTGTGCTCACCCAGGCCCATCTCCGGTGGCCCCCAGTCATTTTGACCAAG
AAAAAAATCAGGAGAGGACTTTCGGGACGAAGCACCGCCGTCTCGAGGCGGAACTTGGGC
AGGAGCACTTTTGCCCTCCGACGGAGCT
>DN65563_c0_g1_i2 len=391 path=[1810:0-115 2011:116-139 2092:140-141 2090:142-151 2088:152-157 2086:158-169 2082:170-186 2076:187-190 2066:191-191 2054:192-206 2039:207-209 2087:210-220 2085:221-227 2081:228-248 2064:249-273 2095:274-274 2063:275-279 2051:280-282 2035:283-283 2012:284-307 1978:308-318 1941:319-355 1900:356-382 1849:383-383 1850:384-390] [-1, 1810, 2011, 2092, 2090, 2088, 2086, 2082, 2076, 2066, 2054, 2039, 2087, 2085, 2081, 2064, 2095, 2063, 2051, 2035, 2012, 1978, 1941, 1900, 1849, 1850, -2]
ATTTTTTTTTTTCGTAAGAATCTCATAACTTCTTCCATCTCTTTATTCATATATGATGAT
GATGATGATGATGTATCACCACCCAGGCCAGGAAGTTCATGGTTTCACCCTTCCATAGAT
CGATGAACGTGTGTACGTACGTATATGCCCGTTGCATTTGGCTGCCGCATTACGTACGTG
CAGCTTATTTTTTGGATGAAGAGAAGACGTAGGTACGTGTAGATACGACGTACAGTAGAC
GACTAGAACTGGATGGCGTAGGCCGGCGACTTGTTGGGGTTGAACAGCCCAAAGAACTGC
TCCGTCGGGTCCCCGTTCTTCTGGTTCTCGTTGAACATGGCGAAGATGTACGTCTCCAGC
GCGCTGGGCTTCTTTGGGGTCCCCTTGCCGT
>DN65524_c0_g2_i1 len=1867 path=[11216:0-83 11605:84-106 11584:107-165 11517:166-284 11600:285-306 11574:307-351 11540:352-388 11599:389-393 11573:394-417 11538:418-667 11636:668-691 11644:692-730 11649:731-754 11653:755-755 11615:756-799 11597:800-836 11624:837-845 11614:846-899 11596:900-923 11637:924-924 11492:925-970 11533:971-994 11613:995-1066 11595:1067-1250 11531:1251-1272 11612:1273-1345 11593:1346-1366 11623:1367-1392 11610:1393-1412 11589:1413-1434 11483:1435-1460 11607:1461-1480 11587:1481-1633 11185:1634-1658 11522:1659-1679 11606:1680-1703 11586:1704-1765 11558:1766-1789 11640:1790-1809 11460:1810-1817 11461:1818-1830 11462:1831-1838 11463:1839-1858 11464:1859-1866] [-1, 11216, 11605, 11584, 11517, 11600, 11574, 11540, 11599, 11573, 11538, 11636, 11644, 11649, 11653, 11615, 11597, 11624, 11614, 11596, 11637, 11492, 11533, 11613, 11595, 11531, 11612, 11593, 11623, 11610, 11589, 11483, 11607, 11587, 11185, 11522, 11606, 11586, 11558, 11640, 11460, 11461, 11462, 11463, 11464, -2]
CCCCTTGATAAATCAACACACATCCTACTGACAGTGCAAATAGCATTTTCATCCAAGACA
AGGAGAAGCATTTGACAAAAGACTTGACTCTTGCATCACTTGTTTTCCAGTGCCGCACCT
TCAATCATCATAACAATTTACATCCCCAGCGGATATTGTCTTCATGCTGAAATTGTGGGA
CAATGAGCTTCCGTGAATAACCAACATATACTAAAAATAATGCATACTTAGTAAGCTAAA
AAAAACATTAGCAATAACTTACACCGGAAAGATTCTTGCATAATCCGCCTCACGCATCAG
TGCCTTGCGAACAAGGATACAGCTATACTTGATGATAAACAAAGACTGACCAACTAACGC
TCCTAAACACCAGTCATTATCAGAACCTTTCAACTTGATCAATGGCTGATCTTTGAAGTC
TGGATCAGCCAAGTACTTCAAGAACTTTTCAGCTTCTGTGCCAAAAGCCAAATGTAGATC
TGGAAATCGGTTTGGAGCATGCAAACATCTTGCAGACAATTGCATCCTTCTCTCAATGAA
GGCTAGCCACAGGTATACACCAAGACGGGATGTATCCCCATAATCCTGTAACAGATCTCC
CATCAGCTGAGTCAGACGAACAGGTTCTGCCATTTCGCTTTGAAAGCCTTGAAAGGTTAC
ACACATTGTGAACCAAAATCGCGAAGCTTCACTGAATATGAAGTAGACGCTGTCTTTCAA
CTGCTGCCCCACGGGATCATCATCATCACAATTGACAGGACTAAACTCACGAAAGTGTTG
GCAGAATTTTGCAATGATACTTTGAAAGATCTGGATTTTTCGAAAGCTGTTGTAAGCCAA
TGACAGACCAGATTTCTTTCTGTTAATGAAAAGTCTCTTCGGCAGGATCGACAACTTTCC
GAACGAATACCACAGCTTTTCTAAGGGGTCATCAGTGCGCTTGAGGCAACGAAAGCCACA
GCAATACATGCAATCCAAGCGCATGGGAAATTGGAACACATCATCTTCATCAGTGAGAAC
CTCAAGGATAAAGAAGTTCAGATTCTGCTCATCGTAGGGTAAAGCTACAGGAACTCCATC
AAGAAAATCAGCTTTGAATGCAGCCGGAATTCCTCCTATAGGCTCTGCAAAACTAACATT
CCTGGGAACCAAGGCCGCGCTATGCTTCACGAACAAATTGTGTATTTCCTTGTACATTTG
CAAAAGTTGCCATACAGTAGGCTTAGAGGTGATTTGAATTATGTCAAGATCATTATAGGA
ACGCTGGAAGGGCCTCTTGCTTGTTGTAGCCGCCACTGCCTTAGCATGAGCCTTATCAAA
GACGTCTTGCTTCAGCTTTGACATCTTAACAGTAGGACGCGGGCAACTGCTGGCCTCCTC
CGATTAGAACCCTTGATACGAAGTCAAGGACGGCGCTCGTTGGCTCTGGCTCCACTGCCG
CCAACCTCCAAGACGAACCCTTGATATGAAGTCGCGAAGGGTGGTCGTCGGCGCTGGCTC
CGCCGTCGTTCTCCTCAGATGCAGACCCTTGATTGTGAAGAAGCGGCCGGCGGTCGTCGG
CGCTGGGTCCGCCGCCGCTCACCTCCGATTCGAATCCAAAGAGAGGCTTCGAAACCTATG
CCGGCTCGCCCGAGAGCTGGGTGGTCTAGATCCGCGAGCATCGGATGGATCCGATCCGAC
CGTCTAGATCTGCTGCTGCCTCGCAGCGAAGTGGGCGGCCCAGACTGGGCCGAGATGTGG
GCTTGTAGGGCCTTGGCAAATCCGATATCGCAGCGAAGTTGAGATGTGGGCTTGTCGGGC
CTTGGCAGATCCGATCTCGCAGCGAAGTTGAGATGTGGGCTTGTCGGGCCTTGGCAGATC
CGATCTC
>DN65524_c0_g2_i3 len=1922 path=[11216:0-83 11605:84-106 11584:107-165 11517:166-284 11600:285-306 11574:307-351 11540:352-388 11599:389-393 11573:394-417 11538:418-667 11636:668-691 11644:692-730 11649:731-754 11653:755-755 11615:756-799 11597:800-836 11624:837-845 11614:846-899 11596:900-923 11637:924-924 11492:925-970 11533:971-994 11613:995-1066 11595:1067-1250 11638:1251-1310 11645:1311-1341 11488:1342-1417 11528:1418-1572 11591:1573-1645 11561:1646-1671 11524:1672-1729 11480:1730-1753 11375:1754-1921] [-1, 11216, 11605, 11584, 11517, 11600, 11574, 11540, 11599, 11573, 11538, 11636, 11644, 11649, 11653, 11615, 11597, 11624, 11614, 11596, 11637, 11492, 11533, 11613, 11595, 11638, 11645, 11488, 11528, 11591, 11561, 11524, 11480, 11375, -2]
CCCCTTGATAAATCAACACACATCCTACTGACAGTGCAAATAGCATTTTCATCCAAGACA
AGGAGAAGCATTTGACAAAAGACTTGACTCTTGCATCACTTGTTTTCCAGTGCCGCACCT
TCAATCATCATAACAATTTACATCCCCAGCGGATATTGTCTTCATGCTGAAATTGTGGGA
CAATGAGCTTCCGTGAATAACCAACATATACTAAAAATAATGCATACTTAGTAAGCTAAA
AAAAACATTAGCAATAACTTACACCGGAAAGATTCTTGCATAATCCGCCTCACGCATCAG
TGCCTTGCGAACAAGGATACAGCTATACTTGATGATAAACAAAGACTGACCAACTAACGC
TCCTAAACACCAGTCATTATCAGAACCTTTCAACTTGATCAATGGCTGATCTTTGAAGTC
TGGATCAGCCAAGTACTTCAAGAACTTTTCAGCTTCTGTGCCAAAAGCCAAATGTAGATC
TGGAAATCGGTTTGGAGCATGCAAACATCTTGCAGACAATTGCATCCTTCTCTCAATGAA
GGCTAGCCACAGGTATACACCAAGACGGGATGTATCCCCATAATCCTGTAACAGATCTCC
CATCAGCTGAGTCAGACGAACAGGTTCTGCCATTTCGCTTTGAAAGCCTTGAAAGGTTAC
ACACATTGTGAACCAAAATCGCGAAGCTTCACTGAATATGAAGTAGACGCTGTCTTTCAA
CTGCTGCCCCACGGGATCATCATCATCACAATTGACAGGACTAAACTCACGAAAGTGTTG
GCAGAATTTTGCAATGATACTTTGAAAGATCTGGATTTTTCGAAAGCTGTTGTAAGCCAA
TGACAGACCAGATTTCTTTCTGTTAATGAAAAGTCTCTTCGGCAGGATCGACAACTTTCC
GAACGAATACCACAGCTTTTCTAAGGGGTCATCAGTGCGCTTGAGGCAACGAAAGCCACA
GCAATACATGCAATCCAAGCGCATGGGAAATTGGAACACATCATCTTCATCAGTGAGAAC
CTCAAGGATAAAGAAGTTCAGATTCTGCTCATCGTAGGGTAAAGCTACAGGAACTCCATC
AAGAAAATCAGCTTTGAATGCAGCCGGAATTCCTCCTATAGGCTCTGCAAAACTAACATT
CCTGGGAACCAAGGCCGCGCTATGCTTCACGAACAAATTGTGTATTTCCTTGTACATTTG
CAAAAGTTGCCATACAGTAGGCTTAGAGGTGATTTGAATTATGTCAAGATCCTAAAGAAG
AAAAGCAGAAATATTTAAGTTACAACTGGTCTGACATAGCATATAATAATATCTAATAAT
CATATGCACTTGATATGGAGGACTCAGACTGAAAACTAAGACAAAAACTACTGTACGTCT
GGAAATTGATATGTTTTCACGTAAATGAAGAGACGAGGGATCACAGACTTAGTAAGAATT
CATTGCAGGAACAGTTGGGATCACAGACATTATAAGAATTCAGTGCAGGAACAGTTTGTA
ATTGTTGGAGTTAAAGCATTGAAGAAAGCAAGAGATAAAATGATAAAATACATTATAGGA
ACGCTGGAAGGGCCTCTTGCTTGTTGTAGCCGCCACTGCCTTAGCATGAGCCTTATCAAA
GACGTCTTGCTTCAGCTTTGACATCTAGAAGAAGCAAAATGAATGAGATTGATGAAGAGG
GAAGGTGAGTGAGCATATACAGGTACCAAAACCCACTACTGACGTTGAAAATTCAAACAA
TTACAAATAAAAGAACACAAACCAAACTTTGTTCAGATTGGAACTACTATGGAAGAATTA
CTGGCATCATCACTGGCATGCGTGTAAACAAAAAATTATGCAAGACAAGAGGTTATACAG
GTAACAAAATCCACAATTCAAAACACTTACAAAACAAATAACACAAACCAAACTTTGTTC
AG
>DN65524_c0_g2_i6 len=2090 path=[11146:0-49 11556:50-70 11582:71-129 11515:130-157 11552:158-296 11213:297-320 11512:321-381 11580:382-403 11635:404-462 11626:463-483 11576:484-507 11542:508-552 11503:553-589 11599:590-594 11573:595-618 11538:619-868 11636:869-892 11644:893-931 11649:932-955 11653:956-956 11615:957-1000 11571:1001-1037 11624:1038-1046 11614:1047-1100 11596:1101-1124 11637:1125-1125 11492:1126-1171 11533:1172-1195 11613:1196-1267 11595:1268-1451 11638:1452-1511 11645:1512-1542 11567:1543-1585 11528:1586-1740 11591:1741-1813 11561:1814-1839 11524:1840-1897 11480:1898-1921 11375:1922-2089] [-1, 11146, 11556, 11582, 11515, 11552, 11213, 11512, 11580, 11635, 11626, 11576, 11542, 11503, 11599, 11573, 11538, 11636, 11644, 11649, 11653, 11615, 11571, 11624, 11614, 11596, 11637, 11492, 11533, 11613, 11595, 11638, 11645, 11567, 11528, 11591, 11561, 11524, 11480, 11375, -2]
GCTCTTCCGATCTGTGCGGTTTTCACAAAAACATCATTCAACATCCTCAACACAAAGTAA
ACATCAAAGGCAAGGAACCAAATTTAGTAATAGTTGGCCAATTGCTACCAAAATTTCAGC
ATCCACTCACTGTGGAGATAGCTTTTACATCCAACGACACAGCAGAGTACAGGCTTTCCA
GTGCAGCCCCTAGATCAATCCTCATACATCCTACTGACAGTGCAAGCTTTTACATCCAAA
GACAGCAATAACATTTGACAACAGAAAACCTTGCATCACTTGCTGCTTAACAGTGAATCC
CCTTGATAAATCAACACACATCCTACTGACAGTGCAAATAGCATTTTCATCCAAGACAAG
GAGAAGCATTTGACAAAAGACTGACTCTTGCATCACTTGTTTTCCAGTGCCGCACCTTCA
ATCATCATAACAATTTACATCCCCAGCGGATATTGTCTTCATGACCGGAAAGATTCTTGC
ATAACCCGCCTCACGCATCAGTGCCTTGCGAACAAGGATACAGCTATACTTGATGATAAA
CAAAGACTGACCATCTAACGCTCCTACACACCAGTCATTATCAGAACCTTTCAACTTGAT
CAATGGCTGATCTTTGAAGTCTGGATCAGCCAAGTACTTCAAGAACTTTTCAGCTTCTGT
GCCAAAAGCCAAATGTAGATCTGGAAATCGGTTTGGAGCATGCAAACATCTTGCAGACAA
TTGCATCCTTCTCTCAATGAAGGCTAGCCACAGGTATACACCAAGACGGGATGTATCCCC
ATAATCCTGTAACAGATCTCCCATCAGCTGAGTCAGACGAACAGGTTCTGCCATTTCGCT
TTGAAAGCCTTGAAAGGTTACACACATTGTGAACCAAAATCGCGAAGCTTCACTGAATAT
GAAGTAGACGCTGTCTTTCAACTGCTGCCCCACGGGATCATCATCATCACAATTGACAGG
ACTAAACTCACGAAAGTGTTGGCAGAATTTTGCAATGATACATTGAAAGATCTGAATTTT
TCGAAAGCTGTTGTAAGCCAATGACAGACCAGATTTCTTTCTGTTAATGAAAAGTCTCTT
CGGCAGGATCGACAACTTTCCGAACGAATACCACAGCTTTTCTAAGGGGTCATCAGTGCG
CTTGAGGCAACGAAAGCCACAGCAATACATGCAATCCAAGCGCATGGGAAATTGGAACAC
ATCATCTTCATCAGTGAGAACCTCAAGGATAAAGAAGTTCAGATTCTGCTCATCGTAGGG
TAAAGCTACAGGAACTCCATCAAGAAAATCAGCTTTGAATGCAGCCGGAATTCCTCCTAT
AGGCTCTGCAAAACTAACATTCCTGGGAACCAAGGCCGCGCTATGCTTCACGAACAAATT
GTGTATTTCCTTGTACATTTGCAAAAGTTGCCATACAGTAGGCTTAGAGGTGATTTGAAT
TATGTCAAGATCCTAAAGAAGAAAAGCAGAAATATTTAAGTTACAACTGGTCTGACATAG
CATATAATAATATCTAATAATCATATGCACTTGATATGGAGGAGACTGAAAACTAAGACA
AAATTCACGTAAATGAAGAGACGAGGGATCACAGACTTAGTAAGAATTCATTGCAGGAAC
AGTTGGGATCACAGACATTATAAGAATTCAGTGCAGGAACAGTTTGTAATTGTTGGAGTT
AAAGCATTGAAGAAAGCAAGAGATAAAATGATAAAATACATTATAGGAACGCTGGAAGGG
CCTCTTGCTTGTTGTAGCCGCCACTGCCTTAGCATGAGCCTTATCAAAGACGTCTTGCTT
CAGCTTTGACATCTAGAAGAAGCAAAATGAATGAGATTGATGAAGAGGGAAGGTGAGTGA
GCATATACAGGTACCAAAACCCACTACTGACGTTGAAAATTCAAACAATTACAAATAAAA
GAACACAAACCAAACTTTGTTCAGATTGGAACTACTATGGAAGAATTACTGGCATCATCA
CTGGCATGCGTGTAAACAAAAAATTATGCAAGACAAGAGGTTATACAGGTAACAAAATCC
ACAATTCAAAACACTTACAAAACAAATAACACAAACCAAACTTTGTTCAG
>DN65524_c0_g2_i10 len=2068 path=[11146:0-49 11556:50-70 11582:71-129 11515:130-157 11552:158-296 11213:297-320 11512:321-381 11580:382-403 11635:404-462 11626:463-483 11576:484-507 11542:508-552 11503:553-589 11599:590-594 11573:595-618 11538:619-868 11636:869-892 11644:893-931 11649:932-955 11653:956-956 11615:957-1000 11597:1001-1037 11624:1038-1046 11614:1047-1100 11596:1101-1124 11637:1125-1125 11492:1126-1171 11533:1172-1195 11613:1196-1267 11595:1268-1451 11531:1452-1473 11612:1474-1546 11593:1547-1567 11623:1568-1593 11610:1594-1613 11589:1614-1635 11525:1636-1661 11607:1662-1681 11587:1682-1834 11185:1835-1859 11522:1860-1880 11606:1881-1904 11586:1905-1966 11558:1967-1990 11640:1991-2010 11460:2011-2018 11461:2019-2031 11462:2032-2039 11463:2040-2059 11464:2060-2067] [-1, 11146, 11556, 11582, 11515, 11552, 11213, 11512, 11580, 11635, 11626, 11576, 11542, 11503, 11599, 11573, 11538, 11636, 11644, 11649, 11653, 11615, 11597, 11624, 11614, 11596, 11637, 11492, 11533, 11613, 11595, 11531, 11612, 11593, 11623, 11610, 11589, 11525, 11607, 11587, 11185, 11522, 11606, 11586, 11558, 11640, 11460, 11461, 11462, 11463, 11464, -2]
GCTCTTCCGATCTGTGCGGTTTTCACAAAAACATCATTCAACATCCTCAACACAAAGTAA
ACATCAAAGGCAAGGAACCAAATTTAGTAATAGTTGGCCAATTGCTACCAAAATTTCAGC
ATCCACTCACTGTGGAGATAGCTTTTACATCCAACGACACAGCAGAGTACAGGCTTTCCA
GTGCAGCCCCTAGATCAATCCTCATACATCCTACTGACAGTGCAAGCTTTTACATCCAAA
GACAGCAATAACATTTGACAACAGAAAACCTTGCATCACTTGCTGCTTAACAGTGAATCC
CCTTGATAAATCAACACACATCCTACTGACAGTGCAAATAGCATTTTCATCCAAGACAAG
GAGAAGCATTTGACAAAAGACTGACTCTTGCATCACTTGTTTTCCAGTGCCGCACCTTCA
ATCATCATAACAATTTACATCCCCAGCGGATATTGTCTTCATGACCGGAAAGATTCTTGC
ATAACCCGCCTCACGCATCAGTGCCTTGCGAACAAGGATACAGCTATACTTGATGATAAA
CAAAGACTGACCATCTAACGCTCCTACACACCAGTCATTATCAGAACCTTTCAACTTGAT
CAATGGCTGATCTTTGAAGTCTGGATCAGCCAAGTACTTCAAGAACTTTTCAGCTTCTGT
GCCAAAAGCCAAATGTAGATCTGGAAATCGGTTTGGAGCATGCAAACATCTTGCAGACAA
TTGCATCCTTCTCTCAATGAAGGCTAGCCACAGGTATACACCAAGACGGGATGTATCCCC
ATAATCCTGTAACAGATCTCCCATCAGCTGAGTCAGACGAACAGGTTCTGCCATTTCGCT
TTGAAAGCCTTGAAAGGTTACACACATTGTGAACCAAAATCGCGAAGCTTCACTGAATAT
GAAGTAGACGCTGTCTTTCAACTGCTGCCCCACGGGATCATCATCATCACAATTGACAGG
ACTAAACTCACGAAAGTGTTGGCAGAATTTTGCAATGATACTTTGAAAGATCTGGATTTT
TCGAAAGCTGTTGTAAGCCAATGACAGACCAGATTTCTTTCTGTTAATGAAAAGTCTCTT
CGGCAGGATCGACAACTTTCCGAACGAATACCACAGCTTTTCTAAGGGGTCATCAGTGCG
CTTGAGGCAACGAAAGCCACAGCAATACATGCAATCCAAGCGCATGGGAAATTGGAACAC
ATCATCTTCATCAGTGAGAACCTCAAGGATAAAGAAGTTCAGATTCTGCTCATCGTAGGG
TAAAGCTACAGGAACTCCATCAAGAAAATCAGCTTTGAATGCAGCCGGAATTCCTCCTAT
AGGCTCTGCAAAACTAACATTCCTGGGAACCAAGGCCGCGCTATGCTTCACGAACAAATT
GTGTATTTCCTTGTACATTTGCAAAAGTTGCCATACAGTAGGCTTAGAGGTGATTTGAAT
TATGTCAAGATCATTATAGGAACGCTGGAAGGGCCTCTTGCTTGTTGTAGCCGCCACTGC
CTTAGCATGAGCCTTATCAAAGACGTCTTGCTTCAGCTTTGACATCTTAACAGTAGGACG
CGGGCAACTGCTGGCCTCCTCCGATTAGAACCCTTGATACGAAGTCAAGGACGGCGCTCG
TTGGCTCTGGCTCCACGGTCGCCAACCTCCAAGACGAACCCTTGATATGAAGTCGCGAAG
GGTGGTCGTCGGCGCTGGCTCCGCCGTCGTTCTCCTCAGATGCAGACCCTTGATTGTGAA
GAAGCGGCCGGCGGTCGTCGGCGCTGGGTCCGCCGCCGCTCACCTCCGATTCGAATCCAA
AGAGAGGCTTCGAAACCTATGCCGGCTCGCCCGAGAGCTGGGTGGTCTAGATCCGCGAGC
ATCGGATGGATCCGATCCGACCGTCTAGATCTGCTGCTGCCTCGCAGCGAAGTGGGCGGC
CCAGACTGGGCCGAGATGTGGGCTTGTAGGGCCTTGGCAAATCCGATATCGCAGCGAAGT
TGAGATGTGGGCTTGTCGGGCCTTGGCAGATCCGATCTCGCAGCGAAGTTGAGATGTGGG
CTTGTCGGGCCTTGGCAGATCCGATCTC
>DN65524_c0_g2_i11 len=2069 path=[11219:0-49 11557:50-71 11583:72-130 11516:131-158 11552:159-297 11213:298-321 11512:322-382 11580:383-404 11635:405-463 11626:464-484 11576:485-508 11542:509-553 11503:554-590 11599:591-595 11573:596-619 11538:620-869 11636:870-893 11644:894-932 11649:933-956 11653:957-957 11615:958-1001 11597:1002-1038 11624:1039-1047 11614:1048-1101 11596:1102-1125 11637:1126-1126 11492:1127-1172 11533:1173-1196 11613:1197-1268 11595:1269-1452 11531:1453-1474 11612:1475-1547 11593:1548-1568 11623:1569-1594 11610:1595-1614 11589:1615-1636 11483:1637-1662 11607:1663-1682 11587:1683-1835 11185:1836-1860 11522:1861-1881 11606:1882-1905 11586:1906-1967 11558:1968-1991 11640:1992-2011 11460:2012-2019 11461:2020-2032 11462:2033-2040 11463:2041-2060 11464:2061-2068] [-1, 11219, 11557, 11583, 11516, 11552, 11213, 11512, 11580, 11635, 11626, 11576, 11542, 11503, 11599, 11573, 11538, 11636, 11644, 11649, 11653, 11615, 11597, 11624, 11614, 11596, 11637, 11492, 11533, 11613, 11595, 11531, 11612, 11593, 11623, 11610, 11589, 11483, 11607, 11587, 11185, 11522, 11606, 11586, 11558, 11640, 11460, 11461, 11462, 11463, 11464, -2]
GCTCTTCCGATCTGTGCGGTTTTCACAAAAACATCATTCAACATCCTCAAACACAAAGTA
AACATCAAAGGCAAGGAACCAAATTTAGTAATAGTTGGCCAATTGCTACCAAAATTTCAG
CATCCACTCACAGTGCAGATAGCTTTTACATCCAACGACACAGCAGAGTACAGGCTTTCC
AGTGCAGCCCCTAGATCAATCCTCATACATCCTACTGACAGTGCAAGCTTTTACATCCAA
AGACAGCAATAACATTTGACAACAGAAAACCTTGCATCACTTGCTGCTTAACAGTGAATC
CCCTTGATAAATCAACACACATCCTACTGACAGTGCAAATAGCATTTTCATCCAAGACAA
GGAGAAGCATTTGACAAAAGACTGACTCTTGCATCACTTGTTTTCCAGTGCCGCACCTTC
AATCATCATAACAATTTACATCCCCAGCGGATATTGTCTTCATGACCGGAAAGATTCTTG
CATAACCCGCCTCACGCATCAGTGCCTTGCGAACAAGGATACAGCTATACTTGATGATAA
ACAAAGACTGACCATCTAACGCTCCTACACACCAGTCATTATCAGAACCTTTCAACTTGA
TCAATGGCTGATCTTTGAAGTCTGGATCAGCCAAGTACTTCAAGAACTTTTCAGCTTCTG
TGCCAAAAGCCAAATGTAGATCTGGAAATCGGTTTGGAGCATGCAAACATCTTGCAGACA
ATTGCATCCTTCTCTCAATGAAGGCTAGCCACAGGTATACACCAAGACGGGATGTATCCC
CATAATCCTGTAACAGATCTCCCATCAGCTGAGTCAGACGAACAGGTTCTGCCATTTCGC
TTTGAAAGCCTTGAAAGGTTACACACATTGTGAACCAAAATCGCGAAGCTTCACTGAATA
TGAAGTAGACGCTGTCTTTCAACTGCTGCCCCACGGGATCATCATCATCACAATTGACAG
GACTAAACTCACGAAAGTGTTGGCAGAATTTTGCAATGATACTTTGAAAGATCTGGATTT
TTCGAAAGCTGTTGTAAGCCAATGACAGACCAGATTTCTTTCTGTTAATGAAAAGTCTCT
TCGGCAGGATCGACAACTTTCCGAACGAATACCACAGCTTTTCTAAGGGGTCATCAGTGC
GCTTGAGGCAACGAAAGCCACAGCAATACATGCAATCCAAGCGCATGGGAAATTGGAACA
CATCATCTTCATCAGTGAGAACCTCAAGGATAAAGAAGTTCAGATTCTGCTCATCGTAGG
GTAAAGCTACAGGAACTCCATCAAGAAAATCAGCTTTGAATGCAGCCGGAATTCCTCCTA
TAGGCTCTGCAAAACTAACATTCCTGGGAACCAAGGCCGCGCTATGCTTCACGAACAAAT
TGTGTATTTCCTTGTACATTTGCAAAAGTTGCCATACAGTAGGCTTAGAGGTGATTTGAA
TTATGTCAAGATCATTATAGGAACGCTGGAAGGGCCTCTTGCTTGTTGTAGCCGCCACTG
CCTTAGCATGAGCCTTATCAAAGACGTCTTGCTTCAGCTTTGACATCTTAACAGTAGGAC
GCGGGCAACTGCTGGCCTCCTCCGATTAGAACCCTTGATACGAAGTCAAGGACGGCGCTC
GTTGGCTCTGGCTCCACTGCCGCCAACCTCCAAGACGAACCCTTGATATGAAGTCGCGAA
GGGTGGTCGTCGGCGCTGGCTCCGCCGTCGTTCTCCTCAGATGCAGACCCTTGATTGTGA
AGAAGCGGCCGGCGGTCGTCGGCGCTGGGTCCGCCGCCGCTCACCTCCGATTCGAATCCA
AAGAGAGGCTTCGAAACCTATGCCGGCTCGCCCGAGAGCTGGGTGGTCTAGATCCGCGAG
CATCGGATGGATCCGATCCGACCGTCTAGATCTGCTGCTGCCTCGCAGCGAAGTGGGCGG
CCCAGACTGGGCCGAGATGTGGGCTTGTAGGGCCTTGGCAAATCCGATATCGCAGCGAAG
TTGAGATGTGGGCTTGTCGGGCCTTGGCAGATCCGATCTCGCAGCGAAGTTGAGATGTGG
GCTTGTCGGGCCTTGGCAGATCCGATCTC
>DN65588_c0_g1_i2 len=2249 path=[5657:0-137 5658:138-161 5701:162-281 5718:282-282 5710:283-306 5699:307-658 5672:659-682 5709:683-877 5652:878-901 5721:902-1050 5717:1051-1098 5708:1099-1109 5697:1110-1136 5716:1137-1167 5725:1168-1186 5724:1187-1210 5722:1211-1237 5720:1238-1314 5715:1315-1338 5726:1339-1339 5728:1340-1363 5730:1364-1387 5732:1388-1388 5705:1389-1398 5693:1399-1433 5613:1434-1468 5614:1469-1492 5714:1493-1763 5655:1764-1787 5704:1788-1938 5727:1939-1962 5729:1963-2007 5731:2008-2031 5733:2032-2032 5713:2033-2105 5609:2106-2129 5703:2130-2234 5617:2235-2248] [-1, 5657, 5658, 5701, 5718, 5710, 5699, 5672, 5709, 5652, 5721, 5717, 5708, 5697, 5716, 5725, 5724, 5722, 5720, 5715, 5726, 5728, 5730, 5732, 5705, 5693, 5613, 5614, 5714, 5655, 5704, 5727, 5729, 5731, 5733, 5713, 5609, 5703, 5617, -2]
AGAGGCGAGGGCGGGGGCGGAGGATTCGCCGTCTGCTTCTGGCTCTACCTCCCCCGCTCC
GCGAGGTCTTCCTCGGTTATCCTTCACCAGATAACTGCAGGAGATGGCAATAAGTTGCCA
TTTCTTGCTTTAAATGAAGGAAATAAGCTGCTTCTCTTCCCATTGCTGAGGTTGCACAAG
CAAGCTCCTAGTTCCTCTAATTCCTCTCCATGGACTAACACGACCTATATATCGGCTGTA
AATGAATGCCCTTTTGAGCACTGGATACACATTGGATGTGAGGTTACTGAAAATGTTATG
CGCCTTCACATTGATGGCGATCTAGTTGCTGAGGCTCATCTTTGTTCACTATCTAGTCAG
CCAGACAATCAAGATGATGCATACCAAGTTTACTTACTTGGAAACAATGGCAAGGTCGAT
GGCTATGTCTACAATATCCAAGTGCTCTCTATGCTAGGAACCATACAGGAGCAATACGCA
GAGAATCCACCGTCTAAGCTATCTATTGACTACTCATGCTGCGACGGGATCGAGGAGGGC
GATGATGGCATTTGGTGCATTGTCGGTGGGAAGGCTTCCTGTCGGAGGAACTTCATGTTG
GAAGTAGTACTAACAAACGCTTTTGGTGAACATGTGAACAAGGATACACAGATTGTTGCT
TCACTCATCTATGCTGACAATGGAGCATTAGTCGAGAAATCAAGGGATGATGCAGAACCT
CCCCTACTGATTGCGTGCGAAGGACTTGAATACCCAGCTGAAAACAGGCCTCTTCCAATT
CTTCGTGGGCGTGCACTATTTAAGCTCAAGATATCTCAGCTCTCTTCTAAATGTGACAAT
AAGCTGTTCCGCATTTATTTCTCAACACTTCACACACGCAAATATCCTTTTCTGGAGGCA
TCTTCCAAGCCAATTCGCTGTATATCCCGAGGGCGCCCCAGCCGTCCATTGAGTGCTGCA
AAGCGGACAAGTTCTGCAACAATCGATGAAATTCACTTTCTTAACAATGATCAAGGGCTT
GATCGTGATGGCAAAGCAAATGCTTGCTTACCGTCCCATGGTCAAAGTTCAGTGGCGTGT
TTGCATCCATCCAAGTTTCTCAAGGTAGAAAGCGATGGAACAGAGGCTCACAAAATGGTA
TGCCAGAGTAAGCAGGCCAGAAAGATGGTAGTGGAAGCACAAAGTGTCAGAACTGAATCT
ACAATGTCAGACTCCGACAGCATTGATGCAAGAAGTTCTTGGAGTGAATCAGATAAGGAT
GAAGCTGAAACTCTTTCAGATGCTATGATCTTCAGATATTGTCTAGAAGGCACGTATGAG
CGGTCAACATTTCTTAAAGGTGCAGCTTCTTCCATCAATGTGGATGATTTGGTCACACTT
GCAAATGAGGTCTCTTTGTATAGTGGATGCTCCCATCACAGAAACCAAATATTAATTTCA
AAGCAATTGCTTGAAGAGGGCGCTGGAACCTGGAGCATAATCTCAAAGAACAAGGAGCGT
GCTCTTTGGTCATCTGCAGTTCCTGAAATCATGGCAAAATTTATGGACATTGCCCATTCT
ACAAACAGAGGTTTGTCAGAACAGGACCTGGAGGTTCTAAGAGGAATCGCTGGCTGTGGT
GATGATCTTGGAAGGAGCGAATTTGATAGGCTATGGTATTGGCTATACCCAGTGGCCGTT
TCTCTGTCAAAAGATAAAATCAACAACCTCTGGGGTTGCACTGCACCTGTGTGGATTGAG
GGATTGATTACAACAGAGGAAGCCAAGAATGCGCTAAGAAGCTCCAGGGATCTGCTCAAG
AAGCCGGGAACATTTGTTCTCAGATTCCCTACCACACGAAGCTGGCCACATCCAGATGCT
GGAAGCCTCGTTGTCACCTATGTTGGTTCTGATAACTCAATTCATCACAGACTTCTTTCT
CTGGATGTCAGCGATGCTAGGGCTGGGAGCCTACAAGATTTGCTGCTGCAGGAGCCTGAA
TTACTCCAGTTAGGCAGGGTTGATCGCCTACCGACTGCCATGAAATATTAATCCAGTGTG
CTATAAGAGGCAATGCAGCAAACTGAAGTTCATCACAAGCCAGAGAAGATGAAGATTTCA
TGGCATGCTTCCCAAAGGCAGCCATGGGAGTAGTTAGTCGATTTTCTGTTAGGCTGTTGC
CCTGTACAATTTTGTAAACCAAGCGATTTACTTAGCAGAAATAGATGACCCTAGTGTACA
ATTAGACATGACACAAGTCAAACCGGACT
>DN65555_c0_g1_i2 len=908 path=[2800:0-49 2801:50-73 2865:74-100 2900:101-124 2895:125-160 2903:161-175 2888:176-184 2877:185-196 2863:197-199 2887:200-220 2876:221-325 2819:326-349 2902:350-463 2904:464-478 2906:479-487 2909:488-502 2908:503-523 2883:524-526 2857:527-547 2897:548-553 2892:554-577 2882:578-599 2868:600-623 2854:624-649 2896:650-673 2891:674-742 2867:743-766 2890:767-790 2880:791-848 2905:849-859 2807:860-907] [-1, 2800, 2801, 2865, 2900, 2895, 2903, 2888, 2877, 2863, 2887, 2876, 2819, 2902, 2904, 2906, 2909, 2908, 2883, 2857, 2897, 2892, 2882, 2868, 2854, 2896, 2891, 2867, 2890, 2880, 2905, 2807, -2]
ACGATCCCGGGCGGCTACGGGGCGCCCGTGCTCGGCCCGCTCCGGGACCGCCTCGACTAC
TTCTGGTTCCAGGGCCCCGAGGAGTTCTTCCGCCGGCGCGCGGCGCAGCACCGGAGCACG
GTGTTCCGGGCCAACATCCCGCCCACGTTCCCCTTCTTCCTCGGCGTGAACCCGCGCGTG
GTCGCCATCGTGGACACCGCCGCCTTCACGGCGCTGTTCGACCCGGAGCTGGTGGACAAG
CGCGACTGCCTCATCGGGCCGTACAACCCCAGCGACTCCTTCACGGGCGGCACCCGCGTG
GGCGTGTACCTGGACACGGAGGAGCCCGAGCACGAGCGCACCAAGGCCTTCGCCATGGAC
CTCCTCCGCCGCAGCTCCCGCGTGTGGGCGCCCGAGTTCCTCGAGGGCGTCGACGGCATG
CTCGCCGCCGTCGAGTCCGACCTCGCCGCCGGCAAGGAGGGCGGCGCCAGCTTCCTGGTC
CCGCTGCAGAAGTGCATCTTCCGGTTCCTGTGCAAGGCGGTGGCCAGCGCCGACCCGGCC
GCCGAGGACCTGGTGGACCGCTACGGGCTCTTCATCCTGGACGTCTGGCTGGGGCTGCAG
CTGGTGCCGACGCAGAAGATCGGCGCCATCCCGCAGCCGCTGGAGGAGCTCCTCCTCCAC
TCCTTCCCCTTCCCCTCCATCCTCGTCAAGCCGGGGTACGACCTGCTGTACCGCTTCGTG
GAGAAGCACGGCGCCGAGTCGGTGGCCGTCGGCGTCAAGGACCACGGCATGACCGACAAG
GACGCCATCAACAACATCCTCTTCCTGCTCGGCTTCAACGCCTTCGGGGGCTTCTCGGTG
TTCCTCCCCTTCCTGCTCCTCCAGATCGGCAAGGACGCCGCGCTCCGCGCCAGGAGATCG
GAAGAGCA
>DN65557_c0_g2_i1 len=581 path=[4072:0-76 4073:77-100 4074:101-140 4075:141-145 4076:146-161 4077:162-163 4361:164-334 4424:335-337 4421:338-370 4418:371-381 4429:382-388 4433:389-391 4416:392-412 4412:413-427 4405:428-433 4397:434-451 4383:452-457 4365:458-532 4318:533-580] [-1, 4072, 4073, 4074, 4075, 4076, 4077, 4361, 4424, 4421, 4418, 4429, 4433, 4416, 4412, 4405, 4397, 4383, 4365, 4318]
GATCTCGCACGTACATATACCTCCACGGTCCACGCAAATACAGTTACACAAAGCATATAT
CTATACATTACACAAATTAAGCATATATCTATACACAGGCACACAGTCACAAATCAGGTG
CAAGTGCAACGCGGTAAAAGAAAGAAGGAAAACCACAGTGAATGAAGGATGTGAAGTTGG
GAACCCGGGAATTCTACGGATCCTCGATCTTCTCTATATGGATCAGTTCCTGTAGGATTC
CTGCGTTCCACGCAACTGCAAAAACAGGGTAGGAAGACACGCCGATTGACGGGGTTGATG
CGCATATATGCGCAGCAGGAGGCGTGGAGTGGAGAAGAGACGCCGATCAGGGGAGGCCCG
CTCTACTTGTCGATCTGGCCGAGCTTGCCGAGTCCGTTGCAGTTGGCGCACACGATCTGC
GCCTGGTCCTTCCTCGCCGCGTTCGCCCGCAGCGTCGCGCCGGACTTGCGCACGAACCCG
GCGCCGTCGCACTCGGGGCACGTGTCCTTGCGGGAGAAGAAGATGGGGAAGGCGGTGCCG
ACGAGCGCGACGGCCACCGCGCCGGCGATGAGGAACGTGTT
>DN65557_c0_g2_i5 len=1062 path=[4092:0-486 4093:487-516 4343:517-563 4422:564-579 4419:580-581 4415:582-642 4426:643-656 4377:657-691 4402:692-726 4427:727-727 4431:728-730 4352:731-798 4428:799-809 4432:810-816 4324:817-840 4288:841-855 4289:856-879 4383:880-885 4365:886-960 4318:961-1008 4091:1009-1061] [-1, 4092, 4093, 4343, 4422, 4419, 4415, 4426, 4377, 4402, 4427, 4431, 4352, 4428, 4432, 4324, 4288, 4289, 4383, 4365, 4318, 4091, -2]
TTCCGATCTGTCACTTATTTCCTAGCGGAGGTAATACGAGAGAAGGGAGTGCGGCGATGC
GGGTCCTCTCGAGAAACCTAGGCAGGCTGCCACCGCGACCGCCTCCCTAGATCTCCTATT
CCCCAACTGCTGGTACTCTTGCAGCTGTCGTTTCCACTCATCCCCACACCCCGTCTCGCC
CGATCCCTCTCTTCTTTGCGATCGAGAGTGAATCCTTGGTGTGCCGTGAGACGGCTGCCG
ATGTGCAAGGAAGATTCGTAGGGGCAGTGCTGCAACCATAAAGAGGTCCCTAAGGGGGTC
ACCTTGCAGCTCTCTCTACCTCCATTACAGTCTCATCTTTGCTCGGCCCGATTCGCCGAT
GAGGACACCACGCAGCAGGTTCCACACTAGCACATTGTGTCATACACGCACGTACATATA
CCTCCACAGTCCACACAAACATGTTACCGCAAAAAAAAAAAAAGTCCACACAAATACAGT
TACACAAAGCATACATCTATACACAGGCACACAGTTATTAACACAACACCTCACAAATCA
GGTGCAACGCGGTAAAAGAAAGAAGGAAAACCACAGTGAAGGGTGTGCAGCTGGGAACCC
AGGAATTCTACAGGACCTCGATCTTCTCTATATGGATCGGTTCCTGTAGGATTCCTGCGT
CCCACCGAACTGCAAGAACAGGGGAGGAGGAGGAAGACGAAGGAGAGGTCGACGGGATCG
ATGCACATATACGCGCAGCATGCAGGAGGCGTGGAGTGGGAGAAGAGACGCCGATTAGGG
GAGGCCCGCTCTACTTGTCGATCTGGCCGAGCTTGCCAAGTCCGTTGCAGTTGGCGCACA
CGATCTGCGCCTGGTCTTTCCTCGCCGCGTTCGCCCGCAGCGTCGCGCCGGACTTGCGCA
CGAACCCGGCGCCGTCGCACTCGGGGCACGTGTCCTTGCGGGAGAAGAAGATGGGGAAGG
CGGTGCCGACGAGCGCGACGGCCACCGCGCCGGCGATGAGGAACGTGTTGCCCTCCGCCC
CCACGTCGCCAACCGCGCGCGCCACCGTCGCAGATCGGAAGA
>DN65590_c1_g1_i9 len=1036 path=[8818:0-211 9065:212-224 8924:225-228 8998:229-249 9058:250-271 9179:272-283 9145:284-286 9102:287-310 9042:311-407 8974:408-428 9100:429-476 9040:477-477 8970:478-496 9366:497-506 9419:507-520 9406:521-527 9090:528-563 9417:564-572 9189:573-608 8868:609-635 9079:636-659 9247:660-662 9227:663-686 9350:687-689 9187:690-692 9157:693-698 9119:699-741 9072:742-746 9009:747-765 9353:766-779 9365:780-803 9067:804-842 9003:843-848 8844:849-929 8710:930-930 8711:931-946 8712:947-970 8713:971-974 8714:975-1035] [-1, 8818, 9065, 8924, 8998, 9058, 9179, 9145, 9102, 9042, 8974, 9100, 9040, 8970, 9366, 9419, 9406, 9090, 9417, 9189, 8868, 9079, 9247, 9227, 9350, 9187, 9157, 9119, 9072, 9009, 9353, 9365, 9067, 9003, 8844, 8710, 8711, 8712, 8713, 8714, -2]
TCTAAAATGTACTAAAATTTGTTAGTTATTAGAAAGGAAAGTGTTAGGATGGCTGGCAAA
ATTTCCGCAAACACTGACTGCAAGAAATGACTGACATCATAACTCTTTCGATCTACAAAG
CTTGTAATGTCTGTTCAACTAAAAATCACAAGCAAACAGGTCGAAGCAATTAAGAAACTT
GATCTGAACGTCCAGTCTCATCATTAACATAAGATAAACATAACATAATGCCTTTAACTA
GGCATGAAGCTCACAATCCATTTCATCGACCAAAAGATGGGAAACTACTAGCAGCAAAAT
GTAGATAGATAAGTAGACAAGCAGTACGCCACCACCGCCATACCCAAGAGGACATCTCGC
AGGAGATCAACGGTAAGACTTCTGGAAACGCGCGCGGGCGCCGCGACCGCCGAACTTCTT
GGGCTCGCAGCGGCGCGGGTCGGCGAAGAGGAGGGTGCGGTCGTAGCGGCCGAGGATCTC
CTTCACCTCCTTCTTGGCCGCCTCGTCGACGTACTTCTGGTAGTAGGCAACGAGCGACTT
CGCGATGGCCTGGCGGATGGAGTAGATCTGGCTAGTCTTCCCGCCGCCGCGGACGCGAAT
CCTCATGTCGATATCCTTGAAGCGCGACCTACCGGCGAGCAGGATCGGCTCGAAGGCCTT
CAGGCGGAGCATCTCGGGGCGGATGAGCTCGATGGGTGCGCCGTTCACCTTGATGAGACC
GCGACCGGGCTTGCAGTAGGCCACGGCGACGGCGGTCTTCTTCCGGCCGAAGCACTGGAC
AGTGCCAGGCGTCGGGCGAGTGAGAACGGCTGCCATGGTGGTTGCGGCCGTGTGCTTGGT
TGCTGTGAGAGCGGCGGTGTGCTTCGTTGCGGGTAGCGCGGCGGCGCGGCGGCCCTGGTC
GGGGTTTTGGGTGGCGGCGCGGAGAGGCGACCAAGAGGACGAGAGATCGTTTATATAGCG
CGGAGGCGTTAGGGTTTCGGGCAGCAGTGTCTATGACATGTTGGACCAAGCTGAAAGGAT
CTGGGCCGAGAGGAAT
>DN65512_c0_g1_i6 len=2899 path=[7295:0-114 7337:115-321 7312:322-387 7343:388-406 @7342@!:407-1324 7345:1325-1346 7348:1347-1348 7349:1349-1349 7309:1350-1368 7341:1369-1369 7339:1370-1430 7335:1431-1454 7327:1455-1471 7338:1472-1495 7334:1496-1545 7326:1546-1569 7346:1570-1570 7305:1571-1593 7325:1594-1642 7315:1643-1666 7303:1667-1887 7242:1888-1911 7243:1912-1921 7244:1922-1945 7314:1946-2326 7271:2327-2347 7333:2348-2639 7226:2640-2663 7324:2664-2786 7347:2787-2798 7216:2799-2807 7217:2808-2822 7218:2823-2834 7219:2835-2848 7220:2849-2869 7221:2870-2898] [-1, 7295, 7337, 7312, 7343, 7342, 7345, 7348, 7349, 7309, 7341, 7339, 7335, 7327, 7338, 7334, 7326, 7346, 7305, 7325, 7315, 7303, 7242, 7243, 7244, 7314, 7271, 7333, 7226, 7324, 7347, 7216, 7217, 7218, 7219, 7220, 7221, -2]
GGCGGCGGTGATGGAGGCGGCGATGGGTGGAAGCGGCCGCGTGCTTCCCAGGGGACGGCG
GTGGCAGAGGAAGCGGCAGGGCTGGAAGCCGATACCATAATCCTTGACGTTGGGGGGATG
TCGTGTGGGGGATGTGCAGCAAGCGTTAAACGCATTCTGGAGAATGAGTCCCAGGTGGTG
TCCGCAACTGTCAACCTTGCCACTGAGATGGCAGTTGTGTGGGCTGTGCCGGAAGATAGA
GCTGTACAGGATTGGAAACTGCAGTTGGGTGAGAAGCTCGCTAGCCAGTTGACAACATGT
GGGTACAAATCCAGCCAGCGAGGCGCCAGTATATCCAGTTTCATGCAACTGTCTATTCTA
CTTTCAGATTCTTCGAAAGTCAGTTCACAGAATGTTTTTGAAAGAAAGGTGGGCGAAAAA
CTGCAAAATCTGAAGCAAAGTGGCCGAGAACTTGCTGTATCTTGGGCACTATGTGCTGTT
TGCCTACTGGGACATATTTCTCATCTCTTTGGAGTTAATGCACCATTGATGCACATGTTT
CATTCCACTGGATTCCATTTGTCTCTCTCAATATTTACATTTATTGGGCCTGGACGAAGA
CTAATTGTTGATGGATTAAAGAGTCTATTCAAGGGTTCTCCAAACATGAATACGTTGGTT
GGTTTAGGTGCTCTGTCATCTTTTGCTGTCAGCTCAGTTGCAGCCTTCATTCCAAAGCTG
GGATGGAAGACATTTTTTGAGGAACCAATTATGTTGATAGCTTTTGTTCTTCTAGGGAAG
AATCTTGAGCAGAGGGCGAAGCTAAAAGCTGCTAGTGATATGACCGGATTGCTCAATATA
CTTCCATCAAAAGCACGCCTAATGGTGGATAATGATGCTGAGCAATCATCATTCACAGAG
GTCCCATGTGGCACTCTTGCTGTTGGGGACTACATATTAGTGCTGCCTGGGGACCGCATT
CCAGCCGATGGACTTGTGAAAGCTGGAAGAAGTACAGTTGACGAGTCAAGTTTGACAGGT
GAACCTATGCCGGTAACTAAGATTGCAGGGGCAGAAGTATCAGCAGGAAGCATTAACTTA
AACGGCAAACTGACAGTTGAAGTTCGACGACCTGGCGGTGAGACTGTCATGTCTGACATA
CTTCACTTAGTGGAAGAAGCACAGACAAGGGAAGCCCCTGTTCAACGATTAGCTGACAAG
GTTGCCGGGAATTTTACATATGGTGTTATGGCGCTTTCTTCTGCTACCTTTATGTTCTGG
AGTATTTTTGGTTCACAATTTGTACCTGCTGCTATCCAGCAGGGAAGTGCAATGTCTCTG
GCTTTGCAGCTTTCTTGCAGTGTTCTGGTAATTGCTTGCCCATGTGCTCTTGGTCTTGCC
ACACCCACTGCAGTGCTGGTTGGTACTTCGTTAGGTGCAACGAGAGGACTTCTTTTACGT
GGCGGGGATGTTTTGGAGAAATTTGCGGAAGTCGATGCCATTGTGTTTGACAAGACCGGA
ACTTTAACAATTGGGAAACCTGTAGTGACAAAAGTAATAGCTTCTCACAGTGAGGGAGGT
GTAAATACAAAAGATTACTGGAACAATGAATGGACAGAAGGTGACGTTCTTAGTTTGGCT
GCCGGAGTGGAATCAAATACAAACCACCCACTTGGAAAAGCGATCATGGAAGCTGCCCAG
GCTGCCAATTGCATCAATATGAAGGCAAAGGATGGGTCCTTTATGGAAGAACCAGGGTCT
GGTGCTGTGGCTATGATTGGTGAGAAACAGGTTTCGGTTGGGACATTAGACTGGATTAGG
AGGCATGGTGTTGTTCGTGACCCATTTCCTGAAGCAGAAAGTTTTGGTCAGTCTGTTGCA
TATGTAGCAGTTGACGGTACTCTAGCTGGTCTTATTTGTTTTGAGGACAAGATCAGAGAA
GATTCTCATCAAGTTATCAGTGCTCTGTCTAAGCAAGGAATTAGTGTGTATATGTTATCT
GGGGACAAGGAGAGTGCTGCTATGAATGTTGCTTCAGTTGTTGGCATTCAGTTAGACAAG
GTGATTTCTGAAGTTAAACCACATGAGAAAAAGAAGTTCATATCTGAACTTCAAAAGGAG
CACAAGTTAGTTGCGATGGTTGGTGATGGCATCAATGATGCTGCAGCCCTAGCTTTAGCT
GACGTTGGAATCGCAATGGGTGGAGGTGTTGGTGCAGCTAGTGACGTATCTTCAGTTGTT
CTCATGGGTAATAGGTTATCTCAGCTTGTTGATGCTTTAGAGTTAAGTAAAGAAACCATG
AGAACAGTGAAGCAAAATCTTTGGTGGGCTTTTCTGTATAACATCGTTGGGCTACCCGTT
GCTGCTGGAGCATTGCTGCCAGTGACGGGTACGATGCTGACCCCGTCGATAGCTGGAGCA
CTAATGGGTTTTAGTTCAGTCAGCGTGATGGCCAATTCCTTGCTTTTGAGGGCGAGGATG
AGTTCAAGGCATCATGTTCAGAGCAGACAAAAGCCTCACAACACCATTTCTGGTGTGTCA
GACGGAGCTGATGAGGTAGAGAAAAGTTATCCATCAAAATGAAGGAGTACCTGACTGAAG
TTTGAAGTGATGACATACTTATTACTTCACGAACATTTGATTCTAGTTCAGTCACATAGC
TACAGGTGAGTAAAAACACTAATGACACTGTAATCACCAAGAGTTGACACAGTAATCACC
AAGAGTCTGAAACATTACGTGATGTAGAAGTCCTCGAACCAGTGGCGGATCTTGGGTCTT
ATCAACAGGGTACCGTACTTTCGACACACGATTTAATTAATTGTTGTGGGTGGATGAAGC
ATCACAAGCTCACCACGATATTTGTCAAAATTACAATACAAAGTTCACTGGTTGATCAGT
GTAGTAGTAATATTGTGCT
>DN65553_c0_g1_i2 len=1569 path=[5323:0-225 5533:226-273 5519:274-287 5550:288-297 5541:298-298 5530:299-349 5555:350-369 5539:370-436 5529:437-460 5557:461-484 5559:485-498 5527:499-517 5510:518-678 5494:679-702 5553:703-784 5391:785-813 5536:814-991 5561:992-1012 5503:1013-1015 5535:1016-1032 5524:1033-1162 5562:1163-1186 5564:1187-1201 5364:1202-1220 5558:1221-1221 5556:1222-1234 5552:1235-1258 5544:1259-1434 5563:1435-1435 5565:1436-1459 5566:1460-1461 5478:1462-1485 5479:1486-1486 5480:1487-1487 5481:1488-1501 5482:1502-1568] [-1, 5323, 5533, 5519, 5550, 5541, 5530, 5555, 5539, 5529, 5557, 5559, 5527, 5510, 5494, 5553, 5391, 5536, 5561, 5503, 5535, 5524, 5562, 5564, 5364, 5558, 5556, 5552, 5544, 5563, 5565, 5566, 5478, 5479, 5480, 5481, 5482, -2]
GTCCATCTCTTAATAAATAGAGTATGTAGTGCACAAGTTATAATAAATGGAGCATGTGGT
ACTCTACTCCACAAGGTATAAGTAGAAGAGATAAGTGCCACCTTTCCTATTGTACACGAT
CACATAACCAACTTTACTTATTCATTCATGTGATCAAGTCACACAAAACCTGCTCTCATT
TTGGTGGGTGAAAAAGAATCATCGGCACAACCATAATCACCTGGCCGTCAACAAACACAG
TAATAATATACCCTGTACAACCCCGGTAATAATTCTTCTATCTATATAATGTAAAGCAAG
AAACAGCAGTGGAGCTCTCATCCAATGTGCCTATTCAAAACAGACAACTGCCCGGAGTCT
CCATTGAACAAGTAAACCTCCAACGGCGTATATGATGAGAACGCCGACGATGAGAACCTC
GTCGACGGCTGCAAAATCCTGCTTCCCTTGGGGCATGGGATAGTTAGGAGACGTGGCCCA
GTCCGCATCTGCCAAACCTCAATTATGCCTTTCCGTGGGGCGTGGATTGCTAGGCACAAG
CAATAGTCACTCTTTGTATAATCCAAGTGCATTGAGCTTGATGACGCCTTGTCTTTGTTA
CGAAGCATCTCCACAAAAAGACAAGAAGCATCACGATAACCCTTCCATAACCGCACAGCC
ACAAGGGCACGAGTGTCCAACAGTAGTATTCGTCCAAGAGAATCAGTTATTGCAGCCAAT
GTACCACTTGGGGAGAGTGTAAGTCGTTCTCCCTTCCTTGGTGAGTCTTTCAAGCATGTG
AGAGGTGATGCTTTTGCAAAGGCTTGAGGCTTTGGCCGTGGCTTCTTAGTCGGTGATGGT
TCACTCCGCCACAGAATTTTGGACAAAGATGATATTGTCGAAAATGTTGCAGCTACACCT
CTTGACAAAATTGCTCCAACTAATGACCTGCTTCTGTCTTCAGATAACCTATATGCTGAA
ACGACAGCATCCTCTCCAACTGTAATGGCACAGTAGTGGCGCTGACTCGACTGAAGTTCT
AACAGGGGAGGTGGCATTAGCCCAACAATTGCAGCATCAACACAAGAGCTGAACTTGCTT
ACGTTCCAAATCTGAAGAGGTATCTTTTCAAAAGAACTCGTGTCCTCATCATCTTCCTGT
TCAAACTTATCTTTCCACATGCGCGATTTAACTTCTTGAAATGATTTTTGAAGCATGATC
TGAAGGTCAGCACCATCACAACGTGCAATAACACCGGGAAAAACCACGGAAAGCTCATCT
GAACCTGAATCTTCCCAAGCATTTTCCTTTCTCTCACTGAAGTTAAGCTTCAGTATCTTC
GCAGGATATATACTCTGCTTATGCAGGAGATCGCCGGCGAGCGTGTAGAACAGGAGCCAC
CCGGCGTCGGTGCCCACCACGAGGGCCATTCGCTCCTCCCCTTGCGCTCCATCCACGGGG
TCAAGCGGGACCCACTCCACGGCGGAGATCCGGCCGTCGTCGGGCCCCAGCGCGGGCTTC
ACCGTGACCCCGCCGCCACCGGCGATTGGGACGATCCCCAGCACGGACCTCGCCGCGCTG
GCCACGGCT
>DN65553_c0_g1_i11 len=1281 path=[5483:0-225 5521:226-273 5549:274-297 5541:298-298 5530:299-349 5555:350-369 5539:370-436 5529:437-460 5557:461-484 5559:485-498 5527:499-517 5510:518-678 5494:679-702 5553:703-784 5391:785-813 5536:814-991 5561:992-1012 5434:1013-1054 5524:1055-1184 5562:1185-1208 5564:1209-1223 5364:1224-1242 5558:1243-1243 5556:1244-1256 5552:1257-1280] [-1, 5483, 5521, 5549, 5541, 5530, 5555, 5539, 5529, 5557, 5559, 5527, 5510, 5494, 5553, 5391, 5536, 5561, 5434, 5524, 5562, 5564, 5364, 5558, 5556, 5552]
GTCCATCTCTTAATAAATAGAGTATGTAGTGCACAAGTTATAATAAATGGAGCATGTGGT
ACTCTACTCCACAAGGTATAAGTAGAAGAGATAAGTGCCACCTTTCCTATTGTACACGAT
CACATAACCAACTTTACTTATTCATTCATGTGATCAAGTCACACAAAACCTGCTCTCATT
TTGGTGGGTGAAAAAGAATCATCGGCACAACCATAATCACCTGGCCGTCAACAAACACAG
TAATAATATACCCTGTACAACCCCGGTAATAATTTTTCTATCTATATAATGTAAAGCAAG
AAACAGCAGTGGAGCTCTCATCCAATGTGCCTATTCAAAACAGACAACTGCCCGGAGTCT
CCATTGAACAAGTAAACCTCCAACGGCGTATATGATGAGAACGCCGACGATGAGAACCTC
GTCGACGGCTGCAAAATCCTGCTTCCCTTGGGGCATGGGATAGTTAGGAGACGTGGCCCA
GTCCGCATCTGCCAAACCTCAATTATGCCTTTCCGTGGGGCGTGGATTGCTAGGCACAAG
CAATAGTCACTCTTTGTATAATCCAAGTGCATTGAGCTTGATGACGCCTTGTCTTTGTTA
CGAAGCATCTCCACAAAAAGACAAGAAGCATCACGATAACCCTTCCATAACCGCACAGCC
ACAAGGGCACGAGTGTCCAACAGTAGTATTCGTCCAAGAGAATCAGTTATTGCAGCCAAT
GTACCACTTGGGGAGAGTGTAAGTCGTTCTCCCTTCCTTGGTGAGTCTTTCAAGCATGTG
AGAGGTGATGCTTTTGCAAAGGCTTGAGGCTTTGGCCGTGGCTTCTTAGTCGGTGATGGT
TCACTCCGCCACAGAATTTTGGACAAAGATGATATTGTCGAAAATGTTGCAGCTACACCT
CTTGACAAAATTGCTCCAACTAATGACCTGCTTCTGTCTTCAGATAACCTATATGCTGAA
ACGACAGCATCCTCTCCAACTGTAATGGCACAGTAGTGGCGCTGACTCGACTGCCCAGCA
ATATAAAAGCAGCTGAAGTTCTAACAGGGGAGGTGGCATTAGCCCAACAATTGCAGCATC
AACACAAGAGCTGAACTTGCTTACGTTCCAAATCTGAAGAGGTATCTTTTCAAAAGAACT
CGTGTCCTCATCATCTTCCTGTTCAAACTTATCTTTCCACATGCGCGATTTAACTTCTTG
AAATGATTTTTGAAGCATGATCTGAAGGTCAGCACCATCACAACGTGCAATAACACCGGG
AAAAACCACGGAAAGCTCATC
>DN65585_c1_g1_i4 len=2337 path=[9540:0-53 @9828@!:54-271 9822:272-502 9726:503-543 9727:544-568 9811:569-671 9787:672-686 9821:687-710 9808:711-711 9784:712-778 9757:779-780 9818:781-1031 9671:1032-1070 9804:1071-1722 9837:1723-1760 9845:1761-1777 9799:1778-1932 9537:1933-1971 9744:1972-1983 9796:1984-2064 9548:2065-2067 9768:2068-2190 9841:2191-2191 9620:2192-2209 9621:2210-2336] [-1, 9540, 9828, 9822, 9726, 9727, 9811, 9787, 9821, 9808, 9784, 9757, 9818, 9671, 9804, 9837, 9845, 9799, 9537, 9744, 9796, 9548, 9768, 9841, 9620, 9621, -2]
GGAGCAATTTACAGGATAAAAGTCCACCGACAAACAAGCTTACACTCGACTTCTTACAAC
ATATTACAAATAACTTCTCTGACGACCGTATAGTTGGCCGTGGTGGGGGTGGAGTAGTAT
ACAAGGGAGTATTGGATACTGGGGAAGAGATTGCTCTGAAGAAACTTAATCACATAGCGC
TTGACGACAAGGAATTTACCAATGAGTTCAATAACAACATTTTTAGGGCCCATCATCAAA
ATATTGTACAGTTTGTTGGCTACTGCTATCATGAAGATCGTAGATGTACTGAGTTGGATG
GACAATATGTCTTTGCTCTTGAGGCAGAAGGAATCCTCTGCTTTGAATATTTACACGGTG
GAGATCTTGAGAGGCACCTTTCTGATGAGCAGCCATGTGGACTTGATTGGCAGACATGTT
ACAAAATAATTAAAGGAGTGTGTTCCGGTTTAAATTATCTTCACAGTGTACATATTTACC
ATCTAGACTTAAAGCCAGCAAATGTATTGCTGGACAACAATATGATGCCGAAAATAGGAG
ATTTTGGTATATCAAGAATCTTCCCTTCAGCAAAAACCATTAACATGGCAACAGGAACAT
TGATAGGGACATTGGGATTCATGCCACGGGAATATATTAATGAAAAAATAATCTCACAAA
AATATGATGTGTTCAGTTTGGGTGCCATAATCATACAAATAATGGCAGGACGTCAGAGTT
ACAGCGATTGTGGACGTGATCCTTCTGAAAAATTCGTTGAGCTTGTATGTGAAAAATGGC
GCAAAAAACTACATCCAACAATGTCATCACACACATGGCAAGAAGTTAAGGCATGCATTG
GAATAGCTTTAAGATGTCTCGAGGATGACCGACAGAAAAGGCCCACCATAAGGGAGATCG
TCACTGAGTTTAATAGAATTGATATGGGAAACTTATCACTGACGGTTGAGAACATCGATG
AACTTAATCGGATTGATATTGATTGTTTTTCACTTACAGACAAGGCTACTAACTTACAAA
GCAGGGTGGCATTGGCCTATAACCATTACAAGAACTCAGCTTCGATCGGGGTCCGTGGTA
GCAGCAGTCGGCTCCAGTCCCCTGCCGACCTTATGGATTATGAACAAGAGCCCGTCATGA
GGAACCGGGAGTCCCCAGCTATTGGAGGGCCCGCAGATGTGACCCAGATGGATGGCAGAC
GTTGCTCGAATAACACGAATCTCAGGGAGAAAGGAAGTGTGCATAATTCTGCCATCATGG
ATATAATGGACAACAATACTGGGGTCACTAGTGGCATCAATGAGTTTGTCAGTATTTTTC
AGTGGGCAAGATCTGCAATTTCATCCGAATGGGGAGGCACACTTGAGGAAAGGTTTCAAA
ATGATCTATTTCAGTTGCAGAGTGGCTTGGAATTCCTGAGTGATACTCTTCCTGCAATGC
ATGACCTCATCGATCGAGCAGAGTGGAGAAGCCACAAGGATATTGTGGCCAACCTCCTTC
CAAAGCTCAAGGATGCAGTCTACGATGCTGAAGACCTTCTTGATGATCTCAGATGGTACA
GCCATAAGGTGATAGTGGAAGGCAATGCAAACAAATTATCTATTACTGGCTTCTTTAGTA
GCTTCAGCAAAGTGAATGATATCCATAAAAGGTTGGATAATATTTCCATACACCTAGAGA
AAAAGGTGTTGGGTGAACTGACACCACGGTTTGACAAAACAGTCAGGCCAGAGACTACCT
CTTTCCCCAATGAAACAAAAATATTTGGTCGTGACATGCTGCTAAAGAAGATGTTGAGAT
TGCTCAATGTGCCTACAAATAGTAGCACTGGTATAAAACGCAGGAGGGAAACTAGTGCAG
ATGGTGCATCAACAAGTATATCAGCGAGCAACCAAGTTAGTAATGAATCAAGATTACCAG
ATCTTCCAGTTTTACCATTAGTTGGAATCGGGGGTGTTGGAAAGACCACTTTGGCCCAGC
ATATCTGTAGTCATCCACTAGTGAAGTCTCACTTCAAAAAAATAATTTGGATTTGCGTTT
CGGATGATTTTGATGTGAAGAGGTTAACAAAAGAGGCTATAGAATCCTGTCCAGGTAAAA
AGACAAAAACTGACAATCTAAATTCTCTTCAGCATGTTCTTTCTGGCATACTGAGCAATG
AAAGGTTCTTGATTGTCCTCGATGATATGTGGGATGATGCTCTGAAGGAAGATGGCCTGC
GCTGGAAGAAGTTTTGTGCACCATTCAAAAATGTGCTACAAGGAAGTATGATGTTGGTCA
CCACTAGATTACAAAAGGTTGCTGAGTTAGTGCAAACTATGGAACCTATTATATTGT
>DN65571_c0_g1_i5 len=2231 path=[6366:0-108 6367:109-132 6368:133-163 6369:164-187 6502:188-314 6505:315-330 6508:331-338 6511:339-354 6514:355-402 6471:403-515 6418:516-539 6419:540-541 6420:542-565 6490:566-667 6481:668-689 6470:690-786 @6501@!:787-1211 6444:1212-1234 6489:1235-1381 6462:1382-1402 6478:1403-1412 6467:1413-1499 6503:1500-1523 6499:1524-1758 6507:1759-1780 6510:1781-1820 6513:1821-1823 6474:1824-1844 6465:1845-2043 6410:2044-2067 6411:2068-2230] [-1, 6366, 6367, 6368, 6369, 6502, 6505, 6508, 6511, 6514, 6471, 6418, 6419, 6420, 6490, 6481, 6470, 6501, 6444, 6489, 6462, 6478, 6467, 6503, 6499, 6507, 6510, 6513, 6474, 6465, 6410, 6411, -2]
GCAAGGAGTAGGGATTGCCATGCAACGGATGCACTAGAGCTATATAAGTGTATGAAAGCC
CTCCATGTGAACTAAGTTGGTGTGCATCTTGCTCCAACAACTATTAAAAAGAACATATCA
TGTGAAGTTTGTTGTATAATAACATGGCATAATTTTGTTTGTGTGCGCATAATCCTGTGA
AGTCCAAAGTTTTCCAACCAAAAAACTTTTGTGAAGTCAAACCTTTCTGTACAGGATACT
ACAGGCCTGGCAGCCATCCTCGGCGAAAAGATATACCAAAATGATACATCCTGCCCAGGT
TACATGATGAGATGGACATCGTTCGTTTACCGACCCACACAAATAACTGCACAGACCGGC
AGATCACTCGAGTTGCATGGCATCTTTTAGCTTCATAACCTGACATGCCAACAAATGAAT
ACAAGATTAGCAGCTCAGTACTTCACTTCAGTTGGTTCCTTTGACCTGCTTTTTTTTGTC
TGAAGACGCATTAGCTTCCGGGTATACTCGCCACTCGCCCAAATGACACAGAATCTGGAG
GTCTTTCACAACTCAAAGCACCTCCTTTTCCAGTTTCAGCACAGCCATGAATGCCTCCTG
AGGAACTTCGACCCTTCCGATTGCTTTCATTCGCTTCTTTCCTTCCGCCTGTTTTTTCAA
CAACTTCTTTTTCCTTGATATATCACCCCCGTAGCATTTTGACAAGACATCCTTCCTGAT
GGCTGATAGGGCTTCGCTTGCAATGACCTTTGCACCAATACATGCTTGAATAGGTATTTT
AAACATTTGCCGAGGTATAAGTTCTTTCAGCTTCTGAGTGAGCGCTCTGCCAACAGTGTA
TGCCTTCTCTCTGTGTACAATTGTCGACAATGCTTCCACAGGCTCACCATTGATTTGTAT
GTCCAGCTTTACTAGGTCGCTTACCCTGTACCCGACAACTGAATATTCCATGCTAGCATA
TCCTTTGCTTCGAGATTTCAGTTGATCAAAGAAATCACCAACCATCTCTGCTAGTGGTAG
CATATAAGTAAGTTTGGCCCTGTTTTCTGTAATGTAGTTCATTTCCTTGAATTCACCTCT
TCTCTCTTGACCCAGCTCCATTATTGGGCCAATATAGTCCTTTGGTGTTAACAATTCGAT
CTTTACATACGGTTCTTCAATCGACCTCCGTTTACCAGGTTCTGGAAGCAAGGATGGATT
TGAACATTCAACAGTTTCATTATTGGAACAGTTGACACGGTAAACCACACTGGGTGCAGT
AATTATTAGGTTCAAATTGTACTCTCTCTCAAGCCTTTCCTGAACGATTTCCATATGAAG
AAGACCAAGGAACCCACATCTAAATCCGAACCCCATGGCACTAGAAGATTCCGGTTCAAA
CTCGCCAGCGTGCAGTTCATCAGCTTCCATCTGATTGGGGGATAGTACACCAATTTCATC
AGCAACATATTCCTTTTTATTGGCCATAAAACATATCTTGTCCCCTTTCCTTATACTGCC
ATCAATAACTCGAAAATACACAATGACACCTCTGTATGCATCATAATAGCTGTCAAATAT
AAGAGCCCTGAGAGGATTTTTTAAAGTATCCTTTGGTGAGGGGACCTTGGTCACGATGGC
ATCTAGTATTTCGATGATGCCTATGCCCTCCTTTGCTGAACACCTAATTGCATTACTGCA
GTCCAGGCCAATTATCTCTTCAATCTCTTGCGCGATGCGGTCAGGTTCAGCACCAGGAAG
ATCAATTTTGTTTAGAACCGGTATGATTTCGAGGTTGCTTTCCAGTGCAAGATACACATT
TGCTAAGGTCTGCGCTTCAACACCCTGAGAAGCATCAACAACCAGCAGTGCACCCTCACA
AGCAGCAAGAGATCGGGAGACCTCATATGAGAAATCGACATGACCTGGTGTATCGATTAA
GTTCAGGCAGTAAGGCTCATTGTTCATGACGTAACGCATCCGAGCTGCCTGCAGTTTGAT
TGTGATCCCCCTCTCCCTCTCCAGGTCCATGTTATCCAGGAACTGCTGTTTCATATCCCT
CTTCTGCACCGTCCCTGTCATCTCGAGGAGCTTATCCGCCAGCGTCGACTTCCCATGGTC
GATGTGCGCGATGATGCAGAAGTTCCTGATGTTAGTAATGGGGACCTTCTGGAGGCGGTC
CTGGCCGGCGTCGGTGGAGGAGGCGGGGGCGGAGGCGGCGAGGCAGAGGACGCAGATCGG
AAGAGCACACG
>DN65547_c0_g1_i1 len=2000 path=[5698:0-136 5699:137-160 5700:161-163 5701:164-187 6026:188-259 6096:260-283 6103:284-297 6077:298-348 6089:349-357 6083:358-360 6076:361-424 6065:425-517 5995:518-541 6048:542-552 6088:553-556 6082:557-580 6075:581-646 6064:647-670 6047:671-803 6098:804-827 6104:828-829 6107:830-853 6109:854-886 6111:887-894 6043:895-931 6099:932-959 6105:960-970 6040:971-983 6095:984-994 6094:995-1018 6092:1019-1021 6087:1022-1045 6100:1046-1046 6071:1047-1095 6057:1096-1196 6010:1197-1216 6101:1217-1220 6106:1221-1252 6108:1253-1276 6110:1277-1292 6090:1293-1310 6032:1311-1316 6006:1317-1353 6078:1354-1386 6102:1387-1394 6003:1395-1418 6052:1419-1421 6028:1422-1445 6001:1446-1459 5971:1460-1483 6027:1484-1528 5684:1529-1552 6000:1553-1755 5864:1756-1780 5865:1781-1999] [-1, 5698, 5699, 5700, 5701, 6026, 6096, 6103, 6077, 6089, 6083, 6076, 6065, 5995, 6048, 6088, 6082, 6075, 6064, 6047, 6098, 6104, 6107, 6109, 6111, 6043, 6099, 6105, 6040, 6095, 6094, 6092, 6087, 6100, 6071, 6057, 6010, 6101, 6106, 6108, 6110, 6090, 6032, 6006, 6078, 6102, 6003, 6052, 6028, 6001, 5971, 6027, 5684, 6000, 5864, 5865, -2]
ACCCCACCACCCCCACCACCGCCGCGGCCCAGCGAGCTGCTCGGCTGGGTCGACCGGCCG
TCCTCCTCCACGGCCTCCTCTACCTTCCGCCCGGAGCGTTCCGAGCGCTACCGCCGCGCG
ATCTCCATGAATGGCCGCCAGCTGCGCTGCCTCCGTCCCAGGCGCTTCCGGTCAGACCTT
CCTCCTCTCAGCTCCGAGGCCCCTAGCCCGGACAACGAGGCTGCACTGGAACCACCGCAA
CAGCAGCCCGTGCAGGATGCCGTCGAGGAGAATAAGGTGATTGACAATGGTGCCATGGCG
GGTGCCCAGGATGAGCCGGCGGACCATGGCAAGAGTACTGCCATGTTTGAGTGCAACATC
TGCTTTGAGATGGCCGACGAGCCGGTGGTCACTTCTTGCGGCCATCTCTTCTGCTGGCCT
TGTTTGTACCAGTGGCTGCATATTCATTCCACCCACAAGGAATGCCCTGTCTGCAAAGGT
GAGGTGACTGAAGGAAACATCACTCCTATCTATGGGAGAGGGAATTCAACTTCCGATGTG
GAGAAGAAAGTCGCAGACGATGGCAACGTGTCCAGTCCTAACATTCCTGCCAGGCCACAT
GGGAACCGGCTCGAGAGTTTTCGACAACAGTTCCATCATTTGCGCCCAATTTCTCGTAGG
CTTGGCGAGGCACATGGGATATTATCTTCTTGGAGACGCATTCTTGATCAGCAGATTATG
ACTAGCGCGAGTAGGTTTGAAGGGCCTCCAGAATCATCTGTCCAGGAGATGATAGATCAT
GCTCATCAGACTGGCCGTCTAGGCAGAATTACTACTAGGATGAGAGCAAGAAGGCTGCAA
AGGGAAGCAGAAAATCCTACATTTGTTTCTTCTTCTACTACGGACAGCGGGCTGCCAGGA
AGCAGCGCACCAGATCCTCCTAGGCGTAGTTCAAGTCCACTTTCCTCGGAAGGAATTGAT
TTATTGCAACGCCTTACCCTTGTTGGCCTTGCAAATACGGAAAGGTTGGCAACTGCAGTG
AGCGATCTTAGAAGAATATCCAGGCCAGCCCTCCGAGCATCAACTTCGTCAAATTTGCCA
AATCATGAGCCACCAGTTGATGGAATTCATGCTGCTGCAGCACCGTCTGCAGATCAAACT
TCTAATTCAAGCACAATGGCTGTGATTCAGGAGGATGCTGCTTTTACTGAAAGCGTAGGA
GAACCTAGCAATGCAGGGTCCTCAAGAACCCTGAGGAGGAGGGGAAGAAGCGACGCCTTA
GGTTCGTTGGATGTGGATGGTGGCGAAACACACCGGAACAAGAGAAGGCGGTTGAACTAA
AGCTAAGAAGACCGAACCGAGTATTGCAGAGGCTTCAGTGTTGCTCCAGTTTTTACGGTT
CGCTCTTCTCAATGAGCCCATTTTATCTCTTTGGGCACTATATGCTGAGTGTGATCAAAG
TCTTCCTCTTCCGCTTGTTTAATAGGGTACTGTTTAGTTGTTTGTTTGTTTAGTTCCTCC
CATGTTTAATTTATGCTATTACTTTAGACATGCATACCAAGGAAACCTGAGAGATTGTCA
TCAGATGAATTTTCCTTGATCGTAAAGCAGATGTGTACTATATGGGATCAACTTTTAGTG
TCATAAATAATGCACTCTCACTTGAGTCTTGGTTGTAGATGGCTGAAGTGAACATGTAAA
ACTGAGCTGATATTTAGTCCAATGGAGTGAATGAATGCCAAGTAACGAACTCTGTTGTCG
CTTTACTGAATGAACGATTGAACGCCAAGTAACGGTCTCTGTTGTCGCTTTACTGGATGA
ATGCCAAGTAACGAACTCTCTTATCGCTTTATTGGATGAGTGCCAAGTAATGGACTCTCT
TGTCGCTTTACTGAATGAATGCCAGTTAACCGACTCTGTTGTCGGTTGCCAAGTAACAAA
CTCTGTTGTCGTTCTACTCTTTTGCAGGTGCCCTGCTGTTGTTCTTGCTACTGGGCAAAG
AGGATCGTATATCGGGGAGA
>DN65520_c0_g1_i1 len=1342 path=[4298:0-105 4400:106-179 4393:180-192 4381:193-212 4407:213-220 4410:221-245 4270:246-256 4406:257-262 4403:263-269 4399:270-344 4392:345-498 4309:499-543 4398:544-549 4391:550-573 4378:574-744 4247:745-768 4362:769-879 4295:880-903 4405:904-968 4402:969-992 4408:993-997 4411:998-1021 4412:1022-1024 4386:1025-1048 4372:1049-1054 4355:1055-1093 4401:1094-1120 4395:1121-1144 4384:1145-1236 4350:1237-1273 4351:1274-1288 4352:1289-1341] [-1, 4298, 4400, 4393, 4381, 4407, 4410, 4270, 4406, 4403, 4399, 4392, 4309, 4398, 4391, 4378, 4247, 4362, 4295, 4405, 4402, 4408, 4411, 4412, 4386, 4372, 4355, 4401, 4395, 4384, 4350, 4351, 4352, -2]
TCCGATCTAGAAAGATGGGCTTGAGGGCCCAAAAAACTGCGACCACTGGATTTACTCCCC
GTTCCCCGTGCTCCCCGTCCGATGGCTGTGCCGCCCGTTACGTGTTTGCGCGCGAGCCAC
CACCCGTCCGCTCCGGCACTCCCCACCTCACCCTCCTTCCTCTCTAATCCGCCATGGCTC
TCGCTTCCACCTCCCCTCTTGCCGCCACCGCCGCTCGTCCTAAGACCTCCGTACCCCCAA
CGCGATGTCGTTCAGGCCGCCTACAGCGCATCTCCTGCCAGGCGACCACCGACCGCCCCC
GCGGCGGCAATGCGTCGAACACGTCGCCGGCGCCGCCGAGGTGGCGCGTAGCGGTCTCTG
CAGCCCTCGCGGCTGCCGTAGTCGTAGCGATGCCTGCCCACGCAGATCTGAACAAGTACG
AGGCGGAGCAGAGGGGCGAGTTTGGCATCGGTTCAGCCGCGCAGTTCGGCAATGCGGACC
TCAAAAACACTGTGCATGTTAACGAAAACTTCAGGCGGGCGAACTTCACATCTGCTGATA
TGAGGGAATCAGATTTTAGTGGTTCCACATTCAATGGTGCCTATATGGAAAAGGCTGTTG
CTTTCAGAGCGAATTTCACAGGTGCAGATTTGAGTGACACTTTAATGGATCGCATGGTTC
TCAATGAAGCTAATCTTACAAATGCTGTGCTTTCACGGACTGTCCTTACACGTAGTGATC
TCGGTGGAGCAACCATTGAAGGTGCCGACTTCAGCGATGCTGTTATTGACCTACCACAGA
AACTGGCTTTGTGCAAATATGCAAGCGGGACCAATCCTATAACCGGAGTCAGCACCCGGA
AGAGCCTTGGGTGTGGTAACAGTCGCCGGAATGCATATGGGAGCCCTTCCTCCCCTCTTT
TAAGTGCCCCGCCACCTAAACTTCTGGACCGTGATGGTTTCTGTGATGAAGCTAGTGGTT
TGTGTGATGCGAAGTGAACGAGGATTGATCCAGTATACGGTAAAAGTTGAGTACTTGATG
CTGTAAATATATGAAAATTTGAAGATTGAGTGAAAGATAAAGCAGAATGGATGTTCCATC
TTCATTTCTCCATGTTGTGACATTATTGCGACGGAATCAGTGAAACTAGGGAATCTTCCG
GAAAGAGGTAAACTGGGGAATGTAGATAAAGTATTGACACTGAATAAATATTTGATGCCT
TGTGTAAACTATGTACATGTATCATGACATATTATACACACCTGTCACTGTAAAAAAAGT
GCCGGTTGCTTCATTCTCAAGTGCATCCTAGCTATCTTACCAGAGGAGTAATTTTTTTTG
TCAATAAATAAACTTTCCAGAT
>DN65502_c0_g1_i4 len=3054 path=[7800:0-220 7851:221-255 7846:256-279 7839:280-295 7857:296-319 7856:320-414 7854:415-932 7858:933-953 7759:954-954 7855:955-1052 7853:1053-1175 7859:1176-1206 7836:1207-1350 7793:1351-1399 7794:1400-1423 7852:1424-1635 7775:1636-1656 @7841@!:1657-1858 7806:1859-1873 7847:1874-1882 7840:1883-2049 7830:2050-2073 7833:2074-2310 7810:2311-2334 7811:2335-2360 7812:2361-2384 7832:2385-2746 7748:2747-2770 7749:2771-2820 7750:2821-2844 7751:2845-2845 7752:2846-3053] [-1, 7800, 7851, 7846, 7839, 7857, 7856, 7854, 7858, 7759, 7855, 7853, 7859, 7836, 7793, 7794, 7852, 7775, 7841, 7806, 7847, 7840, 7830, 7833, 7810, 7811, 7812, 7832, 7748, 7749, 7750, 7751, 7752, -2]
GGCTACGTCAAACTTATATTAGACAAATCATACATCCCATAAGCATTTCCATCACATGAA
CAAAGAAATACACAACTATAATCTGGCAATGGAGCCAATGCAATACCAAGGTCTTGAATG
TCTACATCCTAACATAGCGTAATGGAAATTGCTTAATCCAGGACAATGGTGTAATATTCA
GGATGCTATGAGAAGTTCTTATTATTATACTGAAGTTTGATAATTTACATCTCAAAGATG
TCAAAATGGTGAAAAGGGGGAAAAGAAATGATGTATAAACCAAACCAATGTGTTCCCTCT
AGCCACTATGCATAGTAGAGCTAAAATAGCTCAACATAAGGTGTACTCGCAATCAAGCAA
ACGGGTCAGGATCTCCTGGCAGCTTGGGCGCTTCTCCGGTTCTGTCCAGCAATCTGCTAT
CAAGCTACCCAGAGGTCCATCTGGTATTTCCAATCTTGCCCCTTCGTTCGCAACAGAGTA
AACAACCTGAACTGGTGGCTTTCCTGCCCAGGGCCTACTCAGAGTGCAAAGCTCCCACAT
GATAACTCCGAGGCTAAAGATATCACACTTTTCTGTAAATGGCTCGTTACGAATAAGCTC
AGGAGCCATCCACTCTGGAGTGCCTGCAGATGAGTTGTCACTCATTGCAGAATTCGACAA
TAACCGAGAGAGCCCAAAATCACATAACTTGACTGTCCAGTGCTTGTTAACAAGGCAATT
CGCACTCTTTAGATCGCGATGAACTATCTTCAAACGGTGCATACACATAAGACCCCTACA
GATATCACGGAGCATTTTTAGCCTCCTTCGCCAACTGATCTTACTTTTCTGGCCACTTGT
GTGAATCAAATAGTACAAGGAACCCATTTCCATATATTCAGTAACTAGGGATAAGTGAGG
AGGCTTCATACATGCACCAAGGAACAATATGACATTGGGATGTCGGAGACGGCTGAAAAT
AAGAAAAAGGAAATAATAAGAGAACAGAACTGCTAGAATAACAGAAATTACAGCAAAGCT
ATATGAAAACCTAAGTATGGAGATCTCATTGCAGAAATCTTCCATATTCTCCATTGTTAA
ATCTTGCTCCAGAAATACTTTTATAGCTACATCTGTTCCATTCCAGATGCCACGGAAAAC
TTCCCCAAAAAAACCTATTCCAACACGAGTGCCAACAGCAATCTCTGAGAACCCAATATG
CCATTCTTCAAAAGGCAATAATGGCTTGTTCAGAAATGGTGAAGATTGCAATGCTTTATT
CCAAGTGGACATCAGATCTTCTGCTGTAAGGAAGTCAGCTGGCTCTCTAAGATTAGAACT
ATGGTTACCTAACCGATGCGGTGATGAAGGTAATGACAATGCCTTCTGAGTAATAATGTG
CCTTCTTGAACCCTCCTGAACATTTGGTTCTCTTACTGACACCTCATCACCATTGAGGTC
ACCTACTGATTCTTTTCTCTGTGAATCATTTGAATGTCCTGGACTACCATCATTATGTGC
CCTTGAATGGCGATTCTTCCTCATGCTTTCACTCATTTCTTTAACTGCCCTCGCAAAGTC
ATCACCAATTTCAGGGGATGTACTCATACTTTTTGGACGTCCTCTCCCCGCATTTGATGT
TGATGCACCATCTGACCTTGATACAGCTACACCATCTCTGTACTGTCTATCACCCAAGTT
TGAGCGCCCATGTGCTCTGGACAATGGATGCTCTGGACTTGAACTGGCAGTTCTTTGATG
TTCATTAGCTTTCCTCCCACGGCGTCCACATAAGGCATTGGCAACATTTGGTTCACTATG
TGATGAACATCTCAATTTGCCCTCCATAGAGTTTGAAGTTCGGCGCATGATGTCTCTTAG
GGACGGAACTTTAAATGACCTATTGTTTTCATCTTGCTCTTGCCGTTGAGAGCACAAAGG
ACTATTCGGTTCAAGAGGAGAATCACAAGAATCATAGTCAGCGGAGTCACTCTCTCCAGC
AGCAGATATATGGGATGTGATTATAGCTTTGGATGAGAATGGAATTAGTTGTCCTGGAAA
ACGCATTAGATCAACGAGAAACTCCATGGATTTCAGCATAACAACAACAGACATATGTTT
GGGTGAGTCATCGTGTTCATGAGATTCTTCATCGGAAATGCCCACCAACAGCTTAGAATC
TATACCAACAGAGTCAGCAAGGACTTTAAATAAAATTGCTCTGGGCCGACAAGATCCATG
TCTTATCTGCCCCAACAATTGAATTCCCTTGTTTTCCATGAAATGAAAAATTTCTTCAGA
AGAAGTTCTTGCAGGGCTGAGCTGTGGGTTTGGTCGCTTATAGAAGTCACAAACCAAACC
TGCAAGCTTTTTTATCATTGCAGCTGGGTTAGAACTCAATCCTTTTACCAGAGCTACACA
TAGCTGCCTTATCGCAGATAGCTTTTTATCCTTCTCTAAGTCCACAAGAATTATCTCAGC
CTTGAAGCCCTCTATTCCAAGGGAATATAGATCATCGGGAGAAGGAATGGCCTCAAAACA
CTCCTTCAGTTTCTTATCCGGAATAATTGAGTAAAATCCATTGGGTATTGGACTTGATAG
AGATCCAGTAGACCATAATTCCTGAGAAGCGCAAAATGAATGGTCACCTTTCATACAGTT
AAGAGAAGAATCTGCCAAATCCGAATTGTGGTCCTGCTTAGCCAAGGAAATGGATCGGAA
CTTATGCTCTTCATGTGAGGACAGACAATTTGCGTCAGTAGAGTGTGTATCACATTGCCC
TTCACCATCTGGCAGATCATCCATCTCAAATATATGTCAAAATACAGTATCATTTTATGA
ATGTCATCATACAGATCAACCAGTCTGGGGACGCGGCGGGAAGAGGAGAGCCTCGCCCGC
GGGATTCCGGCGGCCTCGCGAGCCCAAGTCCCGCGTGAAGTAGCGCGCGCGGGGGACGAC
GTCGTTCGGTGGTGGTGCGAGAGAGAAGGGGATCTTGTGACGTGATTAAGCAGTGCAGCT
GAGGATGGGTTGGAGATCGGAAGAGCGTCGTGTAGGGAAAGAGTGTAGATCTCG
>DN65572_c0_g1_i2 len=1884 path=[4866:0-71 4925:72-120 4908:121-152 4825:153-176 4826:177-189 4827:190-213 4922:214-261 4950:262-277 4953:278-301 4954:302-325 4919:326-365 4940:366-373 4932:374-394 4948:395-426 4951:427-427 4861:428-453 4947:454-492 4952:493-499 4911:500-521 4937:522-606 4891:607-630 4926:631-649 4909:650-877 4844:878-901 4889:902-981 4766:982-1005 4767:1006-1054 4768:1055-1078 4888:1079-1444 4839:1445-1468 4840:1469-1504 4841:1505-1528 4887:1529-1669 4782:1670-1883] [-1, 4866, 4925, 4908, 4825, 4826, 4827, 4922, 4950, 4953, 4954, 4919, 4940, 4932, 4948, 4951, 4861, 4947, 4952, 4911, 4937, 4891, 4926, 4909, 4844, 4889, 4766, 4767, 4768, 4888, 4839, 4840, 4841, 4887, 4782, -2]
CTCTTTCTCCTATCTAATATAATCCGGCCAATGGCCCTTCGAGTACTCTCTCTTTCTCCT
ATCTAATATAATCCGGCCAATGGCCCTTCGAGTACTCTCTCTTTCTCCTATCTAATATAA
TTCGGCCAATGGCCCTTCGAGACATAACTCCTCGCGAGATCAAATCCCTCATTTTCCCTA
AATGTAGAGTTTACACAACTTGAAATTACAACACCACTCTTCGTTCCAAAACATAATGAT
AATAGTTACCTTGGTACTTAGACCGATGATTGGTGCATAAATGAAGCACGAGACCGAGCT
TGTGAACCACAAGGCTGAACGCATAAATTTTTCAAAACTCTCAATAAAGCCTTTGATCAA
TTTTTTCAAAACTATACTCTTATTCGACCTTCCTTACAATCCTCTAGCTACAACTAGACA
TAAATCCCGCTATAAATCCCCACCCCCTTATAATGGAGGGGATTTCAGCCGCAGTCCCTG
CCTCCCCACACTCCTCTGTCAACATTTCCGTTAATGTTCTGATCCATCCTCTCTTGCTAC
CACTACATAATAATGCCTAGACACCGCCGGTACCAATGCAGAGAACGATGGTTCTCCCGT
TCTCTGATCACTCATCTGAGGGTGTTCACGAAGGCGAGGAGGGATTGGACGTCCCTCTTC
TCGGACGGGTACTTGATGGGCTTCACGGTGCGGCCAGGGAAGAGGAGGATCGTCGGGAAG
CTCTGTAGCTGCAGCTCCGCCTGCGCGAATGGCTTCTGCTCGCCGTCCGCGCGGAACTTG
GCCACCTTGATGCCTGAGCCGCTCAGCTTCTCGGCCAGCTCAACGTAGGACGCCTCCATC
GCCTGGCAGTATGGGCACCAGGGAGCGTAGAGGACGGTAAGCCACGGCTCCGCGCGGTTC
TCGAGCCGCAGGAGGTTCTCGATCCCGGGACGGGTGAGGTTGACGATTGCCTGGCTCTGG
AAGATGTCTGGCGCGCTGGCCTCGGCCGAGCCGTTGCCGTTGACGCCGACCTTGGGTGCC
TGACCTTCCTTGTCGATGTTACCCTTGTGGAGGCCGCACTCCTTGGCCGTGGCGTCCTCC
CACCACCACCTCCCTTCCCTCTCGTGCTGCCCCGGCAACACGGGCCTAGTGCACGGCTCG
CACCCAATGGAGACGTAGCCTTGAGCATGCAGGGTGTTCACAGGGACATCCATGGTCCTG
AGGAAGGTCCAGATATCCTTGCCATCCACATTAGCCACAGGGTTCCACTTGATCAAGCTA
CCGGCTCCACCATCCAGCCCTTCAAAAGACGGATCAACCTGAACAACGGGGATGCTCGCC
CTGGTGCCAGGGGACTGGTCCTTCCTCTGCCCGGTGATCCAGGCCTTGAGGCCCTTGAGG
GCCCTCCTCAACGGCCGAACCTTCCTCACCCTGCAGCACTCCTGGTGGCCGTCCTCGTAG
AAAGAGAAGAGGCCCTTGCTCCTCACAAGGTCCTGCACCTCGCTGGCCTCAGGGAACATG
TACTCAATGTGGATACCGTAGTGCTTCTCCACCTTGTCGAAGAGTTCGTATGTCTCCGGG
TTCAGCCGCCCCGTGTCAAGGCTGAACACCCTGAAGGGGCGTCCAGTCAGTTTCGCGTAT
TCAATGAGGGCCACGTCCTCGGCGCCACTGAAGGCGATGGCGATTTCGGAGCCGAACATG
TCGAGCGCACGATCCATGATCTCCAGCGGCGACGCGCCCACCAGCTCCTGCGCCAGGGCC
TCGTAGTCCACGGCCGCCGCAGCAGATGCCTCCTCCTCCTCCACCGGCGCCACCGGCGCC
GAGGCCGCGGAGGCCGACACTCGCTTCCTCGCTGGCTCCGCCGAGATCGGAAGAGCACAC
GTCTGAACTCCAGTCACCTTGTAA
>DN65573_c0_g1_i1 len=1603 path=[4372:0-93 4373:94-118 4536:119-190 4530:191-202 4537:203-214 4540:215-226 4543:227-234 4545:235-239 4512:240-264 4521:265-281 4496:282-299 4511:300-305 4495:306-323 4477:324-733 4447:734-757 4509:758-851 @4494@!:852-1073 4463:1074-1105 4519:1106-1118 4535:1119-1142 4533:1143-1203 4531:1204-1226 4538:1227-1233 4541:1234-1234 4525:1235-1250 4517:1251-1258 4505:1259-1276 4489:1277-1300 4470:1301-1370 4337:1371-1394 4504:1395-1455 4488:1456-1479 4539:1480-1483 4542:1484-1507 4544:1508-1508 4354:1509-1602] [-1, 4372, 4373, 4536, 4530, 4537, 4540, 4543, 4545, 4512, 4521, 4496, 4511, 4495, 4477, 4447, 4509, 4494, 4463, 4519, 4535, 4533, 4531, 4538, 4541, 4525, 4517, 4505, 4489, 4470, 4337, 4504, 4488, 4539, 4542, 4544, 4354, -2]
CAAACCCTCTCCTTGTCCTTGCTTTTGGTCCGCTTTCTCCTTCCCCTCTTCCTCCTCCTC
CTCCTCTCGCATTCGAGTAGAATCCTTTCGGTTGCTAGGGTTTGATCCTACCCTTCCTGG
CACGATGGCGCATCCGCCCCCGCGGAACTGGGCCATGGCGCCGCCGTACCACTACCACGG
GACGTCGCAGCCGGAGCAGGCGGCGCCAGCCGCGGAGGACGAGAGCGGAGCCGGGTCCGG
GTCCGGGTCCGGAGGGCAGGAGGCGGAGTCGAGGTCACTCCGAATCCGCGAACTTTTCCC
CTGGATGGACGAGGACTACCTGCGCAGCTGCTTCACCCGCTCGCCCGAGCTTGTGACAGC
AGTGATAACGCGGAACAAGGAGACCAAGCAATCTGAGGGTTTCGGTTATCTTACCTTTTC
TGACCATGCCACTGCTGACCAAATCCTCCAGAGCTACAATGGCCAGAAGATGCCTAATGC
TGACAGGGATTTCAGCCTCAGCTGGGTCAAGTGTGCTGGTCCTGATGATGATTGTGCCAT
ATATGTTGGGGGATTGGGCTTTGATGTTACAGACTTCATGCTACACCACGTGTTCAAGAA
TCGCTATCCATCAGTTAAGAGGGCAAAAGTTATATGGGATGTTTTTGCTAGACGCTCAAA
AGGCTATGGGTTTGTTGTGTTTGGAGATGTCAATGAACGCACACAAGCAATGACTGAAAT
GAATGGAGCATACTGTTCTTCTAGGCCTATGCGTATCGGACCTGCTACCTTCAAGAGCGA
TTTTCGTACACAAGGGACATATTCTGATTCTAACCAGAACAACAGTAGACTTTTTGTTGG
TCAACTTGATTCATGTGTGACTGATGAGGATCTAGATAAAGCCTTCAGTCCTTATGGAGA
GCTTACTGTCAAGGTAATAGAGGGGAAGAGCTGTGGCTTCGTCACATATTCGAGCAGGGC
ATCAGCTGTGGAGGCTATGACAATTCTAAATGGAAGCCAGCTGGGAGATAATATCATAAC
AGTTGACTGGGCTCGTCCTGCTCCTAAGAAGCAGGATCAATGGAATGGTGTGGACCATGG
ACACCCCCAAAGCTCTGGTCCCGGTTATGGTTGCTGTCCCGAGGATCCTAACATTCTTGG
TTACACAGGCCATCCTGGATATGCATATCACCAACAGCAGCAGCCACAGCAGACCTCAGT
ACAGTGAGGACGCCAGAGCAGGGAACGCCTCAGTCGCAGGGTGCAGTGGGATTCTTGTGA
CATAAAACTCAGGAGGACTTTTGCTGGAAATAACTGTATTAGTTACTCAAGATGCCTGGA
ACAACATTTTTTGCGGCAAGTTTATTTCTCTGGGAAATAGTTGTCTGTGTTACTGCTGTG
TTTCTCATTTTGTTGTGCACCATCACACAAATTCCCTGAGATGCCTGGAACAACTTTTTT
AAAGGAGAGAATTTTCGGGAATATCTGTCTGTGTTTCTCCCTTTGTTGTGCACTGTCACG
CGATGCCTGGAACAACAGTTTCGGCAGAGAGATTATTCTTTTGGAAATAGCTGTTTGTTT
TGCTTCCGTGCCTCCTTTAATTGCGTACCCAGAGTTGTGCCCT
>DN65536_c0_g1_i7 len=1609 path=[6082:0-41 6138:42-42 6148:43-66 6163:67-98 6135:99-110 6154:111-141 6168:142-156 6166:157-202 6161:203-278 6170:279-283 6173:284-304 6099:305-335 6160:336-445 6152:446-446 6143:447-797 6171:798-821 6174:822-848 6159:849-868 6151:869-941 6142:942-965 6172:966-987 5998:988-992 5999:993-1016 6000:1017-1032 @6158@!:1033-1265 6150:1266-1439 6140:1440-1479 6157:1480-1491 6149:1492-1506 6139:1507-1549 6126:1550-1567 5994:1568-1608] [-1, 6082, 6138, 6148, 6163, 6135, 6154, 6168, 6166, 6161, 6170, 6173, 6099, 6160, 6152, 6143, 6171, 6174, 6159, 6151, 6142, 6172, 5998, 5999, 6000, 6158, 6150, 6140, 6157, 6149, 6139, 6126, 5994, -2]
ACGGCAAAAAACATTCTCAATGTTATTTTCTTTCAAATATGTTGTTTCATGTACAACCCC
ATTGCTACAAGGAATATAATATGTCAACTCGCCACCACACTTCCATATATTCTACCTGCT
GCTTCACAGGCTTCGCCTAGTCAAGGCTAAGAATGGGACTACAAAACTGTACTGATCAAA
ATCATACATGTAGTAGTCCCAAGGAGCCGGCCATTTTTAGCAGCTTGTTCAGCACCTGAG
GTGCTACTTAATGTTGAAGAGGGCATCCCGCCGAGGGACTGTCCTGTGCAATCACAGACG
AACAAAGGGATTGAGAATCTACATTGGTGATAAACACAAGTTGCAAGATAACATGTAGCT
AACTGAACTACATAGATTTCTTATTTTGAGAAGGGCTATTAAAGAACATAGAATTCAAAA
TCACCAGTCTTGCGAAATCACACCCCTTGGCTGCAATAGGCACTTATCGGGTTCCCGTAC
TATATAGATCTGATCTCCCACACTGTGTTCTCCGTATGTATCCTGGTTCCGGTGCCATGT
CCACAAAGCATACGTCGAATTCACAACCTCTAAAATACCGTGGCCGAAACTGCTTTCCCT
GAATGCGCTCCATTCCGGCTGTCGCTCCCAGCAAAATTTCCCCTTGGCAGGACCAGAAGT
GAAGTTCAGATGGCAGACTCCACCAAATTCAGGATGGTTGTCACCTGGTGAGGGGCACTT
TCCAGGGTCATCTGCATGATCAATGTCGATTTTCTCAATGTTACCACCATCCCCGATCGT
AATGTAAACAGGCCCACACGGGTCCAACGTGTAGTTGAACACCCGGTTCATCCTTTCGTA
TGCGTGTACATGGCCTGAGAAGACAATGTCGACCCCATGTTGGTAGAGGAGTCCTTCCAT
TTCTTGCCTCATACACTCAAATTCCTGGTAGTGCGAGGAATAACTGTTATACCACGGCGA
GTGCCAAGAAGCGACAACCCATGGTGTGACTCGTCGATCAACTTTCTGCAGATCCTTCTC
TAACCACGAGTACTGAGCTCCTGTACGATTGTAGTCGACGTAGGCACCAAGCATGATGAA
GTGAATACCACCCGCGTTGAACGAGTAGTAGAACTTGGTGTTAGATCCAGACTCCTCCGA
CGGCACAGCGAAGCGCGCCAAGTAGGAGGCGAAGGTCACCTCTCCACCATGCCCCTGCGG
CTCGATCTCGTGGTTCCCTTCGGTCACCATCATTGTCACCCTCGACGCAAGCGGCTCCAA
GAATCTTCCCCAGCCGTCCCACCGTGGCTGGTAGGACTCCCGAATCGGGGCATCAGGGAA
GGAACAGGAGAAGCAGGGGACGCCTCTGCCGCCGGTGGTGCGGTACTGGTTGGCGTACGT
CATGTCGCCGACCATCAAGATCATGGATGGGTCGTTCCTGGCGAGGTGGTCGACGGTGGA
CAGGGGCGGAGCCAGGATTTGGACATGAGGGGGGCGAAAAGCCAACGTTGGTGAAAGTCA
TGGAACATCACAATATTTAAAGTCTCGCGATAGCGTTGATGACAAATCATAAAAATATGT
GTTTGGAACTACAAAAGAATGTTACATTTCTATTAACTTAAATTGAGCT
>DN65581_c0_g6_i2 len=875 path=[10500:0-191 11441:192-208 11399:209-232 11477:233-338 11260:339-387 11161:388-388 11396:389-411 11338:412-435 11676:436-437 11701:438-445 11330:446-461 11391:462-503 11472:504-514 11432:515-521 11505:522-543 11316:544-549 11504:550-567 11469:568-614 11310:615-677 11864:678-708 11853:709-719 11762:720-720 11750:721-721 11735:722-722 11851:723-732 11693:733-755 11075:756-776 11272:777-778 11176:779-779 11070:780-811 11269:812-824 11172:825-832 11066:833-835 10271:836-874] [-1, 10500, 11441, 11399, 11477, 11260, 11161, 11396, 11338, 11676, 11701, 11330, 11391, 11472, 11432, 11505, 11316, 11504, 11469, 11310, 11864, 11853, 11762, 11750, 11735, 11851, 11693, 11075, 11272, 11176, 11070, 11269, 11172, 11066, 10271, -2]
GATCTCCGGTGGCCCGTTCCGCTCGCCGCCAGCCGTCCCTGATCTCGTGCGTCTTGCGGC
GGTGGTCCTCGGTGGCGTTCGCTCGGGCTCTTTGGAGCCTGCGAGCGGCGACCCATGGAT
CTGACGAGGAGGGGGTCGGCCCGCGCGGATCCGATCCGTGGGCACTTCAATGGCCCGCGC
GGATTAGAGCAGCGTTTGGATCACCGTGGCACGGCTGTTCTTCGAGCACCATGGCGCCGA
TTTGCTTTATGTCGGCCCCTCGATCTGGACGCCGACAAGTTCCGGTCTTCCTGTCGAAGA
TTCCGTAGTCTGACGCATGGCGTCACTGGATATCTAGATTGGAATTGATTCGGTCGTGTG
CGCCCTTGTCTCCGGCCAGTGTGGCTTCATCAGGGCGTGGCGCGAAGCTTCGCTTTCTTG
TTTCTGCCATGGGACATGTCTGAATGTAGATTTCTATGGTTTGGACAGAGGTGAAGAAAG
TTATGGCGGCTGTGATCGGAGGTCTGCAATGGCGAAGAGGTATTTCGGTTGCTTTGAAGA
CTGGTGGCACAGGATCCTACTGTGTGTCGGGTGTTTGGGGACTCGTAGCAGCGGCCTTGG
CAAGAGGGGGTGGCAGCACAGGTGGACTGCATTTTTGATGGTGCTCCTCGAGTACCGAGT
TGCGATTTTCAGGGTGAAAGCCCAAGGTCCGGCCTTCATTGGTTGTACCTGGCAATGGCC
TTGCTAAAGGCATTGTTTTGTGAACTCGTACTTTCTCCAGGGTGAAAACTCAAGATCTTC
GATCGGGCGACGACAAAGCTTCTGCATTGTTTCCTTCTTGGAGGCGTTGCTTTTGGAGAA
TCTCTTGTGTGGTCCGGGTGTTGTATTCGGTGGTG
>DN64345_c0_g1_i1 len=717 path=[2214:0-162 2717:163-209 2775:210-233 2768:234-258 2758:259-271 2791:272-281 2797:282-292 2799:293-303 2741:304-336 2792:337-357 2676:358-382 2625:383-383 2574:384-407 2798:408-410 2737:411-447 2706:448-476 2794:477-480 2734:481-504 2785:505-515 2782:516-542 2777:543-551 2770:552-554 2760:555-561 2747:562-567 2723:568-572 2690:573-574 2603:575-592 2643:593-606 2721:607-617 2688:618-644 2744:645-653 2719:654-656 2686:657-663 2637:664-669 2718:670-674 2685:675-676 2635:677-680 2591:681-693 2539:694-699 2306:700-713 2307:714-716] [-1, 2214, 2717, 2775, 2768, 2758, 2791, 2797, 2799, 2741, 2792, 2676, 2625, 2574, 2798, 2737, 2706, 2794, 2734, 2785, 2782, 2777, 2770, 2760, 2747, 2723, 2690, 2603, 2643, 2721, 2688, 2744, 2719, 2686, 2637, 2718, 2685, 2635, 2591, 2539, 2306, 2307, -2]
CCTGTTTTAACACCGGTGGTTTGTAGTTGCCGTGTGTGATGCAACATCCAGGATCCTTGT
TTCCATCAGTGATGCACTTATGTATTTACTCAACATTGGAATTTATTTATGAATAAGTGC
ATATTAAAGCACATATAGGAGAACCTACATGTACTATTAATACGACTGTGGAACATACAT
TCGAAAGTTCAAGTGAAAGACTTGAACCTACATGGTAGGATTATACATTTGATCCTCCAC
CAATTTAGTTGGACTCAATTCCTTAGAATCGAAGGCACACACACATAGATGATGTCCAAG
TGTAAATATGAAGCTTGAGACAACCATACATTATTAATACCGCAGTAGTCCACGTCTTGA
TCATTTACCATGTCCAGATCCATAACCATGTCCATGACCTTCGCCGTAGCCTGAGCCAGC
CCCACTTCCATAACCACTACCAGACCCTTCACCATAGCCAGATCCTGAACCAGAGCCTTG
GGCATGACCTTCACCATATCCAGATCCTTGCCCGACTCCCTGACCATAGCCTTCGCCATG
GCCCTCACCATATCCGGATCCTTGCCCAGCACCAGAGCCTTGGCCATGACCTTCACCATA
TCCAGATCCTTGCCCGACTCCCTGACCATAGCCTTCGCCATGGCCCTCACCATATCCGGA
TCCTTGCCCAGCACCAGTTCCTTGACCATAACCTTCGCCATGGCCCTCACCATATCC
>DN64345_c0_g1_i2 len=405 path=[2089:0-33 2716:34-66 2684:67-87 2743:88-112 2631:113-113 2714:114-131 2582:132-206 2788:207-210 2786:211-220 2783:221-234 2778:235-245 2771:246-267 2781:268-272 2776:273-281 2795:282-284 2556:285-308 2645:309-321 2600:322-327 2551:328-351 2642:352-357 2597:358-381 2546:382-387 2323:388-401 2324:402-404] [-1, 2089, 2716, 2684, 2743, 2631, 2714, 2582, 2788, 2786, 2783, 2778, 2771, 2781, 2776, 2795, 2556, 2645, 2600, 2551, 2642, 2597, 2546, 2323, 2324, -2]
GAAGGCACACACACATAGATGATGTCCAAGTGTAAATATGAAGCTTGAGACAACCATACA
TTATTAATACCGCAGTAGTCCACGTCTTGATCATTTACCATGTCCAGATCCATACCCATG
TCCATGACCTTCACCGTAGCCTGAGCCGGCCCCATTTCCATAACCGCTACCAGACCCTTC
ACCGTAGCCAGATCCTGAACCAGAGCCTTGGCCATGACCTTCACCATATCCAGATCCTTG
CCCGACACCTTGACCATAGCCTTCGCCATGGCCCTCACCATATCCCGATCCTTGCCCAGC
ACCAGTTCCTTGACCATAACCTTCGCCACGGCCCTCACCATATCCGGATCCTTGCCCAAC
ACCAGTTCCTTGACCATAACCTTCGCCATGGCCCTCACCATATCC
>DN64339_c3_g3_i4 len=1224 path=[6880:0-73 6881:74-97 7292:98-159 7551:160-177 7484:178-323 7709:324-361 7720:362-383 7397:384-392 7347:393-416 7278:417-522 7580:523-574 7549:575-598 7522:599-736 7702:737-778 7716:779-781 7680:782-782 7668:783-783 7652:784-802 7611:803-804 7585:805-808 7555:809-828 7726:829-835 7406:836-941 7359:942-963 7293:964-1128 7191:1129-1159 7192:1160-1223] [-1, 6880, 6881, 7292, 7551, 7484, 7709, 7720, 7397, 7347, 7278, 7580, 7549, 7522, 7702, 7716, 7680, 7668, 7652, 7611, 7585, 7555, 7726, 7406, 7359, 7293, 7191, 7192, -2]
ATGTAGCTCAGACTTGCACACGCACATGGAAAAGCAACCGTGATGGACGCATTTTAGACT
TGCACACGGCCAGGACAAACAAACTGTGTGGGATTAATTCTGAACTTAGACACGGTCGAG
GCATAACAACCATGTGTGATGTACAATTTTGCTTAAAAAAAGCGGCGGTGCCATCACTCG
TCGCTGGTGGCAGCACCACTCTAGTCCCGGCACCTCGTCGGAGCTGCGTGTCCACGCCAG
TTGTCGGAGCCATGTGTCCATGCCAGAAAATTCCTCGTCTGGTGCCCGTCGCCGTGGATC
AGCCTGATGTGCCAGATATTCAGGTCCACCCTTTATGTTATTGCAAAAGGCTAGCGCCAC
CCTTTTGTGCACCGTAGCATCTCTGAAAATGAGAAGCAGGAAAACAAGCAAGTGCATAAC
ATTACAGAGAATCATCCATCGAACACACACATACCTACCTATACTTTGGTGAATCCATAC
ATCCATACACACATGCCTACCTTGACTTACGTGAATGTGTTGCATCTATGACTCACACTT
TATAGACTCATCTCTCAACAGAGATATTCAGGATAGACATTCTAGACTGGAGAATTATTA
TTCTGATTGCAAAGGAACAACCCACCACCACATCTACCTATGCAACAGAGGGAAAGCAAA
AACTGGAAAGTCAGGTTCAGAATGCTACACCCTGAACAGAACAGAGTATAATACCTTAGT
AAGTTGTTGTGGAAATTCTCCAGGCTACTGATCCATGAAGAGAAGCGCCCAACCCACTAG
TTCTACAGATCTGAGTTGATGACGCCTCAGATCACCATATCCGTCGAGTCAGACACTGAA
TCGGGAGAAGTGAGATGGTGTAGGTGAGATGGGCGAAGGGTTGGCGATGTGGAAGAACGT
GAGGGCTCCGGCGGCTTACCGTGGGCGTGTAGTCCATGAGTAAGGAGAGGAACGTGTCTG
CGACTAGTGCCTGCTGCGAGGACGCCAAAAGAAGCCGTCACCACCCGAAGTTGCTGCTCG
AGAAAAGATGTCAATCTTCACCGGAGATGGCGGCCAAAGGCCACCGCGACGCCGCCGCAC
CGCATACCGGCCAAACACCGTCGCGATAGATAGGAGGGATGGGAGGGCGGAGGATGAGAG
ACCGGAGAGGGATATGCGCAGAGATGGGAGAGAGGATTGGGGAAGGAGGCGACTAGATCT
GAGAGGAGGGGATTGAGGGGTGAG
>DN64323_c0_g2_i1 len=2163 path=[7169:0-344 7208:345-367 7249:368-379 7230:380-448 7205:449-472 7246:473-551 7063:552-645 @7221@!:646-942 7121:943-964 7254:965-1536 @7238@!:1537-1875 6975:1876-1895 6976:1896-2162] [-1, 7169, 7208, 7249, 7230, 7205, 7246, 7063, 7221, 7121, 7254, 7238, 6975, 6976, -2]
GTGCTCTTCCGATCTATTCTCCCCCGTCGTTCCCCTTTCCTCTCCACTCCGTGCGAACAC
AGGGGAAGAGAAATCCCTAGTTCGTCAGCGAGCCCGGCCGGCGGGAGTGCTACCGGCGAC
AGCGACCACCAGTGCGGGTGGAGAGGCCTGAGCAATCGACCAAGCTGTGCGCGCACACGG
GAAGAGAAGATGAGGAGAAGTTGCCGGTCGCGTGAGGCGGCGAGCGTCGGCGAGGCGGAC
TACTACGTCTTCGGGGGAAGAAGAGGCCAGGTGCAAGACGGTAAAATAGCACCAAACAAG
AGCTCAGGATCTCTCTAACATTCAGGTTCAACAAGCAGGGGGTGTGGCAATAATAGGCAC
AAAATTGCAAAAGATCCAAATCAAGTTGCAAACACACAGGTGTACAGCAAACTTTTTGCA
AACTACAAAGGGATCATGCTTCTTTTCTTGCAAAAGAGAGATGGACTTTTACCTGGTGCT
CTGGTGGAATTTTCTGCCTGATCGCCGACAAATTGTTGCAGATGATTTTCACCAGAGTTT
TTGCCTGATCTACAGTAGACAGTTCTCACAAGAATGGGTGAAAAAATGTGATATTGCCTT
TTCTTCTTGATTTTATTGCCGGTTTTTCCTGGTGTTATTGCTGGACAGGAGCTCCCTCCC
CATCTAGGCCATGGCGTGTGGCAGCAGTTGGGGAAAAGAGAGAGTTTGCATGAGATTTCT
GCAGGGGGGTTGGGTTTTCGGTGGGGGACCGCGTGCGGCGTGAGGAGCGTCCCTGATTTT
TTTAGATGAGGCTGGTTTTCTTTTGACGGGACATGTCATCACAGAGGTGGGGGTGAAACT
TGCCTTTTCTAGTAGCAAAGGGGGACCGCACATGGGTAGCTACCCAAAGTGGGCGGCCGC
TAGATGCTGCCAAATAGCGCGTACGCGTTGTGTAGCATTGTCCTTCAATAAATCAACCAT
GAACAGTAATCCTGTTTGCCACTGAAATATTCAGAGTACAATTTAACCAGGGAACACGCA
TACGTTTAAATAGTAGATTTTACTCTTAATACACCTTGATGCTATATGTGCTATATCACT
ATATGCCTTTAAGATTAAGAACAAAATCCACAGAAATTTCTGCAAATTACCTTATTATTT
AACTCAGATATGGCTCCTTCTGTTATAAGAATGCCAAATACATTCTCCAATCGTTTACTT
CCTCTGCCATCTTTTTCTTTCCCAATTCCAATGTGCCTTTTGTTGTATTCTTGTAACACT
TTGTCTTTTGATAAGTTGGCATTTTTATCTTCTGATATAGTCTTGCTGATCTGTAATTGA
TCTGAAATTCCATCGCTGCTAAACTTGAATGTATGGTACAGTGATCTGCATGTCACAACA
GTTAGATGGGTGTTTTTTTTTATAATTAATACTGAAACTTGAAACAAAAAGTTCTGATTT
TTGGTGTACTTACCTTCACCTCCCTGGTCACGCACTGGAGGAGCAATTGACTCCTGAGAG
TACGGCCGGCCGACCCAGAAACTGCATCCACGCATGTCCCTCTACGCCGATGCCCGATGA
TGTGGTAGTCTTCTGCCACTCATCCAGGCGTGAACTGGACACCATCCGCGCACTGCTAAC
CGTGTTCGGTAAGGCGGCCGGGCTGCTCACCAACCTCCTCGGAAGTTCTGCCACGCCGCT
CAACTGCGCTGAGGTAGACATGGCAGAGATCGACCGTTTTGGTTGTCAGATCATGGACTT
CACGTTCAAATATATCGGCATCCCCCTGACCGTCCGGTGCTCAGGGGGATGCCGATATAA
AACAAGTGTTATGATCTCGGTTGCCAGATCATGGACTTCCTGTTCAAATATATTGGCATC
CCCCTGACGGTTAAGGGATGCTTTTGATACCTTGCATGGGTAATCTACATACTAGCAATT
GGGAGCTAGCAATTTCAACTTGATGTTGTTGAAGAATTTTTGCCAGGGATACTGTTGATA
CCTTGAATTACAATTTATATACTATCATTTGGGAAATAACAGATTTCATATTTGTGATGT
TAACGCAAGAAATATATCCAATGTGTTGAACCAAAAGTAACTTCAAAGGAAACTTATGCA
ATAAAAATGCTGTGAATTACATTGGCACCTATCTTGTTAACAAACGAGATCGGAAGAGCA
CAC
>DN64350_c0_g1_i2 len=1613 path=[4534:0-439 4535:440-524 4605:525-944 4607:945-965 4608:966-971 4602:972-983 4595:984-989 4587:990-994 4601:995-1006 4594:1007-1047 4586:1048-1142 4600:1143-1166 4593:1167-1187 4585:1188-1211 4599:1212-1232 4606:1233-1256 4592:1257-1320 4604:1321-1362 4591:1363-1406 4582:1407-1421 4529:1422-1451 4530:1452-1612] [-1, 4534, 4535, 4605, 4607, 4608, 4602, 4595, 4587, 4601, 4594, 4586, 4600, 4593, 4585, 4599, 4606, 4592, 4604, 4591, 4582, 4529, 4530, -2]
ACTTGTACTGGATGATCAAAAATCAGTGGAAATGATGGCTAAACATGTAACTGATGCTGG
TGCTATTGATATATATGCTGTTATTCGTGATGGTGATTGGGAGTTTGAATTTGCAGAGCA
CTCTCTGGCAGTGCATAGACAGGATACTACTACATACATACAATGCAACATCTCACTGTC
CTGGCATATAGCAAATGCAAAAGAACAAAGCCATTGCAAATGCAACAGGAAAAAACCATA
AAATCTTTCTAAAAAACACTGCATCAGACTGAATCTTCATCTTCAGTGTCTTGATTTCAG
CATCTTGGATGTCAATCTTCTCCTGCAGTTTTTGCATCTGCATCTTCTCAAACCTCTCTT
TGTCCAGATCTTCCATCAGCCTCATGTTCTCCTCTCTCTTCTCCCATACAGCATTGCGCA
GATCCACAATTAGCCGCCTGAGAAATGGTGTTGTTGGGTCATCCAACCAGTAGTAGAACT
CACAACCAACAGTGCCTCCAATCTGCCGAAACCTGCACTTGTGATATCTTCTTCCATGAT
TGTCATCACTCCATGAAATCCATCTCGGCATCTTGAATCCACACTCGCAATTAATCGGTG
GCTCGTAGTCCATCGGGTGCTCTCTGTAGGGGATTGGCGGGCCTAAACTACGGCGGTTCC
TGGAGGAGGATGAACCGCGAGACGAGCTCGAGCTCGCCATGGCAGAGGAGATGAGCAGAG
GAGCGAATAGAGGGGAATGGGGACTGGGGATGAACCCTAACGGGAGGGGGGAGGGGGATT
TATTCTTCCCGCGCGAAACAGGAACCCCCAGAGCCGATTCCCGCGCAAAAGAGGCGCCTC
GGTCAATCCTACCTGGCAAAACCTCCGCCACGCACGCAAAACCGGGTGCTCAAACCACCC
AAATTGGCCCCGGGGGGTGATTTGCCCGGTACTTGACAGTCCAGGGGATTAAGAGTCCGG
TTTTGCAGTTGGGGGGGTGATCTGTCCAAAATCTGACAGTTCAGGGGGCTATGTAGACTT
CTTTCGTGCAGTAACTAAGCCGAACCGGAGTTTCTGAACTGCACACGAGCGGCTACTGCT
CTTCCAGGGTGTTGAGTGTTGACACCGCAGTTGACCTCGTCGAGCGCCCACGGACGGAGG
AGAGGGTAAGGTGGAGGAGGGGACAGAGGCGAGCTCCCACCCATGCCGAAAAGATCCATC
TGTCGAGCATGTCAGGGAAGGAAGCTACAACTGCCGGAGGAGGAGGGAGGGGCGTGATGG
GCAGGGCGGTAGGAGAGGTGGGCTACGGCAAGGGAGGTGGAGGTGGATGCCGGGACGGGG
CGGGGTGGATCCGGTGATGGCCGGGGCCGGGGCAAGATGGATCCGCACCTGCGGACAACG
GGGCGCCGTCCTTACGACGGGATCCGCATGGTGAACTGCACGACGTCGTCGCCTGCACTA
CATGCCCCGGGGCGAGTTGAGGAGGGGCGGCGCGGCCAGGGTGGCCGGATCCGAGGCCGA
TGCGGCTAGATCCGAGCTCGGTGTGGAGCAGGTCGCCGGCGTGGTGGTCGCTCTGTGCTG
TGCCGGCTGGATGTGGCAGCGGGGCGTCGTGGGGGGGCTGGCTCCGGCGGTGT
>DN64301_c0_g1_i1 len=1075 path=[6541:0-104 6548:105-152 6552:153-171 6555:172-189 6536:190-226 6549:227-234 6508:235-372 6481:373-387 6525:388-456 6506:457-471 6480:472-612 6415:613-613 6416:614-645 6417:646-663 6418:664-666 6419:667-690 6503:691-870 6550:871-871 6398:872-876 6474:877-940 6501:941-941 6522:942-1000 6471:1001-1001 6497:1002-1056 6515:1057-1074] [6541, 6548, 6552, 6555, 6536, 6549, 6508, 6481, 6525, 6506, 6480, 6415, 6416, 6417, 6418, 6419, 6503, 6550, 6398, 6474, 6501, 6522, 6471, 6497, 6515]
AGGCAAAGCTCAGCACGATGCACTCAAAGGTGATCTGCTGCAAGCTCTACATCTCTGAAA
GCCAAAATGCGGCTGTTGTCGATGCCATCAGCCGCATAGGCCAGAAGGACCCTGAGGTGG
CTTTGCTCAGCAAGTTCGAGGATGAGTACTACAACCGTGTCCGCTACACGCTCGTTTCCT
ACATCACCAGCGAAAGCTCAACCAGTGAAGCTGTATTTAGCCCAATCAGGAAGGTGCTGC
TGGCGATGATCGAGGCCGCATTTTCAGCTATTAATCTCGAAGTGCACTCCGGAACTCATC
CAAGGATCGGTGTCGTTGATGACATGTCATTCCACCCTTTGAGTCAAGCAGCCACAATGG
AGGATGCTGCTCAGCTGGCTAAGCTGGTGGCCTCTGACATTGGCAATGGCTTGCAAGTTC
CGGTGTTCCTCTACGCGGCAGCACACCCCACCAGCAAGAGCGTCAGTGCAGTACGGCGTG
AGCTCGGCTACTACCGGCCAAATCACAAGGGTGTCCAATGGGCAGGCCAGGTGCTCCCTG
ATACTCTACCAGTGAAGCCGGATGTGGGCCCAGCTCACGTTTCTCGTGAGAGAGGCGCCA
CCATGGTCGGAGCTAAACCTTTCGTCGAGAGCTACAATGTGCCGATATTCTGCAAGGATG
TCCCGACTGTGAGACGGATCACCCGGAGGGTCACCGGACGGAGCGGAGGGTTCCCGACGG
TGCAGGCGCTTGCTCTCTTCCATGGCGACAACTGCACGGAGATCGCGTGCTTGCTGGATC
CAGACCACGTTGGTGCCGATCAGGTTCAGTGGCTGGTGGAGCAGATTGCAGAAGAGCAAG
GGCTTGAGGTTGACAAGGGCTATTTCACCGACCTGTCCAAGGACATGATGCTCGAAAGGT
ACTTCGAGATGGTTTCTGCTGCAGCTGATTGACATGTGCACAATTTCCTTCTTGTAATCA
TGCATGTCTGCACTGCCGTGTATGCTGCTGTTTAAACTGTGGCGCCAATTGGACCCTGGA
CCGACCAACTCCAGCATTTTGTATATACTTAGTTATATCTGCACTAGAGGTGGTC
>DN64371_c0_g3_i1 len=2720 path=[8514:0-74 8659:75-158 8656:159-189 8660:190-202 8624:203-213 8654:214-224 8645:225-288 8621:289-333 8652:334-386 8644:387-469 8620:470-493 8633:494-1081 8492:1082-1105 8651:1106-1263 8643:1264-1348 8632:1349-1372 8618:1373-1687 8569:1688-1711 8650:1712-1797 8642:1798-2058 8661:2059-2082 8662:2083-2113 8663:2114-2129 8503:2130-2137 8629:2138-2153 8615:2154-2492 8553:2493-2516 8554:2517-2719] [-1, 8514, 8659, 8656, 8660, 8624, 8654, 8645, 8621, 8652, 8644, 8620, 8633, 8492, 8651, 8643, 8632, 8618, 8569, 8650, 8642, 8661, 8662, 8663, 8503, 8629, 8615, 8553, 8554, -2]
GCTATATTCATATAGGGGTGTGTGTGGCACTGGAGAGCCACAAATCATCTTCCTCCTAGG
TGGTTGCTAAACAATGAACTAGCAGAGAAGGCGGCTAGGCTACTACACAGACGCAATTGA
CACTCAGTTCTTACACAGGCTCCCCACCCTCCTTGATCCGGTGCAGTGCAACAACAATCT
TGTTCTCTCCTCAGGTCATTTTCATGGCCAAGGGAGAGCTCAACCACTGCTCCTTTCCTC
TAGCTTATCTTAGTACTGGCTAGTGGCTACATAGTCATAGATGCAACTACACTGAATTCG
TATACAAGAACCCACATTAATCTGGTGCGGTGTGACAAGATTCCTGTCATTCTTCAAGCC
ATGTCCTTGGAATACTGGTGACTTGGTCAAGCTCTGCCTTCAACAATGGTATAAGAGACA
TGCAGACGAAGGACCTAACTGTTTTTATGCTTCCATGTAGTTATAGCATAAATTATCCTT
CCTTTCCACCCTTGGAGGAGCCATCCACTGTCTTCATCTATGACAAAATCTTTGTGATAT
ATATCTTTCACTTTGTCTTTGGCTTTTATCACAATGTCCTGGTTTAAAGGAGACTGAACA
AATCCAGCCCTCAGGTTCCTCACTTGCCACTGTTTATATGTCTCTGGTCTCTCAACTCTG
TCTGAGCCCTCACATGCAATCACATTGAGTGCCTCTCGGCCAAAGAGATCCCTCTCTATG
AGCCTACGCTGGTCATCATCCCGTGGCACAGTTGCCTCAAGCATGTCAAACAATGCAGAG
AAATGGAACAATGCCTCACGGAAACGTGTGATGAAGAAAGGAACACTGTATGACCCATTC
ACAATTCCATGGATGAAAATTGCTGGATTCACTTGTCTTATAGTGTTGAGCACCCTATTC
CTAGGGCTGTCTACAGCAACTGTTTCGTCAATAAGATTTCTGAAACGGTACAGGCAATTA
ACAATCACCACTTCGTCTTTGCCAACCTTGAGATCCTCAGCACGGATGGTTTCCCACTTT
GATGCTATGCCTTGGTACTCAAAAGGCACCCCAAACTTCTTGGCATACTCCGCAAGCCTC
TGTCCCGTCTCTTCGATGCGCTCGGTAGGGCGGAAACCTGGCTCGGGTACATCAATTCCC
GTGATGCGAAGAATTGGTGGGCCACCTTCCCTCTTGGAGAGACGCCTGATGAGGCATGGC
CATTGGAGGCCAAAATAAATGCCAAAGTCAATGATGTGCACCTTCGATGCATTTTTTGTC
ATGCTCAAGATTGTTTGATTGGAGAGGAAATGTGAGAGCCTCTTGAATGGGCATGCTGCA
AAGTAAAGATGGTATGCCTTAAGCATGTCGGACGCGGTTGTCCGCTTTGCTACAAGCCTA
TGGTACTGCTGGCTCCCTGTGCCAGCCAAGCGAGCTTCGAGGCCTTGTGCAAAGCAAAAC
GCCAGCCTCTGGCTGCCATCCCCATTTACCTTAGAATGCTGTTTTATTTGCTTCAGCAGC
TCATTAGCAGTTCGACGGTCATCAGCTGCCACTGCCTGTGCACAGTGGATGAGGATGGTC
CTAAGGTCCACCACATCATTTTTTGTCGGCTTCCTGCCCCGTGTCTTCACCCCAGTTGTT
CCTTTCGTTTGAGTGACCTGAGAATTCTTGGAAGCTTCGCTGCGCATCTTTTCTCGCAGA
ACCGTAGCTTTCTTTTCAGTTTGACGAAACAAATCGTCAAACATCTCAACCCAATCATCA
GGCTCATCGGAACAGAATGCAGACTGTTTAATGTTTCGTCCTTCTATCAAGTCAAGATCT
TCGCTCTGTCTGTTTTTCTTGGCCTTCAAGACCTCTGTCTTGCTGACATTGAAAGGAATG
TCTTTCACTGCTTCTTGAGGCTTTGAGACACCAGCAGCTTCTAAATCAATCACTAGCTTA
TCACTACCAGGGAGAAACTTCTGTGCTTCCTCAACACCTCTCCTGAAATCCCAAGTTGGA
AGGCTCTCGAACAAATACTCGGGGATCCTGCCGTTTGTGATCAAAGGATCTTCTAGTGAC
TCTGCTGCATCAGAAACACCGCTTGATGGGACAACCAGTGGCTGAGAAGATCGGCCACAC
AAGCCCCGATAAGCTTCCAGCTGCTCGGAATGCCCAACGTCATGGCACCGGTTGCTATGA
ACCGCACCACCGACGCTGCAGCTAGTAGCCACACTGGACAAGGACTGGGCATGACCGCTG
CTGCTGCTCTCACTGGGGCTGTCCAGGGACCAAGGCGTGAGCGTGCGGTCAGGGGACGGC
GGGAACTTGTGCCCAAGGATGTCATAGAAGGGCTTTGCGGTAGCACGGAGCGTGGCTGAC
TCCTCCTGGTACACGCTGACCTTCTCATCAATGTCCTCCTCCATGAGCATCCGGCTGATA
TAGTTGAGAGACTCATCCGAGATGAACTCCCAGTCTTCGGGGTTGTCAGTCTCTGTGTTG
GTGGCCCTGGAGAGGGTGGCCACGGGAGCATTGGGGCTGGGTTCCGCGGCCACATGGGGT
GAGATCACCGGCTGCGGATCATTGAACATGAAGTACTCTGGTGCTCCACAGAACTGAATC
ATTGAGTGGATCAGTGAGCCTGAAATGGTTTGGTGCTCCACAGAACCTGAAGGCATCGAT
CCTTGGCGAGGTGGCCGGTGGCGGAGGGACCTCGCAGCCGCGAGGCCGAGGCCGAGGCCA
GTGAGGTCCTGCGCGGGCGT
>DN64311_c0_g1_i2 len=1804 path=[4722:0-115 4723:116-121 4724:122-139 4767:140-145 4760:146-1210 4739:1211-1234 4773:1235-1297 4766:1298-1321 4759:1322-1436 4704:1437-1460 4772:1461-1489 4775:1490-1513 4765:1514-1525 4776:1526-1549 4774:1550-1588 4757:1589-1636 4770:1637-1640 4763:1641-1717 4755:1718-1734 4734:1735-1803] [-1, 4722, 4723, 4724, 4767, 4760, 4739, 4773, 4766, 4759, 4704, 4772, 4775, 4765, 4776, 4774, 4757, 4770, 4763, 4755, 4734, -2]
ACAAGAATAAAACGGGAGCGAAAAGCCCAGACCCCTCGCCCCTCTTCCCCTCTCCTTGCG
GCGGCGCGACGGTAGGGGAACTCCATCCAACACATGGCCGCCGCCGCCGCCCTCCGCTCG
AACCGCAGGCTCCTGCCGTATGTCCGCCGTCTCCTCCACTCCGCCGCCGCCCCCTCGCCC
AACCGCTTCCTCCGCCACGCGTCGCCGGTGCCCCGTGCCGCCGACCACTCTCCTTTCCTC
CGCTTCCCCGAGCCGCGCGTCTCCACGCTCCCCACCGGCCTCCGCGTAGTCACCCAGTCC
TACCCGGCCGCCACCCGCATGGCCTCCGTCGGCGTCTGGGTCGACGCCGGCAGCCGCTTC
GAGCTGCCCGGCACCAACGGCACGGCGCACTTCCTCGAGCACATGGCCTTCAAGGGCACC
GAGCGCCGCCCCACCGCGAACGCGCTCGAGGTGGAGATCGAGGACATGGGCGCGCGCCTC
AACGCCTACACCTCCCGCGAGCAGACCACCTTCTTTGCCGACGTGCAGGGCCGCGACGTG
CCCGCCGCGCTCGACGTGCTCAGCGACATCCTTCAGCACCCGCGCTTCCCGCAGCAGGCC
ATCCAGCGCGAGCGCGGCGTCATCCTCCGCGAGATGGAGGAGGTGCAAGGAATAATGGAG
GAGGTGATATTTGATCACCTGCATACCGCAGCATTCCGAGACCATCCGCTGGGGGACACG
ATATTAGGTCCTACGGAGAACATTAAATCTATCTCGAAGAAAAATTTGCAGCAGTACATT
TCAACGCATTATACCTGTCCTAGAATGGTTGTATCTGCTGCTGGAGCTGTCGATCACGAT
GAGGTTGTTGATCAAGTCAGAAAATTGTTTACAGGATTCTCTACTGATCCAACTACTGCA
GATCAGCTTGTTGAGGCAAATCCGGCTATTTTTACTGGCTCAGAGGTTCGTGTGGAGAAT
GCCGAGATGCCTCTAGCGCATATTGCAATTGCTTTCAAGGGTTCATCATGGACTGACCCT
AGCTCAATTCCTCTTATGGTGACCCAAAGCATATTGGGATCTTGGAATAGGAGCATCGGC
GTAGGGAACTGCTCAGGGTCTGCTTTAGCTCGTGGCATCAGCAGTGGTGGGCTAGCTGAG
AACTTGATGGCATTCAACACTAACTATCGTGATACAGGATTATTTGGCATCTATACTAGT
GCCCCGCCTGACGCACTACATGACCTGTCACGGCTAATAATGGAAGAATTTAGAAGACTT
GCATTCAGAGTGTCAGAGACAGAGGTTGCTCGTGCTCGCAATCAGTTGAAATCTTCTCTT
TTGCTTCACATTGATGGATCAACTGCAGTTTCCGAGAATAATGGTCGCCAGATGCTTACT
TATGGACGAGTAATGCCATTCTTGGAGCTTTTTGCTCGGATTGATGCTGTTGACTGCAAT
GCAATAATGGAAACAGCCAAGGAGTTTATAATTGACAAGGATGTTGCCCTAGCTGCAGTT
GGACCGATCTCTAATTTGCCAGAGCTCAGTTGGTTTCGCTCACAGACCGCTTCTGACGAC
GAATTTACTTCAAGAGTATTCTCGCTGGGGGCGCAGAATAACTGAAGCTGCTGCTCTGGG
ATATTGTTGTTGTAACTCATAGATCGGCCGAAGAATTGATAGCTAGCCTCGAGCGGTCTC
ATTATTTCCTATAGATAGGAGTACGTTCTTTTGTCCTGTACGCCATGTATTTTTTTCATA
CAAATGTCCTCTCTGGTGGTAATAACAAGTTTCATGCATGTCAAAAAAAAAAAAAAGTTT
CATG
>DN64312_c0_g2_i3 len=1352 path=[4288:0-50 4508:51-77 4482:78-92 4522:93-108 4515:109-112 4505:113-116 4493:117-157 4478:158-181 4521:182-182 4514:183-223 4528:224-241 4503:242-261 4490:262-265 4475:266-325 4527:326-349 4526:350-561 4513:562-754 4530:755-769 4532:770-778 4533:779-806 4499:807-826 4517:827-886 4510:887-907 4497:908-982 4483:983-1004 4466:1005-1201 4376:1202-1225 4377:1226-1351] [-1, 4288, 4508, 4482, 4522, 4515, 4505, 4493, 4478, 4521, 4514, 4528, 4503, 4490, 4475, 4527, 4526, 4513, 4530, 4532, 4533, 4499, 4517, 4510, 4497, 4483, 4466, 4376, 4377, -2]
AGCCTCATTTAAAAAAAAAAACACCACAGTGCAAAACATCACGTCTTCACTTGTAATTCT
CATCTATGTACACCTATGACCTATCTAAAAAAAGCTAACAATGGAGATCCTTTCGAGTTG
CTGTCAACTGGAAATATCTACCGTCTTCTTTATTCCGCTCATCCCGTGGGTGATGTACCG
GCTCCTGCTGTGTGCATCGCTAGAGCGCTCGACGTTCCCTGTGAATAGCTCTCCCAGTCT
CTGCAATTCACGCCGGTGATCCTTGTAACTACAGTAGGATCGTACACCCACGGAGGCATG
AACTGCGATGCAGATCGCGCGAGTGCTTAGCAGCCGGAGAAAGCCGTCTGGCTGAAGCAT
GCCGAGCTGCCGAACCCCTGAGGCCGTACGCGGGAGGGGGGTCGACGCTGCTGCTGCGCT
CCGGCGCTGGGTGCGCTGAACCGTGTCGACGAACTGGTGCTGGTGAAGAAGCTGCTTGGT
GGTGGCGGTTGGGGGGACGTGAAATCCTGCATCATCCCGTCAAGCATGGATTGGAGTTCG
CCCAGGGAATATACGGGCTCCTGCACCAAGTCAAGCGGGGGTTGTCAGTGATAGTTTCAG
GCATGCAGCAGAACTAAGACATTCGGTGTTGATCTACATGGATTTACCAATCTGTAAGTA
CCCGAGTTGGGTTCAAACTCTAAAATCTCCACACTGAAGGAACGAATCAAAGTGTGGCAT
GCATGAACATTAATTAATTAGTCAATACCTCTCTGCCAACGGTGGCCATGAGCGAGAGCA
TCTCCTGAAGGAAATCATGGAAACCCTCGACCTCTTCTTGGTCGTCGTCGAGGGGGTCGT
ACATTCCGGCGTCGTAGAGCGCCCTCCGTTTCTCATCCGACAACACTTGGTATGCCTCGT
GTATCTTCTGGAACCTTCCCTTGGCTTCCTCCGCGATGGCCGGATCCACACGGCCATTGG
CAATCTTATCCGGGTGCCACCTCATGGCGAGGCGGTGGTAAGCGGCCCGTATCTCGGCGG
CGGACGCGCCTGGGTGGACACCGAGCACGGCGTAGTAGGAGGACTGGTACTGCGACGGCG
ACTGCATCATCCTCTTCCGGTCTTCCCGGCCTCGATCAAGCTACAATCTCGCGATCTCAC
GCTGGGGCGTTGGGGGGTTGCTGCTACCGGTGTTCCGATGGCGACCTGAGACGGGAGAGA
CAGCGAGGCGTCGGAAAGGAGGGGCGCGCGGCGTATATAAAGGCGCTGAGCTAGGTGCGG
GAAAAGGAAAATATCCGCGTGGCCGCGGAGGTGGTACTCCAGGAGAGGAAAGGAGGAGAT
GATAGGCGAAGCATTGCGAAGTTTGAAGCCAT
>DN64317_c0_g2_i3 len=919 path=[5951:0-60 6385:61-71 6444:72-88 6526:89-89 6557:90-142 6485:143-150 6573:151-154 6593:155-170 6585:171-194 6601:195-198 6608:199-205 6591:206-237 6584:238-243 6548:244-261 6423:262-263 6510:264-267 6597:268-289 6583:290-323 6590:324-338 6568:339-347 6582:348-350 6589:351-374 6566:375-386 6581:387-410 6542:411-416 6565:417-419 6603:420-422 6580:423-446 6564:447-464 6611:465-503 6614:504-512 6537:513-527 6594:528-536 6586:537-548 6577:549-587 6562:588-590 6451:591-635 6533:636-653 6576:654-668 6561:669-673 6532:674-695 6606:696-697 6612:698-719 6531:720-734 6490:735-758 6559:759-761 6607:762-767 6489:768-782 6386:783-791 6311:792-823 6029:824-831 6030:832-918] [-1, 5951, 6385, 6444, 6526, 6557, 6485, 6573, 6593, 6585, 6601, 6608, 6591, 6584, 6548, 6423, 6510, 6597, 6583, 6590, 6568, 6582, 6589, 6566, 6581, 6542, 6565, 6603, 6580, 6564, 6611, 6614, 6537, 6594, 6586, 6577, 6562, 6451, 6533, 6576, 6561, 6532, 6606, 6612, 6531, 6490, 6559, 6607, 6489, 6386, 6311, 6029, 6030, -2]
ACTATCCTTTCACATAGATCTTGATATGCATCTCGAAGCTGCTTGCTTACAAAGGAATTA
CATGGGAAATGCACAGCTTCTCAAAAGGAACTCACAGAACAAACAATTGCCCGCAAAACA
AAATATATCCAACAGCATGACGAGAATGAAATCAACCACAGGAAATCTTTAATGTTAACC
ACAGAGAAGTTCAGACTCCGCAGAGCAAAAAGATTGACTACTCAGTACCAAAACATTCGG
AACAAGCATAGATACTAAGAACTGGCTCAAGCTTCTGCTCAGGAAACAAGCGCTCTAGTA
ACCTCCCTTGAGATCGTTGACGACGTCGTACGGGATGGGGGTGACCGTCTCGATGGTCCT
GCCCTCCACCATGAACCCAGGCTTGGGCGCTGCTGGCTGCCTCTTGGTGCTGATGACCTC
GCCACGGGCCTTGGCCTCAGCCTTCAGCTTGTCGTTGTTGATTTTCCTCTGGAGGAACTC
CTCGTTGCACCTGGATGGCTGCACGTGCTCCACACGCACATGGATCCTCTTCTTGATGAT
CCTGTTGCCGACCTGCTTGTTGATCTCGACGCCGATGGCGCGCTTGGTGACGTTCCAGAC
GCGGCCGGTGCGGCCGTGGTAGAACTTGTGCGGCATGCCCTTGTGGACGGCGCCGTTCAC
CTTGACGTCGACGTGCTCGCCGACCTTGTAGGTGCGCAGGTAGGTGGTGAGCGGGATGTA
CCCCTTCTTGCGGAACGGCCGCGCGAACAGGTCGCGCGTCCGCGACCGCAGCCCGTGCCC
CGCCGGCATCTTCCCCTTCCTCCTTGCCTTCTCTCCCTGCGGCTGTGCGGCGGCGGCGGC
GGGCGGGGGAGTGTGTGCGGCGCTAGGGTTAGGGAGGATGGAGGTGCCGCGTATTTATAA
ATAGATCGGAAGAGAGTCG
>DN64387_c0_g6_i1 len=419 path=[6450:0-31 6451:32-55 6452:56-58 6453:59-64 6454:65-70 6739:71-88 6677:89-102 6784:103-106 6729:107-107 6665:108-124 6773:125-148 6830:149-156 6804:157-158 6767:159-200 6858:201-222 6855:223-246 6850:247-265 6840:266-289 6825:290-336 6866:337-340 6872:341-351 6633:352-378 6017:379-418] [-1, 6450, 6451, 6452, 6453, 6454, 6739, 6677, 6784, 6729, 6665, 6773, 6830, 6804, 6767, 6858, 6855, 6850, 6840, 6825, 6866, 6872, 6633, 6017, -2]
GCCTTGCAGCGCTGGTAGCAAGTGCCCCACTGGAAGAGGTTGTTGATGAGGCACTTGACC
CGGCACGTCGATTCGCAGATCTGGCAGTCGATGGTGCTCAACACCTTCCTCGCGGCGTTC
CCCCCACCGCCGCCGCGGGTGCCATTGCCGTGGCCGTCGGCGTCCGCCTCGATCGTGACA
GCCACCTCTGGAGCCGGTGGCGCCTGCCCATCCACGGACTGTGGCCGCACATCGGCCGAC
AGGAGGAGGAGCAGCAGCAGCACGCACACCGCTCTCGTCTTCACGACGGCGGCTCGGCAT
GGCGCCATGGATCGGTTGGTTCGTGCAAGGATTTGTGCGTGAGGATGTGTGTGTTGTGTT
CAACTCTGACTACTACGACGATGCGTGGTGTCGCGCGCAAAATGAGGGAGATCGGAAGA
>DN64343_c1_g1_i4 len=4822 path=[10517:0-46 10518:47-50 10519:51-51 10520:52-57 10521:58-58 10522:59-64 10523:65-68 10524:69-69 10525:70-93 10558:94-94 10557:95-100 10556:101-104 10555:105-105 10554:106-111 10553:112-112 10551:113-136 10546:137-140 10541:141-1039 10552:1040-1309 @10550@!:1310-1603 10540:1604-1660 10549:1661-1684 10544:1685-1748 10539:1749-1772 10505:1773-1809 10506:1810-1833 10538:1834-2237 10425:2238-2261 10426:2262-2298 10537:2299-2453 10429:2454-2477 10548:2478-2911 10420:2912-2935 10543:2936-3020 10511:3021-3046 10547:3047-3061 10542:3062-3613 10501:3614-3637 10535:3638-4712 10515:4713-4736 10516:4737-4821] [-1, 10517, 10518, 10519, 10520, 10521, 10522, 10523, 10524, 10525, 10558, 10557, 10556, 10555, 10554, 10553, 10551, 10546, 10541, 10552, 10550, 10540, 10549, 10544, 10539, 10505, 10506, 10538, 10425, 10426, 10537, 10429, 10548, 10420, 10543, 10511, 10547, 10542, 10501, 10535, 10515, 10516, -2]
CACCACATCTTGCTGACCCACCATATCTTGCTGACCCACCACATCTTGCTGACCCACCAC
ATCTTGCTGATCCACCACATCTTGCTGACCCACCACATCTTGCTGACCCACCATATCTTG
CTGACCCACCACATCTTGCTGCTGATCCATGGAAGTCCAATTCTTCAAATTAGCCTCGAT
TGCTCCGGCTCTAATTTGAATAACTCGGTTTATATCATAGACCAAGTAAAGTGGTTCATC
AGGAGATGTGAAAGGGAGAGATGCAAGAACTTCAACACAGTATACAAGAAAACCAATTGT
GGGGTAACTCCGGCTGTCAGATATAAATTTGCGGACTATTGAGTGTACAAATTTGTTTCT
TGAATTTCGATTTGCACGGATAAGACGATATATTCTGGATATGCCAGGTTTAACAAATGC
AATCGGATTTGATTTCATGTTGGTTGCCACCACGTTATGGTTGCTGACTATGGTCTCGAA
GAATCTGAACGACATTTGTAGGCCATCACCTAAGCGGCTTTCAAAAAATGAAGGATACTT
CTCATTCATATTCATCAGCAAATGATGAGCCAACTTTGAGTTCCCCTCCACAGGGTCAGT
TTCAAGTGCTATAAGATGTGGAACACAAGTAATTGGATGAACTAAACCCTGGCGAAGAAC
AATTTCAACAATCTTTAGTGCAGCATGGCGAACTTGATCGTTCATATCCAAGGATCTCTC
AAGAATAGAATTCCAATACAACTGGATAATACCACCACAGATGTTGGTGTCTCCCGCTCC
AGCAGCAACAGGCACTTCACTCCCACCATTAGTTGCATAGGGTACAGTAGGCTTGCCAGT
ACTGTCAGCCGTGAGTTGGCTTTCCGCATCACGGAGATACTCATAAAGGTTTTGCAATCC
TTGAATCTTTAACCTATAATCGACATCAGAAGATAGTGATGCCTCTATTAGATTCAAAAT
ATCTTTCTGTAGCATAAAATCAGGCTTTGCAATAAGTATGTATCCCAATGCCTGCAAAGC
TCGAACCTTCAAGCTGAAATCCTCCTTCCGAAGATACCTTCTCTTGAGCAATTCAAGAAT
CTTTGGAAAATCAAGTTGGTTTTCTGATGCTGCCAACAGTTTATAACCATATCTAAGGAG
CAGGCCGAGACAGAATAATGATCGACCCAACACCTGACCATCAGAATTAGGACCAGACAG
ATGCTTGTAGAAAAGGTTAACGAGGTACTCCAACAACCTCGGACCTCTGCCTGCTGCATT
GCTAAGGGCAGAAAGACACTTGATACAGGCATGTACAACAGTCAAAAAGGAGTGGCGAAC
TATCATCTGCTTCAGGTCCTGCTCGAGTTCCTCAACCACAGTTTGTGGTGGCTTCCGTAT
GAGTGGAATAACAGCATCAATCACAAAAATTATACTTTCAAGTAACTGGGCAGTTGATTT
ACTGTCGACCTTATTCTTAAGGTACGGTTGAAGTGTCACAACAAACTGAGAGGGATCGGT
AACTGGAGTGCAGAGGGTGGGATCCACGATACAAAATGCTTGCAAGACAAGAACATAAGG
AAGTGTCTGGATTTTGGTCTCATTATCAGCTCCCTCCTCAACCTGCAATATCCTTTCCAA
TAAGCGCCTGCATATCAATTCACATCGTTTCCGGAGCGATGTCATCATGGATGAGTTAAT
GCCAGCAGCCTTACTTGACTGCGGGAGGAACTCGAGAGTCAAACTGCGTTTTATAATGGT
AATAAGGGGTTGATGATTGGGCATCTTTCTCAACATGTCAACAATTTGCTCAGTCTTTGT
TGCGATCTCCATAGGAACTGAACTACCATCAGCAACCAAGTGTTTATGACTCCCAGATGG
TTCGTCGAACCACAGCTCATAAAATGTTTTGCAGACAAGATCCTGTACACTTGATTCCTC
GTCATTAACACGTGAAATAATCTCCACAAAGGCATGACTTGTATCCGCATTTGGATTAGA
AGCACAAAGATCACGGATAATTTTGATCGCACGTTTGCGAACACTTACTCCAGTGTCCTT
TATCCGTTCAGCGACTTTTTCAATATACTTAAGACCCACATCAGGGTGTGAAGCAATATG
CCTTCCAACAAGTTCAAGTGCAGCTTCACGAACAGAAATAGCTGAATCACAAAACCTTCC
TTCAACAGCAGATTGGACACGTTTGTCACCCAATACCTCAGGATCAGCTTCAACTATACT
GCTGACCGCTCGTAAGGCTTTTGCTCTTATCACAGGAGAATTTTCTCTCAAGCTAGCCAA
AAGGAGGGAAAGAATTTTGTCAAAACCCCGAGAGAATGAGTTCTTCTGGCCAAGTGCCAA
GCAAATTTTCTTTGCCCAGTCTCTGGATAATGCCAAGCCACTTCCAGAATCTCGCAGAAT
CTCCTTAGATTTCAATCTGGCAAGATAATAGATAATCTTCTCCTGAGAAGATATATCTTC
TTTGTACCACATGCAGAGATAGAACCATCTAGAAAACAGGTTCCCATCGTCTTGTGGCCC
AGCTTCCTGGAGATAATTCAAAAGTATTTGCTGAACAGTATCCACTGCTGTCACCTCATC
AGGTATAGAAGTTTTTTTCTTATGTGTGGTAGATGCTCTTTTGCCCTTTTCTTTATTTTG
TAGCTCATAGTATGACTGTAACACACTGAGCTGTTGCTTGCAAAAGCATAAGGGGCAAAC
AGAATCACGCTGTAAGTTTTCCTGACTGCCAGCCCCCATACAATCTGAGTGGAAACATCT
TCCACATACATCACATGCCATATTTATACCTCTTCCACCAAGACAAACACAACATTTATT
TTTCAAGATTTTTGAGCCATCATTATTTTCATCAGTGAGCTCTTGCAGTATCCATAGCTT
CTCCTTGCTACAGATGACAGAATCACGCTTCAATCTTGATGCAATACCACCAAGAAGATC
AATAGCAAAGCAGCGAGCAGAAGTGTCCTTTGATTTCAATCCAGCATTTTGAAGCAGCAA
CACACAGAGAACCTCAAGTATAGGGGCAGCAGCTGGATACTCGGGCAAGTTTAGTACTGT
TAGCAAGTCCTGAACAAGATTTTCTATAATCCCTTTGGCTTCTGACACATCTTGAGATTT
AGCAGCAGTGAAACGTTGAAGCACATTGGTCCAAAAAAGGCAAGAAGCCTCCGTTGCTGC
ATCATGGCAGTTAATTGGATAACCAGCATCGACTGAGGCATCAATGATAGTGCTCCAATT
TACTGTACCCTTTAAGCTATCAGGAACATTTGCACTGAACTGAACCAAGTGAACTAGGAG
GGCTGTTATCATCTGGATTTGCTTTTGTTCTTCATCAGCTAGATGGTAAGTTCTAATAGC
ATTTTTTGAGAACTGTAACTTGCGGACAAGATTAAGTGTTTCATCAACCAAGTAACTCCT
GTGTTGTGTGTATGATGAAAAAACCATGCAAATAACACCGATCGCCTTCAATTGTAAAAG
CTGCATATTGTCCACCAAGAACGTAGTAAAGCAGGTTTTCGCTAACTGCAGGATACAACT
ATCTGATAAGCGCACCGTTGTGAGGAGTTCTTTAAGAAAGCCCAATATCAAGCATAGTTT
CTGCACAGCAGAATATATAGAAGCAGAAACTTTGTTTGCAGAAGATTTCCTTGCACTTAA
ATTAGAAGCAGTGCGCCTCTTTTTGCTAGCTGGTCCATTTTCCATGTCGTCTTCATCTTC
ATCTCCATCATTAGTGACATTTCCAGCTGGCTTGTAGAGAGCTCGGAAGGTTGGGTTACT
TGCAGCCATACAATCCATTATCTGATGTCTTGAGAAATCAATAATTCGCTCAATAAGCTC
TTCTCGATACAGCTGCTTTGGCATATCAGGGTTGGTCATGATTGCTAACGCCGCATGAAT
GGACTCCAAAGCAGAGAAGACTGAGTGTTCAGCATCTGCAGCATCAGGATTTTCTTTCAC
GTCTATTGACAATCCTTGAGAACACCGGATCTGCCGGTCTATCACATGTAAGAGATTAGT
AAGCGTATCCATGGGAATCTCATGCAACATCCCCTTTGATCGAACATATGTAATTTCATT
TACAAGAACCTTCACATCATTCAGTGCAATTGATAGCCAATCATCACCATCTGCATTATC
AGGGATTTCTGCTTTTCCACAGAAGTCCTCCACCAGCTCACGGAAGTTGGCAATGACTTC
TTGACTACTAGGAATGCTGGGGCCAGAACTTGAAGCAGAATTATCTTTCTTCCTCACTTT
TGGTTTCCTTGAAGCAACTGAATCTGGTGAGAGTTCATTATGAAGATCCTCTCGGTGTGA
GTTGATGTCATCTGGAGGAAATGAATGATCCTTCCGCGCTTTAGTCAGGTTAGGTGCAAG
ATACTCGAATTGCTTCTCGCGTTCTCGATTTTGATATTCCTGACCATCAAGCAGACCTTG
CGAAGGAGGAGGTTGGGGAGTGCGGGGCTTGAACTTGAAGGCGTCGGGGTTGTGCTTGAG
CACTTCCCTCCAGAGCAAGGAGCACTCGCTGGGATCCACCGCGACGTGATCCGCTTCCGT
GAAGCCCAGGTGGGAGATGTCGGTGCTGGCGAGTATGCGGGCGATGGCGGCCGCCTGCAT
GATCATGTCGGGGCGGTCGGGCTCGGCGAGGGGCTCGTGGTGGTCGTGGAGGTCCGTGCC
GAGCGTAGCGGGGAGGGTGGGGAGCGGCAGAACGGCGGCGATCTCGGAGTGGACGGTGTT
GGGCAAGCGGCAGGCGCGCTCGAAGCCGGCCCTCCCGGGCTCCCTCCCGTCGCCGGCGCC
GGCCGGGAGGTCCAAGATCGGA
>DN64343_c1_g1_i5 len=4786 path=[10487:0-46 10561:47-50 10560:51-51 10559:52-57 10558:58-58 10557:59-64 10556:65-68 10555:69-69 10554:70-75 10553:76-76 10551:77-100 10546:101-104 10541:105-1003 10552:1004-1273 @10550@!:1274-1567 10540:1568-1624 10549:1625-1648 10544:1649-1712 10539:1713-1736 10505:1737-1773 10506:1774-1797 10538:1798-2201 10425:2202-2225 10426:2226-2262 10537:2263-2417 10429:2418-2441 10548:2442-2875 10420:2876-2899 10543:2900-2984 10511:2985-3010 10547:3011-3025 10542:3026-3577 10501:3578-3601 10535:3602-4676 10515:4677-4700 10516:4701-4785] [-1, 10487, 10561, 10560, 10559, 10558, 10557, 10556, 10555, 10554, 10553, 10551, 10546, 10541, 10552, 10550, 10540, 10549, 10544, 10539, 10505, 10506, 10538, 10425, 10426, 10537, 10429, 10548, 10420, 10543, 10511, 10547, 10542, 10501, 10535, 10515, 10516, -2]
CACCACATCTTGCTGACCCACCATATCTTGCTGACCCACCACATCTTGCTGACCCACCAC
ATCTTGCTGACCCACCATATCTTGCTGACCCACCACATCTTGCTGCTGATCCATGGAAGT
CCAATTCTTCAAATTAGCCTCGATTGCTCCGGCTCTAATTTGAATAACTCGGTTTATATC
ATAGACCAAGTAAAGTGGTTCATCAGGAGATGTGAAAGGGAGAGATGCAAGAACTTCAAC
ACAGTATACAAGAAAACCAATTGTGGGGTAACTCCGGCTGTCAGATATAAATTTGCGGAC
TATTGAGTGTACAAATTTGTTTCTTGAATTTCGATTTGCACGGATAAGACGATATATTCT
GGATATGCCAGGTTTAACAAATGCAATCGGATTTGATTTCATGTTGGTTGCCACCACGTT
ATGGTTGCTGACTATGGTCTCGAAGAATCTGAACGACATTTGTAGGCCATCACCTAAGCG
GCTTTCAAAAAATGAAGGATACTTCTCATTCATATTCATCAGCAAATGATGAGCCAACTT
TGAGTTCCCCTCCACAGGGTCAGTTTCAAGTGCTATAAGATGTGGAACACAAGTAATTGG
ATGAACTAAACCCTGGCGAAGAACAATTTCAACAATCTTTAGTGCAGCATGGCGAACTTG
ATCGTTCATATCCAAGGATCTCTCAAGAATAGAATTCCAATACAACTGGATAATACCACC
ACAGATGTTGGTGTCTCCCGCTCCAGCAGCAACAGGCACTTCACTCCCACCATTAGTTGC
ATAGGGTACAGTAGGCTTGCCAGTACTGTCAGCCGTGAGTTGGCTTTCCGCATCACGGAG
ATACTCATAAAGGTTTTGCAATCCTTGAATCTTTAACCTATAATCGACATCAGAAGATAG
TGATGCCTCTATTAGATTCAAAATATCTTTCTGTAGCATAAAATCAGGCTTTGCAATAAG
TATGTATCCCAATGCCTGCAAAGCTCGAACCTTCAAGCTGAAATCCTCCTTCCGAAGATA
CCTTCTCTTGAGCAATTCAAGAATCTTTGGAAAATCAAGTTGGTTTTCTGATGCTGCCAA
CAGTTTATAACCATATCTAAGGAGCAGGCCGAGACAGAATAATGATCGACCCAACACCTG
ACCATCAGAATTAGGACCAGACAGATGCTTGTAGAAAAGGTTAACGAGGTACTCCAACAA
CCTCGGACCTCTGCCTGCTGCATTGCTAAGGGCAGAAAGACACTTGATACAGGCATGTAC
AACAGTCAAAAAGGAGTGGCGAACTATCATCTGCTTCAGGTCCTGCTCGAGTTCCTCAAC
CACAGTTTGTGGTGGCTTCCGTATGAGTGGAATAACAGCATCAATCACAAAAATTATACT
TTCAAGTAACTGGGCAGTTGATTTACTGTCGACCTTATTCTTAAGGTACGGTTGAAGTGT
CACAACAAACTGAGAGGGATCGGTAACTGGAGTGCAGAGGGTGGGATCCACGATACAAAA
TGCTTGCAAGACAAGAACATAAGGAAGTGTCTGGATTTTGGTCTCATTATCAGCTCCCTC
CTCAACCTGCAATATCCTTTCCAATAAGCGCCTGCATATCAATTCACATCGTTTCCGGAG
CGATGTCATCATGGATGAGTTAATGCCAGCAGCCTTACTTGACTGCGGGAGGAACTCGAG
AGTCAAACTGCGTTTTATAATGGTAATAAGGGGTTGATGATTGGGCATCTTTCTCAACAT
GTCAACAATTTGCTCAGTCTTTGTTGCGATCTCCATAGGAACTGAACTACCATCAGCAAC
CAAGTGTTTATGACTCCCAGATGGTTCGTCGAACCACAGCTCATAAAATGTTTTGCAGAC
AAGATCCTGTACACTTGATTCCTCGTCATTAACACGTGAAATAATCTCCACAAAGGCATG
ACTTGTATCCGCATTTGGATTAGAAGCACAAAGATCACGGATAATTTTGATCGCACGTTT
GCGAACACTTACTCCAGTGTCCTTTATCCGTTCAGCGACTTTTTCAATATACTTAAGACC
CACATCAGGGTGTGAAGCAATATGCCTTCCAACAAGTTCAAGTGCAGCTTCACGAACAGA
AATAGCTGAATCACAAAACCTTCCTTCAACAGCAGATTGGACACGTTTGTCACCCAATAC
CTCAGGATCAGCTTCAACTATACTGCTGACCGCTCGTAAGGCTTTTGCTCTTATCACAGG
AGAATTTTCTCTCAAGCTAGCCAAAAGGAGGGAAAGAATTTTGTCAAAACCCCGAGAGAA
TGAGTTCTTCTGGCCAAGTGCCAAGCAAATTTTCTTTGCCCAGTCTCTGGATAATGCCAA
GCCACTTCCAGAATCTCGCAGAATCTCCTTAGATTTCAATCTGGCAAGATAATAGATAAT
CTTCTCCTGAGAAGATATATCTTCTTTGTACCACATGCAGAGATAGAACCATCTAGAAAA
CAGGTTCCCATCGTCTTGTGGCCCAGCTTCCTGGAGATAATTCAAAAGTATTTGCTGAAC
AGTATCCACTGCTGTCACCTCATCAGGTATAGAAGTTTTTTTCTTATGTGTGGTAGATGC
TCTTTTGCCCTTTTCTTTATTTTGTAGCTCATAGTATGACTGTAACACACTGAGCTGTTG
CTTGCAAAAGCATAAGGGGCAAACAGAATCACGCTGTAAGTTTTCCTGACTGCCAGCCCC
CATACAATCTGAGTGGAAACATCTTCCACATACATCACATGCCATATTTATACCTCTTCC
ACCAAGACAAACACAACATTTATTTTTCAAGATTTTTGAGCCATCATTATTTTCATCAGT
GAGCTCTTGCAGTATCCATAGCTTCTCCTTGCTACAGATGACAGAATCACGCTTCAATCT
TGATGCAATACCACCAAGAAGATCAATAGCAAAGCAGCGAGCAGAAGTGTCCTTTGATTT
CAATCCAGCATTTTGAAGCAGCAACACACAGAGAACCTCAAGTATAGGGGCAGCAGCTGG
ATACTCGGGCAAGTTTAGTACTGTTAGCAAGTCCTGAACAAGATTTTCTATAATCCCTTT
GGCTTCTGACACATCTTGAGATTTAGCAGCAGTGAAACGTTGAAGCACATTGGTCCAAAA
AAGGCAAGAAGCCTCCGTTGCTGCATCATGGCAGTTAATTGGATAACCAGCATCGACTGA
GGCATCAATGATAGTGCTCCAATTTACTGTACCCTTTAAGCTATCAGGAACATTTGCACT
GAACTGAACCAAGTGAACTAGGAGGGCTGTTATCATCTGGATTTGCTTTTGTTCTTCATC
AGCTAGATGGTAAGTTCTAATAGCATTTTTTGAGAACTGTAACTTGCGGACAAGATTAAG
TGTTTCATCAACCAAGTAACTCCTGTGTTGTGTGTATGATGAAAAAACCATGCAAATAAC
ACCGATCGCCTTCAATTGTAAAAGCTGCATATTGTCCACCAAGAACGTAGTAAAGCAGGT
TTTCGCTAACTGCAGGATACAACTATCTGATAAGCGCACCGTTGTGAGGAGTTCTTTAAG
AAAGCCCAATATCAAGCATAGTTTCTGCACAGCAGAATATATAGAAGCAGAAACTTTGTT
TGCAGAAGATTTCCTTGCACTTAAATTAGAAGCAGTGCGCCTCTTTTTGCTAGCTGGTCC
ATTTTCCATGTCGTCTTCATCTTCATCTCCATCATTAGTGACATTTCCAGCTGGCTTGTA
GAGAGCTCGGAAGGTTGGGTTACTTGCAGCCATACAATCCATTATCTGATGTCTTGAGAA
ATCAATAATTCGCTCAATAAGCTCTTCTCGATACAGCTGCTTTGGCATATCAGGGTTGGT
CATGATTGCTAACGCCGCATGAATGGACTCCAAAGCAGAGAAGACTGAGTGTTCAGCATC
TGCAGCATCAGGATTTTCTTTCACGTCTATTGACAATCCTTGAGAACACCGGATCTGCCG
GTCTATCACATGTAAGAGATTAGTAAGCGTATCCATGGGAATCTCATGCAACATCCCCTT
TGATCGAACATATGTAATTTCATTTACAAGAACCTTCACATCATTCAGTGCAATTGATAG
CCAATCATCACCATCTGCATTATCAGGGATTTCTGCTTTTCCACAGAAGTCCTCCACCAG
CTCACGGAAGTTGGCAATGACTTCTTGACTACTAGGAATGCTGGGGCCAGAACTTGAAGC
AGAATTATCTTTCTTCCTCACTTTTGGTTTCCTTGAAGCAACTGAATCTGGTGAGAGTTC
ATTATGAAGATCCTCTCGGTGTGAGTTGATGTCATCTGGAGGAAATGAATGATCCTTCCG
CGCTTTAGTCAGGTTAGGTGCAAGATACTCGAATTGCTTCTCGCGTTCTCGATTTTGATA
TTCCTGACCATCAAGCAGACCTTGCGAAGGAGGAGGTTGGGGAGTGCGGGGCTTGAACTT
GAAGGCGTCGGGGTTGTGCTTGAGCACTTCCCTCCAGAGCAAGGAGCACTCGCTGGGATC
CACCGCGACGTGATCCGCTTCCGTGAAGCCCAGGTGGGAGATGTCGGTGCTGGCGAGTAT
GCGGGCGATGGCGGCCGCCTGCATGATCATGTCGGGGCGGTCGGGCTCGGCGAGGGGCTC
GTGGTGGTCGTGGAGGTCCGTGCCGAGCGTAGCGGGGAGGGTGGGGAGCGGCAGAACGGC
GGCGATCTCGGAGTGGACGGTGTTGGGCAAGCGGCAGGCGCGCTCGAAGCCGGCCCTCCC
GGGCTCCCTCCCGTCGCCGGCGCCGGCCGGGAGGTCCAAGATCGGA
>DN64398_c1_g3_i1 len=299 path=[1351:0-40 1352:41-46 1353:47-47 1455:48-71 1443:72-84 1463:85-124 1452:125-152 1439:153-211 1431:212-298] [-1, 1351, 1352, 1353, 1455, 1443, 1463, 1452, 1439, 1431, -2]
ACGGAGCCCATGTACCGGGCGGAGGCCCGCAACTGAGGCTGAGCACACGAAATGCAGCCA
TACGTCCCTCTACGTGCCGTTGCTCCGCGAGCGTACGTAGTAACGTATACGTGCGAAATT
GCACTTTGCACAGTGCAGAGCTTGGAGAACACAACCCCTATGTGTTCTTGCAAGTTTGTA
TGTCCCGGGTCAATACCACCGCTTTATATATCTGTTATTGTGGAATAAAATCGCATTAGA
GTATATATAGCCTCGTTTCTACTCGCTGCAGTTAGTTCCTTCTGTGATCATCAGTGCTG
>DN64398_c2_g1_i1 len=377 path=[2027:0-66 2028:67-67 2029:68-142 2030:143-146 2031:147-156 2032:157-161 2033:162-376] [-1, 2027, 2028, 2029, 2030, 2031, 2032, 2033, -2]
CGGAGGCGGCGGCGGTGGCTACCCGCCCGGACACGGCGGAGGCGGCAACTGAGCACACGA
GATGCAGCTATACGTACCTACGCGTGCGTAGAACTCTACGTGATGTTGTTCTGCACACGT
ACGTATAGTAAGTTGCTGGTAAATATGGTCTCTGATAAATAATGCGCGTACGTATACGTG
CCCGTCTTGCACTTTGCACAGTGATCTTGGAGAACATGTCCCTCAGCTCCGTGCTCTTGC
AAGTTTCTACGTAATACGAACCCCCTCTTTATAAGTTGTCCATGTCCATGCATGTTTACT
GTTGTGGGAGTCTGTTATTATTGTGGAATAAAATCACGGTGGAATATAGCCAAGTTCTAC
ACGGTGCAGATCGGAAG
>DN64398_c3_g3_i2 len=874 path=[4559:0-70 4560:71-73 4561:74-121 5111:122-175 5156:176-190 5162:191-191 5144:192-195 5143:196-215 5140:216-223 5138:224-226 5135:227-227 5129:228-251 5141:252-310 5139:311-312 5137:313-336 5152:337-354 5005:355-378 5173:379-381 5126:382-386 5115:387-391 5154:392-396 5160:397-409 5114:410-410 5036:411-457 4987:458-465 5071:466-469 5030:470-493 4980:494-494 5098:495-495 5066:496-512 5025:513-677 5155:678-692 5161:693-693 5167:694-706 4753:707-726 5021:727-732 4968:733-852 4766:853-873] [-1, 4559, 4560, 4561, 5111, 5156, 5162, 5144, 5143, 5140, 5138, 5135, 5129, 5141, 5139, 5137, 5152, 5005, 5173, 5126, 5115, 5154, 5160, 5114, 5036, 4987, 5071, 5030, 4980, 5098, 5066, 5025, 5155, 5161, 5167, 4753, 5021, 4968, 4766, -2]
GGCGGAGGCTACGGCGGCGGTGGCGGCTACCCTGGCCACGGTGGGGAAGGCGGCGGAGGC
TACGGCGGCGGTGGCGGCTACCCTGGCCACGGTGGGGAAGGCGGCGGAGGCTACGGCGGC
GGCGGCTACCCGGGCCACGGCGGAGGAGGCGGGTACGGCGGCGGCGGATGTCACTGGGGC
TGCTGCGGCCACGGGCTTCTTCATCACCATGGCTGCCGCTGCTGTGCGCGCGCGGACGAG
GTTCCGGAGCCCATGTACCGGGCGGAGGTCCGCAACTGAGCACACGATCGAGACGAAATG
CAGCCATGCATACGTAGTACGTACGGTAGGCAGTACTGCCCAGTGCCTACCCTGCCTCGA
ACTCTACGTGCATGCCGTTGCTCTGCACGCCTACGTGCATAGTAATTAAATCACTGGTAA
ATAAACATGGTCCTTTGGTGAACAAAAGGAAGGTGCATATATGCGCGTACGCATACGTGC
GCGTTGCACAGTGACCTTGTAGAACACATGCATTCCCTCCGTGTTCTTGCAAGTTTGCAG
TGGCGGAGCCAGAAATGGGCCAGACCCCAGGCGAACGAGGCCAAGGCCCAGGCAAGCTTT
GTATACTGTAGCATTATAGCTACAGTATCTGCTACAGTGAACGAAGCAGATGGGCCTCAC
GCCCCAGGCAGCCGCCCGGGCTGCCTGGGGCCTGAATCCGCCCATGCAAGTTTGTATGTA
TGTCCCGTATTAAGACCCTCCGTTTATCTGTTATTCGGGAATAAAATCACATTGGAATAT
ATATAGCCTAATTTCTACTCAACGCACTTAATTCCTTCAGTGATCATCAGTGTTGCAAAG
AACTGGAAGGGAGTATAGAAATCCTTACAGCCAT
>DN64398_c3_g3_i3 len=668 path=[4559:0-70 4560:71-73 4561:74-121 5111:122-175 5156:176-190 5162:191-191 5144:192-195 5143:196-215 5140:216-223 5138:224-226 5135:227-227 5129:228-251 5141:252-310 5139:311-312 5137:313-336 5152:337-354 5158:355-355 5164:356-362 5170:363-378 5173:379-381 5126:382-386 5115:387-391 5154:392-396 5160:397-409 5166:410-420 5172:421-433 5175:434-439 5177:440-449 5113:450-463 5097:464-473 5123:474-498 5112:499-499 5096:500-526 5063:527-553 5022:554-559 4969:560-646 4728:647-667] [-1, 4559, 4560, 4561, 5111, 5156, 5162, 5144, 5143, 5140, 5138, 5135, 5129, 5141, 5139, 5137, 5152, 5158, 5164, 5170, 5173, 5126, 5115, 5154, 5160, 5166, 5172, 5175, 5177, 5113, 5097, 5123, 5112, 5096, 5063, 5022, 4969, 4728, -2]
GGCGGAGGCTACGGCGGCGGTGGCGGCTACCCTGGCCACGGTGGGGAAGGCGGCGGAGGC
TACGGCGGCGGTGGCGGCTACCCTGGCCACGGTGGGGAAGGCGGCGGAGGCTACGGCGGC
GGCGGCTACCCGGGCCACGGCGGAGGAGGCGGGTACGGCGGCGGCGGATGTCACTGGGGC
TGCTGCGGCCACGGGCTTCTTCATCACCATGGCTGCCGCTGCTGTGCGCGCGCGGACGAG
GTTCCGGAGCCCATGTACCGGGCGGAGGTCCGCAACTGAGCACACGATCGAGACGAAATG
CAGCCATGCATACGTAGTACGTACGGTAGGCAGTACTGCCCAGTGCCTACCCTGCGTCGA
ACTCTACGTGCATGCCGTTGCTCTGCACGCCTACGTGCATAGTAATTAAAGTACTCGTAA
ATAAATATGGTCCCTTGGTGGACAAAGGGAAGGTGCATATACGTACGTACGTACGTATAC
GTGCGCGTTGCACAGTGACCGTGGAGAACACATGCATCCCCTCCGTGTTCTTGCAAGTTT
GTATGTATGTCCCGTATTAATATATAGCCTAATTTCTACTCTATGCACGTAATTCCTTCT
GTGATCATCAGTGCTGTATTTCAATGTTGCAAAGAACTGGAAGGGAGTATAGAAATCCTT
ACAGCCAT
>DN64398_c3_g4_i1 len=473 path=[4570:0-81 4571:82-130 4572:131-137 4573:138-153 4574:154-156 5018:157-161 5093:162-166 5122:167-233 5109:234-241 5090:242-245 5054:246-269 5150:270-270 5157:271-271 5163:272-288 5169:289-292 4636:293-298 4637:299-325 5021:326-331 4968:332-451 4766:452-472] [-1, 4570, 4571, 4572, 4573, 4574, 5018, 5093, 5122, 5109, 5090, 5054, 5150, 5157, 5163, 5169, 4636, 4637, 5021, 4968, 4766, -2]
GCGCGGACGAGGTTCCGGAGCCCATGTACCGGGCGGAGGTCCGCAACTGAGCACACGATC
GAGACGAAATGCAGCCATGCATGCATACGTACGGACGGTAGGCAGTACTACTGCCCAGTG
CCTACCCTGCGTCGAACTCTACGTGCATGCCGTTGCTCTGCACGCCTGCGTGCATATAGT
AATTAAATTATTCGTAAATAAACATGTTCCCTGGTGAACAAAAGGAAGGTGCATATATGC
GCGTACGCATACGTGCGCGTTGCACAGTGACCTTGTAGAACACATGCATCCCCTCCGTGT
TCTTGCAAGTTTGTATGTATGTCCCGTATTAAGACCCTCCGTTTATCTGTTATTCGGGAA
TAAAATCACATTGGAATATATATAGCCTAATTTCTACTCAACGCACTTAATTCCTTCAGT
GATCATCAGTGTTGCAAAGAACTGGAAGGGAGTATAGAAATCCTTACAGCCAT
>DN64398_c3_g3_i5 len=652 path=[4559:0-70 4560:71-73 4561:74-121 5111:122-175 5156:176-190 5162:191-191 5144:192-195 5143:196-215 5140:216-223 5138:224-226 5135:227-227 5129:228-251 5141:252-310 5139:311-312 5137:313-336 5152:337-354 5158:355-355 5164:356-362 5170:363-378 5173:379-381 5079:382-404 5172:405-417 5175:418-423 5177:424-433 5113:434-447 5097:448-457 5123:458-482 5112:483-483 5096:484-510 5063:511-537 5022:538-543 4969:544-630 4728:631-651] [-1, 4559, 4560, 4561, 5111, 5156, 5162, 5144, 5143, 5140, 5138, 5135, 5129, 5141, 5139, 5137, 5152, 5158, 5164, 5170, 5173, 5079, 5172, 5175, 5177, 5113, 5097, 5123, 5112, 5096, 5063, 5022, 4969, 4728, -2]
GGCGGAGGCTACGGCGGCGGTGGCGGCTACCCTGGCCACGGTGGGGAAGGCGGCGGAGGC
TACGGCGGCGGTGGCGGCTACCCTGGCCACGGTGGGGAAGGCGGCGGAGGCTACGGCGGC
GGCGGCTACCCGGGCCACGGCGGAGGAGGCGGGTACGGCGGCGGCGGATGTCACTGGGGC
TGCTGCGGCCACGGGCTTCTTCATCACCATGGCTGCCGCTGCTGTGCGCGCGCGGACGAG
GTTCCGGAGCCCATGTACCGGGCGGAGGTCCGCAACTGAGCACACGATCGAGACGAAATG
CAGCCATGCATACGTAGTACGTACGGTAGGCAGTACTGCCCAGTGCCTACCCTGCGTCGA
ACTCTACGTGCATGCCGTTGCTATAGTAATTAAAGTACTCGTAAATAAATATGGTCCCTT
GGTGGACAAAGGGAAGGTGCATATACGTACGTACGTACGTATACGTGCGCGTTGCACAGT
GACCGTGGAGAACACATGCATCCCCTCCGTGTTCTTGCAAGTTTGTATGTATGTCCCGTA
TTAATATATAGCCTAATTTCTACTCTATGCACGTAATTCCTTCTGTGATCATCAGTGCTG
TATTTCAATGTTGCAAAGAACTGGAAGGGAGTATAGAAATCCTTACAGCCAT
>DN64393_c0_g1_i5 len=1463 path=[6394:0-67 6533:68-74 6559:75-98 6546:99-160 6565:161-167 6556:168-191 6543:192-228 6567:229-258 6571:259-259 6563:260-495 6554:496-577 6523:578-608 6570:609-616 6569:617-637 6568:638-649 6566:650-691 6561:692-708 6551:709-732 6536:733-743 6484:744-767 6519:768-783 6550:784-840 6535:841-1012 @6560@!:1013-1206 6548:1207-1241 6534:1242-1259 6517:1260-1329 6411:1330-1462] [-1, 6394, 6533, 6559, 6546, 6565, 6556, 6543, 6567, 6571, 6563, 6554, 6523, 6570, 6569, 6568, 6566, 6561, 6551, 6536, 6484, 6519, 6550, 6535, 6560, 6548, 6534, 6517, 6411, -2]
CGCGCCACCTCGCCTCCCGTGCTCATACCACCGCACATGCCTTCGGTAAACGATTCCTCT
GCTCTTCTTTTCTACCTGTTCATCAAGATGATGATAGTACGCATGCCTCCCGTGCTCGTA
CCACCGCACATGCCTTCAGTAAACGATTCCTCTGCTCTTCTTTTCTACCTGTTCATCAAG
ATGATGATAGTAAGCATGCCCCTAGAGAACCAAAGTTGAAATTTGATAGAGTGGACGTCT
CTACAAGAATGAAATATATCACAGACGAGCTAAAGCCCATGTGTGCCAAGGTCTCCACCA
TTCTTGGCCTGGAGTTATCAAGCTCTAGCCATGACATTGGTAATGTTGCCTCTATAACTA
GACCCATAACCACTTCACAAGCTTTAGAGCCTACATTGTATGGGAGGGAACCTCAGAAGA
ACGATATTGTCCAGGACATTATAATGGGTGCAGATCTCACCGTTATTCCTATAGTTGGTC
CCGGGGGCATAGGAAAGACAACTCTCGCTCAACACATATACAACAGCAAAGAAGTGCAAG
GTCATTTCGAAATAAGACGTTGGGTGTGTGTATCTATCAACTTTAGTGTGTATAGGTTGA
CACAAGAGATTGTGAGCTCCATCCCTAAAGCAGAAGGTGAACAAAACGATGGAGCAGATA
ATGAGGTACAAAACTTGGACCAACTTCAGAACTTAATTGAAAAAAGGCTCAAAAATAGAA
GATTTTTACTTGTTTTGGATGATATATGGAAATATGGTAATGAAGATGAGTGGAAAAGAT
TCCTAGTTCCATTTATAAAACAGCAAGGAAATGGTGACACAATTCTAGTCACAACCCGAT
TCCCTGAAGTAGCTGAAATGGTTAGGAGAGGAGATAAACTGTTCAAACTAGAAGGTTTGG
AGCCGAAAGAATATTGGAGCCTTTTCCTAGCATGTGCTTTTAATGAAACTGATCAACAAA
ATAATTTGGACTTAATTAAAATCGGGAAAGAGATTGTGGAAAAATTGAAGGGTTCTCCCC
TTGCAGCGAAAACCGTGGGTAGGTTGTTGAGAAAACATCTAACTGTAAATCATTGGACAA
AAGTTCTTGAAAGTAAAGAATGGGAATCACAGACCAGTGATCATGATATCATGCCCGCGC
TGAAGCTTAGCTATGACTACCTCCCTTTTCACCTCCAGCAATGCTTTTCCTCTTGTGCAT
TATTTCCGGAGGATTATAGGTTTGACTGTGAGGAGCTAATTCACTTCTGGATAGGACTTG
ACATTCTACGCCCAGACAATAGAATCAAAAGAATTGAAGATGTAGGACGTAACAACTTGA
ATGACTTAGTTAATTATGGATTTTTCAAAAATGAAAGAGGTGATTCAGGTACACACTATG
TTATGCATGATCTGCTACATGATTTAGCATTGAAGGTTTCCTCACAAGAATGTCTACATA
TGGCTTTTTCTAGCCCAAGAGAT
>DN64344_c0_g1_i1 len=344 path=[1781:0-180 1782:181-203 1820:204-227 1816:228-325 1798:326-343] [-1, 1781, 1782, 1820, 1816, 1798, -2]
GGGCTACGGAGGAGGTGGCAGCGGCGGCGGGGGTGGCTATGGAGGAGGAGGCGGCGGCGG
TGGCTACGGAGGAGGAGGCGGCGGTTACACACCGACGCCAACACCGTCGACCCCCAGCCA
CAGCGGATCCTGCGACTACTGGAAGGGCCACCCGGAGAAGATCATCGACTGCATCGGCAG
CCTGGGGAGCATCCTGGGCTCCCTCGGCGAGGTGTGCCACTCCTTCTTCGGCAGCAAGAT
CCATACCCTGCAGGACGCGCTGTGCAACACCCGGACCGACTGCTACGGCGACCTGCTGCG
CGAGGGCGCCGCCGCCTACATCAACGAGATCGGAAGAGCACACG
>DN64378_c0_g1_i4 len=1350 path=[4892:0-42 4893:43-84 4894:85-104 5432:105-199 5354:200-228 5456:229-230 5430:231-257 5478:258-258 5469:259-286 5452:287-320 5423:321-322 5388:323-345 5468:346-358 5449:359-393 5387:394-456 5279:457-490 5336:491-514 5475:515-578 5493:579-616 5498:617-637 5474:638-640 5465:641-655 5418:656-671 5446:672-710 5488:711-724 5482:725-747 5473:748-795 5327:796-822 5414:823-831 5377:832-858 5323:859-914 5461:915-923 5441:924-979 5481:980-995 5496:996-1002 5371:1003-1032 5486:1033-1054 5480:1055-1095 5471:1096-1114 5497:1115-1116 5403:1117-1129 5242:1130-1158 5358:1159-1162 5303:1163-1163 5240:1164-1220 4845:1221-1349] [-1, 4892, 4893, 4894, 5432, 5354, 5456, 5430, 5478, 5469, 5452, 5423, 5388, 5468, 5449, 5387, 5279, 5336, 5475, 5493, 5498, 5474, 5465, 5418, 5446, 5488, 5482, 5473, 5327, 5414, 5377, 5323, 5461, 5441, 5481, 5496, 5371, 5486, 5480, 5471, 5497, 5403, 5242, 5358, 5303, 5240, 4845, -2]
GGGTGGTGAAAAAAAAAGGTTTTGTGGAAATATCTACTCTCCCGAGATTCTACAGAACAC
AAACAACACTTTAAAAGTTCAACCAGGGGCCAGACTTTCAGACAAGTTGGAGAGCTTAAG
TTCTTGATTCATTTGGAAATTTTTGACAGTGGCAGCTCCAAATCTCATGACCTAATTCTG
CACCAGGATACAAAATATCCCCTTCTGATCAACACACCTGAGAACAGGTGCATCGCCCAC
TTGCAAACTTTCACCTAGTCCCAGTTCCAATCTCTACATCCCCTTCCATTAATTCTGGCT
CACAACCTGAGCCAGCAATATACTACACAATAACACGACATATACGATATATATCATGCA
CATATGCTGGCAGAAACTAATTAACGGGTTTGGTTCCCTAGTAGAGGGTGCCAACAGCTT
CCTTTTCTTTAGCCCTGTCGATGCTAGGCGGCGGCTACGGTGCCGCTGGTGCCGTCGGAG
CCGCCGCTGCCGGTCGCCGGGAAGCATTTCTTGTCCTTGAGCTCGTCCAGGTTCATCTGC
TGCTGCCTGCATTCGAGGCTGCAGAAGGCCACCTCACCCCTGCAGGATGCAATAAGAAAT
ATTAAGCTCGGTGATCATTGGTTGTAGATGGCATGTTCCATCAATTAATCAGCAATTTGT
TTGCCAGGACAAGAAACGCATATCTGTAATCCGTGAGTAATGGTATTATTGGAGGTAGGA
GACCCACTCAACATCCTATGAATGATGCAGAGGTTGTTACAGAATGCAATTTGCACAGCT
GGAAGAAAGGGAAACACCTTATTGTTTTCGGACTCGACTCTTTTTGTCATCACACGAATT
GATTCCTTTTTCCCCTCCAGAAGAGGGGAGAAATGCACAAATAAAAGCAAATGATTTTCT
TTTATTGCATTTGATTGCTGTTCTGCCAAGAATAGGAGGCCGTCAGATCAAGTCGGCGTT
CGTTTCAACCAAAAACAGGGCCGGAACAAGAAGCGCAAGATTACCCGTCGACCTCAAATC
CCAGAGATGAGCGCGAACGAATCAAATCCGATAAAAGAAAGCTAGACTGCACCAGAAAAG
TTCGATCGATCTCTACTCTACGTCCCAGAGGCCAGAGCAGCAGCTATTATTGCGGAAGGC
AAACAAATCCGAGGAGAAACAAACCATGGCAGGCTCAAGGCCGACCGACCTCCGCTTACA
TGTATATGAAGGTGTCGCGGCCGGGGCCGAGGCGGCGGCAGCAGAGGCCGCAGGCCTTCA
AGAAGGCGGCCGTCTCCATGGCGGCGGCGTTGAAGTCCCCCGAGTGGCGCCTCTGGAAGG
CGGCCGAGGCGGCGCCCCACAGATCGGAAG
>DN64321_c6_g1_i1 len=800 path=[3688:0-48 3689:49-51 3690:52-52 3831:53-204 3773:205-205 3857:206-369 3848:370-465 3752:466-482 3862:483-578 3855:579-581 3847:582-608 3816:609-666 3737:667-799] [-1, 3688, 3689, 3690, 3831, 3773, 3857, 3848, 3752, 3862, 3855, 3847, 3816, 3737, -2]
CGCCGTCGTAGCATCAGATACTTTCGTCGAGTGGCCTCGCAGCACCGGCACTCCCCCGGC
GAGCCAGAGGGGGTGGCGGTGCCGGTTGCAGGGGAGGATGGGCGCCAGCGGCCGGCCTCG
CCTGTGCAGTGCGCCCCACGTGAGCGAGGCGAGGGATAGGCCTGGGACAGTCGATGATGG
GTGATGTCGTCGTTGTCCTCACGCATCGAGGCGAGTCAGAGGGGGTGGGGGTGCCGGTCG
CAGGGGAGGACGGGCGCCAACGGCCGATGAACACTGAGGAGGCGGCGACTCGACAACGTC
CGGGTGTGGTAGCGGCGGCAGCAGTCGCCGAGGCTCCCTGCGTGATACCTGCATCACCTG
ACCAAGGGAAAAAGAAAGAACTAAGAGGCAGGAGAGGAAGAAGGAGAAAGGAAAGGTGCT
GCGTGGGCTGCTGCGGCGCGACGACGTCCGGGTGTGGTGGTTGGAGCCGAGGCTCCTGCG
TGCTCCCTGCATGACCAGATCGGGCGTTGAGCACGTATGGAGGAAGGAGGAGGAGGAGGG
GGAGGCTCGGTGGTGTGTGGCCTCGATCCGATCTGGATCGAGCTGCGCCGTTGCGGCTGG
ACAGAGAGAAGAGAAGATAGGAATGGATCGATCTGGATGTGGTGAAGAATGCGTGGGGAG
AGACGAGGATGAGGGCTGGTGAGAAGATAAGGTTGAAGATAGACAACGATGCCTGGGGCC
TGACGGCACGCGTCGCCAGCGGCGAGACAGATGGTTTGTGTACAGCCGAATAAGATTCTC
TTGCATGCGACACCCGAGCT
>DN64366_c0_g1_i2 len=288 path=[8766:0-30 8767:31-31 8768:32-77 9827:78-129 9773:130-132 9700:133-156 9597:157-170 9482:171-194 9688:195-201 9583:202-210 9467:211-215 9677:216-249 9570:250-260 9454:261-284 8529:285-287] [-1, 8766, 8767, 8768, 9827, 9773, 9700, 9597, 9482, 9688, 9583, 9467, 9677, 9570, 9454, 8529, -2]
TTCGCCCGAAGTGGGCAAAGGCGCACTATCGGGAAGGGGCAGCTCTAATGTTCATGAAGG
AGTATGGTGCTGCGTATTACTCACTCTCGCGGGCTCTGGAGTTGGACCCGGAAAGCGAAG
AGATCGAGAAACTATTCTGGGAGGCGATGGAGCTGAAGTGATCATCGTGCACCTGCGGAG
GGAAGCTCAGGCAGAATGGGAGCTCTTTCGTGTGTGTGTGTGTGTTGTCAGACAAAATAC
TGAACTTTAAATTATGGCGCCTTTCTGTGCGCGATTCATGGAGGACCG
>DN64389_c0_g3_i1 len=267 path=[2223:0-97 2224:98-148 2225:149-154 2226:155-155 2227:156-164 2402:165-256 2274:257-266] [-1, 2223, 2224, 2225, 2226, 2227, 2402, 2274, -2]
ACGGAGGCTCTGGTCTGCAGATTCTGTGGCCATGGCGATCTCCTCGGGCCAAGTGGTTCG
TCCCCGGCGCCGGTGGGATTCAATCCGAGGAGGAGCTGATTTGGACCCGATCGCTTTTCT
TCATTCCAGTGCGGGGTCCTTTCTGCAAAAGCCAGGGGCTTTGTTATAGTTTACTGTTTC
TGTTGGGACTTTTTTGTAAATTGTACCGCCCTTCAGTTTTAATAATAAAGTGTTGGGTCC
TTCGGGGCCCTTCTAGTGTTCAAAAAA
>DN64389_c1_g3_i3 len=1074 path=[5537:0-101 5682:102-128 5619:129-153 5699:154-159 5677:160-161 5612:162-185 5694:186-186 5670:187-213 5705:214-247 5722:248-251 5719:252-253 5712:254-263 5703:264-275 5662:276-319 5687:320-381 5596:382-427 5660:428-438 5702:439-460 5686:461-477 5658:478-536 5626:537-550 5711:551-553 5701:554-585 5685:586-609 5656:610-875 5731:876-897 5734:898-906 5736:907-930 5738:931-939 5740:940-963 5742:964-964 5558:965-1073] [-1, 5537, 5682, 5619, 5699, 5677, 5612, 5694, 5670, 5705, 5722, 5719, 5712, 5703, 5662, 5687, 5596, 5660, 5702, 5686, 5658, 5626, 5711, 5701, 5685, 5656, 5731, 5734, 5736, 5738, 5740, 5742, 5558, -2]
CCCATCTATTTTTTTTTTGAACACAAGAGAGGTCCCGAAGGACCTCGACACTCACTTATA
TATTCATTAAAACCTGGCAGGTTACATCCAAGGAACTGAAAATTAGTGAAATTACAGACC
GGTCCCTGGATATTGCAAAGAGGACCCTAAAGAAAATTTGCAAAACGCGATCAAGTCCAC
AAACCAACCGAAGAACGAAACCGGCGACCTCACCGCCGGGGACGGAACCACTTGGGGCAA
GGTCGTCGCCGCGCCTCCTCCTCCGCAACCACGCGGACGAAGATGACACAGACGTCGATC
CACGGCTGGACTGCCTCCCTTCGTGCACATCGGCTGGGAGGAATTTCTCTGATGGCCGCC
CTTCGACCTGAAAATGCGGCGGTGTGCGAGCCAGCCAAAGTCTCGAGCAAATCACCGCCG
GAATGGAGCTCAGGACTCGTCGAATAGATGAAGCTGCCCTCCCATCTCCTCTTGATTCAC
CTTCACCTCGAAGACAATCAAAAGAAAGAAGAGGAGCAGACCAACTTCCTCCTTGCAAAT
AACTCATCAGCACAGATCGAGAACCCGGCATGGAAACAACCTCGCCTACAGCACCATCAC
CATGATGGTTACAAGTCGGAGCAGGGGAAACCAAACCCGGTCGATCTGGGCCTTGGCCAG
CGAGCTTATTGAGAAAGCTTTGACCAGAACTTCCACCAACAGCTAGCTCCCCCCATGGAA
GATAGCAGCAGGTGGAGCTGGATCTCCGTCGGAAACTGCTCGAAGCTGCCGACAGGAAGC
TCAAAGAGAGAAAACAGAACGGCATCACGCCAGACAACACAAAATCTGCAGCAACACCTA
GACCTGAACTACTGCTACTATATACAAGAAGAGGCCGGGCACCTTTCCTCAGCCATCGCC
GGCCGGCTACGCCGTCGGACGAGGCATCAGATCGGGCCGGGGTTCCCTGGGCGACTCTCA
AGAGAAACGGGAGGAGAGAGAGGGAAAGGATAAGAATGAGAGCCCCCTGCGTCGTTACGG
TGTGCGGGGATCACATGGCAAGCCCTTTTGCGAGGCAAGAAAAATTCCAGAGAT
>DN64397_c0_g2_i1 len=641 path=[4509:0-33 4653:34-58 4778:59-76 4757:77-83 4730:84-100 4830:101-109 4829:110-123 4828:124-124 4826:125-133 4831:134-140 4816:141-145 4807:146-147 4798:148-200 4832:201-202 4834:203-232 4838:233-235 4797:236-259 4815:260-286 4781:287-310 4805:311-316 4701:317-349 4833:350-350 4835:351-374 4837:375-381 4839:382-418 4840:419-436 4655:437-519 4610:520-546 4280:547-581 4281:582-640] [-1, 4509, 4653, 4778, 4757, 4730, 4830, 4829, 4828, 4826, 4831, 4816, 4807, 4798, 4832, 4834, 4838, 4797, 4815, 4781, 4805, 4701, 4833, 4835, 4837, 4839, 4840, 4655, 4610, 4280, 4281, -2]
ATGTTCCTCTAGAACCCTCTGCCGTGCGGCGCGGTTCCTCTTTTTTCGTTCAGAAAGACA
AGAGCGATTTTGGATCCGCTGCGCTCCTGCCCTCTCCCGCCGAATCCCGGAGCTCCGTTC
GTCGGGATGGGGAACAGTGCACCTGTGACAACCGTCGCCCCAGTTGCAGAAGAAAAAACC
GGGCAAGCTCCAGCGCCTGACACGAAGACGAAGAAGAAGATATGCTGCGCCTGCCCTGAC
ACAAAGAGGCTGAGGGACGAGTGCATCGTGCAGCATGGCGAGGACGCATGCGGGAAGTGG
ATCGAAGCCCATCGCCTGTGCTTGAGTGCCGAAGGGTTCAACGTCTGATACGTCGTCCAT
AGCGGCTCTAAACTTGCTCCCGTCTCGGTTCTGAACGACGAACAATGTCGGTTAACAGTT
TCATCGCTGGACATTCCGGTCTGCGGGGGAGCGATGCTTGCCCCCTAGTCATTCAGCGCC
AGAGATAGTACATGGAATTTTGTTATAATGGCACTGCGTTGAACTTTCTCCAAACGGTGT
GATTGTTCGGAGGCATTCGTATTTCTTCTTGTCCACTGGTTGGACTGGATATATTTCACT
GAATTATGGTCCTAGCATAGAACCACTGCTTACGGTCCCCT
>DN64369_c0_g1_i1 len=616 path=[4265:0-36 4266:37-37 4267:38-61 4357:62-73 4444:74-97 4403:98-99 4470:100-104 4439:105-112 4397:113-154 4343:155-178 4505:179-271 4502:272-278 4492:279-292 4517:293-320 4490:321-342 4521:343-348 4523:349-362 4525:363-364 4526:365-365 4488:366-389 4500:390-417 4452:418-462 4411:463-479 4305:480-556 4257:557-615] [-1, 4265, 4266, 4267, 4357, 4444, 4403, 4470, 4439, 4397, 4343, 4505, 4502, 4492, 4517, 4490, 4521, 4523, 4525, 4526, 4488, 4500, 4452, 4411, 4305, 4257, -2]
AGCAACGCAGGCACAACCAGCGACATCGTCTTCTCTTTATTCTTCACGTAGATAGATAGA
CAAGTTTTCGATCTTGCTTTTCGGGGCCTGATGGAGAACAAGGAGTCTCCGGCTGCGCCG
GCCGTGCCGGAGAAGGAGTCGCAGGCGGGGTCGACATCGTGCTTCAAGAGGACGGTGGGC
GAGGACGCCGGGCTGGTGGAGCTGGCCAAGGACCAGTACCGGCAGTTCAAGGAGGCGCAG
GGGAGGGACCACTGGGAGTGCATCAAGAACAAGGTCAGCTCCATGTTCGCCGAGCCCATC
TTCGGCGTCTTCAAGCCCGACTCCACCACCAACACGCCGCCGTCCGTCGAGTCGCAGTAG
ATCGTCGTCGTCTTCGTCGGTGTTAGCTTATGCTACTCCAGATCGTTGCTACTACTCTGA
GGATCCTTAGTTGGGTCTTGTTTTTTTACTTTGGTTACCTTCTGTCAGGATCCAACACTC
ATCATAATGCTACATTTTTTTTCTAACACATGTACACATAGTGATAGATACATGCTTGAC
AAGTATTGATTAAAATTGAACTACCTACAAGAGGTGTAGAAGTTAATAATCTCATTAGAG
ATTTTTTTCGAAAGGT
>DN64369_c0_g1_i2 len=506 path=[4018:0-29 4019:30-30 4360:31-54 4447:55-71 4406:72-97 4516:98-101 4515:102-121 4514:122-123 4513:124-140 4512:141-144 4510:145-147 4506:148-240 4502:241-247 4492:248-261 4518:262-271 4520:272-279 4522:280-303 4524:304-305 4489:306-323 4508:324-329 4504:330-343 4501:344-380 4519:381-386 4417:387-402 4366:403-404 4454:405-407 4412:408-410 4471:411-411 4451:412-435 4410:436-443 4361:444-447 4301:448-471 4291:472-505] [-1, 4018, 4019, 4360, 4447, 4406, 4516, 4515, 4514, 4513, 4512, 4510, 4506, 4502, 4492, 4518, 4520, 4522, 4524, 4489, 4508, 4504, 4501, 4519, 4417, 4366, 4454, 4412, 4471, 4451, 4410, 4361, 4301, 4291, -2]
AAAGCAACACAACCAGCGGCATCGTCTTCTTATCTTCTTGGTGTAGACAAGTTTCCGATC
TCAGTTTTCGGGACCTGATGGAGAACAAGGAGGCTCCGGCGGCGGTGGCGGAGAAGGAGT
CGACGTCGTGCTTCAAGAGGACGGTGGGGGAGGACGCGTCGCTGCTGGAGCGGGCCAAGG
ACCAGTACAGGCAGTTCACGGAGGCGCAGGCGGGCGAGCACTGGGAGTGCATCAAGAACA
AGGTCAGCTCCATGTTCGCCGACCCCATCCCCTTCTTCGGCGGAGGCGCCAAGGACCACG
GCTCCACCACCAACACGCCGCCGTCCGTCGAGTCGCAGTAGATCATCGCCGTCGTCTAGA
TGGCCTATATATCGTTACTACTACTACTCTATGAGGATCATTAGTTGGTTGGGTCTTTTT
AAAACTTGTATCGTCGTCATTATGTAAGTCTTGGATTAAACTGTGGATTTGGAGTTAATT
AAATTAGTCAGGTGAGATCGGAAGAG
>DN64369_c0_g1_i3 len=590 path=[4157:0-174 4450:175-175 4409:176-234 4516:235-238 4515:239-258 4514:259-260 4513:261-277 4512:278-281 4510:282-284 4506:285-377 4502:378-384 4492:385-398 4518:399-408 4520:409-416 4522:417-440 4524:441-442 4509:443-466 4504:467-480 4501:481-517 4519:518-523 4417:524-539 4366:540-541 4454:542-544 4412:545-547 4471:548-548 4451:549-572 4179:573-589] [-1, 4157, 4450, 4409, 4516, 4515, 4514, 4513, 4512, 4510, 4506, 4502, 4492, 4518, 4520, 4522, 4524, 4509, 4504, 4501, 4519, 4417, 4366, 4454, 4412, 4471, 4451, 4179, -2]
ATCTCTTTCTCTGTTTCTTTCTTTCTTTTCCCGTACTCCAAGGCCGGGACGGACCCTGCT
TCCTCCTCCTCAAGACACCCCGACCTCCCCCCCTGCATATAAGTAGCCACGCCCCCGCAG
CCCCCTGGCCACCAAAGCAACACAACCACAGCCACAACCAGCGGCATCGTCTTCTTCGTG
TAGACAAGTTTCCCATCTCGGTTTTCGGGGCTTGATGGAGAACAAGGAGGCTCCGGCGGC
GGTGGCGGAGAAGGAGTCGACGTCGTGCTTCAAGAGGACGGTGGGGGAGGACGCGTCGCT
GCTGGAGCGGGCCAAGGACCAGTACAGGCAGTTCACGGAGGCGCAGGCGGGCGAGCACTG
GGAGTGCATCAAGAACAAGGTCAGCTCCATGTTCGCCGACCCCATCCCCTTCTTCGGCGG
AGGCGCCAAGGACCACGGCTCCAACACCAACACGCCGCCGTCCGTCGAGTCGCAGTAGAT
CATCGCCGTCGTCTAGATGGCCTATATATCGTTACTACTACTACTCTATGAGGATCATTA
GTTGGTTGGGTCTTTTTAAAACTTGTATCGTCGAGATCGGAAGAGCGTCG
>DN64375_c0_g1_i1 len=223 path=[5017:0-42 5425:43-59 5382:60-60 5332:61-84 5421:85-117 5376:118-141 5322:142-156 5063:157-174 5064:175-175 5065:176-183 5066:184-222] [-1, 5017, 5425, 5382, 5332, 5421, 5376, 5322, 5063, 5064, 5065, 5066, -2]
GCAAGCCCAAGGTGGCCGCCTCCAGCAGCCCGTGGTACGGCTCCGACCGCGTGCTCTACC
TCGGCCCGCTCTCCGGCGACCCCCCGAGCTACCTCACCGGCGAGTTCCCCGGCGACTATG
GCTGGGACACCGCGGGGCTGTCCGCCGACCCCGAGACCTTCGCCAAGAACCGGGAGCTGG
AGGTCATCCACTGCCGCTGGGCCATGCTCGGCGCCCTGGGCTG
>DN75025_c1_g3_i1 len=426 path=[1841:0-109 1842:110-115 1843:116-121 1890:122-157 1913:158-164 1912:165-188 1910:189-233 1915:234-236 1918:237-243 1882:244-264 1916:265-270 1919:271-281 1724:282-425] [-1, 1841, 1842, 1843, 1890, 1913, 1912, 1910, 1915, 1918, 1882, 1916, 1919, 1724, -2]
AGCAGAGCACAAATTTTTTGCAATATGAATCACAATAGTAAATCAGATTGAAGCAGCAAC
ATATCATTTCTTCAGATATTTCAGAGGGACTAGCATTGTTGAACAGAGTTACTTCAGATC
TGAAGTAGACTGCTGAGAGCACATTTTCTTACAAGACGACAGTCGGAACATAATCTAACT
ACAGGGAAACATCGATTCATCACACACCACGAGGAACCAGAAAAGAGGGGGACTCGCAGA
GAAGAAGGCAAGAGCCTAGGAAGAGGTGAACTTGGTGACGGCTTTGGTGCCCTCAGAGAC
GGCATGCTTGGCGAGCTCTCCAGGGAGGACGAGGCGGACCGAGGTCTGGATCTCCCTGGA
GGTGATGGTGGGCTTCTTGTTATACCGGGCGAGCTTGGCGGCCTCGCCGGCGAGCTTCTC
GAAGAT
>DN75025_c3_g8_i1 len=254 path=[11145:0-31 15195:32-37 14737:38-49 14966:50-58 15179:59-73 15323:74-79 14942:80-97 15152:98-109 14679:110-133 15401:134-146 15282:147-148 15098:149-160 14859:161-163 14591:164-166 15046:167-175 14806:176-178 14537:179-184 15005:185-185 14773:186-202 14504:203-217 13591:218-223 13592:224-224 13593:225-253] [-1, 11145, 15195, 14737, 14966, 15179, 15323, 14942, 15152, 14679, 15401, 15282, 15098, 14859, 14591, 15046, 14806, 14537, 15005, 14773, 14504, 13591, 13592, 13593, -2]
GACATCGGCATCTCCTCCAAGGCCATGTCCATCATGAACTCCTTCATCAACGACATCTTC
GAGAAGCTCGCCGGTGAGTCGGCCAAGCTGGCCAGGTACAACAAGAAGCCTACCATCACG
TCCAGGGAGATCCAGACCTCCGTCCGCCTCGTCCTCCCCGGCGAGCTCGCCAAGCACGCT
GTCTCCGAGGGCACCAAGGCTGTCACCAAGTTCACCTCCTCCTAGACTCATGCGCCCGTC
CCCAGATCGGAAGA
>DN75029_c0_g1_i5 len=1579 path=[9425:0-243 9426:244-252 9427:253-263 10157:264-274 10140:275-287 @10117@!:288-566 10198:567-584 10040:585-592 10182:593-608 10176:609-647 10168:648-671 10155:672-689 10114:690-707 10199:708-713 10209:714-730 10136:731-731 10080:732-754 10154:755-815 10175:816-839 10167:840-882 10153:883-932 10134:933-947 10077:948-971 10110:972-1002 10133:1003-1026 10075:1027-1027 10193:1028-1028 10188:1029-1052 10181:1053-1058 10173:1059-1082 10165:1083-1111 10150:1112-1144 10128:1145-1152 10106:1153-1176 10072:1177-1227 9967:1228-1248 9479:1249-1254 10071:1255-1255 10020:1256-1286 10203:1287-1310 10213:1311-1353 10125:1354-1377 10100:1378-1392 @10066@!:1393-1578] [-1, 9425, 9426, 9427, 10157, 10140, 10117, 10198, 10040, 10182, 10176, 10168, 10155, 10114, 10199, 10209, 10136, 10080, 10154, 10175, 10167, 10153, 10134, 10077, 10110, 10133, 10075, 10193, 10188, 10181, 10173, 10165, 10150, 10128, 10106, 10072, 9967, 9479, 10071, 10020, 10203, 10213, 10125, 10100, 10066]
ACCAGAACTAACAAAAATCCTAGTGTCACACATCAGTGAAAATGAAACCTTTCTCCTGGA
ATGTCGAAATGAACTTAAAAAATTATCAAAGGTAGCGCAAAGAGAAGTACATTTGGAGTA
TGCACAATAGTTCCCAGCCCAGTATGATCCCTGTTACCTTTTCAGCTTTACTCTTTGTAG
TGTAATAGCAATGTTGCCACAAGTCCCCCAATGCCTGACCACCACACTGGGCATAAACAA
GATAGTTTGTAACTGATCACATGTCAAAAAAAAAATCACCAGATGATTTCACCAAACTAA
TACTTTGCTTCTTTTTCCCTGAGCAATCAATCAACACTACATGCTATATCAAAATTTCAA
TGGTATACAATATAGTCCTGCAACCTAATCATCCACAGAAAACAACATTCTTTGAGCATG
TATGAGTACAGGTGAGCCTTGCTTAGTTCTCTCTACAATCTGTTGGATGAGCATCTCACT
ATCGTGGTCATCCTCGTCGCCCGACTCGTCTCCATCGCTCTCTTGAGCTCTGTTAGGGTC
CCCACTGTTCACAACCTGCTCCCAAGCGCTGTCCTCTTTCAGCCCCGTAGCACTCTCATC
TTCCAAGCCCCAGATCAAGCTGCGGTCCACTGCATAATCTTCATTTACCTGAGGCTTCCC
GTTTGTACTTGTGGTGCAAGGGGAGTCGGCAATTCTCATGAATTCTTCGTAGGCTTCATC
GTAGGCTTCTAGTGCGTCTCCAGCTAGATTTAGACAGAACGGTTCGGCGGAGGAGCTAGT
TTCTTGTATAAACAATGGGCTATCCTGGTTGGAGGACGAACCTGAATCACTGTTTGAGCA
TGTCCGTTCAGAGAAGACTCGCTGTCTTGCCATTATGTGCAGTTGCGCCTGCTTCTGGCT
CTGAGCAAGTGCTGTCTCAAGCTCCTTGATTCGGTCTTCCAGCCTATGTTGGATCACCTT
GTGGAGACGGAGACTGAGATCTCTAGGTGAAATAGGATAGTTTGTCTCATGTGTGTAATC
TGAGGAGCTTTGTCTGCTGTCTCTGCCATGGTCACTATCACTGCTGTAATCAGCAATGTC
ACGACGAATCATGTCGCTCTTCAGTTCCCCCTGAACAATATCTCCAATGAACTCATCATC
GATCTAGAAATGTGGAATTCTATTTAGTGTGCTTGTAGGCTGTAGCCTAATTAAGATGTC
ATGCATAACATTTTGATACGAGATTGTTGTTACCTCAATCAAGTCAAACGGTTCTTCTTC
CAAGTGGTTTGAAGTGATATTTAACTCCAGCCTCGCAAGCTCGGCTTCAAGTTCTGCTTC
AATTTTGCTCATTGACATTGAATCAGGGGTGTGACCTTTGATATTGCCATCATCTAGTTC
ACCAGACGTTTCATTAGGCAATTCCTTCACGGTTAACCCCTCTTTCATCTCCAGCTCATC
TTGCAAATCCTGAACCAAGTTCTCCATTCGCTTCAGTGTGCCGTTCATCGAATCAAGATC
TTTTTTGCTTGATAGAGAGGAAGATATAATACCAATGCCAACCCCACTGGAGAACATGAG
CATTCGTTCAAGTAAACCT
>DN75017_c1_g3_i5 len=1331 path=[14934:0-93 15502:94-117 15404:118-118 15277:119-138 15490:139-177 15386:178-195 15259:196-385 14226:386-388 14227:389-401 14228:402-425 15633:426-435 15615:436-450 15581:451-483 15538:484-512 15351:513-641 15458:642-660 15216:661-673 15347:674-722 15574:723-747 15533:748-778 15642:779-781 15629:782-805 15608:806-841 15573:842-885 15660:886-893 15673:894-934 15680:935-936 15686:937-938 15446:939-976 15335:977-1006 15526:1007-1018 15442:1019-1035 15326:1036-1086 15187:1087-1098 15435:1099-1122 15626:1123-1126 15605:1127-1179 15569:1180-1187 15524:1188-1229 15663:1230-1241 15314:1242-1265 15521:1266-1269 15426:1270-1276 15665:1277-1296 15166:1297-1322 14610:1323-1330] [-1, 14934, 15502, 15404, 15277, 15490, 15386, 15259, 14226, 14227, 14228, 15633, 15615, 15581, 15538, 15351, 15458, 15216, 15347, 15574, 15533, 15642, 15629, 15608, 15573, 15660, 15673, 15680, 15686, 15446, 15335, 15526, 15442, 15326, 15187, 15435, 15626, 15605, 15569, 15524, 15663, 15314, 15521, 15426, 15665, 15166, 14610, -2]
ACCAAACTGTGCCATCTTCAGATGGACCATCCACTTGTGCATCATCATCATCTGCTGGTG
GTGGTGAGAACTGAGCTCCAGGAGCCCCGCCATTTCTATCTGATGTGTTTCAGAATCTGT
AGTAGAACTGCAGCCGAGCCCCTCCTGACAATGGAGGAGAAGGAGGAGCGACCGGGGAGC
ACCTGCAGCGGACGCAGGAGGAGTGACGGGGGAAGCGCCGCATCGAGCGCCTGTTGCTGG
CACTCCTCGGCCGCGCGCACCGCCTGGCCTTCGACTTGGCCGAGCCCCTTGAGCAAGTCG
GGGTCAACCAGGACGCAGCCGGTGGCAACGGCACACATCGCCCGGCCTCCTCCCGTCGAC
GTGCAGCCGGTGGCGATGGCGAACATTTAGCAAAAGAAAAAATCATAGCACTAAAGTGGA
AAGGAGAGAAAACATGAAAGTATTGTTTAAGAAAAGCAACATGATGCAAAGTTCTCATCC
TTGATATATGAAATCGGCTTTAGAAGTATTACCCCAAACACAATACAAAATCGACAACTC
CTTGATATATGAAATCAACAACTCCCACATATGATATCACTAATTAAACGGTGCTGAGAG
CCAAAAATTAGTGCAAGCGTGTCTAAGTCAGCGATCCAGCGTCTGGGAAATATGTAGGTG
CAAGAAGAATATACATATGGTTCAGTACAAAGCATAATACGTAAAGTAACAGTGGTTCGA
TAGAATTAAGATGTAACTTGACAATATAGTCAACTGTGTACCTTGAACATGGATCTTCAG
AGTTTAGTAAGGCAATAGGTTTCTCATATTTGTGATTACGTAGGAAGGTAAAAGGAAGTG
AATGTACATTATCAGTGAGAGTGAAGGACCATGTATATGTGAAGCGATTATCAGGATGAT
GTTGAGCGTCTAACCTCTGTTTCAATTTCTTGGAGTGGGCTGTTCTCAGGTGGAGTGAGC
TGACTTTGTTCGGTCGTTACTAACTGCATTTCCTCAGATCTGGCAGATAGTTCTTCTTTC
AGTGTAACTGCACGCCTTTCGAAAGCTTTCCTGCCCAATAGCACATGTATGTCGAATGGG
TCCATTTTAAGTTCCACCCCAGTGGTACCACAGCCATGACAGATACACAAAGATGCGCCA
AATGGTACTGCCCTGACGAAGCTCCAACAAAGGACCGAAATCAGCTGCGTATCCAAAAGG
ACCAGATATGTATGTCGAATGGGTCCATTTTAAGTTCCACCCCAGTGGTACCACAGCCAT
GACAGATACATAAAGATGCGCCAGATGGTACTGCCCTGATGAAGCTCCAACAAAGGACCG
AAATCAGCTGC
>DN75001_c1_g1_i2 len=913 path=[3391:0-66 3392:67-72 3492:73-124 3480:125-137 3496:138-180 3499:181-240 3478:241-306 3495:307-330 3503:331-345 3463:346-354 3486:355-369 3501:370-378 3498:379-402 3502:403-438 3500:439-469 3497:470-473 3493:474-548 3483:549-581 3504:582-582 3456:583-600 3482:601-616 3471:617-653 3455:654-722 3398:723-724 3481:725-737 3470:738-821 3382:822-912] [-1, 3391, 3392, 3492, 3480, 3496, 3499, 3478, 3495, 3503, 3463, 3486, 3501, 3498, 3502, 3500, 3497, 3493, 3483, 3504, 3456, 3482, 3471, 3455, 3398, 3481, 3470, 3382, -2]
ACGGGGCGACGAGCAGCTGCATGCTGGGGCCGGGCAACTTCACGGGGGACGAGCTGCTGT
CGTGGTGCCTGCGGCGGCCGTTCGTGGGGCGGCTGCCGGCGTCGTCGTCGACGCTGGTGA
CGCTGGAGAGCACGGAGGTGTTCGGGCTGGAGGCGGCGGACGTCAAGTACGTGACGCAGC
ACTTCCGCTACACCTTCACCAACGAGCGGGTGCGGCGGAGCGCGCGCTACTACTCGCCCG
GGTGACGCACCTGGGCCGCCGTGGCCGTGCAGCTGGCGTGGCGCCGCTACAAGCACCGCA
AGACGCTCGAGTCGCTGTCCTTCATCCGCCCGCGCCGCCCGCTGTCGCGCTGCTCGTCGC
TCGGCGAGGAGAAGCTCCGCCTCTACACCGCCATCCTCGCCTCGCCCAAGCCCAACCAGG
ACGACGACTTCTCCTTCTAAGTTCTAATCTAGCCTGCCGATTACCGTCAGCTGCGGTCCT
GCGGATGATGTATCTGATGAGGATCTCTTTGCCGCTCTTGCGCACAAGACACGGGGATAC
TCTGCCTCAGTGCCTCTGTGTGCCTGCTGCTGCTGCTGCTGGCTTTGTTGTACAGAAGAA
GTGAGCTGCAGCTAACGAGCCATACTGTGTCTGCTCGCAGAACATGGGGATATGAATTAT
GAATGTCAGACAGTACTATGAATGTCAGACAGTACTAGTAGTGTTTACGAAGCAAATTGC
GTTTCGACGTCCGACCAAATAGGGTTGCAATGAAAAATGTAGCAACAAGGTCGTTGTAGT
ACAGTGGTAAGAGCATCTACAGCCAGACTTGGCAAATCCGACCCCTCAAACACCCGCGGA
CACGCAGGGCGCGTCCGCGGACAGTGACCGATCACCCCTCGAAAAACGCATTCCACATCC
GTACATCTCAAAT
>DN75001_c2_g2_i3 len=702 path=[3870:0-141 3871:142-165 4070:166-200 4067:201-241 4076:242-251 4081:252-265 4084:266-278 4086:279-291 4019:292-326 4074:327-368 4072:369-436 4066:437-466 4077:467-468 4016:469-488 4075:489-490 4073:491-508 4071:509-509 4068:510-521 4063:522-528 4055:529-545 4043:546-546 4027:547-552 3959:553-556 4079:557-568 3738:569-592 4026:593-597 3957:598-676 4080:677-677 3706:678-701] [-1, 3870, 3871, 4070, 4067, 4076, 4081, 4084, 4086, 4019, 4074, 4072, 4066, 4077, 4016, 4075, 4073, 4071, 4068, 4063, 4055, 4043, 4027, 3959, 4079, 3738, 4026, 3957, 4080, 3706, -2]
GCTCCGTCTAGGCATAGCTTTGATCTTGCATGACTTTGTCTTTTGCAGGCGTGATCATTT
TCTGTGTGTGTTGTGTTGCTGTTGTGCATCTTAATTATGCAGAGAGGCCGGGTATGTACT
TATTATGATTGTATCCCTTGACACTACATTATGAATCAATAAAAAACACCCTTTATCGAA
AAAATGGCTACTAGATCAGATACACATACATACTTCCTTAACGAGTAGTCCAATGCTAAT
TAGCTTGGACAATCAATCCATTGTAAGTGGAAAGAAGCTGCGGCTGCGCTACTGAGTACA
GTTGGTACAGATACAGTCGACGGCCCGGCCGGCCATCATGGTGGAGGGGCGGAGCGGCAC
CTCTGCTGCTGCTGCTGCAGCTTCTGCTGGAGAGTGCTCCTCCTGCTTCTGTTGCTGCTG
CTGCTGCAGTCGGGGACGGCTACCTTCGCCGCCTTCGCCAAACGATCCTTGATGAAGTCC
TCCTCCCGCTGGATGAGCATCCTGTTCTCCCGGCGCAGCTGCTCCAGCTCCTGCTCCATC
TCGTTGGCGTGGGCCTGCTTCCGCGCCCGGGACCGCGCCGCCGACTCCCGGTTCTTGAAC
ATCCGGCGCTGCCGCGGGTCGCCGCCCACCGCCGGCTGGACCACGGCCCTCCTGCTGCCG
CCTCCGGACGCGGAGAAGACAAAGTAGATCGGAAGAGCGTCG
>DN75065_c1_g5_i5 len=592 path=[5346:0-48 5553:49-94 5580:95-122 5577:123-123 5572:124-136 5564:137-138 5552:139-147 5570:148-166 5562:167-177 5550:178-191 5585:192-192 5568:193-205 5559:206-231 5579:232-261 5575:262-329 5545:330-353 5526:354-360 5593:361-393 5596:394-396 5598:397-398 5541:399-419 5522:420-431 5488:432-435 5433:436-448 5380:449-554 5142:555-591] [-1, 5346, 5553, 5580, 5577, 5572, 5564, 5552, 5570, 5562, 5550, 5585, 5568, 5559, 5579, 5575, 5545, 5526, 5593, 5596, 5598, 5541, 5522, 5488, 5433, 5380, 5142, -2]
GCGGCGTCAGGACACGGGAGGCCTGCTGCTTGGGGAAGGCGAGCTCGCCGCCCTGCTGCT
CCTCCCTCGCCGCCGACCTGAAAGACATGACCGCCGGCGCGGCCCCGGCCCTGCTAGCGA
AGGACCAATCCATGGGCGGTACTCCTCCTCCCCCGAAGTAAGCTGACTCCTTTCTGGTGG
CGTCGTCCTCGGCGGCGGCGCGCTGGCGCTGCTGCAGCAGCAGCTGCTCGTGGCCTATCG
CGCCCAGGAAGTCCCTCTCCATCCAACCGGCTCGGGAAAGGAGGCCGCGGATTTGCCTCC
GATAGACGAGGAATAAACGGATTTCGTTTCGCTCCCCCCCTCCTGAACCTTCCTTCCTCT
CCTCTGACGGACTCTCTCACTGCTAATACTACTCCTCCCTCTGTGAACAAACGGATGATG
ACGACGACGATGCTCTTGACCGCGCTACCTTTCCCTTCCTGCCCCTCTCTCTAGTATGTA
TACTGCTCCAGTGTTCCTAGCCTAGCCTCCTAGGGGGTGTGCGTGCGCTTGTGGTGCCAC
TAATTGCTTATTTATTTTCGGGCGAGGAGGTTAGATCGGGCTGGAGATGATT
>DN75022_c0_g3_i1 len=736 path=[8611:0-89 9713:90-156 10111:157-158 10088:159-174 10164:175-198 10178:199-205 9921:206-247 10210:248-251 10107:252-264 10084:265-297 10169:298-303 10183:304-306 10000:307-330 9775:331-341 9893:342-393 10100:394-396 10074:397-399 10039:400-406 10174:407-407 9872:408-431 10186:432-441 10194:442-451 10201:452-465 10208:466-466 9605:467-475 9957:476-490 9848:491-499 9730:500-597 10176:598-598 10069:599-622 10030:623-652 9954:653-656 9845:657-673 9726:674-694 9585:695-718 8898:719-735] [-1, 8611, 9713, 10111, 10088, 10164, 10178, 9921, 10210, 10107, 10084, 10169, 10183, 10000, 9775, 9893, 10100, 10074, 10039, 10174, 9872, 10186, 10194, 10201, 10208, 9605, 9957, 9848, 9730, 10176, 10069, 10030, 9954, 9845, 9726, 9585, 8898, -2]
AGTAAGAATTCAGTATTCTAACATGAACACTGACATGACGGACTTACGGCCATCGTCGCA
AGCAACTTAAGATACAGTACAGAAGAGGAAGAAAAGGCATGGGACTCCAAATAGCTGGAC
ACCCAACTCACTTCGGCAGTCGAATCAAAATTACACATGATATATAATTGGTCTGGTACA
TCCACTCCAAACAGAGGTTTCCAAATGACTTGCGAATCAGCGCGAAACTACTACGGTACA
CAGGCGCCCCCCACAGGACCGCGTCTAAATAGCACATATATACAGGAGTTCTATGAACAC
TTTCGCTTGAAACGCACCACTCAGATTTAGACCGGGGCTTTGAATGGGGGGGAGCCAGGA
TATTGCACACCACATCGGAGAAGTATCACGACAATCGTTTCTCTTATTATGACGGTGACA
AATGACAATGGTGGGAACCGACGAACCTAGAACGTGATGAGGCTTGCGATCACGAGAAAG
CCGACCAGGATGAGCAGCGCCTTGAGGTACACGTCCGCCTGCTGCTGCTGCTGCCCGGGC
GGCGCGTGCCGGGGGGCACCGGCGTGGGCATGCCCGCCGTGGAAAGCATGCCCGTGGCCG
TGGCCATGGCCGTACCCATAGGGGAACCCAGCAGGCTGCCCGTACGCGGTCGCGTCCGGG
AATCCATGCACCTGGAAGCTCAGCAGCGGGAACAGACCGCCGAACGCGGCCGAGAAGGTG
TAGTTCCCCCACCGCG
>DN75092_c0_g3_i1 len=1685 path=[9548:0-66 10304:67-74 10260:75-77 10195:78-101 10301:102-125 10258:126-139 10380:140-153 10377:154-183 10370:184-186 10361:187-191 10346:192-204 10325:205-215 10383:216-217 9975:218-251 10288:252-295 10238:296-365 10169:366-383 9970:384-407 10082:408-428 10286:429-443 10237:444-467 10168:468-482 10384:483-506 10394:507-507 10402:508-508 10079:509-612 10385:613-613 10322:614-696 10284:697-714 10387:715-720 9961:721-744 10379:745-745 10375:746-746 10368:747-763 10359:764-787 10343:788-788 10320:789-794 10281:795-803 10230:804-818 10156:819-861 10066:862-974 10389:975-979 10397:980-1003 10403:1004-1023 10342:1024-1054 10319:1055-1064 10279:1065-1088 10225:1089-1116 9938:1117-1137 10278:1138-1147 10224:1148-1171 10148:1172-1209 10277:1210-1233 10223:1234-1242 10390:1243-1266 10398:1267-1268 10404:1269-1292 10408:1293-1304 10410:1305-1306 9933:1307-1328 9652:1329-1329 9653:1330-1330 10055:1331-1463 10391:1464-1487 10399:1488-1528 10405:1529-1529 10318:1530-1553 10275:1554-1584 10221:1585-1607 10141:1608-1625 10050:1626-1648 10316:1649-1660 10273:1661-1684] [-1, 9548, 10304, 10260, 10195, 10301, 10258, 10380, 10377, 10370, 10361, 10346, 10325, 10383, 9975, 10288, 10238, 10169, 9970, 10082, 10286, 10237, 10168, 10384, 10394, 10402, 10079, 10385, 10322, 10284, 10387, 9961, 10379, 10375, 10368, 10359, 10343, 10320, 10281, 10230, 10156, 10066, 10389, 10397, 10403, 10342, 10319, 10279, 10225, 9938, 10278, 10224, 10148, 10277, 10223, 10390, 10398, 10404, 10408, 10410, 9933, 9652, 9653, 10055, 10391, 10399, 10405, 10318, 10275, 10221, 10141, 10050, 10316, 10273]
TGGCGATCACCTTGTCCGGCGTCGGCAGGTTGTTGGCAATCATGCCGTAGTTCACACCAA
TGGCGCCTTCAGCCCCTGCATTTGCACATGAGAAAATATTAATTTTTGTTGCTAAGGAGT
AGGTCGACAACTAGGCTAACACGAACTGACACCCCAGTTTCGTAAAAGGAATGGTTCTAG
CCACACGAGAGACGAATTAATCGTGACCGCAAAAGTTCCCAGTTTAGTCTACACAGCTAA
CCTTTGTGTAACATTTTTCCTGCCTAGGACTTGAAATGGGCCAACCCTACCATGTATCCA
TTCAACTTTAGGTGAGCATGCAATGGATATATACACTTTTTCAACTCGGTGTCAAGTGTC
AACAGTATCAGTCGATGTCACGGTTGAAGTCAGAGACATGGTTGAGAAAAAAGAAAAGGG
CAAGTTGATGCATGCGTCATGGTCCAAACATTTCGCTTTCAACAAGAATTTTTCTAATGC
AGTGATGTTCACTCTTCTTGCAATTAATTATTGCAGCGTATAGGGGGCTATTGTGTTTAT
ACCAATGGCTTAATGGTCTTGTCTAGATTCATAGCTGCCTAATTAGAGTTGGTCCATAAG
CTCAAGTATGAGATTGATGCATTGCATGAGAATCAAGTTGTCAGCCAGGAGTATGCATAT
TGCTCTTGTGTTTCAATATGGAAATGATGCTATCTAGTGCAACAAACTTAGTTTTGACTT
TAGGCTTAGGCTGTTTGATATGTGCAAATGTAGACAAATTAGAGCAGTAGGTTCATGAAA
GCTCAAGGATAAGATACATGATGACGCATGGGGATCAACTTGTCAGCAAAGACTACAATC
TTTCTTGCCTATTGTGCTTTTGCATATAGAAACGATGCTGTTTAGCACAACAAACATTTG
ACTTAGGCTTAGGGAAAAGAGAGAAGCCTTTCGTTCTTTCATTGTCAAATTTGGATGAGA
TTAACAAGTAATCACGTTTGATTTAAACATCGCCGCAAAAGTGGGTTACCTTTGGACGTC
ACGCAGAAATATGATTGGCAGAATACTCTATTGGGTCGAGATGCAACCGCTACTAATACA
AAATAAATGACAATCAAAGATTCATAATGTCTTTAGGTAGGCCTGGCCAAACCTGTGCTC
ACTAATCTATTGGCCGACATGTTTGCATCGCAAGCATGATTCATGGTGAGAACAGAGTTG
GTCTAGGCACACCTATTTTGGTGCATCATTCATATCCAGTAGTATAAACTATGTTTGCAG
TTTGCAGTTTCTGTTCAGACAGGCAGGGGCGCCCCTTAATTTAATCGAAGGTTTGCGGAA
TGAGATAACCAGATGTGATTAGCCAACTAAAAACTGATTGCTTTTGTTTAACATGCAGCT
GTGGAGTTGCATAAAGAAATACCAGCCGTAATGGAATACAATACTCCATATAATAATGAA
AGCAATCATCCAAATCATGCATGCGTTGTTGTTACCCTACCAGGATTATATTCTTTACAG
AAACCCCACCAAGAACACAAGGAATAATTAGGCCTGACAACCACCGCCTCTACGGCTCTA
CTGACTACCTACACCACAAGCCATAATTAATGGACGCAAGCATTTTGGCCGTTGGCGCCA
TCTTTACCTCAAGGATCCTCTCCCTCCAATAAACAGAAATCCTTTATCCTAACCAGGGTG
CAACC
>DN75092_c0_g3_i5 len=534 path=[9291:0-35 10402:36-36 10285:37-38 10236:39-39 10166:40-63 10077:64-137 10386:138-161 10395:162-193 9960:194-214 10162:215-307 10073:308-308 9955:309-314 9679:315-323 9680:324-337 9951:338-504 10389:505-509 10397:510-533] [-1, 9291, 10402, 10285, 10236, 10166, 10077, 10386, 10395, 9960, 10162, 10073, 9955, 9679, 9680, 9951, 10389, 10397]
CGCTCTTCCGATCTGTTCACTCTTCTTGCAATTAATTGCAGTTTAATTTGTAGCGTATGG
GGGTCTATTGTGTTTATACCAATGGCCTGATGGTCTTACCTAGATTCATAGCATCTCGAG
GATATGCTACATGGTGATTCATGGGAATCAAGTTGTCAGCTACGAGTATACATAAACCTT
CTTTCCTCTTGTGTAATATGGAAATGATGCTTTCTAGTTCAGCAAATTTAATTTTTACTT
TGGGCTTAGGGAGTTTGATATGTGCAAATATAGACAAATTTGAGTAGTAGGTTCATGAAA
GCTCAAGGATAAGATACATGATGATGCATGGGGATCAAGCTGTCAGTAAAGACTACAATC
TTCTTGCCATTTAGAAAGGATGCTATTTAGTACAACAAACATTTGACTTAGAGCTTAGGT
TGTCAACATTGGCAAACAGGCGGAAAAAGAGAGAAGCCTTTTGTTCTTTCATTGTCATAT
TAGGATGAGATTAACAAGTAATCACGTTTGATTTAAACATCGCCGCAAAAGTGG
>DN75048_c0_g1_i3 len=3021 path=[10947:0-53 11535:54-81 11462:82-82 11678:83-127 11717:128-154 11701:155-187 11677:188-210 11644:211-234 11700:235-235 11676:236-273 11643:274-297 11597:298-325 11528:326-349 11452:350-421 10984:422-445 10985:446-475 10986:476-499 11527:500-619 11763:620-643 11777:644-658 11450:659-697 11699:698-709 11595:710-733 11675:734-783 11764:784-790 11523:791-814 11778:815-820 11790:821-823 11698:824-844 11674:845-859 11591:860-883 11640:884-1051 11765:1052-1075 11779:1076-1135 11518:1136-1166 11439:1167-1171 11588:1172-1195 11799:1196-1196 11513:1197-1216 11672:1217-1249 11512:1250-1294 11715:1295-1310 11696:1311-1342 11669:1343-1411 11508:1412-1435 11630:1436-1442 10962:1443-1471 11507:1472-1579 11768:1580-1603 11781:1604-1609 11667:1610-1678 11629:1679-1699 11714:1700-1723 11769:1724-1754 11694:1755-1778 11744:1779-1795 11661:1796-1816 11620:1817-1858 11737:1859-1860 11726:1861-1862 11711:1863-1879 11689:1880-1884 11656:1885-1886 11614:1887-1892 11724:1893-1897 11709:1898-1906 11654:1907-1938 11611:1939-1962 11544:1963-1997 11471:1998-2029 11382:2030-2053 10967:2054-2054 10968:2055-2078 11378:2079-2123 11296:2124-2147 @11648@!:2148-2462 11604:2463-2730 11537:2731-2770 11463:2771-2859 11371:2860-2883 11170:2884-3020] [-1, 10947, 11535, 11462, 11678, 11717, 11701, 11677, 11644, 11700, 11676, 11643, 11597, 11528, 11452, 10984, 10985, 10986, 11527, 11763, 11777, 11450, 11699, 11595, 11675, 11764, 11523, 11778, 11790, 11698, 11674, 11591, 11640, 11765, 11779, 11518, 11439, 11588, 11799, 11513, 11672, 11512, 11715, 11696, 11669, 11508, 11630, 10962, 11507, 11768, 11781, 11667, 11629, 11714, 11769, 11694, 11744, 11661, 11620, 11737, 11726, 11711, 11689, 11656, 11614, 11724, 11709, 11654, 11611, 11544, 11471, 11382, 10967, 10968, 11378, 11296, 11648, 11604, 11537, 11463, 11371, 11170, -2]
ACCTTTTCGTCTTCACTGATCAACCCCACGCTCTCGGTTTCCTTTCGTCTCGTCCCGTTC
CGCCGTCCCGTGCCGGACCGCCCCACCCACCATTCCCTCCTTCTCCCCGGAGCAGTTCAC
AGTCTCCACTCCACCTCCTACCTATAAATTTCCTCCTCACCACCCTTCCTCGTCCTGTCC
TCTCTCCTCCCCTTCCGCAATCCCCTCACTTGGTAGTACGTTCGTACGGTGAATCGACCT
TCTAGAATCAAGCCAGGAAGGAGCCCCCCTCCCGCCATGGCGAGCTTCGCGAGGAAGGAG
CACCAGTTCCTCGCCGAGCTCGGCCTGGCGCCGCGCAACCCGGGCTCCTTCGCCTGCGGC
GCCTGGGGCGGCTCGGGCCCCGTCGTCACCACCACCAACCCCACCAACAACGAGGTCATT
GCGGAGGTCGTCGAGGCGTCCGTGGACGACTACGAGAAGGGCATGAGCGCCTGCTTCGAC
GCCGCCAAGACATGGATGGCTATTCCGGCTCCGAAACGAGGAGAAATTGTTAGGCAGATT
GGTGATGCACTGAGGGCAAAGCTTCATCACCTTGGCAGACTTCTGTCACTCGAGATGGGG
AAAATTCTCCCTGAAGGAATTGGGGAGGTTCAGGAAATTATTGACATGTGTGATTATGCC
GTGGGGCTAAGTCGTCAGCTAAATGGATCCATCATACCATCTGAACGCCCGAACCATATG
ATGATGGAGGTCTGGAATCCGCTTGGAGTTGTTGGTGTCATCACTGCATTCAATTTCCCT
TGCGCCGTGCTCGGTTGGAATGCTTGCATTGCTTTGGTCTGCGGAAACTGTGTTGTGTGG
AAGGGTGCTCCAACTACTCCATTGATCACTATTGCAATGACTAAAATAGTGGCTAGTGTA
TTTGAGAAGAACAACTTGCCAAGTGCAATCTTCACAGCTTTTTGTGGGGGTGCTGAAATT
GGCCAAGCAATTGCTCTTGACACAAGGATACCTTTGGTTTCATTCACAGGAAGTACAAAG
GTTGGTCAAATGGTTCAGCAACAGGTTAGCGCGAGATTTGGTAAATGCCTTCTTGAACTT
AGTGGGAACAATGCCATTATTGTCATGGATGATGCAGACATTCCACTAGCTGTGCGGTCT
GTTTTGTTTGCTGCTGTTGGCACAGCAGGACAACGATGCACTACATGTCGTAGGCTGCTT
CTTCATGAAAGCATATATCAAACATTTCTTGATCAACTTGTTGAGGTTTACAAACAAGTC
CGTATTGGGGACCCTATGGAAAAGGGCACCTTGCTGGGACCACTGCACACTACTGCATCT
AAAGAAAGCTTTTTGAAAGGCATCCAAAATATCAGATCCCAGGGAGGAAAAATCCTTCTG
GGAGGATCTGCTATTGAATCAGAAGGGAACTTTGTTCAACCAACAATTGTGGAAATTTCA
CCTTCTGCGCCAGTTGTGAGGGAAGAATTGTTTGGTCCTGTCCTTTATGCCATGAAATTT
CAGACCCTGAAGGAAGCAATTGAAATCAACAATTCTGTTCCTCAAGGATTGAGCAGTTCT
ATATTTACAAGGAAACCAGACGCTATTTTCAAGTGGATCGGGCCTCATGGTAGTGATTGT
GGTATAGTGAACGTAAATATACCCACTAATGGTGCTGAAATTGGTGGAGCTTTTGGTGGA
GAAAAAGCAACCGGTGGTGGACGAGAAGCAGGAAGTGATTCCTGGAAGCAGTACATGAGG
AGGGCCACTTGTACAATCAACTATGGAAGCGAGCTGCCTCTAGCACAGGGAATAAACTTT
GGCTAGTTTGGTGCTGAAGGACTGCCAGTGAAACGTCGTGCTGCAGCTTGGGGATAAGGT
GTTGCCGTGTTGAGATATCTGCAGAGTGCAGCCATCATCTTCAGGAAATTCTCGATGTGT
CGATCATTGCACCCAAATTACGACGCTGCTGCTGAGTACATATAATAAGAGATGTGTTGA
TCTCATGTATGCATTGTTCATGCCTTTTTGACATGTTTAGCCATCTGTGCTCTAGTCTAT
TAATAAACTGGAAAAGTAGCATCTCCTCTAGTGAAAGCAACATTTTCCGCATGTTACCTT
AGATCGGACCGGTCGGAATAAAAGGAGATGGTAGTGTTCAGGTTGGTGTGCAAAACGTTA
TAAATGTCCATCAACCTCTTAGTCCAATCTACAGGAAATTTGCTTGTAGGGTCCTTTTGG
TTTAAAGAAATGAACATGTCAAAATTCCTATGTTACGCTATGATTAAATAGGATTAATTC
CTGGCAAGAGGCTAGACCATTTTGATAAAATAATTACACCACAATTAGGGTTATGATTAC
TTCCATTTTGATAAAATAAAATACTTATGGCTCCACGCTCTCCTCGAGGTGCGCTTACTC
CGTGCTCTCCTTCGACCACGAGATTGATCTCAACGCCGGGCACATCTGGTGCTCCAAGGC
CCCCGTCAAGGTCGAGATCTTCGACTGGCTTCTATGGCGCGACAGGCTGAACACGAAGAC
CAACTTGCCATGCAAAACCATCTCCTCAGACTCCTCTTGCCCGCAGTGCGCGCAAACCGG
GAAGGAACTGACACACCTCACCATTTGTTGCCCCTGTGCGACGCAGGTATGGTCACTTTT
GGGACTGCCGACTCCTCGCTCCATCGACCATGTCTGGGACACTCCCACGTCGGTCGGCCT
CGACATCAACATTTGGCCTACCATCGCCCTCACCATCCTCTTGAAGTTGTGGGACTCTAG
GAATGCTCGTGTTTTCCCTAATGAGCTGCACTCGCCCCGTGACACTCTTCGAAACATCGT
TTCGGACTTTACTCTTTGGGTCCTTAGATTTAAGGACCCCATCAGCAGGGAGTGTTGCTA
TAATCTATAATGTAACACGCGCCCCTTGGGCATTTGAGTAATATATTCAGGTGGACCCCC
CCTCCCCTGCGCGCAATTGTTCAAAAAAAAAATACTCCCACTTTGTTAGCATGCTACTGA
AGACCACCAGGGCTATTACAT
>DN75000_c0_g2_i4 len=311 path=[2696:0-44 2831:45-73 2857:74-91 2873:92-95 2886:96-104 2850:105-121 2871:122-127 2818:128-131 2843:132-145 2780:146-160 2882:161-169 2840:170-184 2865:185-186 2900:187-208 2889:209-210 2877:211-250 2917:251-259 2922:260-274 2926:275-283 2695:284-310] [-1, 2696, 2831, 2857, 2873, 2886, 2850, 2871, 2818, 2843, 2780, 2882, 2840, 2865, 2900, 2889, 2877, 2917, 2922, 2926, 2695, -2]
ACACGACGCTCTTCCGATCTCAGTTACACAACATCCACAACACAAGAGGAAACAGTAAGC
AGTGAAGAGTAGCTAGCAGCCATGGCGTGCATCAATACCTTGCAGGGCTGCTCCATGTTC
AAAGGGGCCAAGACTGAGGCCAGAAGAGGTAGAGCCAGTGGTGGGAGCTTCGGGTGCCGG
GCGTCCACGTTCATGGACGGGAGCGGGCTCCGGCTCGGGCTCGACGAGAACCCCGACGCC
ATCATCTCCGGCGAGTGGCCCGAGAACTTCTCCCTCCTCAGCTACGACGACCTCCGCGCC
TACCTCCAGTC
>DN75064_c0_g2_i3 len=490 path=[5652:0-66 5653:67-90 5654:91-91 5655:92-95 5656:96-103 5657:104-112 6571:113-127 6531:128-135 6467:136-138 6564:139-149 6524:150-179 6692:180-185 6702:186-191 6710:192-192 6719:193-196 6450:197-216 6552:217-218 6508:219-220 6440:221-249 6361:250-300 6267:301-321 6587:322-340 6698:341-345 6706:346-364 6714:365-366 6501:367-374 6258:375-440 6055:441-489] [-1, 5652, 5653, 5654, 5655, 5656, 5657, 6571, 6531, 6467, 6564, 6524, 6692, 6702, 6710, 6719, 6450, 6552, 6508, 6440, 6361, 6267, 6587, 6698, 6706, 6714, 6501, 6258, 6055, -2]
CCTTCGCCGGTGCCGCCGTCGTCGGCCGCCCCGCCTCCTGGTCCCCGGCGCTGCCGCGTC
GGCCCGCCCTCCGCGTCAGGGCCCAGACCGAGCCGGATGTCGAGTCGACCAAGGAGACGA
CGAGCGCATCGACATCCTCTCCAAGCCCAAGCCCAACCCCAACCCCAAGCCCGGTGGCGC
CCAAGCCCAAGCCCAAGGCTAACCCCTCGGTCTGGGACGTGCTCGCGTTCAGCGGCCCAG
CGCCGGAGCGCATCAACGGCCGGCTGGCCATGGTGGGATTCGTGGCGGCGCTCTCCGTCG
AGGCAGCGCGCGGTGGCGGGCTACTCGACCAGGCCGGCAGCGGCGCCGGGCTGGGATGGT
TCCTGACAACCGCGGCTGTGTTTTCCGTGGCGTCTCTGGTGCCGCTGCTTCAGGGACAGA
GTGTGGAGAGCAAGTCCAGCGGCGTATGGACCGCCGACGCCGAGCTATGGAACGGCCGCT
TCGCCATGCT
>DN75064_c0_g3_i2 len=391 path=[6134:0-35 6135:36-42 6136:43-69 6343:70-93 6608:94-100 6579:101-102 6537:103-111 6601:112-165 6568:166-185 6528:186-193 6466:194-202 6563:203-223 6522:224-232 6460:233-248 6381:249-272 6285:273-283 6110:284-284 6111:285-285 6112:286-292 6113:293-307 6114:308-309 6115:310-311 6116:312-390] [-1, 6134, 6135, 6136, 6343, 6608, 6579, 6537, 6601, 6568, 6528, 6466, 6563, 6522, 6460, 6381, 6285, 6110, 6111, 6112, 6113, 6114, 6115, 6116]
CCGATCTCAACAGTCCACAACGAACCAAGTGTGATCTAGCCAGCCCCTGCTTCCTGCTGT
GAGTAATGGCAACCATGGTGGCCTTGAGCTCCTTCGCCGGTGCCGCCGTCGTAGGCCGAT
CCGCCTCCTGGTCTCCGGCGGTACCGCGCCGGCGCGCCCTCCTCGTCAGGGCCCAGACCG
AGCCGGATGTCGAGCCGACCAAGGAGGAGATGACGAGCGCATCGACATCCTCCTCAAACC
CAACCCCAAACCCGAGCACGACCCCGGTGGCGCCCAAGCCCAAGCCAAAGGCTAACCCCT
CGGTCTGGGACGCGCTCGCGTTCAGCGGCCCGGCGCCAGAGCGCATCAACGGCCGGCTCG
CTATGGTGGGCTTCGTGGCGGCGCTCTCCGT
>DN75064_c0_g2_i5 len=502 path=[5546:0-68 5547:69-71 5548:72-73 5549:74-76 5550:77-81 5551:82-100 5552:101-105 5553:106-124 6571:125-139 6531:140-147 6467:148-150 6564:151-161 6524:162-191 6692:192-197 6702:198-203 6710:204-204 6719:205-208 6450:209-228 6552:229-230 6508:231-232 6440:233-261 6361:262-312 6267:313-333 6587:334-352 6698:353-357 6706:358-376 6714:377-378 6501:379-386 6258:387-452 6055:453-501] [-1, 5546, 5547, 5548, 5549, 5550, 5551, 5552, 5553, 6571, 6531, 6467, 6564, 6524, 6692, 6702, 6710, 6719, 6450, 6552, 6508, 6440, 6361, 6267, 6587, 6698, 6706, 6714, 6501, 6258, 6055, -2]
GCCCAGACCGAGGTAAGCCTCTTGTGCCTAACTGACTCTGCCATCGTAACTTGTTTACTC
TGTACAAGTTTCAACTGGTTGTACTGACTCACGATGCTCTGCAGCCGGATGTCGAGTCGA
CCAAGGAGACGACGAGCGCATCGACATCCTCTCCAAGCCCAAGCCCAACCCCAACCCCAA
GCCCGGTGGCGCCCAAGCCCAAGCCCAAGGCTAACCCCTCGGTCTGGGACGTGCTCGCGT
TCAGCGGCCCAGCGCCGGAGCGCATCAACGGCCGGCTGGCCATGGTGGGATTCGTGGCGG
CGCTCTCCGTCGAGGCAGCGCGCGGTGGCGGGCTACTCGACCAGGCCGGCAGCGGCGCCG
GGCTGGGATGGTTCCTGACAACCGCGGCTGTGTTTTCCGTGGCGTCTCTGGTGCCGCTGC
TTCAGGGACAGAGTGTGGAGAGCAAGTCCAGCGGCGTATGGACCGCCGACGCCGAGCTAT
GGAACGGCCGCTTCGCCATGCT
>DN75064_c0_g2_i6 len=487 path=[6142:0-33 6429:34-52 6347:53-65 6495:66-68 6421:69-97 6541:98-102 6483:103-121 6623:122-136 6600:137-144 6527:145-159 6565:160-189 6390:190-193 6521:194-213 6296:214-215 6380:216-294 5784:295-297 6267:298-318 6587:319-337 6698:338-342 6706:343-361 6714:362-363 6501:364-371 6258:372-437 6055:438-486] [-1, 6142, 6429, 6347, 6495, 6421, 6541, 6483, 6623, 6600, 6527, 6565, 6390, 6521, 6296, 6380, 5784, 6267, 6587, 6698, 6706, 6714, 6501, 6258, 6055, -2]
CAGACCGAGGTAAGCCTCTTTTGCCTAACTGACTCTGCCATCATAACTTGTTTACTCTGT
ACAAGTTTCGACTGATTGTGCTGACTCACGATGCTCTGCAGCCGGATGTCGAGTCGACCA
AGGAGACGACGAGCGCATCGACATCTTCTCCAAGCCCAACCCCAAGTCCGGTGGCGCCCA
AGCCCAAGCCCAAGGCTAACCCCTCGGTCTGGGACGCGCTCGCGTTCAGCGGCCCGGCGC
CAGAGCGCATCAACGGCCGGCTCGCTATGGTGGGCTTCGTGGCGGCGCTCTCCGTCGAGG
CAGCGCGCGGTGGCGGGCTACTCGACCAGGCCGGCAGCGGCGCCGGGCTGGGATGGTTCC
TGACAACCGCGGCTGTGTTTTCCGTGGCGTCTCTGGTGCCGCTGCTTCAGGGACAGAGTG
TGGAGAGCAAGTCCAGCGGCGTATGGACCGCCGACGCCGAGCTATGGAACGGCCGCTTCG
CCATGCT
>DN75064_c0_g2_i8 len=478 path=[5757:0-66 5758:67-90 6499:91-91 6425:92-95 6340:96-103 6488:104-112 6623:113-127 6600:128-135 6527:136-150 6565:151-180 6390:181-184 6521:185-204 6296:205-206 6380:207-285 5784:286-288 6267:289-309 6587:310-328 6698:329-333 6706:334-352 6714:353-354 6501:355-362 6258:363-428 6055:429-477] [-1, 5757, 5758, 6499, 6425, 6340, 6488, 6623, 6600, 6527, 6565, 6390, 6521, 6296, 6380, 5784, 6267, 6587, 6698, 6706, 6714, 6501, 6258, 6055, -2]
CCTTCGCCGGTGCCGCCGTCGTCGGCCGCCCCGCCTCCTGGTCCCCGGCGCTGCCGCGTC
GGCCCGCCCTCCGCGTCAGGGCCCAGACCGAGCCGGATGTCGAGTCGACCAAGGAGACGA
CGAGCGCATCGACATCTTCTCCAAGCCCAACCCCAAGTCCGGTGGCGCCCAAGCCCAAGC
CCAAGGCTAACCCCTCGGTCTGGGACGCGCTCGCGTTCAGCGGCCCGGCGCCAGAGCGCA
TCAACGGCCGGCTCGCTATGGTGGGCTTCGTGGCGGCGCTCTCCGTCGAGGCAGCGCGCG
GTGGCGGGCTACTCGACCAGGCCGGCAGCGGCGCCGGGCTGGGATGGTTCCTGACAACCG
CGGCTGTGTTTTCCGTGGCGTCTCTGGTGCCGCTGCTTCAGGGACAGAGTGTGGAGAGCA
AGTCCAGCGGCGTATGGACCGCCGACGCCGAGCTATGGAACGGCCGCTTCGCCATGCT
>DN75064_c1_g2_i1 len=369 path=[8021:0-33 8470:34-80 8676:81-81 8765:82-83 8725:84-92 8664:93-105 8563:106-110 8441:111-137 8852:138-155 8547:156-179 8739:180-183 8688:184-265 8603:266-268 8491:269-292 8841:293-305 8037:306-341 8038:342-368] [-1, 8021, 8470, 8676, 8765, 8725, 8664, 8563, 8441, 8852, 8547, 8739, 8688, 8603, 8491, 8841, 8037, 8038, -2]
CGGACAGGCGTGGTTCGCCTACTCCGTGGCGGTGTTGTCCGTGGCGTCGCTGGTGCCATT
GCTCCAGGGCGAGAGCGCCGAGGGCAGAGCCGGCGCCATCATGAACGCCAATGCGGAGCT
CTGGAACGGCCGTTTCGCCATGCTCGGCCTCGTCGCACTCGCCGCCACCGAGATCATCAC
CGGCACGCCTTTCATCAACGTGTAAACTAGCTTTCTTGTGGTCCGGATAACGCAAGCTGT
ACCTAGGACATGTAAATGATGAGAGCTGTGCCTAGGACATGTAGATGATGAGAACTGAAC
ATCCTCATATTCTTTGTAATTCTGTACTTATACTAATTGAAGACAATTCATACTACCGGA
AAAAAAAAA
>DN75064_c1_g2_i4 len=343 path=[7204:0-54 7205:55-55 7206:56-57 7207:58-66 8460:67-79 8666:80-84 8565:85-87 8444:88-91 8652:92-92 8549:93-105 8422:106-108 8638:109-120 8533:121-129 8401:130-144 8797:145-145 8776:146-153 8739:154-157 8688:158-239 8603:240-242 8491:243-266 8841:267-279 8037:280-315 8038:316-342] [-1, 7204, 7205, 7206, 7207, 8460, 8666, 8565, 8444, 8652, 8549, 8422, 8638, 8533, 8401, 8797, 8776, 8739, 8688, 8603, 8491, 8841, 8037, 8038, -2]
AGGCGGTGCTGTCCATGGCGTCACTGGTTCCGTTGCTCCAGGGCGAGAGCGCCGAGGGCA
GAGCCGGCGCCATCATGAACGCCAACGCGGAGCTCTGGAACGGCCGCTTCGCCATGCTCG
GACTCGTCGCGCTCGCCGCCACCGAGATCATCACCGGCACGCCTTTCATCAACGTGTAAA
CTAGCTTTCTTGTGGTCCGGATAACGCAAGCTGTACCTAGGACATGTAAATGATGAGAGC
TGTGCCTAGGACATGTAGATGATGAGAACTGAACATCCTCATATTCTTTGTAATTCTGTA
CTTATACTAATTGAAGACAATTCATACTACCGGAAAAAAAAAA
>DN75064_c1_g2_i7 len=393 path=[7321:0-61 8831:62-62 8842:63-86 8848:87-96 8852:97-114 8855:115-129 8715:130-130 8644:131-154 8751:155-206 8703:207-230 8628:231-233 8519:234-257 8742:258-258 8691:259-282 8793:283-289 8771:290-299 8734:300-305 8840:306-306 8482:307-313 8348:314-346 8586:347-347 8474:348-390 8340:391-391 8143:392-392] [-1, 7321, 8831, 8842, 8848, 8852, 8855, 8715, 8644, 8751, 8703, 8628, 8519, 8742, 8691, 8793, 8771, 8734, 8840, 8482, 8348, 8586, 8474, 8340, 8143, -2]
AGTGACTGGAGTTCAGACGTGTGCTCTTCCGATCTGTGTAGAGCAAGTCCAGCGGCTTCT
GGAGCGCGGATGCCGAGCTCTGGAACGGCCGTTTCGCCATGCTCGGCCTCGTCGCGCTCG
CCGCCACCGAGCTCATTACCGGCGCGCCCTTCGTCAACATCTAAGACGACGTAATGTAGC
GCTGTGGATTCTTTTCTGCTGACAGATCGTAATAGTACTAACTCTTGTATAGCCACGTTG
CAATTTTGTAGTGCTATCGGTGATTGAATTCTGTAAATCTCATGTTAAGGTTGTTTTCAT
GGCTTCATCGCAACATCTTTTTTTTTCTTCTTTTCTTTTGTTGAAAAAATTCACCAACGC
CCTCTTGTAGTTAACTATATATTTGACGCGACT
>DN75064_c1_g6_i1 len=347 path=[7634:0-33 8582:34-68 8468:69-81 8729:82-83 8672:84-92 8569:93-117 8763:118-118 8720:119-131 8656:132-134 8833:135-146 8844:147-155 8641:156-209 8835:210-210 8799:211-214 8778:215-228 8743:229-252 8692:253-266 8838:267-268 8369:269-269 8600:270-270 8487:271-271 8353:272-292 8591:293-294 8478:295-295 8344:296-310 7288:311-346] [-1, 7634, 8582, 8468, 8729, 8672, 8569, 8763, 8720, 8656, 8833, 8844, 8641, 8835, 8799, 8778, 8743, 8692, 8838, 8369, 8600, 8487, 8353, 8591, 8478, 8344, 7288, -2]
CGGACAGGCGTGGTTCGCCTACTCCGTGGCGGTGCTGTCCGTAGCTTCGCTGGTGCCGCT
GCTCCAGGGCGAGAGCGCCGAGGGCAGAGCCGGTACCATCATGAACGCCAACGCGGAGCT
CTGGAACGGCCGCTTCGCCATGCTCGGACTCGTCGCTCTCGCGGCCACTGAGATCATCAC
CGGTGCACCCTTCATCAACGTGTAAAACTAGCTTTGTTGTCGACCTGATGACACAACCTG
GACCTAGCTAGTAGGACATGTAAATGATGAGGCTGATCATCCTCGTATTCTTTGTAGTAC
TACTAATTAATGATAGTTCATACTCCGGGAGGATCGGAAGAGCGTCG
>DN75064_c1_g9_i3 len=350 path=[7426:0-54 7427:55-55 7428:56-63 8464:64-87 8574:88-91 8667:92-92 8449:93-105 8719:106-129 8828:130-156 8836:157-159 8846:160-171 8827:172-173 8825:174-195 8823:196-196 8820:197-204 8813:205-208 8805:209-212 8790:213-215 8768:216-220 8731:221-221 8679:222-224 8585:225-225 8473:226-253 8339:254-277 7364:278-349] [-1, 7426, 7427, 7428, 8464, 8574, 8667, 8449, 8719, 8828, 8836, 8846, 8827, 8825, 8823, 8820, 8813, 8805, 8790, 8768, 8731, 8679, 8585, 8473, 8339, 7364, -2]
AGGCGGTGCTGTCCATGGCGTCACTGGTTCCGTTGCTCCAGGGCGAGAGCGCCGAGAGCA
GAGCTGGCGCCATCATGAACGCCAACGCGGAGCTCTGGAACGGCCGTTTTGCCATGCTCG
GCCTCGTCGCTCTAGCGGCCACCGAGATCATCACTGGCGCGCCCTTCATCAATGTGTAAA
ACTAGCTTTCTTGTCGACCGGATAACACAACCTGTACTTAGCTAGTTGGACATATAAATG
ATGAGAACTGATCAACCACCTATTCTTTGTACTACTACTACTAAAGATACTCGTTCATGT
GCAGTTATAAACTTATAATATGACCAGCTTACCTCTTAAAAAAAAAAAAT
>DN75064_c1_g10_i1 len=264 path=[7400:0-35 7401:36-38 8466:39-50 8580:51-59 8670:60-74 8453:75-75 8566:76-83 8659:84-87 8435:88-113 8755:114-137 8709:138-177 8639:178-178 8534:179-199 8402:200-200 8624:201-202 8514:203-203 8382:204-218 7952:219-263] [-1, 7400, 7401, 8466, 8580, 8670, 8453, 8566, 8659, 8435, 8755, 8709, 8639, 8534, 8402, 8624, 8514, 8382, 7952, -2]
CATCATGAACGCCAACGCGGAGCTCTGGAACGGCCGCTTCGCCATGCTCGGACTCGTCGC
GCTCGCCGCCACCGAGATCATCACCGGCTCGCCTTTTATCAACGTGTAAAACTAACTTTC
TTGTCGATCGGATAACACTACCTGTACTTAGCTAGTAGTAGGACATGTAAATGATGAGGG
CTGATCATCCTCGTATTCTTTGTAGTACTACTAATTAATCATAGTTCATACTACCGGAAG
CTGCTTTGTTTCTCAAAAAAAAAT
>DN75020_c0_g2_i1 len=280 path=[680:0-59 701:60-97 699:98-145 697:146-169 691:170-279] [-1, 680, 701, 699, 697, 691, -2]
AGCAAAGAATAAATATTCACCGAGTCAAGCTCGACCGGACGTTGCATCATGTAGCCTCCT
TACCGTTGTTGCTGCGTCTGTCCCGTACTGTCGTACGTCGTGTATTTTTGTCTGCAGCCA
GCTCGGTGTGATCTTACTTTATCCCCATTTCTCCTACTAGCTTCTCTTCTCGGCGTGAAA
TCTACTACGTACTACTTGATTGATCCATGTATCTGGTCGTGTGTTTGTGCCTGTGTGTGT
GCCGGTGTCGGTGCATACTACCGTGTAATGTGAGAGATCG
>DN75020_c1_g4_i1 len=268 path=[1668:0-53 1669:54-60 1670:61-73 1671:74-88 1726:89-123 1722:124-128 1717:129-193 1655:194-201 1656:202-267] [-1, 1668, 1669, 1670, 1671, 1726, 1722, 1717, 1655, 1656, -2]
ATTTTTTTTTTTTGCTGAAAGAAGCGTGGCCAATACTATATCTGAAAAATTCGTCAGGAG
CTTACTTTTTTTTTTCGACTAGTCAAGATCTTACATTACTCTACACGGTAGCATGTACTG
ACACCCGTGCACATACACACATGGATCAATCAACAGTAGTACATTTCACGCCGAGAAGCT
AGTAGGAGAAAAGAGGATAAAGTAAGATCACACCGTGCAAGAGCTGCAGACAAAAAATAC
ACGACGGACGACAGTACGGGACAGGCAG
>DN75012_c1_g3_i7 len=225 path=[15847:0-32 16947:33-56 17017:57-63 16847:64-71 17155:72-151 17132:152-164 16072:165-200 16073:201-224] [-1, 15847, 16947, 17017, 16847, 17155, 17132, 16072, 16073, -2]
ACCCGGATCCATTGCCTCTTCTCTGTCCTTCTCTGTCTTGACCAAGAAAAAGTTTTTCAA
GTGGTATAGTACAAATGCCCTTATTCTCAATATTTCAAGAGCTACACCAGTCCAACCATC
AACCATTACGTATGTTATGAAAAATGTTGCCTTCATTGGTATGGCCACACCGATGATCCT
TGGAATGTCATTAGCTGACTGGTGAAGGTAGGTATTAAGCTGCTC
>DN75031_c1_g5_i1 len=1113 path=[15668:0-181 17629:182-201 17448:202-269 17550:270-317 17443:318-336 17289:337-366 17121:367-471 16717:472-475 16718:476-521 16719:522-529 16720:530-549 17094:550-663 17656:664-684 17604:685-708 17516:709-729 17394:730-753 17239:754-782 17059:783-993 16297:994-1015 16298:1016-1112] [-1, 15668, 17629, 17448, 17550, 17443, 17289, 17121, 16717, 16718, 16719, 16720, 17094, 17656, 17604, 17516, 17394, 17239, 17059, 16297, 16298, -2]
ACTCAAATTCTCAACGACACATATATAGTTCCAAATGTAACAACACAGTTGTTGAAATAA
GTTGAATTTAAACATTACATAGTTCCAAATGTTACAAACCAAATAGTTCAGATAGGTCCA
ATTTTAACAAGACAAACAGGAAATCATAACTTGCATAAGTTCAAGGCAATAATAGCAGCC
AAGCCTTCCTCATGTGCATGGGCAACTCCATTAGAGCTTCAAACAAGCGTTCATTAAGAA
TCAACTTTCCGTAAGAGCGCAACATGTCTGTCTGTGCCAACTCTGGTATCAACTCAAGTG
CAGCAAGTATTTCAGAAGGAGTAGTAACCTTTGGCAATGGAAGTGGATCAGTTGTCTTCA
AAGCATCCTTAAAAGTAGTCCTCATGTCCCCAATCATGCACATAATAGCATCACCTGTTC
GTTGTCTCTTTGGTACCGTTTCTGGAGATATTTCAATTGGTTCTTCTAGATCTGCAATAG
TCTCAGCAGCGGTCTCTGCACCTGTCTTGGCACCTTCACCATCCGCATGATCTTTTGAAT
ATATGGTAGAGATGGCTTCCCAGTGCTTCACTACTTTGGTCTTGTAAGAAGCTAATGCTT
TCTCTTTCTTATTAGCCTCCAAATATTTAGTCCACACATCGTCGCTATCAATGGATAGCT
TATGATTGACCCAATCCCAACCAAATCCGCTTTGAGAAAGGATCTTGTTAATGACTTCAA
ATTGCTTGTCAAAAGTCCTAAGCCTTCCTGATATGTTCTCCTTCGTGATATCCTTATTGC
ACTTCTCCTTCACATTCTTGATAGCTGCAGTGTACACATGTGCTTTCCATCCATTTTGTG
AGTGGTCACCCATGTTATGATGATGAACAAGTACCTCAAGCATGGCAGTGTCCATCTCAT
CATCCCATGTGACATAATTCCTCTTTGGAGGAGGAGTTCCTTCAGCCATGCTCCTGAGGT
CAGCCTAGAGAGCTTCGAATTTTTAATCCAACCTACGCCGCCGTCGGGGATCTGCCAGGA
CGTCGCCGTCGATCTGCCCAGGCTCTCCTCTCGAACCCTTCTGCTCGCGTGGTGGGGGGA
GGAAAGAACTGACGAAACGTTCTGTTTTGCGGT
>DN75027_c0_g1_i2 len=550 path=[7936:0-40 7937:41-46 7938:47-51 7939:52-56 8974:57-75 8869:76-80 8740:81-82 8963:83-123 8855:124-168 9025:169-174 8949:175-198 8839:199-207 9089:208-270 9006:271-348 9054:349-405 8914:406-429 9200:430-435 9174:436-480 9162:481-507 9201:508-525 7786:526-549] [-1, 7936, 7937, 7938, 7939, 8974, 8869, 8740, 8963, 8855, 9025, 8949, 8839, 9089, 9006, 9054, 8914, 9200, 9174, 9162, 9201, 7786, -2]
TGAGGGGCAGGCCGGGCGACGCGGCGGGGCGGTCCGGGAGGAACTCGTCGAGGAAGGCGA
AGGCGGCCAGGAAGTCGGACCGGGTCGCGTTGATCGGGGCAGCAAAGTGCGCCGGGATGA
TTCGCCGGAACGGCCAGTCGGCCACAATCCTGTCCACCCAGTCCCTCACCTTCTCCGGAA
CTTTGCTGAAGACGAGTGTCTTGACAATTGGTGAAACGATCAGTTTCTGTGACATTTGAG
CAAAGCTCGCGTTTGGTTCCAGAAGATTTGAGGGGCCCAGAAACAGTATTTGAAGTACCA
TTCTCTCCCATCCTCTCTGCCGGGTGAGCTTGTTGTCCTCAACGGGATCATCAGGAACCT
CTCTCCCTTTGCTCAATATCTTCACTGCCAAGCCGTTCTTGGCAGCTGCCAACAAGGACT
CTTTGCTGATGCAATCAGGCGGCTGCCGAGGAACAAAAATCACAGCATCCGTCACCAGCA
ATGTCCTGGAAGGCTTATGGTAGAACGCCACCTCCACATACGGCCCGATCCCAACTTCCG
GCGAGCTGAG
>DN75085_c2_g2_i1 len=210 path=[6563:0-50 6561:51-51 6559:52-63 6556:64-75 6553:76-81 6550:82-87 6547:88-90 6538:91-93 6525:94-94 6499:95-96 6469:97-101 6434:102-110 6565:111-113 6567:114-130 6253:131-197 5771:198-209] [-1, 6563, 6561, 6559, 6556, 6553, 6550, 6547, 6538, 6525, 6499, 6469, 6434, 6565, 6567, 6253, 5771, -2]
CCTGGATCTTGGCCTTGACGGCGTCGATGGTGTCGCTGCTCTCCACCTCGAGGGTGATGG
TCTTCCCCGTCAGCGTCTTCACGAAGATCTGCATCTCGTCGGCCCTCCGCTCCCGCCGCT
TCGCCTGTTCCTGCTTCCTCCTTCGCGAGCTCTACGGAACTGAAGGGGGGAGGGAGACGG
TGGTGGGTGGTCTGCACTCTGAACCCTGGT
>DN75002_c0_g1_i3 len=1627 path=[7734:0-62 7735:63-86 9054:87-104 8927:105-111 9355:112-128 9331:129-166 9293:167-201 9237:202-218 9149:219-241 9328:242-265 9396:266-287 9390:288-307 9405:308-311 8897:312-335 9352:336-355 9327:356-473 9406:474-509 9416:510-530 9424:531-535 9351:536-559 9326:560-589 9283:590-613 9225:614-667 9325:668-682 8881:683-748 9282:749-798 9407:799-822 9417:823-836 8878:837-860 7880:861-861 9006:862-885 9219:886-912 9120:913-936 9002:937-937 9217:938-964 9116:965-976 8998:977-982 8867:983-1008 9113:1009-1064 9350:1065-1117 9409:1118-1162 9321:1163-1233 9419:1234-1239 9425:1240-1245 9426:1246-1250 9211:1251-1252 8990:1253-1256 9276:1257-1259 9208:1260-1284 9410:1285-1285 9421:1286-1306 9202:1307-1351 9392:1352-1361 9385:1362-1364 9376:1365-1427 9251:1428-1451 9176:1452-1485 9073:1486-1510 8950:1511-1525 8819:1526-1576 8359:1577-1626] [-1, 7734, 7735, 9054, 8927, 9355, 9331, 9293, 9237, 9149, 9328, 9396, 9390, 9405, 8897, 9352, 9327, 9406, 9416, 9424, 9351, 9326, 9283, 9225, 9325, 8881, 9282, 9407, 9417, 8878, 7880, 9006, 9219, 9120, 9002, 9217, 9116, 8998, 8867, 9113, 9350, 9409, 9321, 9419, 9425, 9426, 9211, 8990, 9276, 9208, 9410, 9421, 9202, 9392, 9385, 9376, 9251, 9176, 9073, 8950, 8819, 8359, -2]
CTTTTCCTAAAAAAACTAGCAAAGAAGGCATCTACAAAGGTTCCCGTAGAGGGTAAAACA
AGTGCTGCATCATCCACACAAGGTGAAAGGAAGATGTTAGATAAAATACGCAGCTATCAG
GGTGCACCATTTATTGAATCCTTACTAGGTCAACAAGAGGACAAGTTGAGTAGCAGCTCA
TCACAAGATACAGCAAAACCCAGTGCCCCAACTGCTGCTTCGAGTCACACTGGACCGCCT
CCCGCTTTTCCTGATGTAAATGCAGATGATAAAGTTGTAGATGAAGGTACACTTTGTTGG
AACCTTTTATCGGCACGGCTCTTTTTTGATGTTCACATGAGTGATGAGATAAGCAATGCC
ATCAAAGCACGTATTCAGCGAACATTATCAAGCATGAGGACCCCAGCTTATGTGGGTGAA
ATTACACTTACGGAGTTCAGCCTTGGAAAACTTCCACCTTATGTGCATGCGATGCGAGTT
CTTCCACTGGATTTAAATGAGCTGTGGGCCTTTGAAGTTGATTTTGAATATTCAGGTGGA
ATATTGCTGCACATTGAAACGAGGCTTGAGGTTGAGGAACCAGAGTTACAAAAGGACCTC
ATGAAAACCAATTTCGGAACAGACTCTAATGGGCACGTCGATTCGGAGCTTCTCGAGAGT
ATTGAGCAGTATGGTAACCAGTTTAGAGGTTCACAGAACTCAGTTTCTTCAGTGGAAGAA
AAAGACGAAGCAGATGCTAGTCAATCCAAGAGCACTGGATGGACATCAACTTATATATCA
AGGTTGAAAAATATGTTGCATTCAATAGCCGATCATGTCTCACAGGTTCCACTTTCTTTG
GCGATAAAAATCACATCTGTTAAAGGTACCTTGCGCATACATATGAAGCCCCCTCCGTCG
GATCAACTCTGGTATGGATTCACATCTATGCCTGACCTGGAGTGGGACTTGGAATCTTCC
GTTGGTGATAGGAAAATAACCAACAATCGCATCGCCTCACTCATCGGTAACAGAATCAAG
GTTTCGCTGCGTGATAGCCTGGTGCTTCCAAATTGTGAAAGCATTCCCATGCCATGGATG
CTGGCAGAGAAGGACGACTGGGTGCCCCGCAAGGATGGACCTTATATCTGGCTCAACCAC
GAACCCACCGAGAGCAAAAGCCATGCCACAGCCGCCACGCCAACCCACCCAGAGGAAGCT
GGTCCCAAGGACGATGCCAGCAGCAAAAGCGCTGCGCCAAGTCTGCCTGCTTCCTCAGCT
TTGAGCGAGGAGTCCCTGAAATCCATCGACGAGTCAGCCGAAGACCCACCTGCGGAAGCA
TCTCACACACAGTCTCTCCTGGCTGAGACCGCCTCTCCTCCTCACCCGGATGCTACTGAT
GAGCTGAGGAAACCGCTGCTGGCCACCGAGAGGCTCCAGGAGGGCGCCTCTTCAGAGAGC
AGGGCGGGTTCCCCGCTGCACACGTCCCTGAGGGCCATCATACCCGCAGGGGAGCAGCAG
CAGCAGCAGGCGGTGGCGGCAGCGGCGGCCTCCGTCGAGGACGACGCGAAGCGAAAGAGC
GGGAGGCGGAGCCGGATGATGGACCTGGGGAAGAAGATGGGGGACAAGCTGGAGGAGAAG
CGGCGGC
>DN75052_c0_g1_i3 len=2697 path=[9368:0-58 9369:59-66 9370:67-104 9371:105-125 10217:126-156 10208:157-237 10192:238-280 10224:281-286 10235:287-299 10206:300-304 10190:305-312 10170:313-336 10135:337-340 10085:341-364 10024:365-424 10188:425-448 10134:449-452 10168:453-476 10204:477-478 10133:479-502 10187:503-538 10225:539-546 10081:547-562 10236:563-567 10185:568-591 10166:592-675 10131:676-697 10226:698-699 10237:700-700 10212:701-709 10202:710-724 10184:725-726 10165:727-750 10130:751-820 10183:821-856 10078:857-861 10164:862-923 10228:924-925 10162:926-947 10200:948-949 10182:950-1010 10161:1011-1034 10124:1035-1126 9942:1127-1150 10072:1151-1216 10211:1217-1252 10199:1253-1263 10180:1264-1276 10210:1277-1304 10198:1305-1328 10179:1329-1352 10158:1353-1365 10120:1366-1403 10066:1404-1427 10002:1428-1522 9364:1523-1546 10119:1547-1578 10065:1579-1602 10001:1603-1620 9355:1621-1644 10157:1645-1738 9682:1739-1762 10118:1763-1923 9672:1924-1947 10197:1948-2092 10230:2093-2117 10155:2118-2137 10219:2138-2141 10209:2142-2167 10196:2168-2189 10231:2190-2191 10238:2192-2203 10176:2204-2213 10151:2214-2227 10195:2228-2236 10175:2237-2248 10150:2249-2260 10106:2261-2261 9983:2262-2272 10194:2273-2285 10174:2286-2329 10149:2330-2336 10047:2337-2353 10103:2354-2489 10232:2490-2513 10239:2514-2555 10148:2556-2564 10101:2565-2588 10233:2589-2610 9977:2611-2669 9712:2670-2696] [-1, 9368, 9369, 9370, 9371, 10217, 10208, 10192, 10224, 10235, 10206, 10190, 10170, 10135, 10085, 10024, 10188, 10134, 10168, 10204, 10133, 10187, 10225, 10081, 10236, 10185, 10166, 10131, 10226, 10237, 10212, 10202, 10184, 10165, 10130, 10183, 10078, 10164, 10228, 10162, 10200, 10182, 10161, 10124, 9942, 10072, 10211, 10199, 10180, 10210, 10198, 10179, 10158, 10120, 10066, 10002, 9364, 10119, 10065, 10001, 9355, 10157, 9682, 10118, 9672, 10197, 10230, 10155, 10219, 10209, 10196, 10231, 10238, 10176, 10151, 10195, 10175, 10150, 10106, 9983, 10194, 10174, 10149, 10047, 10103, 10232, 10239, 10148, 10101, 10233, 9977, 9712, -2]
ACCGGTGTTCCCGCTTCCTACACACACGCGCACAGTCCCCCCCTCCCCCGGGTCTCCTCT
CCTCTCCACCGCCGCTGCCCCGTTTCCATTCCCGTCTCCCCCTCCTCTCGCCTCAGTCAA
AATCCATCTCCCCATCGCTCTCCACGCCACCACTAAACCCTCGCTCACGCCGCCCGCTTC
CTCCCTCCCTCCCTCCATCCTCGCCTCGCCTCGCCCGGCCGGTCAATCTCCTCCGTCCTG
GCTTAGTTTCGGCAGCAATTAATGCCCGTCGTCGTCTCCATCGGCTCGAGATCTCCAGGG
CTCAGATTGGTAAACGTTCCTTGCGACATGGAGGATGGGGAAAAGGATGTGATAAAAACT
TCTGTCAGTGAAGAGTCCCCTAATACTGGAGAAAAGGGTGAAGATGAAGGGGATTTGTTG
AGGAAAACAGAAATGTTGGATGTAAAAGAAACACTAAATTCAATGAGTGAGAATTCAAGC
GATGAGGTTGAAGGGCAGATCCATGGGAGTGATAATCCAGAGAAAGATGTCAATGAGCAG
ATGGATAAAAGCAGAAGCCCTGATGCCACAGAACCTATAGATTCAGACCAGACTGTGAAA
GAGATTCTTGAAGAAGAAAAATCCGAAGAGCCAGTTTTTGATGGAACTGAGATTCCTGAA
ATGGAACAATTGAGGCGTTCTTCTGATCAGTCTGTGGAGCTCGATCCAAAAGGTCAGCAA
GGGTCTGTGATCAATGAAAGAGCTGCTGCAATCGGGAATTTTGTTAAGGAAAAGGGAGCC
ATTGCAGTGTCAACATTTATACGCCGCCTATCTGGCAGAAAAGATGAGAATGACCTTCCT
GTTGAAGATGACAAGAATGATGGTTCAGCAAGTGGCAATGGTGAGAAGAGTGTCTCAGAT
TCTGAAATTAAACCAAAAGAGGTACAGAAGAAATCCGAGGAAAGAAGCACATGGAATCCA
CTGAACTTCATTAAAGTTGGAGGAGATATTGTTACTTCTACAACTGGGGAAGCTGGCCAT
GCAAATGTGCCTGGTTTGAAAGAGCAACCAATAGCAAAAGGAAGGATTATCGTATACACA
AAACTGGGATGTGAAGATTGCAAAATGGTTCGGTTGTTCATGCATCAGCAAAGGCTCAAG
TATGTTGAGATTAACATTGATATATTCCCCAGTAGGAAGTTGGAGTTGGAAAAGAATACT
GGGTCATCCATAGTACCAAAAGTGTATTTCAATGACCTGCTGATTGGAGGCTTAACTGAA
TTGAAGAAAATGGAGGAGTCTGGCATACTCGACGTGAAAACTGGTTTTCTTTTCAATGAT
GAGCCCTCACCTGCTGCTCCTTTGCCTCCTTTACCTGGAGAAGATGACGAATCTGGATGT
GGGAAGATGGATGAGTTGGCAACCATCGTTAGAAAAATGAGAGAGTCGATTACTCCGAAG
GATAGGTTTTACAAAATGAGAAGATTTAGTAACTGCTTTCCTGGTAGTGAGGCTGTAGAA
TTTATATCAGAAGATCAGTATTTGGAGAGAGATGAGGCAGTGGAATTTGGAAGAAAGCTT
GCAAGCAAACACTTCTTTCGTCATGTTCTAGATGAAAATGTCTTTGAAGATGGAAATCAG
CCGTATCGTTTCCTAGATCATGATCCTGTTATTATGACACAGTGTTACAACATCCCTAGG
GGCATCATTGATGTTGCACCAAAACCCATGGCAGAAATTGCATCAAGGTTGAGAAAGTTG
TCTTGTGCCATTTTTGAGGCTTATGTATCTGAAGATGGTAGACATGTTGATTACAGAAGC
ATCCAGGGTTGTGAGGAATTTAAAAGGTATATTAGAACAACTGAGGAGCTCCAGAGGGTG
GAAACTAGTGACCTGTCACGTGAAGAAAAGCTTGCTTTCTTCATAAATCTGTACAATATG
ATGGTTATCCATGCGTTAGTGACATGCGGTCATCCTGCTGGACCATTGGACAGGAAAAAG
TTCTTTGGAGACTTTAAGTATGTCATTGGTGGATGTGCCTATTCACTGTCAGCTATTGAA
AATGGCATTCTACGTGGCAACCAAAGGCCACCATACAATCTTGTGAAACCTTTTGGACAG
AAGGACCAAAGATCGAAGGTGGCCCTATCATACCCTGAACCTCTTGTTCACTTTGCTTTG
GTATGTGGCACCAAATCTGGACCCGCACTTCGGTGTTATTCACCGGGAAATATTGATAAA
GAGTTAATGGAAGCTGCACGAGATTTCGTAAGGAATGGAGGACTGATTGTTGATCCTGAA
GCAAAGGTTGCATCTGTAAGCAAGATCTTACGATGGTACAACACAGACTTCGGTAAGAAT
GAGACAGAAGTGCTGAAGCATGCAGCAAATTATCTCGAGCCTGCAGCGTCGGAGCAGTTC
TTGGAGCTGCTTGCAAACACTCAACTGAAGGTCTCGTATCAACCTTATGACTGGAGCTTG
AACATTTAGCTGCAGCCAGGGTTATACAAACGTTTTTTTCTTCCTTATAGCTAGAATACA
TGTTGCCCAAAGATTTGTGGAAGGACGTACCTATGTACCCAGTTTGTTTTTTGCGAAGTC
AGGTGCACCAAGGAATTTTCATGTATTATGGCAATCAACGATGTCCCGTTCATTTGACTA
AATGGGTGCCCTCCATGTTGATTATCGTATCTCTGTTGCTGGGACTGCTCAATTATT
>DN75052_c0_g1_i5 len=2820 path=[9368:0-58 9369:59-66 9370:67-104 9371:105-125 10217:126-156 10208:157-237 10192:238-280 10224:281-286 10235:287-299 10206:300-304 10190:305-312 10170:313-336 10135:337-340 10085:341-364 10024:365-424 10188:425-448 10134:449-452 10168:453-476 10204:477-478 10133:479-502 10187:503-538 10225:539-546 10081:547-562 10236:563-567 10185:568-591 10166:592-675 10131:676-697 10226:698-699 10237:700-700 10212:701-709 10202:710-724 10184:725-726 10165:727-750 10130:751-820 10183:821-856 10078:857-861 10164:862-923 10228:924-925 10162:926-947 10200:948-949 10182:950-1010 10161:1011-1034 10124:1035-1126 9942:1127-1150 10072:1151-1216 10211:1217-1252 10199:1253-1263 10180:1264-1276 10210:1277-1304 10198:1305-1328 10179:1329-1352 10158:1353-1365 10120:1366-1403 10066:1404-1427 10002:1428-1522 9364:1523-1546 10119:1547-1578 10065:1579-1602 10001:1603-1620 9355:1621-1644 10157:1645-1738 9682:1739-1762 10118:1763-1923 9672:1924-1947 10197:1948-2092 10230:2093-2117 10155:2118-2137 10219:2138-2141 10209:2142-2167 10196:2168-2189 10231:2190-2191 10238:2192-2203 10176:2204-2213 10151:2214-2227 10195:2228-2236 10175:2237-2248 10150:2249-2260 10106:2261-2261 9983:2262-2272 10194:2273-2285 10174:2286-2329 10149:2330-2336 10047:2337-2353 10103:2354-2489 10232:2490-2513 10239:2514-2555 10045:2556-2579 10193:2580-2588 10233:2589-2610 10100:2611-2649 10147:2650-2672 10099:2673-2693 10042:2694-2720 9915:2721-2737 9916:2738-2819] [-1, 9368, 9369, 9370, 9371, 10217, 10208, 10192, 10224, 10235, 10206, 10190, 10170, 10135, 10085, 10024, 10188, 10134, 10168, 10204, 10133, 10187, 10225, 10081, 10236, 10185, 10166, 10131, 10226, 10237, 10212, 10202, 10184, 10165, 10130, 10183, 10078, 10164, 10228, 10162, 10200, 10182, 10161, 10124, 9942, 10072, 10211, 10199, 10180, 10210, 10198, 10179, 10158, 10120, 10066, 10002, 9364, 10119, 10065, 10001, 9355, 10157, 9682, 10118, 9672, 10197, 10230, 10155, 10219, 10209, 10196, 10231, 10238, 10176, 10151, 10195, 10175, 10150, 10106, 9983, 10194, 10174, 10149, 10047, 10103, 10232, 10239, 10045, 10193, 10233, 10100, 10147, 10099, 10042, 9915, 9916, -2]
ACCGGTGTTCCCGCTTCCTACACACACGCGCACAGTCCCCCCCTCCCCCGGGTCTCCTCT
CCTCTCCACCGCCGCTGCCCCGTTTCCATTCCCGTCTCCCCCTCCTCTCGCCTCAGTCAA
AATCCATCTCCCCATCGCTCTCCACGCCACCACTAAACCCTCGCTCACGCCGCCCGCTTC
CTCCCTCCCTCCCTCCATCCTCGCCTCGCCTCGCCCGGCCGGTCAATCTCCTCCGTCCTG
GCTTAGTTTCGGCAGCAATTAATGCCCGTCGTCGTCTCCATCGGCTCGAGATCTCCAGGG
CTCAGATTGGTAAACGTTCCTTGCGACATGGAGGATGGGGAAAAGGATGTGATAAAAACT
TCTGTCAGTGAAGAGTCCCCTAATACTGGAGAAAAGGGTGAAGATGAAGGGGATTTGTTG
AGGAAAACAGAAATGTTGGATGTAAAAGAAACACTAAATTCAATGAGTGAGAATTCAAGC
GATGAGGTTGAAGGGCAGATCCATGGGAGTGATAATCCAGAGAAAGATGTCAATGAGCAG
ATGGATAAAAGCAGAAGCCCTGATGCCACAGAACCTATAGATTCAGACCAGACTGTGAAA
GAGATTCTTGAAGAAGAAAAATCCGAAGAGCCAGTTTTTGATGGAACTGAGATTCCTGAA
ATGGAACAATTGAGGCGTTCTTCTGATCAGTCTGTGGAGCTCGATCCAAAAGGTCAGCAA
GGGTCTGTGATCAATGAAAGAGCTGCTGCAATCGGGAATTTTGTTAAGGAAAAGGGAGCC
ATTGCAGTGTCAACATTTATACGCCGCCTATCTGGCAGAAAAGATGAGAATGACCTTCCT
GTTGAAGATGACAAGAATGATGGTTCAGCAAGTGGCAATGGTGAGAAGAGTGTCTCAGAT
TCTGAAATTAAACCAAAAGAGGTACAGAAGAAATCCGAGGAAAGAAGCACATGGAATCCA
CTGAACTTCATTAAAGTTGGAGGAGATATTGTTACTTCTACAACTGGGGAAGCTGGCCAT
GCAAATGTGCCTGGTTTGAAAGAGCAACCAATAGCAAAAGGAAGGATTATCGTATACACA
AAACTGGGATGTGAAGATTGCAAAATGGTTCGGTTGTTCATGCATCAGCAAAGGCTCAAG
TATGTTGAGATTAACATTGATATATTCCCCAGTAGGAAGTTGGAGTTGGAAAAGAATACT
GGGTCATCCATAGTACCAAAAGTGTATTTCAATGACCTGCTGATTGGAGGCTTAACTGAA
TTGAAGAAAATGGAGGAGTCTGGCATACTCGACGTGAAAACTGGTTTTCTTTTCAATGAT
GAGCCCTCACCTGCTGCTCCTTTGCCTCCTTTACCTGGAGAAGATGACGAATCTGGATGT
GGGAAGATGGATGAGTTGGCAACCATCGTTAGAAAAATGAGAGAGTCGATTACTCCGAAG
GATAGGTTTTACAAAATGAGAAGATTTAGTAACTGCTTTCCTGGTAGTGAGGCTGTAGAA
TTTATATCAGAAGATCAGTATTTGGAGAGAGATGAGGCAGTGGAATTTGGAAGAAAGCTT
GCAAGCAAACACTTCTTTCGTCATGTTCTAGATGAAAATGTCTTTGAAGATGGAAATCAG
CCGTATCGTTTCCTAGATCATGATCCTGTTATTATGACACAGTGTTACAACATCCCTAGG
GGCATCATTGATGTTGCACCAAAACCCATGGCAGAAATTGCATCAAGGTTGAGAAAGTTG
TCTTGTGCCATTTTTGAGGCTTATGTATCTGAAGATGGTAGACATGTTGATTACAGAAGC
ATCCAGGGTTGTGAGGAATTTAAAAGGTATATTAGAACAACTGAGGAGCTCCAGAGGGTG
GAAACTAGTGACCTGTCACGTGAAGAAAAGCTTGCTTTCTTCATAAATCTGTACAATATG
ATGGTTATCCATGCGTTAGTGACATGCGGTCATCCTGCTGGACCATTGGACAGGAAAAAG
TTCTTTGGAGACTTTAAGTATGTCATTGGTGGATGTGCCTATTCACTGTCAGCTATTGAA
AATGGCATTCTACGTGGCAACCAAAGGCCACCATACAATCTTGTGAAACCTTTTGGACAG
AAGGACCAAAGATCGAAGGTGGCCCTATCATACCCTGAACCTCTTGTTCACTTTGCTTTG
GTATGTGGCACCAAATCTGGACCCGCACTTCGGTGTTATTCACCGGGAAATATTGATAAA
GAGTTAATGGAAGCTGCACGAGATTTCGTAAGGAATGGAGGACTGATTGTTGATCCTGAA
GCAAAGGTTGCATCTGTAAGCAAGATCTTACGATGGTACAACACAGACTTCGGTAAGAAT
GAGACAGAAGTGCTGAAGCATGCAGCAAATTATCTCGAGCCTGCAGCGTCGGAGCAGTTC
TTGGAGCTGCTTGCAAACACTCAACTGAAGGTCTCGTATCAACCTTATGACTGGAGCTTG
AACATTTAGCTGCAGCCAGGGTTATACAAACGTTTTTTTCTTCCTTATAGCTAGAATACA
TGTTGCCCAAAGATTTGTGGAAGGACGTACCTATGTCCCCAGTTTCTTTTTTGCGAAGTC
AGGTGCACCAAGGAATTTTCATGTATTATGGATTTGTGGCGAACTGGATGGCCGCCAATC
AACCATGTTCCGTTCATTTGACTAAATGGGCGCCCTCCATGTTGATTATCGTATCTCTGT
TGCTGGGACTGCTCAATTATTGTTGCCTGCAGATGTTATGCTGCCTTCGGTATTGCTGGC
ATTCAGTTGTTATCTGCAGATGTTCTGTTTGCTGATGCCTTGGCATCGGCATGTGCGGTG

>DN75015_c0_g2_i4 len=2858 path=[13450:0-43 14645:44-133 14925:134-136 14881:137-155 15015:156-156 15014:157-180 15016:181-196 15012:197-199 15009:200-201 15000:202-209 14989:210-212 14973:213-219 14950:220-230 15018:231-234 15006:235-238 14997:239-243 14986:244-246 14969:247-270 14996:271-272 14985:273-274 15020:275-294 14944:295-318 14908:319-352 15022:353-359 13956:360-366 13957:367-381 14902:382-390 14852:391-407 14693:408-451 15005:452-453 14995:454-473 15023:474-479 14963:480-481 14937:482-494 14898:495-517 14785:518-520 14684:521-523 14560:524-529 14408:530-557 14936:558-626 15035:627-630 15044:631-631 15049:632-640 14896:641-655 14845:656-679 14782:680-901 13725:902-925 14676:926-1126 15026:1127-1132 14044:1133-1150 14893:1151-1156 14842:1157-1263 15028:1264-1287 15038:1288-1311 15046:1312-1333 15050:1334-1345 14387:1346-1369 14544:1370-1620 13364:1621-1644 14385:1645-1966 13574:1967-1990 14543:1991-2074 14273:2075-2098 14778:2099-2133 14933:2134-2157 14669:2158-2158 14892:2159-2182 15029:2183-2186 15039:2187-2205 14381:2206-2210 14932:2211-2245 14891:2246-2254 14980:2255-2278 14960:2279-2300 14890:2301-2305 14535:2306-2324 14837:2325-2348 14664:2349-2350 14979:2351-2372 14959:2373-2402 14930:2403-2426 14887:2427-2455 14530:2456-2632 14225:2633-2638 14369:2639-2656 14657:2657-2680 14526:2681-2755 14366:2756-2779 13600:2780-2791 13601:2792-2792 13602:2793-2857] [-1, 13450, 14645, 14925, 14881, 15015, 15014, 15016, 15012, 15009, 15000, 14989, 14973, 14950, 15018, 15006, 14997, 14986, 14969, 14996, 14985, 15020, 14944, 14908, 15022, 13956, 13957, 14902, 14852, 14693, 15005, 14995, 15023, 14963, 14937, 14898, 14785, 14684, 14560, 14408, 14936, 15035, 15044, 15049, 14896, 14845, 14782, 13725, 14676, 15026, 14044, 14893, 14842, 15028, 15038, 15046, 15050, 14387, 14544, 13364, 14385, 13574, 14543, 14273, 14778, 14933, 14669, 14892, 15029, 15039, 14381, 14932, 14891, 14980, 14960, 14890, 14535, 14837, 14664, 14979, 14959, 14930, 14887, 14530, 14225, 14369, 14657, 14526, 14366, 13600, 13601, 13602, -2]
ACGCGGAGGTCCTGCGGCTCGGCCGCGACGTCCCAGTACAAATTGCCTTCGTTTCCGCCG
CCGGCGTCGCGCGACCACCGGAGGTAGGAAAATTCACGTGATAGTTCATATGCTTGATGG
CTAGAGGTGGTTCTGCAAGATAGCCGGCTGCTATACACGTCAACTGATGCAGCAAAGGAG
ATCCAGCTGAGGTGGTTCTTCACATCAGTCGGTAGCTACAGGTTTTGTGGTAGGCGGGGG
TCCGAACGGCTGCTCGGTCGATGATCTCATGACGCCGGCAAGAGTAATTGCTCTGTTGTT
TCCTCATCTGTACTGTCCTGGTGAACAACGTATTTATCAATTATCACTCCAGCTCAAATC
ATTCACTTGTCGTCATCTGATTTCTCATGGAATGGTTTTTTGTCACCCGATTTGTTTGCA
TTCTTCTTTGCATCTAAAGCAAGTTCAGCCACAAAGACGTCTCTTGCTGCATCAGATCTC
TCTCTAGCATCCTTGCCCTTGAGCTCTTCCAAATAGCTCTAGATCACCCACGCCTTAACA
GTAGTTAAGAAATGAACAAGACTACAAAGCAATAAAACAATGGGTGTACAAGGACGTAGC
ATACAAACTCGCAAGAAGGATTTCAGGAGGGGGAGAAGAATTGATCGATAATCAACTAAA
GCAGCAGGTTCAAGCTTGAGATCCAGTTGCTGCATCAGAGCTACACTTCGCATAATCCTA
GCGTCTATCTTGCCAAGCTCCGTAGTTGCGTGCTCCTTCATCCTCAAAACAATCGACGGC
ACCACTGAATCACTTGGGTGCATAAAGTCATGCAACCTCCAATCATCTATTACTGTCCCA
TCAAAGTCACACTGGCGCGAGGTCATCCCAGAAAAACCTTCATCATAACCAAAGTGTGAG
GCGCGAACTTCCTTCAAGATGTTTGAGATTGCATCGTACTCAGCACTGCGATATCTGGTC
TCCAACAACTCCTCCTGACGGTTCCTCAGGAGATCCTCGAATCCTTGATATGAATACCGC
CCCCCACGGTCCCTTAGCCGTTGCTCCTCAAGTATAATATTGTTCACAGCAAGCACACCC
TCCTCAATGCTCAATTGTTCATGCTTCATGTCACAAAAGTTTTTCAAGACAGATGCCTCC
TTGTCGATCATATCAAGAATCTGCATCCCCTGACTTGTCCTATCAACAAGCATAGAGTTC
CACTCTGATAGCTGCTCTCCTATTGGAGGAGATCCAGCATACAACCATGAAAGGAATTCA
TCAGTATCAACATTCTCAGGACCAGACTTCGACTTCCCGCCAAATACCCGGCCATCAAGG
ATCAGTGATGATGAAACAGAATCCAGCGTAACACCCTCCAGGATAGTGTTATTTTTGGGG
AAACAATCTCCATCACCTAGTTCGCCATCCTTCTCTGAGGACCTACTAAGTCCACAGGAC
TGCATTAGGTCCTGCAAGAACTTGAGAACCTTTTTCAGTGATGAGGCCTCCAAGAAGCAA
ATGCAGAGCGGCGACTCGTCAATAGAGTGGTTAAGCAACAATGACGCAGAAGGCATCCCT
CTAAGTTCGTCCATGGCAAAATGTAACACCCTGTTCAGATGGCTCATTGAAATGTTTTTG
TGCTTCACAAGGGTTTGGAACAACGAATGGATCCTCTCCAGAATCTTCGCTCTTTCATCA
TCATCAGACAGCGGCCATTTCCGGGCACCTTCCCTCATTACCACTCCAAAACCATCACAC
TCCTCATTGTGTGGCGAGGCTGAGGATTCTGACGTGTCCGACTTGTCCTTGATACTCCAA
TTATCGGACGACAATGAATCTTTGTCCCTGTCTTGGCCGATATTGTCCCCTTGCTCTTCC
TCAAGCGCTTTGAGTGCCGCAGCAACATCCACCGGCCTCCAGCTCGAACCAAGGAGCATT
GCTGCCCAGTCAGCATCAATCTCCTGTGGCAACATAGCCTGCACTTGACGTGGTAGTGCA
CTCACATGCTCCCGCAATGAATGCGCCACGTCTGGGTAGCGCTCCTCACAGATGCCACAT
AACCAGAACTCCCAACACCCGTGTGAAGTGGCAAAATCTACCACCTCATCAAGCACAGCA
GGTGCCGCAGCGGCAACATCTTTGTCCTTGTGAGTTTTGTAGTACGACTTGAGCTCAGAA
ATGCTAGTTTTCAGTAAGGCCAGCCTCTGGTCGACAGGCAGAGCGAGCCAGAACGCACGC
ACCTGATTCCTTTGGTCGGATGCTGATGAGACTGTGGCCCTTTTGGACCCTCCCTTTCTC
CGATCAGCACGATGGCCAGCCGCGGTCGACTGAGATGATGAGGAGGGGGGCTCATCTCCC
TGCTGTGACTGTGGTGGTGAGGAGGAGAGAGCGGCGGCGGCATTGTGCTGCTGCTGCTGC
TGCTCCAGCAGCCTGAGAGCAGCGACCTGCACCTCGATCTCCTTGCGGCGCTCCTCGACG
GTCTTGGTAGCCTTCTTGATCTCGTTAGGGCGGCGCGGGGCTGGGGCTGCGGGTAGGAGC
TGGAGCTCCAAGGGGTCATCGGCCAGGCGGAAGAAGCCAAGCTTGTCATCAGAGCCGCCG
AGGGTCTTGACCCAGGTGGATATGGAGGCGAGATTGGCCTTCTGGACGAGGTTGCGGAGC
TCGGCCCGGAGCTGGTCGGGGTCGGGGGCGGGCAGCCTGAGCGAGTGGGGCTCCGGGTCG
GAGGGTTCGTCGATCTTGAGCCCGCGCTCGCACTCGGCGATGACCTCCTCGTAGGCGCGG
TTGTCGTTGGCGGCCTCGTAGAGGAGCAGGGCGCGGAAGTGGGCGAGCTCGAGGGAGTCG
GGCGCGAGGTCGACGGCGCGGCGCGCGGCGAGGAGGAT
>DN75004_c0_g2_i2 len=1701 path=[15115:0-193 15116:194-210 17784:211-301 18708:302-317 18742:318-340 18771:341-341 18792:342-342 17777:343-365 17960:366-366 18931:367-373 18912:374-397 18892:398-441 17467:442-448 18179:449-487 18801:488-488 18820:489-494 18838:495-499 18854:500-504 18805:505-512 18823:513-523 17409:524-547 17825:548-557 17712:558-581 17581:582-590 17398:591-644 17820:645-668 17705:669-710 17388:711-791 17158:792-792 16902:793-793 17384:794-806 17153:807-846 16895:847-849 17375:850-861 17144:862-911 16880:912-1012 17977:1013-1013 17903:1014-1091 17810:1092-1092 17693:1093-1174 17555:1175-1199 17356:1200-1223 17119:1224-1247 18038:1248-1277 17971:1278-1278 17897:1279-1345 17547:1346-1391 17108:1392-1449 17341:1450-1471 17543:1472-1494 17103:1495-1518 17800:1519-1539 17682:1540-1594 17334:1595-1619 17097:1620-1629 16819:1630-1682 16256:1683-1683 16257:1684-1700] [-1, 15115, 15116, 17784, 18708, 18742, 18771, 18792, 17777, 17960, 18931, 18912, 18892, 17467, 18179, 18801, 18820, 18838, 18854, 18805, 18823, 17409, 17825, 17712, 17581, 17398, 17820, 17705, 17388, 17158, 16902, 17384, 17153, 16895, 17375, 17144, 16880, 17977, 17903, 17810, 17693, 17555, 17356, 17119, 18038, 17971, 17897, 17547, 17108, 17341, 17543, 17103, 17800, 17682, 17334, 17097, 16819, 16256, 16257, -2]
AACTCAACCAAGAAAAAGGGAGCAAAAGCCCTAGGCCGCTCTCCCCGGCTCCGCACCCAT
GGCGAAGGAGGGCCCCTCCTCGCCGGCGCGCGAGAGCCAGGGGCCTCAGCCGGCGGAGGG
CGACGCCCCGTTGCCGGCGGGGTTCATCTTCAGGTGCTACGGCGCGACCAAGCCCGAGTG
CTTCAGGTACAGGGTGCTGGGCCTGCCGCGGCGGAATCTGCGCGCTGTCTCCCGGATCAG
GCGCGGCGCGGCGCTCTTCCTCTACGACTACGACGCCAGGTACCTCTACGGGCCCTACCG
CGCCGACTCCGACGGCGGGCGCGACCTCGAGCCCGCCGCCTTCGAGGGCCGCCTACCTGC
CCAGGTCAAATTTATGATTGATGGTGATTTCATGCCTGTCCGAGGGAACACCGTAAGATA
CACCATAAAAGAGAATTATCCCGGCAAATTCGTGCCAGAACTTACCTTTACACAAGTTGA
GAAACTGAGAGCATTGTTCCGTCCAATTACTTCGCTGCCAGTGCTAGAGGCACCACCCCT
GCATTATGTTGACAACAGTCATTCCGCTCCATCTGCTGCTTGTCTGCCTCCCTCAGCTTC
ATCTTCAGACCCAACAAAGCCAGCTGCTTATGTGCCTCACCCAAGCGCCTATGTTCTCAC
TCCAGCTGCTCAGCTGGTGCCAAATGAACCTTATGCATGCCCAGATTCTCACCTTTCTGC
TCCAACTGCTCAATTCGTTGCGCCTGTTTACTATGTGACCACAACTGCCCATCCGTATCA
AGCAGGTTATCAAGCATATGGTCCATCACCTGCCACCAGTCTGTCTGCCACCTACCACTA
CGCCCAAGCGCCTCCTTTGCAACTTGTCTATGTGCAAGCCCAACACCCTGTGCCAGAACA
TGTTACAGACCCTGACTGTTTCTCTGATCGCAGCTATGATGCTAATGGAAATGATCCGTA
TCGATTTGATGCTGTGAAGTCTCATCACCGGGAAACTACTTCTGGGAGAGCTGCACTACC
ACATGAAGTGGCCACGACGAACCCGCAACTTGTCATGCACTATGTGTATGCCCCAGGCAG
CGAGGGTGCAACCAGAGAAACTACGCAGTCCGGTGCTGAAGGAGACGGATCGGCGATCTA
CTCCCATGCGGGTGGCCCAGCAACCACTCAGGCTGTGCCACCGGTGTACACCGTTGCAGC
AGAACCACATGAAGTGGCTTCGACAAACCTGCGACTTGTCATGCACTATGGATACGCCCC
AGGCAGCGAGGGTGCAACCGGAGAAACTACGCAATCCAGTGCTGAATGAGCCGCATCGGT
GATCTACTCCCATGCGGGTGCCCCAGTGACCACTCAGGCTGCGCCATCTGTCTATGCCGT
CGCAGCTGCACCGGCTAACCTGTGATTGCCCTGTCATCATTCAGTCTTTCTGGCAACATG
ATCGACCCGACCAAGTGTGCCGCTGCTCTACCCTGTTGTGTTTTGCCGTTCTACCCACAC
AAGGGACTGGGAGTTCGGATCGGTGAAAGATGGCATCGCTTTCCTTACTGCTGATTGTGT
TTGGTGTGATGTATAGATGGATTCAGCTGCTGCTGAACTTTAGTTTGTTAGACTGGTGGT
ACTAACTGGTGGCTGTTGGTGTGAAGACTAGGGTGGTATGCCTGCGAAAGAAAAGAAAGA
AGACTAGGGTGGCATGAGCTT
>DN75080_c0_g4_i1 len=1592 path=[13644:0-53 15610:54-67 15471:68-87 15306:88-111 15599:112-145 15459:146-169 15830:170-173 15816:174-234 15798:235-258 15772:259-292 15854:293-297 15274:298-321 15676:322-354 15573:355-378 15427:379-387 15730:388-411 15670:412-459 15856:460-460 15876:461-461 15892:462-474 15764:475-495 15722:496-498 15660:499-567 15397:568-591 15547:592-638 15762:639-662 15720:663-683 15859:684-707 15879:708-709 15894:710-733 15902:734-737 15650:738-739 14835:740-761 15647:762-763 15534:764-890 15864:891-891 15528:892-915 15755:916-932 15836:933-996 15824:997-1059 15751:1060-1078 15705:1079-1097 15868:1098-1100 15887:1101-1106 15897:1107-1130 15906:1131-1131 15912:1132-1132 15917:1133-1135 15336:1136-1159 15778:1160-1163 15744:1164-1164 15696:1165-1173 15617:1174-1174 15480:1175-1193 15320:1194-1197 15615:1198-1238 15478:1239-1245 15316:1246-1262 15137:1263-1394 14759:1395-1399 14760:1400-1591] [-1, 13644, 15610, 15471, 15306, 15599, 15459, 15830, 15816, 15798, 15772, 15854, 15274, 15676, 15573, 15427, 15730, 15670, 15856, 15876, 15892, 15764, 15722, 15660, 15397, 15547, 15762, 15720, 15859, 15879, 15894, 15902, 15650, 14835, 15647, 15534, 15864, 15528, 15755, 15836, 15824, 15751, 15705, 15868, 15887, 15897, 15906, 15912, 15917, 15336, 15778, 15744, 15696, 15617, 15480, 15320, 15615, 15478, 15316, 15137, 14759, 14760, -2]
ACATGAGCGCACTCCTCGCAACACCCACCAGAGCCCAGCCGTTTCTTCTTCTTCTTCACC
GCCTCCGATCGAATCAGCTGCGTCCCCTACCCACCACCAGAGCGCTAGCTTCGTTCGCCG
CGTCGTCGCCAAGAGCACCGCCCGCTAGCCGGTGGACCAGAGCAATGGCGTCGCAGAAGT
TCCCGCCGCAGCAGCAGGACTGCCAGCCCGGCAAGGAGCACGCCATGGACCCCCGTCCCG
AGGCCCTCATCAAGAACTACAAGTCGGCCAACAAGCTCCAGGGCAAGGTGGCGTTGGTCA
CCGGCGGCGACTCGGGCATCGGGCGCGCGGTGTGCCTGTGCTTCGCGCTGGAGGGCGCGA
CGGTGAACTTCACGTACGTGAAGGGGCAAGAGGACAAGGACGCGGAGGAGACCCTGCAGG
CGCTCCGCGACATCAAGTCCCGCACCGGCGCCGGCGAGCCCAAGGCGCTCACGGGCGACC
TCGGGTACGAGGAGAACTGCCGCAGGGTGGTGGAGGAGGTGGCCAACGCGCACGGGGGGC
GCGTGGACATCCTCGTGAACAACGCGGCTGAGCAGTACGTCCGCCCCTGCGTCACCGAGA
TCACCGAGCAGGACCTGGAGCGCGTGTTCCGCACCAACATCTTCTCCTACATCCTCATGG
CCAAGTTCGCGGTGAAGCACATGCAGCCCGGGTCCACCATCATCAACACCACCTCCGTGA
ACGCGTACAAGGGCAACGCGACGCTGCTGGACTACACGGCCACCAAGGGCGCCATCGTGG
CCTTCACCCGCGCGCTGTCGATGCAGCTGGCGGAGAAGGGGATCCGCGTGAACGGCGTGG
CGCCGGGGCCCATCTGGACGCCGCTCATCCCGGCCTCCTTCCCGGAGGAGAAAGTGAAGC
AGTTCGGGTCCGAGGTGCCCATGAAGCGCGCCGGGCAGCCCAGCGAGGTCGCGCCCAGCT
TCGTCTTCCTGGCCAGCGAGCAGGACTCCTCCTACATCTCCGGCCAGATCCTCCACCCCA
ACGGTGGTACCATCGTCAATAGCTAGATCGAGGCTGGAGAGGCTCGCCAAGAACAGAGTG
AAGTGTGTCCGTGGTGTGTGGTCTGTACGAGCAAGTGTGGCGTGTCGAGTCTCGAGGGTC
AGCTGGTAGTAGTACGGTTGTGTGTTCAGTAGGGGCTTTTGGCGCTGTAGCCACGTGGGA
AGCGTCAAGCGTTAACTAAATAAATAATGTAAAGTGCATGCAATGCAAGCTGAACTATGG
TCATCCACTGCCTCTGCTTGCTCCTGCTTTGTCAAAGACGGCTCCTTCTTCGAAGGTGGA
TCAGACGTGAACGGGGGTGATGGTGCCTCCGGATGGTGGAATCCGAATCTTCTCTCCACC
TCCCAGAAGAAGCTCCCTCTACAGAAAGCGCAATTAGAAAGTGAAGAGCGCCTTAAATCA
AAGACATGTGTGCAGTTAAATAACTTCCTTCTGAAGCAGAAGTCACACATCTGATACATA
CCCCTGCGGCGGTAGTTTCCCCACCTTCTATATGCGGCTTCAAAGAAAAACCAATTTGGA
TGAACGAAAATGAAGTATTGAGATCGGAAGAG
>DN75080_c0_g4_i2 len=1280 path=[13672:0-53 13673:54-64 15307:65-84 15605:85-88 15465:89-108 15689:109-142 15597:143-146 15458:147-166 15830:167-170 15816:171-231 15798:232-255 15772:256-289 15854:290-294 15274:295-318 15676:319-351 15573:352-375 15427:376-384 15730:385-408 15670:409-456 15856:457-457 15876:458-458 15892:459-471 15764:472-492 15722:493-495 15660:496-564 15397:565-588 15547:589-635 15762:636-659 15720:660-680 15859:681-704 15879:705-706 15894:707-730 15902:731-734 15650:735-736 14835:737-758 15647:759-760 15534:761-887 15864:888-888 15528:889-912 15755:913-929 15836:930-993 15824:994-1056 15783:1057-1094 15867:1095-1097 15886:1098-1119 15896:1120-1120 15904:1121-1121 15502:1122-1124 15748:1125-1128 15701:1129-1129 15622:1130-1144 15871:1145-1145 15779:1146-1153 15745:1154-1162 15697:1163-1163 15618:1164-1182 15482:1183-1187 15322:1188-1223 15144:1224-1230 14356:1231-1247 14357:1248-1279] [-1, 13672, 13673, 15307, 15605, 15465, 15689, 15597, 15458, 15830, 15816, 15798, 15772, 15854, 15274, 15676, 15573, 15427, 15730, 15670, 15856, 15876, 15892, 15764, 15722, 15660, 15397, 15547, 15762, 15720, 15859, 15879, 15894, 15902, 15650, 14835, 15647, 15534, 15864, 15528, 15755, 15836, 15824, 15783, 15867, 15886, 15896, 15904, 15502, 15748, 15701, 15622, 15871, 15779, 15745, 15697, 15618, 15482, 15322, 15144, 14356, 14357, -2]
ACATGAGCGCACTCCTCGCAACACCCACCAGAGCCCAGCCGTTTCTTCTTCTTCACCGCC
TCCGATCGAATCAGCTGCGTCCCCTCCCCACCACCAGAGCGCTAGCTTCGTTCGCCGCGT
CGTCGCCAAGAGCACCGCCCGCTCGCCGGTGGACCAGAGCAATGGCGTCGCAGAAGTTCC
CGCCGCAGCAGCAGGACTGCCAGCCCGGCAAGGAGCACGCCATGGACCCCCGTCCCGAGG
CCCTCATCAAGAACTACAAGTCGGCCAACAAGCTCCAGGGCAAGGTGGCGTTGGTCACCG
GCGGCGACTCGGGCATCGGGCGCGCGGTGTGCCTGTGCTTCGCGCTGGAGGGCGCGACGG
TGAACTTCACGTACGTGAAGGGGCAAGAGGACAAGGACGCGGAGGAGACCCTGCAGGCGC
TCCGCGACATCAAGTCCCGCACCGGCGCCGGCGAGCCCAAGGCGCTCACGGGCGACCTCG
GGTACGAGGAGAACTGCCGCAGGGTGGTGGAGGAGGTGGCCAACGCGCACGGGGGGCGCG
TGGACATCCTCGTGAACAACGCGGCTGAGCAGTACGTCCGCCCCTGCGTCACCGAGATCA
CCGAGCAGGACCTGGAGCGCGTGTTCCGCACCAACATCTTCTCCTACATCCTCATGGCCA
AGTTCGCGGTGAAGCACATGCAGCCCGGGTCCACCATCATCAACACCACCTCCGTGAACG
CGTACAAGGGCAACGCGACGCTGCTGGACTACACGGCCACCAAGGGCGCCATCGTGGCCT
TCACCCGCGCGCTGTCGATGCAGCTGGCGGAGAAGGGGATCCGCGTGAACGGCGTGGCGC
CGGGGCCCATCTGGACGCCGCTCATCCCGGCCTCCTTCCCGGAGGAGAAAGTGAAGCAGT
TCGGGTCCGAGGTGCCCATGAAGCGCGCCGGGCAGCCCAGCGAGGTCGCGCCCAGCTTCG
TCTTCCTGGCCAGCGAGCAGGACTCCTCCTACATCTCCGGCCAGATCCTCCACCCCAACG
GTGGTACCATCGTCAATAGCTAGATCGAGGCTGGAGAAGCTCGCGAAGAACCGAGTGAAG
TGTGTCCGTGGTGTGTGGAGCAAGTGTGGCGTGTCGAGTCTCGAGTGTCAACTGGTAGTA
GTACGGTTGTGTGTTCAGTAGGGGCTTTTGGCGCTGTAGCCACCTGGGAAGCGTCAAGCG
TTAAATAAATAATGTAAAGTGCATGCAATGCAAGCTGAACTATGGTCAGAGCAAGTATAA
TAAGGCCATGTAAGCGGGCT
>DN75080_c0_g4_i3 len=1589 path=[13672:0-53 13673:54-64 15307:65-84 15605:85-88 15465:89-108 15689:109-142 15597:143-146 15458:147-166 15830:167-170 15816:171-231 15798:232-255 15772:256-289 15854:290-294 15274:295-318 15676:319-351 15573:352-375 15427:376-384 15730:385-408 15670:409-456 15417:457-492 15722:493-495 15660:496-564 15397:565-588 15547:589-635 15762:636-659 15720:660-680 15859:681-704 15879:705-706 15894:707-730 15902:731-734 15650:735-736 14835:737-758 15647:759-760 15534:761-887 15864:888-888 15528:889-912 15755:913-929 15836:930-993 15824:994-1056 15751:1057-1075 15705:1076-1094 15868:1095-1097 15887:1098-1103 15897:1104-1127 15906:1128-1128 15912:1129-1129 15917:1130-1132 15164:1133-1136 15490:1137-1137 15330:1138-1156 15778:1157-1160 15744:1161-1161 15696:1162-1170 15617:1171-1171 15480:1172-1190 15320:1191-1194 15615:1195-1235 15478:1236-1242 15316:1243-1259 15137:1260-1391 14759:1392-1396 14760:1397-1588] [-1, 13672, 13673, 15307, 15605, 15465, 15689, 15597, 15458, 15830, 15816, 15798, 15772, 15854, 15274, 15676, 15573, 15427, 15730, 15670, 15417, 15722, 15660, 15397, 15547, 15762, 15720, 15859, 15879, 15894, 15902, 15650, 14835, 15647, 15534, 15864, 15528, 15755, 15836, 15824, 15751, 15705, 15868, 15887, 15897, 15906, 15912, 15917, 15164, 15490, 15330, 15778, 15744, 15696, 15617, 15480, 15320, 15615, 15478, 15316, 15137, 14759, 14760, -2]
ACATGAGCGCACTCCTCGCAACACCCACCAGAGCCCAGCCGTTTCTTCTTCTTCACCGCC
TCCGATCGAATCAGCTGCGTCCCCTCCCCACCACCAGAGCGCTAGCTTCGTTCGCCGCGT
CGTCGCCAAGAGCACCGCCCGCTCGCCGGTGGACCAGAGCAATGGCGTCGCAGAAGTTCC
CGCCGCAGCAGCAGGACTGCCAGCCCGGCAAGGAGCACGCCATGGACCCCCGTCCCGAGG
CCCTCATCAAGAACTACAAGTCGGCCAACAAGCTCCAGGGCAAGGTGGCGTTGGTCACCG
GCGGCGACTCGGGCATCGGGCGCGCGGTGTGCCTGTGCTTCGCGCTGGAGGGCGCGACGG
TGAACTTCACGTACGTGAAGGGGCAAGAGGACAAGGACGCGGAGGAGACCCTGCAGGCGC
TCCGCGACATCAAGTCCCGCACCGGCGCCGGCGAGCCTAAGGCGCTCACTGGCGACCTCG
GGTACGAGGAGAACTGCCGCAGGGTGGTGGAGGAGGTGGCCAACGCGCACGGGGGGCGCG
TGGACATCCTCGTGAACAACGCGGCTGAGCAGTACGTCCGCCCCTGCGTCACCGAGATCA
CCGAGCAGGACCTGGAGCGCGTGTTCCGCACCAACATCTTCTCCTACATCCTCATGGCCA
AGTTCGCGGTGAAGCACATGCAGCCCGGGTCCACCATCATCAACACCACCTCCGTGAACG
CGTACAAGGGCAACGCGACGCTGCTGGACTACACGGCCACCAAGGGCGCCATCGTGGCCT
TCACCCGCGCGCTGTCGATGCAGCTGGCGGAGAAGGGGATCCGCGTGAACGGCGTGGCGC
CGGGGCCCATCTGGACGCCGCTCATCCCGGCCTCCTTCCCGGAGGAGAAAGTGAAGCAGT
TCGGGTCCGAGGTGCCCATGAAGCGCGCCGGGCAGCCCAGCGAGGTCGCGCCCAGCTTCG
TCTTCCTGGCCAGCGAGCAGGACTCCTCCTACATCTCCGGCCAGATCCTCCACCCCAACG
GTGGTACCATCGTCAATAGCTAGATCGAGGCTGGAGAGGCTCGCCAAGAACAGAGTGAAG
TGTGTCCGTGGTGTGTGGTCTGTACGAGCAAGTGTGGCGTGTCGAGTCTCGAGTGTCAGC
TGGTAGTAGTACGGTTGTGTGTTCAGTAGGGGCTTTTGGCGCTGTAGCCACGTGGGAAGC
GTCAAGCGTTAACTAAATAAATAATGTAAAGTGCATGCAATGCAAGCTGAACTATGGTCA
TCCACTGCCTCTGCTTGCTCCTGCTTTGTCAAAGACGGCTCCTTCTTCGAAGGTGGATCA
GACGTGAACGGGGGTGATGGTGCCTCCGGATGGTGGAATCCGAATCTTCTCTCCACCTCC
CAGAAGAAGCTCCCTCTACAGAAAGCGCAATTAGAAAGTGAAGAGCGCCTTAAATCAAAG
ACATGTGTGCAGTTAAATAACTTCCTTCTGAAGCAGAAGTCACACATCTGATACATACCC
CTGCGGCGGTAGTTTCCCCACCTTCTATATGCGGCTTCAAAGAAAAACCAATTTGGATGA
ACGAAAATGAAGTATTGAGATCGGAAGAG
>DN75088_c0_g1_i3 len=2133 path=[12105:0-104 12106:105-118 12107:119-128 12558:129-133 12551:134-142 12544:143-145 12535:146-148 12522:149-172 12506:173-196 12485:197-250 12565:251-256 12216:257-274 12393:275-280 12317:281-517 11782:518-541 12215:542-1270 11496:1271-1294 12392:1295-1968 11574:1969-1992 12316:1993-2025 12505:2026-2049 12484:2050-2068 12454:2069-2107 12390:2108-2108 12314:2109-2132] [-1, 12105, 12106, 12107, 12558, 12551, 12544, 12535, 12522, 12506, 12485, 12565, 12216, 12393, 12317, 11782, 12215, 11496, 12392, 11574, 12316, 12505, 12484, 12454, 12390, 12314]
GTGTACAAGTCCGAGCCTCCCGCGAATGCGAGGCCGCAGGAGCGCATCCAAGCCGCCGTA
GGCTATCTGGGCGGCATATTTGATATAGAGGCACTTGTCGATAAGCTGCTTCATCAGCTA
GCGGGGAAGCAATCCATCATGGTGAACGTGTATGATACCACTAATGAGAAGCCAATCAGC
ATGTATGGTTCCAACGATACAGGCAGTGGGATGTACCATAACAGCACGCTCAACTTTGGC
GATCCGTCTAGACGGCATGAGATGCATTGCAGGTTCATGCAAAAGCCACCATTGCCATGG
CTTGCAATTACATCATCATTAGGGGTTTATGTGATTTTTTTGCTCATTGGCTATATAATC
TATGCTACTGTGCACCGTATCGCAAAAGTTGAAGATGATTATGAACGTATGATGGATCTC
AAGAAGCGTGCGGAAGCTGCAGATGTGGCCAAGTCACAGTTCTTGGCTACTGTTTCACAT
GAGATCAGAACTCCAATGAATGGGGTTTTAGGAATGCTCCAAATGCTCATGGATACTGAT
CTGGACACAACGCAGCAAGACTATGTTAGAACAGCCCAAGCCAGTGGAAAAGCTTTAGTG
TCCCTCATAAACGAGGTTCTTGATCAGGCGAAGATAGAATCTGGCAAACTCGAGCTTGAC
GCAGTGCCCTTTGATGTCAGACTAGTCTGTGATGACATCTTGTCTCTCTTCTGTGGAAAA
GCTCAGGAGAAAGGGCTGGAGTTGGCAGTGTATGTCTCTGATCAAGTTCCACAAACACTT
ATTGGCGATCCAAATAGAATGAGGCAAATCATTACAAATCTCATGGGAAACTCCATAAAA
TTTACAGAAAGAGGACATATCTACTTGACAGTTCATGTTGTTGAAGAGGTGATGAGTTCT
TTAGATGTGGAAACGGAAATTCAAAACACATACAACACCTTAAGTGGCTACGAAGTAGCT
AAAAGAAGGCATAGTTGGCAGAGCTTCCGACTTTTCAATATGGATCTACACTCGTCTGAG
TTGTCCTTTGCTCCCATCATGCCTGAGACGATAAGATTGATAATATCAGTTGAAGATACT
GGCATCGGCATCCCGCTTGAATCCCAATCCCGCATATTCACGCCTTTCATGCAGGTTGGT
CCGTCCATTGCCCGCATCCATGGGGGCACTGGCATCGGATTGAGCATCAGCAAGTGCCTG
GTTCATCTCATGAAGGGGGAGATTGGGTTTGTAAGCAAACACCATGTTGGTTCTACTTTC
TCCTTCACTGCGATGCTTACGAGGGCACGCCCCAATGCAAATGTGAACAAATCGCCAGGG
TTTAAAGGGGTCAGTGCATTGGTAGTTGATCATAGGCCGGTTCGTGCCAAGGTTACCAAG
TACCATTTACAAAGGCTTGGAGTGAAAACGGAATTGACCGCTGACGTAAGCCAGGTTATT
CCTAAGATGAACTGTGCATCACTAGTTACAAGGCTAGTGCTAGTTGACAAGGAGACCTGG
CTTAAGGAATCCCATTCAATGCCTCAATTGCTTATGAAATTGCGAAGCAAAGATCAGTCA
GACCCTCCGAAGCTCTTTCTTTTGGAGAACCCTACAAATTCTATCAAGAGCAGTTCAAAT
ATATCCAGGGAGCATAACTTGAATGTAATCATGAAGCCGCTTCGTGCAAGTATGCTTGAG
GCCTCACTAAGGCGGGCTTTGGGTGGAGTAGATAAGGCGCATGTCAAGAATGGAGTGGTT
GGCAACTCAGCGTTGGGTAGCCTTCTTCACAAGAGGCAAATCATTGTGGTTGACGACAAC
GCTGTGAACCTTAAAGTGGCTGCTGGTGCTCTCAAGAAGTATGGCGCAGAAGTAATTTGC
GCAGACAGTGGGAAGAAAGCAATCGCATTGCTAAAACCACCTCACAGTTTTGATGCCTGT
TTCATGGACATACAAATGCCAGAAATGGATGGGTTTGAAGCGACCAAGAGGATCAGAATG
ATGGAAAGAGAGCTAAATGAGCGGATAGAACGCGGAGAAGCGCCACCAGAATGTGCTAAC
GTTCGGAGGTGGCGAACTCCGATATTGGCCATGACAGCAGATGTTATCCAGGCAACATAT
GAGCACTGCCTGAAATGTGAAATGGATGGCTAT
>DN75030_c0_g2_i1 len=761 path=[16591:0-62 16592:63-86 16593:87-93 18433:94-140 18150:141-164 18872:165-171 17886:172-186 18108:187-289 18877:290-290 18918:291-319 18402:320-390 18096:391-426 18400:427-453 18261:454-483 18082:484-504 18881:505-516 18920:517-517 18064:518-531 17841:532-547 18617:548-555 18562:556-562 18485:563-581 18382:582-588 19209:589-589 19191:590-596 18923:597-597 18376:598-654 18233:655-675 17811:676-699 15826:700-700 15827:701-741 15828:742-746 15829:747-760] [-1, 16591, 16592, 16593, 18433, 18150, 18872, 17886, 18108, 18877, 18918, 18402, 18096, 18400, 18261, 18082, 18881, 18920, 18064, 17841, 18617, 18562, 18485, 18382, 19209, 19191, 18923, 18376, 18233, 17811, 15826, 15827, 15828, 15829, -2]
CAACTGGACGCCTTTCCAACTATCGGATTCAATCTGACTTCATCGCAAGGATCTTGGGCC
TCACTGAAGCCCCTCCATCGTACAGGCTCACGCCACATCTATCTTGCGACCCATCTGGCA
TGACCTTTGCTTTCGGCGGCGTTGGCGTCTACGAGGTGCCGGACAAGCAGGTGCCGACCC
TTGCCACACAGGTTGATGCTTTCACGAGGCTACTCAATGCTGGGGTCATCTCAAAACAAC
AGCTTCAGAGCTCCGTCGCTCTCGTCTCCATCTCCGGCAGTGACTACATGACTGGTGCCA
ACGTCGACAATGCCTTCTTGAGTAGTTTCGATGATATCGATGGTTATATTGGGAATGTGA
CGACCGAGATTGCGAGGAACGTGGGGAAGCTTCAGAGGCTAGGAGTGAGAAAGGTACTAG
TGAACAACTTGCATCCCATTGGCTGCACGCCTTTTCGGACCAGTTCGAACAACTACACGA
CATGCGACCTTCTCGCCAACTATGCCGCAACTGTGCACAACAACCATATAGAACACCTGA
TGGGCAACAAGAATAATGCCCACATACTGGACCTCTACACTGCCTTCACCGACATCGTCA
ATCACGCCCCCGGTGAAGGGTCGGAGCTGTCGAAGAATTTCAAGCGCAAGCTGACACCTT
GCTGCGAGGCTTCCACTGAGCTGGGGTACTGTGGACAGGTTAGCCCTTCAGGGGAGCGCC
TCTACGACCTATGCAAGAATCCTGACAGATCGGAAGAGCAC
>DN75030_c0_g1_i2 len=936 path=[16091:0-32 18155:33-47 17693:48-62 17926:63-64 18147:65-97 17680:98-114 17912:115-118 18292:119-121 18128:122-129 18415:130-142 18280:143-158 18115:159-161 18498:162-168 18404:169-182 18553:183-206 18471:207-240 18361:241-264 18214:265-314 18893:315-316 18930:317-317 18958:318-326 18007:327-350 18206:351-351 18464:352-367 18352:368-374 18894:375-375 18931:376-382 18959:383-383 18895:384-410 17497:411-412 17992:413-436 18340:437-483 18190:484-490 18450:491-494 18335:495-509 18181:510-514 18444:515-533 18323:534-535 18174:536-559 18903:560-560 18440:561-632 18937:633-638 17457:639-649 18168:650-656 18439:657-666 18316:667-692 18166:693-693 17952:694-717 18314:718-722 18526:723-723 18438:724-727 18313:728-728 18163:729-736 17947:737-754 17711:755-778 17430:779-844 15527:845-935] [-1, 16091, 18155, 17693, 17926, 18147, 17680, 17912, 18292, 18128, 18415, 18280, 18115, 18498, 18404, 18553, 18471, 18361, 18214, 18893, 18930, 18958, 18007, 18206, 18464, 18352, 18894, 18931, 18959, 18895, 17497, 17992, 18340, 18190, 18450, 18335, 18181, 18444, 18323, 18174, 18903, 18440, 18937, 17457, 18168, 18439, 18316, 18166, 17952, 18314, 18526, 18438, 18313, 18163, 17947, 17711, 17430, 15527, -2]
CAACGACGGGGTCATCTCAACACGACAGCTTCACCACTCCGTCGCGCTCATCGCCATCTC
CGGCAATGACTACATGAGCGGCTCCGAGGCCAATAATGGCTTCTACTCAAGCTTCGATGT
TCTCGATACTTACATGGGAAACGTGGCGACTGAGATCCTAGGTAATGTGAGACAGCTGCA
GATGCTTGGTATCAGAAAGGTGCTAGTAAACAACTTGCATCCCATTGGTTGCACTCCTTT
GCACACTAGCTCGAACAACTATACCACATGTGATCTTCTCGGCAATTATGGTGCATCCGT
GCACAACAAGTATCTAAAGCAAATGATTGGAGAAAGGGACAACGTCCACATACTGGACCT
CTACACTGCCTTCACCGACATCGTGAATCACGCCCCTGGTGAAGGGTCGGATCCGTCCAA
GGATTTCAACGGCAAGCTGACCCCATGCTGCGAGAGTACCTATGAGGGAGGGTACTGTGG
AGAGCGTAGCCATTCAGGGAAGCGCCTGTACGACCTATGCGATAATCCCGACAAGACGTT
CTACTGGGACCAGACACACCCCACACATGCTGGGTGGGAGGCGGTAATGAAGTCGCTGCA
ACAGCCTTTGATGGAGTTTCTCGATGAGGACTACGTTGCATGATGCATCAGCTTGATGGC
TAGCTAGCTGGCGCAATATCTTTTAGGATAGATGTTATAAATAGCATGCGAGTTTAGGAA
GAAGGTTGTGAGTTTTTATCCTTGTGTTTTGATGGGGTTTTAGTCTAGTACAGTACTCAT
CAATATTATAGATTAAACGTGAACGGGTCTTAATTTGCTTATTGTTTTATCCCCTGTTAG
TTGAGATTGGAAATTTGGTCGTATATTTGAATGAGATATAGCGTGCAGGCATATGATTAC
TCTACGCATGCATATGATGTATCTTGCCAAAAAAAA
>DN75030_c0_g1_i4 len=407 path=[16354:0-34 16355:35-37 17931:38-78 18522:79-139 18148:140-196 18679:197-202 18633:203-226 18581:227-229 18511:230-235 18416:236-266 18915:267-293 18276:294-315 18109:316-325 17880:326-337 17629:338-340 18100:341-346 17873:347-352 17625:353-364 18090:365-366 17860:367-376 17606:377-391 16265:392-406] [-1, 16354, 16355, 17931, 18522, 18148, 18679, 18633, 18581, 18511, 18416, 18915, 18276, 18109, 17880, 17629, 18100, 17873, 17625, 18090, 17860, 17606, 16265, -2]
ATGTTTGTCTTTGGCGACGACTTCGTCGACAACGGCAACGTTCCGAACATCATCGATGAG
AAGACGTCGCGGCAGTGGAGCTACCCGTACGGCTCTTATCGCAACTCCAGTTGGTCTGGC
GCTCCTGTTCCAACAGGACGCTTCTCCAATTACCGGATGCAATCAGATTTTATTGCAAGG
ATGTTGGGCCTCAATGAAGCCCCACCAGCGTACGAGCTCACATCAGATCAATCTTGCGAC
GCATCTGGCATGACTTTCGCTTTTGGCAGCGCTGGTGTCTTCAAGGTGACGGCGAAGAAG
GTGCCGACCCTTGCTGCACAGGTTCAAGCTTTCAAGAGGCTAGTCAACGACGGGGTCATC
TCAACACGACAGCTTCACCACTCCGTCGCGCTCATCGCCATCTCCGG
>DN75030_c0_g1_i10 len=1168 path=[16296:0-177 18307:178-282 18869:283-283 18909:284-287 18941:288-294 18969:295-306 18996:307-326 19022:327-330 19045:331-333 19069:334-339 19093:340-351 19116:352-375 19139:376-376 18272:377-380 17879:381-404 18101:405-435 17627:436-471 17872:472-492 18495:493-516 18396:517-525 18256:526-531 18077:532-534 18390:535-545 18249:546-550 18063:551-591 18385:592-609 18244:610-616 18055:617-621 17829:622-675 18885:676-681 18614:682-705 18558:706-720 18479:721-735 18374:736-737 18231:738-770 18038:771-794 18370:795-802 18226:803-815 18031:816-831 15540:832-834 15541:835-841 18891:842-855 18928:856-879 17524:880-935 18535:936-987 18898:988-989 18189:990-1023 17985:1024-1024 17754:1025-1048 17476:1049-1055 15657:1056-1056 15658:1057-1083 17738:1084-1085 17462:1086-1158 17965:1159-1167] [-1, 16296, 18307, 18869, 18909, 18941, 18969, 18996, 19022, 19045, 19069, 19093, 19116, 19139, 18272, 17879, 18101, 17627, 17872, 18495, 18396, 18256, 18077, 18390, 18249, 18063, 18385, 18244, 18055, 17829, 18885, 18614, 18558, 18479, 18374, 18231, 18038, 18370, 18226, 18031, 15540, 15541, 18891, 18928, 17524, 18535, 18898, 18189, 17985, 17754, 17476, 15657, 15658, 17738, 17462, 17965]
ACCCCTCCAAGTTGATCATGCACGGATAGGGGGTCGAGGCAAGAAGTTGAATCGAAGTTA
ACAGGAGCAGGACACTAAGATACACGTGCATTCTTCTTCCTATAAATATAGCCCTACGCC
CGCACCACGAACCCATCCCATCCCCATCTCCCTCCCTCTCCATCATCTCCTTCCTCGCGG
GGCGCCGGACGGCTGCCCACGCAGGATTCACGGCCATGAAGGTTCCGCCGGCTGTTGTCT
GCCTTCTCCTCGTCCTCGTCTTCTTTGATGCTGCTCGTGTGGAGGCCCGAGGCACTCCTG
CTCGGGGGTCAAAGAACCAATGGTCCAGCATGTTTGTCTTTGGCGACGACTTTGTCGACA
ACGGCAATGCTCCCAACAACACTGGTGAAAAGACATCGCGTCAATGGAGCTACCCATACG
GCTCCTATCTCAACACCCATTACTCCACATCTCCTGTTTTGGCCGGACGCTTCTCCAACT
ACAGGATGCAATCCGATTTTATCGCAAGGATGTTGGGCCTCAATGAAGCCCCTCCAGCGT
ACGAGCTCACACCAGATCAGTCTTGTGACTCATCTGGCATGACCTTTGCTTTTGGCGGCG
CTGGTGTCTTCAAGGTGAAGACCAAGAAGGTGCCGACCCTTGGCGCACAGGTCCAAGCTT
TCAAGAGGCTAGTCAACGACGGAGTCATCTCAACACGACAGCTTCACCACTCCGTCGCGC
TCATCGCCATCTCCGGCAATGACTACATGAGCGGCTCCGAGGCCAATAATGACTTCTACT
CAAGCTTCGATGTTCTCGATACTTACATGGGAAACGTGGCGACTGAGATCCTAGGTAATG
TGAGACAGCTGCAGATGCTTGGTATCAGAAAGGTGCTAGTGAACAACTTGCACCCCATTG
GTTGCACGCCTTCGCATACTAGTTCAAACAACTACACCACATGTGACCTTCTCGGCAATT
ATGGCGCATCCGTGCACAACAAGTATCTAAGCCAAATGCTCGGAGAAAGGGACAACGTCC
ACATAGTGGACCTCTACACTGCCTTCACCGACATCGTGAATCACGCCCCTGGTGAAGGGT
CGGATCGGTCCAAGGATTTCAAACGCAAGCTGACCCCGTGTTGCGAGAGTTCCTATGAGG
GAGGATACTGTGGAGAGCGTAGCCATTC
>DN75030_c0_g1_i11 len=1338 path=[15567:0-153 15568:154-157 15569:158-160 18305:161-166 18144:167-169 17915:170-190 18506:191-193 18412:194-195 18275:196-277 18707:278-298 18880:299-319 18620:320-343 18566:344-352 18491:353-358 18389:359-361 18247:362-372 18487:373-377 18615:378-382 18561:383-385 18484:386-391 18381:392-418 18240:419-436 18482:437-443 18377:444-448 18234:449-493 18041:494-496 18372:497-502 18764:503-508 18735:509-520 18703:521-522 18661:523-537 18816:538-538 18789:539-547 18892:548-562 18929:563-564 18699:565-575 18656:576-576 18605:577-616 18465:617-649 18353:650-658 18205:659-661 17506:662-668 18001:669-673 18543:674-685 18459:686-741 18896:742-751 18341:752-817 17991:818-826 18191:827-831 17759:832-855 17986:856-881 18333:882-905 18179:906-919 17972:920-943 17739:944-961 17464:962-985 17965:986-994 17732:995-1009 17454:1010-1033 18681:1034-1035 18637:1036-1059 18589:1060-1060 18525:1061-1084 18437:1085-1138 18905:1139-1149 18965:1150-1156 18992:1157-1166 19017:1167-1175 17705:1176-1194 18906:1195-1195 18938:1196-1210 18966:1211-1219 18993:1220-1220 17419:1221-1287 16137:1288-1337] [-1, 15567, 15568, 15569, 18305, 18144, 17915, 18506, 18412, 18275, 18707, 18880, 18620, 18566, 18491, 18389, 18247, 18487, 18615, 18561, 18484, 18381, 18240, 18482, 18377, 18234, 18041, 18372, 18764, 18735, 18703, 18661, 18816, 18789, 18892, 18929, 18699, 18656, 18605, 18465, 18353, 18205, 17506, 18001, 18543, 18459, 18896, 18341, 17991, 18191, 17759, 17986, 18333, 18179, 17972, 17739, 17464, 17965, 17732, 17454, 18681, 18637, 18589, 18525, 18437, 18905, 18965, 18992, 19017, 17705, 18906, 18938, 18966, 18993, 17419, 16137, -2]
ACATCTGCTTCTGCGCCGGGCGCCGGCCTCGTAACCATGAAGCTCATGCGGACGGTCTTC
TGCCTTCTCCTCGTCGTCCTTGCATTGGATGCGACTGGTGTGGAGGCACGAGGCACACCT
TCGGCTGATCAGGGGTCAAAGAACCAATGGTCCAGCATGTTTGTCTTCGGCGACGACTTC
GTCGACAACGGCAATGTTCCCAACAACGTTGGTGAGAAGACATCGCGTCAATGGAGCTAT
CCATACGGCTCCTACCTCAACACTCATTATTCTACGTCTCCTGTTTTGGCCGGACGCTTC
TCCAACTACAGGATGCAATCAGATTTTATCGCAAGGATGTTGGGCCTCAATGAAGCCCCT
CCAGCGTACGAGCTCACATCAGATCAATCTTGTGATTCATCTGGCATGACCTTTGCTTTT
GGCGGCGCTGGTGTCTTCAAGGTGAAGACGAAGAAGGTGCCGACCCTTGCCGCACAGGTT
CAAGCTTTCAAGAGGCTAGTCAACGACGGGGTCATCTCAACACATCAGCTTCACCACTCC
GTCGCGCTCATCGCCATCTCCGGCAGTGACTACATGAGCGACTCCGACATTGAGACTGGC
TTCTACACAAGCTTCGACGTTCTCGATACTTACATCGGAAACGTGGCGACTGAGATCCTA
GGTAATGTGGCGCAACTGCAGATGCTTGGTGTGAGAAAGGTGCTAGTAAACAATTTGCAT
CCCATTGGTTGCACGCCTTTGCATACTAGTTCGAACAACTACACCACATGCGACCTTCTC
GGCAATTATGGCGCGTCCGTGCACAACAAGTATCTAAAGCAAATGATCGGCGCAAGGGAC
AACGTTCACATACTCGACCTCTACACCGCCTTCACTGACATCATCAATCACGCCCCTGGT
GGTGGGTCGGATGAGTCCAATGATTTCAAGGGCAAGCTGACCCCGTGCTGCGAGAGTACC
GACGAGGGAGGATACTGTGGAGAGCGTAGCCATTCAGGGAAGCGCCTGTATGACCTATGC
GATAATCCCGACAAGACGTTCTACTGGGACCAGACACACCCTACACATGCTGGGTGGGAG
GCTGTAATGAAGGCGCTGCAACAGCCTTTGATGGAATTTCTCGATGAGGACTACGTTGCA
TGATGCATCAGCTTGATGGCTAGCTAGATATTTTTTAGGATAGATTTTACACATAGTATG
CGAGTTTAGGAAGAAGGTTGTTAGTTTTTGTCCTTGTGTTTCGATCGAGTCTTTGTCTAG
TACAATACTCAATATTATAGATGAAACATGAACGGGTGTTAATTTGCCTATTGTTTTATC
CCCTAGATCGGAAGAGCG
>DN75030_c0_g1_i12 len=1382 path=[16719:0-55 16720:56-79 17932:80-201 18970:202-204 18997:205-210 19023:211-222 19046:223-234 19070:235-237 19094:238-239 19117:240-246 19140:247-247 18569:248-251 18497:252-275 18403:276-306 18267:307-321 18707:322-342 18880:343-363 18620:364-387 18566:388-396 18491:397-402 18389:403-405 18247:406-416 18487:417-421 18615:422-426 18561:427-429 18484:430-435 18381:436-462 18240:463-480 18482:481-487 18377:488-492 18234:493-537 18041:538-540 18372:541-546 18764:547-552 18735:553-564 18703:565-566 18661:567-581 18816:582-582 18789:583-591 18892:592-606 18929:607-608 18699:609-619 18656:620-620 18605:621-660 18465:661-693 18353:694-702 18205:703-705 17506:706-712 18001:713-717 18543:718-729 18459:730-785 18896:786-795 18341:796-861 17991:862-870 18191:871-875 17759:876-899 18591:900-925 18527:926-942 18902:943-945 17966:946-949 18318:950-963 18169:964-981 17960:982-987 18317:988-1005 18167:1006-1027 18904:1028-1034 18315:1035-1058 18713:1059-1077 18681:1078-1079 18637:1080-1103 18589:1104-1104 18525:1105-1128 18437:1129-1182 18905:1183-1193 18636:1194-1237 18588:1238-1238 18524:1239-1257 18435:1258-1258 18308:1259-1262 18157:1263-1263 17937:1264-1271 17700:1272-1272 17418:1273-1331 17000:1332-1381] [-1, 16719, 16720, 17932, 18970, 18997, 19023, 19046, 19070, 19094, 19117, 19140, 18569, 18497, 18403, 18267, 18707, 18880, 18620, 18566, 18491, 18389, 18247, 18487, 18615, 18561, 18484, 18381, 18240, 18482, 18377, 18234, 18041, 18372, 18764, 18735, 18703, 18661, 18816, 18789, 18892, 18929, 18699, 18656, 18605, 18465, 18353, 18205, 17506, 18001, 18543, 18459, 18896, 18341, 17991, 18191, 17759, 18591, 18527, 18902, 17966, 18318, 18169, 17960, 18317, 18167, 18904, 18315, 18713, 18681, 18637, 18589, 18525, 18437, 18905, 18636, 18588, 18524, 18435, 18308, 18157, 17937, 17700, 17418, 17000, -2]
CGTGTGCTCTTCCGATCTCCATCTCCCTCCCTCCGCAGCACCCTCTCGCCGGGCACCGGA
AGGCTGCCCTCGCAGGCTTCGCCGCCATGAAGCTTCCTCCGGCTGTTGCGTGCCTTCTGC
TCCTCCTCGTCGTCTTTGTTGCTACTCGTGTGGAGGCCCGAGGCACCCCTGCTCGGGGCT
CAAAGAACCAATGGTCCAGCATGTTTGTCTTTGGCGACGACTTCGTCGACAACGGCAATG
CTCCCAACAACACTGGTGAAAAGACATCGCGTCAATGGAGCTACCCATACGGCTCCTATC
TCAACACTCATTATTCTACGTCTCCTGTTTTGGCCGGACGCTTCTCCAACTACAGGATGC
AATCAGATTTTATCGCAAGGATGTTGGGCCTCAATGAAGCCCCTCCAGCGTACGAGCTCA
CATCAGATCAATCTTGTGATTCATCTGGCATGACCTTTGCTTTTGGCGGCGCTGGTGTCT
TCAAGGTGAAGACGAAGAAGGTGCCGACCCTTGCCGCACAGGTTCAAGCTTTCAAGAGGC
TAGTCAACGACGGGGTCATCTCAACACATCAGCTTCACCACTCCGTCGCGCTCATCGCCA
TCTCCGGCAGTGACTACATGAGCGACTCCGACATTGAGACTGGCTTCTACACAAGCTTCG
ACGTTCTCGATACTTACATCGGAAACGTGGCGACTGAGATCCTAGGTAATGTGGCGCAAC
TGCAGATGCTTGGTGTGAGAAAGGTGCTAGTAAACAATTTGCATCCCATTGGTTGCACGC
CTTTGCATACTAGTTCGAACAACTACACCACATGCGACCTTCTCGGCAATTATGGCGCGT
CCGTGCACAACAAGTATCTAAAGCAAATGATCGGCGCAAGGGACAACGTTCACATACTCG
ACCTCTACACCGCCTTCACTGACATCGTCAATCACGCCCCTGGTGGTGGGTCGGATGAGT
CCAAGGATTTCAAGGGCAAGCTGACCCCGTGCTGCGAGAGTACCGATGAGGGAGGGTACT
GTGGAGAGCGTAGCCTTTCAGGGAAGCGCCTGTACGACCTATGCGATAATCCCGACAAGA
CGTTCTACTGGGACCAGACACACCCTACACATGCTGGGTGGGAGGCTGTAATGAAGGCGC
TGCAACAGCCTTTGATGGAATTTCTCGATGAGGACTACGTTGCATGATGCATCATCTGAT
GGCTAGCTAGATATCTTTTAGGATAGATTTTACACATAGCATGCGAGTTTAGGAAGAAGG
TTGTGAGTTTTTGTCCTTGTGTTTTGATGGAGTTTTTTGTCTAGTACAGTACTCAATATT
ATAGATGAAACATGAACGGGTGTTAATTTGCCTATTGTTTTATCCCCTAGATCGGAAGAG
CG
>DN75030_c0_g1_i13 len=694 path=[16858:0-177 17936:178-287 18941:288-294 18969:295-306 18996:307-326 19022:327-330 19045:331-333 19069:334-339 19093:340-351 19116:352-375 19139:376-376 18272:377-380 17879:381-404 18101:405-435 17627:436-471 17872:472-492 18495:493-516 18396:517-525 18256:526-531 18077:532-534 18390:535-545 18249:546-550 18063:551-591 18385:592-609 18244:610-616 18055:617-621 17829:622-675 18885:676-681 16346:682-693] [-1, 16858, 17936, 18941, 18969, 18996, 19022, 19045, 19069, 19093, 19116, 19139, 18272, 17879, 18101, 17627, 17872, 18495, 18396, 18256, 18077, 18390, 18249, 18063, 18385, 18244, 18055, 17829, 18885, 16346, -2]
ACCCCTCCAAGTTGATCATGCACGGATAGGGGGTCGAGGCAAGAAGTTGAATCGAAGTTA
ACAGGAGCAGGACACTAAGATACACGTGCATTCTTCTTCCTATAAATATAGCCCTACGCC
CGCACCACGAACCCATCCCATCCCCATCTCCCTCCCTCTCCATCATCTCCTTCCTCGCCG
GGCGCCGGATGGCTGCCCTCGCATGCTTCGGGGCCATGAAGCTTCAGCCGGCTGTCGTCT
GTCTTCTCCTCGTCCTCGTCTTGTGTGATGCTGCTCGTGTGGAGGCCCGAGGCACTCCTG
CTCGGGGGTCAAAGAACCAATGGTCCAGCATGTTTGTCTTTGGCGACGACTTTGTCGACA
ACGGCAATGCTCCCAACAACACTGGTGAAAAGACATCGCGTCAATGGAGCTACCCATACG
GCTCCTATCTCAACACCCATTACTCCACATCTCCTGTTTTGGCCGGACGCTTCTCCAACT
ACAGGATGCAATCCGATTTTATCGCAAGGATGTTGGGCCTCAATGAAGCCCCTCCAGCGT
ACGAGCTCACACCAGATCAGTCTTGTGACTCATCTGGCATGACCTTTGCTTTTGGCGGCG
CTGGTGTCTTCAAGGTGAAGACCAAGAAGGTGCCGACCCTTGGCGCACAGGTCCAAGCTT
TCAAGAGGCTAGTCAACGACGGGGTCATCTCAAC
>DN75030_c0_g2_i4 len=1359 path=[15560:0-153 15561:154-157 15562:158-160 15563:161-166 15564:167-169 15565:170-193 17674:194-363 17011:364-370 17012:371-417 17013:418-421 17014:422-448 17886:449-463 18108:464-566 18877:567-567 18918:568-596 18402:597-667 18096:668-703 18400:704-730 18261:731-760 18082:761-781 18881:782-793 18920:794-794 18064:795-808 17841:809-824 18617:825-832 18562:833-839 18485:840-858 18382:859-865 19209:866-866 19191:867-873 18923:874-874 18376:875-931 18233:932-952 17811:953-976 18645:977-977 18592:978-1018 18529:1019-1023 18443:1024-1042 18322:1043-1043 18173:1044-1067 17967:1068-1080 17733:1081-1104 17460:1105-1232 16034:1233-1250 16035:1251-1358] [-1, 15560, 15561, 15562, 15563, 15564, 15565, 17674, 17011, 17012, 17013, 17014, 17886, 18108, 18877, 18918, 18402, 18096, 18400, 18261, 18082, 18881, 18920, 18064, 17841, 18617, 18562, 18485, 18382, 19209, 19191, 18923, 18376, 18233, 17811, 18645, 18592, 18529, 18443, 18322, 18173, 17967, 17733, 17460, 16034, 16035, -2]
ACATCTGCTTCTGCGCCGGGCGCCGGCCTCGTAACCATGAAGCTCATGCGGACGGTCTTC
TGCCTTCTCCTCGTCGTCCTTGCATTGGATGCGACTGGTGTGGAGGCACGAGGCACACCT
TCGGCTGATCAGGGGTCAAAGAACCAATGGTCCAGCATGTTTGTCTTCGGGGACGGCTTC
GTCGACAACGGCAACCTCCCAAAGGCCGACACATGGCGTCAATGGAGCTATCCCTACGGC
TCCTATCTCAACTCCCGTGGATCTGCGACTCCTGTTCCAACTGGACGCCTTTCCAACTAT
TGGATTCAATCTGACTTCATTGCAAGGATCTTGGGTCTCAGTGAAGCCCCTCCATCGTAC
AGGCTCACGCCACATCTATCTTGCGACCCATCTGGCATGACCTTTGCTTTCGGCGGCGCT
GGTGTGTACGAGGTGCCGGACAAGCAGGTGCCGACCCTTGCCACACAGGTTGATGCTTTC
ACGAGGCTACTCAATGCTGGGGTCATCTCAAAACAACAGCTTCAGAGCTCCGTCGCTCTC
GTCTCCATCTCCGGCAGTGACTACATGACTGGTGCCAACGTCGACAATGCCTTCTTGAGT
AGTTTCGATGATATCGATGGTTATATTGGGAATGTGACGACCGAGATTGCGAGGAACGTG
GGGAAGCTTCAGAGGCTAGGAGTGAGAAAGGTACTAGTGAACAACTTGCATCCCATTGGC
TGCACGCCTTTTCGGACCAGTTCGAACAACTACACGACATGCGACCTTCTCGCCAACTAT
GCCGCAACTGTGCACAACAACCATATAGAACACCTGATGGGCAACAAGAATAATGCCCAC
ATACTGGACCTCTACACTGCCTTCACCGACATCGTCAATCACGCCCCCGGTGAAGGGTCG
GAGCTGTCGAAGAATTTCAAGCGCAAGCTGACACCTTGCTGCGAGGCTTCCACTGAGCTG
GGGTACTGTGGACAGGTTAGCCCTTCAGGGGAGCGCCTCTACGACCTATGCAAGAATCCT
GACAATAAGTTCTACTGGGACGAGTCTTACCCGACAACCGCTGGGTGGGAAGCTGTTACA
GAGGCGCTAGAAGAACCTTTGAGGGAGTTCCTAGAGCGTGACTATGTTCCATGATGCCTT
TCTAGTTTAGGTTTAGCTCGATCCGTTGCTTGTTGGTGCAATATCTTTTTAGCTAGGTTA
GCTTTATACGGATAGTATTCGTATTTAGGAAGAAACTTGTGAGTTTTTATTGCCTTGTGT
TCCACGAACTTTTGTCTAGTTGCCTTGATACTATATATGGTGAATCTAGCGTGCATCTAT
TTGAGGAGCTCGTTGGAGTTGCAGCAAATAAGAAGGTGT
>DN75068_c0_g1_i1 len=1456 path=[7975:0-223 7976:224-234 7977:235-258 8647:259-260 8556:261-284 8826:285-290 8818:291-304 8808:305-328 8841:329-343 8632:344-395 8751:396-400 8704:401-417 8630:418-441 8540:442-548 8304:549-572 8703:573-609 8629:610-653 8817:654-671 8807:672-675 8796:676-699 8777:700-727 8834:728-741 8830:742-765 8824:766-777 8815:778-783 8805:784-799 8822:800-819 8813:820-822 8803:823-868 8791:869-870 8821:871-883 8812:884-897 8802:898-921 8790:922-945 8767:946-1008 8595:1009-1041 8504:1042-1047 8120:1048-1062 8121:1063-1086 8122:1087-1104 8502:1105-1218 8428:1219-1221 8429:1222-1251 8789:1252-1271 8765:1272-1276 8728:1277-1290 8668:1291-1349 8584:1350-1353 8494:1354-1425 8664:1426-1431 8578:1432-1455] [-1, 7975, 7976, 7977, 8647, 8556, 8826, 8818, 8808, 8841, 8632, 8751, 8704, 8630, 8540, 8304, 8703, 8629, 8817, 8807, 8796, 8777, 8834, 8830, 8824, 8815, 8805, 8822, 8813, 8803, 8791, 8821, 8812, 8802, 8790, 8767, 8595, 8504, 8120, 8121, 8122, 8502, 8428, 8429, 8789, 8765, 8728, 8668, 8584, 8494, 8664, 8578]
TTTTTTTTGAAGTTTTCTAGTGAAGTCGAGGCTAGTTGCCAAGAAATCATATGCGTGCTC
TATTTGTTTTCCTTTTCACCCAGAGTTGCATGGCCCTGAGAAAAAGACAGTCCCAGTTAA
CCTTCAGAATATGAGTACACCTCAGCACTTACTGACACATATGCGTCTCATTATCGACAA
TCAATCTGCACAATGCTTACTATATCTATATATGATGTAAAATCTGCACAATCAGCCTAC
ACGATGCTAAGTACCAATGCTATAAAAATCTCACGTTCAATCATTATCAACACCCCCATT
TATCTGTCCTTTTCGGGACATGAGCAGCATGACCAAATCTTTGCCATCGTGAAGCAACCA
ACCAATCCGGTGGGCCGGTTCACTGTCCAAGTACTATATTCCCAACAAACAATCCAACGA
ATGGCGACTGAGCCTATGAATGGCCACACGCAAAGCAAGCCAGCATCTTGGAAGCGAAGC
CACTCCTCTTCTTCGACGGCGGCAACGGCGACGGCGGCATGGTCGGGATGTGGGACCCGT
CCTTGCCGCACTTCTTGCAGCGCTCGCACTCGTCCTGGAAGGCCTTGAAGGCGCTGTTGC
AGTAGCTTGCCGCGTCAGCCACCGTCATGCCCTCCACCAGCTTGTGCGGGTACGCGTCCT
TGGCGTGGTCACCGTTGAGCGCCGCGCCCAGCTGCACCAGCTCCGCCTGGAAGTCCGAGA
TCGGCGCGTGCTCCGCCGCCTCCGTTGGCCGCATCTTCACCGGCTCAGGCAGCGTGGCAG
GGCAGTCGGTGCGCGGGGTGTCGCGCGTGAGGACGACGTCGAACGTGCCGGCCCACGCGT
CGCGCTTGGTCAGGAAGCTGTCGAGGTTGAAGATCTTCTTCACGGTGGCCGGGATGGACG
AGTGCTCGAACTCGGACGTCGGGTGCGGCCCCGACGGCCTGTGCACCACCGTCCCGGGCT
CGATCCAGGGGGAGATGAAGAAGGCCGGGACGCGGACGCCGAGGCGGTCGAAGTTGAAGA
AGAAGGGCGCGTCGCTGACGATGCCGTCGGGGCTGGGGACGCCAACGGGGGTGGGCACGT
GGTCGTAGAAGCCGCCGTGCTCGTCGTAGGTGACGACGAGGAGCGTCTTCTCCCACTGGG
GCCCCGAGCGCAGCGCCTCGTAGACCTCCTTTACGAACCTCTGCCCCTCGGAGACATCGT
GCGACGGGTGGTCGTCGTTGCCGGGGAGAATCTTGAGGTCGAAGTAGCGTTGCTCGACGA
CGACGTAGTTGGGCAGCCTGCCCTCCCGGCAGTGGCGCCGGAATTCGAGGTCGAATGGGT
GGAAGCAGCCGATGTACTTGAGCTGGCGGAGGTTCCGGTAGAAGAGCACAGACGGCGGGT
ATTGGTAGTAGACCCCGAAGGAGTAGCCGGCGTCGTGGAGGGAGTCGAAGATGGTGGTCT
GCGGCAGGCCGGCGAT
>DN75068_c0_g1_i2 len=2199 path=[8080:0-223 8081:224-234 8082:235-247 8758:248-258 8719:259-260 8644:261-282 8755:283-284 8826:285-290 8818:291-304 8808:305-328 8841:329-343 8779:344-372 8750:373-400 8704:401-417 8630:418-441 8540:442-548 8304:549-572 8703:573-609 8629:610-653 8817:654-671 8807:672-675 8796:676-699 8777:700-727 8834:728-741 8830:742-765 8824:766-777 8815:778-783 8805:784-799 8822:800-819 8813:820-822 8803:823-868 8791:869-870 8821:871-883 8812:884-897 8802:898-921 8790:922-945 8767:946-1008 8677:1009-1041 8594:1042-1047 8178:1048-1062 8179:1063-1083 8766:1084-1086 8676:1087-1104 8730:1105-1218 8842:1219-1221 8847:1222-1248 8851:1249-1251 8854:1252-1271 8669:1272-1276 8585:1277-1284 8811:1285-1290 8801:1291-1295 8788:1296-1329 8764:1330-1349 8727:1350-1353 8665:1354-1400 8579:1401-1424 8485:1425-1425 8664:1426-1431 8578:1432-1455 8484:1456-1599 7848:1600-1623 8787:1624-1680 8800:1681-1722 8725:1723-1746 8786:1747-1749 8844:1750-1791 8848:1792-1805 8573:1806-1829 8478:1830-1831 8656:1832-1851 8570:1852-1855 8475:1856-1857 8655:1858-1875 8569:1876-1884 8474:1885-1908 8396:1909-2198] [-1, 8080, 8081, 8082, 8758, 8719, 8644, 8755, 8826, 8818, 8808, 8841, 8779, 8750, 8704, 8630, 8540, 8304, 8703, 8629, 8817, 8807, 8796, 8777, 8834, 8830, 8824, 8815, 8805, 8822, 8813, 8803, 8791, 8821, 8812, 8802, 8790, 8767, 8677, 8594, 8178, 8179, 8766, 8676, 8730, 8842, 8847, 8851, 8854, 8669, 8585, 8811, 8801, 8788, 8764, 8727, 8665, 8579, 8485, 8664, 8578, 8484, 7848, 8787, 8800, 8725, 8786, 8844, 8848, 8573, 8478, 8656, 8570, 8475, 8655, 8569, 8474, 8396, -2]
TTTTTTTTGAAGTTTTCTAGTGAAGTCGAGGCTAGTTGCCAAGAAATCATATGCGTGCTC
TATTTGTTTTCCTTTTCACCCAGAGTTGCATGGCCCTGAGAAAAAGACAGTCCCAGTTAA
CCTTCAGAATATGAGTACACCTCAGCACTTACTGACACATATGCGTCTCATTATCGACAA
TCAATCTGCACAATGCTTACTATATCTATATATGATGTAAAATCTGCACAATCAGTCTAC
ACGATGCTAAGTACCAATGCTGTAAAAATCTCACGTTCAATCATTATCAACACCCCCATT
TATCTGTCCTTTTCGGGACATGAGCAGCATGACCAAATCTTTGCTATCGTGAAGCAACCA
ACCAGTCCGGTCGGCCGATTCACTGTCCAAGTACTATATTCCCAACAAACAATCCAACGA
ATGGCGACTGAGCCTATGAATGGCCACACGCAAAGCAAGCCAGCATCTTGGAAGCGAAGC
CACTCCTCTTCTTCGACGGCGGCAACGGCGACGGCGGCATGGTCGGGATGTGGGACCCGT
CCTTGCCGCACTTCTTGCAGCGCTCGCACTCGTCCTGGAAGGCCTTGAAGGCGCTGTTGC
AGTAGCTTGCCGCGTCAGCCACCGTCATGCCCTCCACCAGCTTGTGCGGGTACGCGTCCT
TGGCGTGGTCACCGTTGAGCGCCGCGCCCAGCTGCACCAGCTCCGCCTGGAAGTCCGAGA
TCGGCGCGTGCTCCGCCGCCTCCGTTGGCCGCATCTTCACCGGCTCAGGCAGCGTGGCAG
GGCAGTCGGTGCGCGGGGTGTCGCGCGTGAGGACGACGTCGAACGTGCCGGCCCACGCGT
CGCGCTTGGTCAGGAAGCTGTCGAGGTTGAAGATCTTCTTCACGGTGGCCGGGATGGACG
AGTGCTCGAACTCGGACGTCGGGTGCGGCCCCGACGGCCTGTGCACCACCGTCCCGGGCT
CGATCCAGGGGGAGATGAAGAAGGCCGGGACGCGGACGCCGAGGCGGTCAAAGTTGAAAA
AGAAGGGCGCGTCGCTGACGATGCCGTCGGGGCTGGGGACGCCCACGGGGGTGGGCACGT
GGTCGTAGAAGCCGCCGTGCTCGTCATAGGTGACCACCAGGAGCGTCTCCTCCCACTGCG
GCCCCGAGCGCAGCGCCTCATAGACCTCCTTCACGAACCTCTGCCCCTCGGAGACGTCGT
GCGACGGGTGGTCGTCGTTGCCTGGGAGGATCTTGAGGTCGAAGTAGCGTTGCTCGACGA
CGACGTAGTTGGGCAGCTTGCCCTCCCGGCAGTGGCGTCGGAACTCGAGGTCGAACGGGT
GGAAGTTGCCGATGTACTTGAGCTGGCGGAGGTTGCGGTAGAAGAGCACGGACGGCGGGT
ACTGGTAGTAGACGCCGAAGGAATAGCCGGCGTCGTGGAGGGAGTCGAAGATGGTGGTCT
GCGGCAGGCCGGCGATGAGCGCCTTGGTGTTGTTGCTCACCAGGCCGTGCGAGGTGGCCG
AGTGCACGAACAGCCGGTTGGGCTGCGTGGACGCCGGGTTGGACGCGAACCAGCGGTCGC
ACACGGCGAACTCCCGCGCCAGCTCGCGATACACCGGCACAGCGTCCGGCCTGAACCCGC
TCATGACGGTCTCCGCCATGCCCGGCTTCTCCTTCTCGGCCTGCTGCGCGAAGCCGCTCA
TGGGCGGCGCGGGGACGCCCGGCGGGGTGATGGGCGTGGCCTCCGCGTCGACGAAGGGCG
TGCCGTAGACCTGCTCGTAGATGGCCTGGATGGAGTGGCCGGGGTCCGGGTCCACGTACT
CGGAGCTGTCGCGGAAGGGGACGGCTTTGGAGGTCGGGTCGGCGACGACGACGCGGTTGG
TCTCGGCGCCGGTGACGCCGTCGATCTCCGGGTTGAGGGATTTCATCCAGCCCAGCATGT
GGTCGAAGGAGCGGTTCTCCTGCACCACCACCACCACCGTCTTGATCTTGCCCGCCATTC
TTATTTCTATGCAACTATAGTTGCTTGCTCTTGATCTCTCGCTCGATCTATGTGTTACAA
TCTACGTACTGTGTAGCTTGCTAGCTAGCTATACCTGCGAGATGGAGAGAATTGAGAGAC
GAACGCAGTGTATAAATATGAATATAAACAGTAGCTGCCCGAGGGAGAGTGCAGTTGAGT
GTGGAGATGGTAGAGTTCCAAAAGAGGCTCAATTTTGAG
>DN75068_c0_g1_i5 len=992 path=[7975:0-223 7976:224-234 7977:235-258 8647:259-260 8556:261-284 8826:285-290 8818:291-304 8808:305-328 8841:329-343 8779:344-372 8750:373-400 8704:401-417 8630:418-441 8540:442-548 8304:549-572 8703:573-609 8629:610-653 8817:654-671 8807:672-675 8796:676-699 8777:700-727 8834:728-741 8830:742-765 8824:766-777 7845:778-796 8525:797-893 7960:894-913 8804:914-916 8792:917-937 8769:938-938 8733:939-962 8679:963-964 8597:965-977 8506:978-991] [-1, 7975, 7976, 7977, 8647, 8556, 8826, 8818, 8808, 8841, 8779, 8750, 8704, 8630, 8540, 8304, 8703, 8629, 8817, 8807, 8796, 8777, 8834, 8830, 8824, 7845, 8525, 7960, 8804, 8792, 8769, 8733, 8679, 8597, 8506]
TTTTTTTTGAAGTTTTCTAGTGAAGTCGAGGCTAGTTGCCAAGAAATCATATGCGTGCTC
TATTTGTTTTCCTTTTCACCCAGAGTTGCATGGCCCTGAGAAAAAGACAGTCCCAGTTAA
CCTTCAGAATATGAGTACACCTCAGCACTTACTGACACATATGCGTCTCATTATCGACAA
TCAATCTGCACAATGCTTACTATATCTATATATGATGTAAAATCTGCACAATCAGCCTAC
ACGATGCTAAGTACCAATGCTATAAAAATCTCACGTTCAATCATTATCAACACCCCCATT
TATCTGTCCTTTTCGGGACATGAGCAGCATGACCAAATCTTTGCTATCGTGAAGCAACCA
ACCAGTCCGGTCGGCCGATTCACTGTCCAAGTACTATATTCCCAACAAACAATCCAACGA
ATGGCGACTGAGCCTATGAATGGCCACACGCAAAGCAAGCCAGCATCTTGGAAGCGAAGC
CACTCCTCTTCTTCGACGGCGGCAACGGCGACGGCGGCATGGTCGGGATGTGGGACCCGT
CCTTGCCGCACTTCTTGCAGCGCTCGCACTCGTCCTGGAAGGCCTTGAAGGCGCTGTTGC
AGTAGCTTGCCGCGTCAGCCACCGTCATGCCCTCCACCAGCTTGTGCGGGTACGCGTCCT
TGGCGTGGTCACCGTTGAGCGCCGCGCCCAGCTGCACCAGCTCCGCCTGGAAGTCCGAGA
TCGGCGCGTGCTCCGCCGCCTCCGTTGGCCGCATCTTCACCGGCTCAGGCAGCGTGGCTG
CAATGCATGCGACCCCGTCATACACGCAATTAATATATGCATGATCTGCACCACTAAGAT
CCTAGAGGGACGAAGATGGACAGAGACAGACCAGGGCAATCGGTGCGCGGAGTGTCGCGC
GTGAGGACGACGTCGAATGTGCCGGCCCACGCATCGCGCCTGGTCAGGAAGCTGTCGAGG
TTGAAGATCTTCTTCACGGTGGCCGGGATGGA
>DN75058_c0_g2_i1 len=271 path=[14312:0-33 14313:34-62 14314:63-86 15294:87-113 15387:114-163 15135:164-165 15281:166-168 14956:169-181 15457:182-186 15378:187-189 15265:190-227 15104:228-251 14928:252-265 13447:266-270] [-1, 14312, 14313, 14314, 15294, 15387, 15135, 15281, 14956, 15457, 15378, 15265, 15104, 14928, 13447]
GTAGTACTGATATATTGTGGATAGAGTGTAAATTGGGAGTGGAAGCCGGCCGGTGGGTGC
TTCATTCAGTCGCTGCCAAAGTCAAAGGTAGCGCTCGCCGTGGGGTGCCAGATTTCGGAG
CAAAACGTGCAATTGTTCCTGGACCGAGTGGATGGTCCTCCTAGCATGACACAGTGCTGC
ACCGACTCTGGGCGGCCGCTGCCGAGGATCTCGGCAAAGAAGAGCCTTATCCCATGGGGC
CCTGCGTCGGCCCTGAAGTTGACGTGGAAGC
>DN75058_c0_g8_i1 len=796 path=[13332:0-164 13333:165-188 14980:189-490 13188:491-493 13189:494-507 13190:508-513 13191:514-514 13192:515-517 13193:518-563 13194:564-795] [-1, 13332, 13333, 14980, 13188, 13189, 13190, 13191, 13192, 13193, 13194, -2]
CCGATCTTCAATCACTTTTCTTATTTCTCCAACAACACGCCACTTGATTCATGTTTTCAT
TTTTAATTCTAAATAGAAGATAATACATATAATCTAAACGTTCAAGCTTTGCATGTATCC
TATGAAGGCAGCAGCCTCTATTTCCACTCTAAAATTATTTTATTCTAAGTAAAGCCAACA
AGCTCATAACTAATTTATTGTGGAGTGTTTATGGAGGGTGAAGTCTAAGAGGAAGCCGTG
AGCGAGGTAGTGCTTCAGTTGCGGCCGAAGTCAAAGCTGCCGCTGGCCTTGGGGTGCCAA
ATTCCGGAGCAAAACTCGCAAATATTGGTGGACCAAGTGCCTGGTCCTCCTAGCATGACA
CAGTTCTGCACCCGTTGTGGGGGGCCATGGCCGAGGATCTCCGCGAAGAAGAACCTAACC
CCGTGGCACCCTGCCTTGGCCTTGAAGTTGACGTGGAAGCAGTAGCGCTTGTCGCCGGCG
TCCACCCACCGGCAGGAGAAGGCGTGGCTGTCCACGGGATCCAAATCCTCGAGAACAACA
CCATGAGCTGCGTTGTAGTGCAGAGCTGCAAGCTTGGTGCAGACGTGCGTCTGGCTGTCA
TCGAGGTATCTGTAGTATTCCTCTCTGGTCTGCGGCGAGCGGTTGTTCGCCCTCCAGTCC
GTGTACCGGTTGGCGAACCGCCGGCCCAGGTCATCGCCATAGTCGTCACCCCCAGCGGCC
ATTAGCTAGCTAGCTAGCTGCGCCCGTAACTTGGATGGATGGATGAAAAAGAAATGTATA
GCTAGCAACTTGTCAT
>DN75058_c0_g11_i1 len=333 path=[14361:0-30 14362:31-34 15146:35-51 15389:52-75 14973:76-79 15286:80-88 15459:89-103 15381:104-113 15509:114-117 15456:118-123 15376:124-147 15261:148-151 15667:152-155 15371:156-176 15252:177-189 14917:190-228 15448:229-237 15363:238-240 15239:241-245 15079:246-249 14898:250-254 15230:255-264 15066:265-270 14884:271-278 14042:279-312 14043:313-326 14044:327-332] [-1, 14361, 14362, 15146, 15389, 14973, 15286, 15459, 15381, 15509, 15456, 15376, 15261, 15667, 15371, 15252, 14917, 15448, 15363, 15239, 15079, 14898, 15230, 15066, 14884, 14042, 14043, 14044, -2]
CTGGCAATAATTTATTGTGGATTGCATGCATGGGATAGTCGAAATTCGGAGTTGATGCTG
GTGGGTGCTTCATTCACTTGCGGCCAAAGTCAAAGGTGCCGCTTGCTTTGGGGTGCCAGA
TTCCTGAGCAAAACGTGCAATTGTTTGTGGACCAAGTGGATGGTCCTCCTAGCATGACAC
AGTGCTGCACTGACTTCGGGGGGCCGTCGCCGAGGACCTCGGCGAAGAAGAGCTGTGTCC
CGTGGGGCCCCGCGTCGGCCCTGAAGTTGACATGGAAGCAGAGCCGGTTATCGCCGGCGT
CCACCCACCGGCAGGAGAAGGCGTGGCTGTCCA
>DN75042_c0_g1_i2 len=1189 path=[8183:0-135 8646:136-136 8749:137-160 8970:161-169 8936:170-214 8892:215-220 8968:221-232 8933:233-238 9066:239-256 9077:257-262 8930:263-296 8817:297-307 8880:308-322 8962:323-331 9062:332-337 9060:338-352 9057:353-356 9052:357-358 9045:359-391 8990:392-415 8954:416-418 8916:419-430 8863:431-442 8985:443-463 9007:464-465 8910:466-487 8979:488-490 8906:491-497 8853:498-514 9048:515-520 9072:521-521 9082:522-523 9091:524-547 8975:548-574 8942:575-601 9074:602-604 8665:605-646 8901:647-716 8847:717-826 9075:827-841 9084:842-842 9028:843-850 9015:851-853 8998:854-866 8972:867-877 8938:878-929 8843:930-931 8971:932-953 8937:954-968 8896:969-992 8841:993-998 8755:999-1022 8651:1023-1047 8895:1048-1071 8840:1072-1101 8537:1102-1116 8753:1117-1130 8648:1131-1135 8535:1136-1159 7799:1160-1163 7800:1164-1173 7801:1174-1188] [-1, 8183, 8646, 8749, 8970, 8936, 8892, 8968, 8933, 9066, 9077, 8930, 8817, 8880, 8962, 9062, 9060, 9057, 9052, 9045, 8990, 8954, 8916, 8863, 8985, 9007, 8910, 8979, 8906, 8853, 9048, 9072, 9082, 9091, 8975, 8942, 9074, 8665, 8901, 8847, 9075, 9084, 9028, 9015, 8998, 8972, 8938, 8843, 8971, 8937, 8896, 8841, 8755, 8651, 8895, 8840, 8537, 8753, 8648, 8535, 7799, 7800, 7801, -2]
TTTGTCCAGGAGCAAATATCAAAGCAAATTGCAATCCTGTATCATTGGCCTAAGGTTATA
GAAGTTCCTATTTTAGATGGAGCAAGTGGTGCTACAAAGAAACCAGTGGGAGTATTGCAT
GTCAAGGTAATTCGTGCCATGAATCTTCCCAAGATGGACTTGCTTGGGAAATCTGATCCC
TATGTCAAGCTTCGGCTGAGTGGCGAGAGACTGCCCTCGAAGAAAACCTCTGTTAAGATG
AGCAACCTGAATCCTGAATGGAATGAACATTTCCGGCTCGTAGTCAAGGATCCTGAGACG
CAAGTCCTCGAGCTCCAGATGTTTGATTGGGAAAAGGTCAAAATGCATGATAAAATGGGC
GTGCAAGTGATTCCCCTCCGCTTGCTTACTCCCTACGAGAGCAAGTTGTTCACACTAGAC
CTTCTCAGAAGCATGAACCCAAATGATCAGCAAAACAAGAAGAATAGAGGAAAGCTCGTC
GTGGAACTGACGTTTGATCCTTTCAGAGAGGAAAACAGCACGAGCCCTCTGATTTCAGAT
GGTGAAGGCAACATCAGTCTAAAAAGGGATGTCCCGGACGGTGGTGGGGTGCTGTTAGTT
TCGGTCGAAAATGCAGAAGATGTTGAAGGGAAGCGTCACACTAATCCGTATGCTGTGGTT
CTTTTTAGGGGTGAAAAGAGGGAAACCAAGGTGATCAGGAAGGCTCGAGATCCGAGGTGG
AACGAGGAGTTCCAGTTCGTGGTGGACGAGGCCCCCATGGACGAGAAGATCCACGTCGAG
ATCAGAAGCAGACGCCGCAGGCTCCTCCCGTTCCGCACCCAGGAGTCGCTGGGGCACGTG
AACATAAACCTGGTGGACGTGGTGAACAACGGGCGGATCAACGAGAAGTACCACCTCATC
AACTCCAGGAACGGCAAGCTGCAGCTCGAGATCAAGTGGAACACCGTGTGACCTCCACTT
CCCACACATACATAGCTTTGCAGGATCCTGTGTGTTGGTTGTTGTAGCTTTCTGTCCATG
TATGTATTTTCCGTTTTCGCTCCATTCGGCGATTTTGGCGTGCGGTGTGTGTATAACATC
AGTGAGCAGGCCTGGTGTGTGTATGTGCATAGTCCTGTGTGTATCCTGTGAATTAGGAGT
ATTTTTTTTTTCGAGGATGGTATTATCCCGTGAATTGGTATCGTGTGCT
>DN75042_c0_g1_i5 len=1201 path=[8183:0-135 8646:136-136 8749:137-160 8970:161-169 8936:170-214 8892:215-220 8968:221-232 8933:233-238 9066:239-256 9077:257-262 8882:263-280 8965:281-296 8927:297-307 8993:308-331 9078:332-337 9086:338-343 8873:344-349 9025:350-370 9045:371-403 9035:404-418 9024:419-427 9011:428-430 8914:431-454 8985:455-475 9007:476-477 8910:478-499 8979:500-502 8854:503-508 8673:509-532 9072:533-533 9082:534-535 8852:536-613 9074:614-616 8665:617-658 8901:659-728 8847:729-838 9075:839-853 9084:854-854 9028:855-862 9015:863-865 8998:866-878 8972:879-889 8938:890-941 8843:942-943 8971:944-965 8937:966-980 8896:981-1004 8841:1005-1010 8755:1011-1034 8651:1035-1059 8895:1060-1083 8840:1084-1113 8537:1114-1128 8753:1129-1142 8648:1143-1147 8535:1148-1171 7799:1172-1175 7800:1176-1185 7801:1186-1200] [-1, 8183, 8646, 8749, 8970, 8936, 8892, 8968, 8933, 9066, 9077, 8882, 8965, 8927, 8993, 9078, 9086, 8873, 9025, 9045, 9035, 9024, 9011, 8914, 8985, 9007, 8910, 8979, 8854, 8673, 9072, 9082, 8852, 9074, 8665, 8901, 8847, 9075, 9084, 9028, 9015, 8998, 8972, 8938, 8843, 8971, 8937, 8896, 8841, 8755, 8651, 8895, 8840, 8537, 8753, 8648, 8535, 7799, 7800, 7801, -2]
TTTGTCCAGGAGCAAATATCAAAGCAAATTGCAATCCTGTATCATTGGCCTAAGGTTATA
GAAGTTCCTATTTTAGATGGAGCAAGTGGTGCTACAAAGAAACCAGTGGGAGTATTGCAT
GTCAAGGTAATTCGTGCCATGAATCTTCCCAAGATGGACTTGCTTGGGAAATCTGATCCC
TATGTCAAGCTTCGGCTGAGTGGCGAGAGACTGCCCTCGAAGAAAACCTCTGTTAAGATG
AGCAACCTGAATCCTGAATGGAACGAACATTTCAGGCTCGTAGTCAAGGATCCTGAGACG
CAAGTCCTTGAGCTCCAGATGTTTGATTGGGAAAAGGTTTAGCATGCTGTCAAAATGCAT
GATAAAATGGGCGTGCAAGTGATTCCCCTCCGCTTGCTTACTCCTTACGAGAGCAAGTTG
TTCACACTAGATCTTCTCAGAAGCATGAACCCAAATGATCAGCAAAACAAGAAGAATAGA
GGAAAGCTCGTCGTGGAACTGACATTTGACCCTTTCAGAGAGGAAAACAGCACGAGTCCT
CTGATTTCCGATGGTGAAGGCAATATCAGTCTTAAAAGGGATGTCCCGGATGGTGGTGGG
GTGCTGTTAGTTTCGGTCGAAAATGCAGAAGATGTTGAAGGGAAGCGTCACACTAATCCG
TATGCTGTGGTTCTTTTTAGGGGTGAAAAGAGGGAAACCAAGGTGATCAGGAAGGCTCGA
GATCCGAGGTGGAACGAGGAGTTCCAGTTCGTGGTGGACGAGGCCCCCATGGACGAGAAG
ATCCACGTCGAGATCAGAAGCAGACGCCGCAGGCTCCTCCCGTTCCGCACCCAGGAGTCG
CTGGGGCACGTGAACATAAACCTGGTGGACGTGGTGAACAACGGGCGGATCAACGAGAAG
TACCACCTCATCAACTCCAGGAACGGCAAGCTGCAGCTCGAGATCAAGTGGAACACCGTG
TGACCTCCACTTCCCACACATACATAGCTTTGCAGGATCCTGTGTGTTGGTTGTTGTAGC
TTTCTGTCCATGTATGTATTTTCCGTTTTCGCTCCATTCGGCGATTTTGGCGTGCGGTGT
GTGTATAACATCAGTGAGCAGGCCTGGTGTGTGTATGTGCATAGTCCTGTGTGTATCCTG
TGAATTAGGAGTATTTTTTTTTTCGAGGATGGTATTATCCCGTGAATTGGTATCGTGTGC
T
>DN75086_c1_g1_i7 len=1235 path=[3999:0-59 4000:60-98 4114:99-119 4107:120-143 4099:144-488 4085:489-512 4113:513-539 4106:540-563 4098:564-615 4055:616-639 4112:640-756 4105:757-783 4097:784-807 4111:808-860 4121:861-988 4120:989-1013 4118:1014-1079 4122:1080-1086 4123:1087-1102 4091:1103-1200 4058:1201-1207 4059:1208-1208 4060:1209-1234] [-1, 3999, 4000, 4114, 4107, 4099, 4085, 4113, 4106, 4098, 4055, 4112, 4105, 4097, 4111, 4121, 4120, 4118, 4122, 4123, 4091, 4058, 4059, 4060, -2]
AGGCGAGGAGCCGCCGCCGGCCGTCACGCTGCTCCCGCTCCCCCTCTTCCACGTCTTCGG
GTTCATGATGGTCCTGCGCTCCGTGTCCATGGGGGAGACGGCCGTGCTCATGGAGCGGTT
CGACTTCGGCGCCGCGCTGCGCGCCATAGAGCAGTACCGCGTCACGCTGCTGCCCGCGGC
GCCGCCCGTCCTGGTGGCCATGATCAAATCCGAGGAAGCGCGCCGCCGCGACCTCTCCTC
GCTCCTCGTCATTGGCGTCGGCGGCGCGCCCCTCGGCCGCGAGGTCGCCGAGCGCTTCGT
CGCCGTATTCCCCAACGTCCAGATTGTTCAGGGCTACGGATTGACGGAATCATCTGGCTC
TGTGGCCTCGACGGTAGGGCCGGAGGAGTCCAAGGCGTACGGCTCCGTCGGCAAGCTGGC
GTCGCACTTGCAGGCGAAGATAGTAGATCCGTCCACCGGCGAGGCGCTCGGGCCGGGCCA
CCGCGGCGAGCTCTGGGTCAGGGGCCCACTCGTCATGAAAGGTTATGTCGGTGACGACAA
AGCAACTGCAGAAACAGTGGACTCAGAAGGCTGGCTGAAAACTGGTGACCTTTGCTACTT
CAATGAAGATGGATTTCTGTACATTGTTGATCGTTTGAAGGAGCTGATAAAGTACAAAGG
ATACCAGGTGCCTCCAGCTGAACTGGAGCATATCCTACAATCACATCCTGAAATTGCTGA
TGCTGCAGTTATCGGATATCCAGATGAAGATGCTGGGCAACTGCCAATGGCTTTTATAGT
GAGGCAACCAGGTTCCAACCTTACTGGGCAACAAGTCATGGATTACGTGGCTAAACATGT
TGCGCCCTACAAGAAAGTCCGCCGAGTGGCCTTCGTCAATGCAATAACCAAATCACCTGC
TGGAAAGATCTTGCGGCGGGAGCTTGTGCAGCAGGCCCTGTCCATGGGTGCCTCCAAGCT
TTGAGATGTGATTCGCTGTGCAAATGTAGAAGGTTTCTTTTGCTGTATATAAACTGGAGA
TATGACACTGTTCTTCGTCAACCATTGGCCACCCTGTTTCCATGTAAACACCGGGTTGCC
CTTCGTCACGAAACAAATACTCCCTCAGTCCCATGATATAAGAGTGTTTTTTGACACTCG
TGTAGTGTAAAAAACGCTGAGATCCTATATTATGGGACGGAGGGAGTATTTTGGAGTGAA
AATGGTCCGAGGGCACAATCTGCTATTGATCAGTT
>DN75045_c0_g1_i3 len=2225 path=[8981:0-159 8982:160-179 9788:180-203 10104:204-227 10091:228-284 9874:285-325 10152:326-327 9937:328-351 9863:352-370 9769:371-414 10127:415-415 10070:416-417 10035:418-441 9993:442-494 9930:495-608 10128:609-632 10143:633-647 9045:648-671 10034:672-672 9992:673-677 9929:678-701 9855:702-791 9369:792-815 9762:816-908 9279:909-932 9991:933-1017 8938:1018-1041 9928:1042-1124 10068:1125-1159 9853:1160-1246 10033:1247-1268 10130:1269-1283 10066:1284-1295 10032:1296-1307 9989:1308-1323 10101:1324-1347 10088:1348-1390 10031:1391-1391 10131:1392-1392 10099:1393-1414 10086:1415-1449 10062:1450-1473 10028:1474-1481 9980:1482-1498 10132:1499-1499 10026:1500-1523 10060:1524-1568 10133:1569-1577 10024:1578-1601 10144:1602-1608 10154:1609-1616 10057:1617-1640 10021:1641-1676 10083:1677-1679 10056:1680-1706 9903:1707-1717 10098:1718-1730 10082:1731-1752 10055:1753-1776 10134:1777-1802 9968:1803-1826 10145:1827-1842 9713:1843-1848 9817:1849-1850 9897:1851-1859 9711:1860-1913 10118:1914-1922 10115:1923-1937 10111:1938-1949 9961:1950-1979 10135:1980-1996 10146:1997-2011 10155:2012-2021 10092:2022-2042 10074:2043-2045 10008:2046-2066 10137:2067-2068 10148:2069-2069 9950:2070-2093 10138:2094-2105 10149:2106-2107 9687:2108-2138 9123:2139-2224] [-1, 8981, 8982, 9788, 10104, 10091, 9874, 10152, 9937, 9863, 9769, 10127, 10070, 10035, 9993, 9930, 10128, 10143, 9045, 10034, 9992, 9929, 9855, 9369, 9762, 9279, 9991, 8938, 9928, 10068, 9853, 10033, 10130, 10066, 10032, 9989, 10101, 10088, 10031, 10131, 10099, 10086, 10062, 10028, 9980, 10132, 10026, 10060, 10133, 10024, 10144, 10154, 10057, 10021, 10083, 10056, 9903, 10098, 10082, 10055, 10134, 9968, 10145, 9713, 9817, 9897, 9711, 10118, 10115, 10111, 9961, 10135, 10146, 10155, 10092, 10074, 10008, 10137, 10148, 9950, 10138, 10149, 9687, 9123, -2]
CCTGTAGTTATCTGGCCCAATGTTTGCTATCCATATTAATTGTCTGTCAAACGGCCCCCT
AAAAAAAGTTGTCTGCCAAACGGATGAGGGAGTAATAAGCTTCAGATACGGCTACGTATT
GTTTCTTTCAGACTTACAATCCAGGCACACAGAATAATACATTATATGCAGTAGTAATAA
TCTCTATGGTTTCCTTCCAAAGAACTTTCTTCTTCACATGGTCGAGTGCTTGCTGGGTTC
CAGCAGGAGATCGAACGATGTGAGGGAGTAAGGGCTCACTGACACTCCCATCTGCTGCTT
GGAGTCGGCCACCGGGCTCGACACCGGCGCCACCTTTTCTGGCTGCTGGAAGGAGTTCTC
GTCGAGCGGCGTGGCGGATGTCAGCACCGTCTTCTTCGAGCCGGAGCTCTTGATGCCGAT
CTCCAGTCCCGTGACCGTTATGTTGAGATCCACGGCTTTGCTGCCGAAGTTTACAACCTT
TATTTTCAGGTAAGTGTTTTTGTCTTTAGGGCTCTGCCAGGTAATGGCAGATGAAACCAT
CTGATCGTAGTTGGAGATCTGCATGGTTGTGGGGTGAAAGGTGGCGCCGCTCGAGTCCTT
GAAGAAGTGTAGCATCCAGTAGTTTGGGCATCCGTAGTGCTGCCATGAGTTGAACACAAT
GGCATCTGGGCTCCACCTGCGATCGTTGTCATTTACGAAAAGTGGTGCGCAGCTTGCCAT
CTCGACCACATCACTGTTCTTCTCTAATCCAACGAGAAATGCAGCTTCTGCAAGTGCTGC
TACAAGTGTTCCTTTGCCAGCGTCGTTTCCAGTCACGGCGTACTCACTAACAATTGCCTT
TGGTCCGCTGCGTGGTGTGTTGTCAAACATACTAGTTCTCGAAAACATATTAGCAGAAGA
TGCATAGACATGAACATCATATAGATCGGCAGGGTTGGATGCCGAAATAGTTGACTTATC
ACAGCTTGATATAATGTTGATGTCTGGGTAGGCAGCTTTAATCGCAGAATAGAACTTTTG
GTAATTGCCTCTGTAGTAGAGCATCCAGCATTCTTGATTCCCTATTGAAACATAATCAAG
CTTAAAGGGTTGTGGATGTCCCATTGCCGCACGAACTGAACCCCACGTAGTGTTGGCCCC
TCCCCTTGCGAACTCGATGCCATCAACAACATCCTTCACCAGAGATGCAATTATTGCAGT
TGGAACTTCTTCATTCATGCTTGCTCCATCATTCACCACCCAAACAGGGGAAGCACCAAG
GTCTTCAGCTAATTGAAGGAACTCAAAGAATCCGAGTCCATCGTCAGTCCAGTATCCCCA
GGCAGCATTGACATGGCCAGGTCTTTCCTCCCATGGACCCACAGTTTCGCCCCAATGAAA
CGCATTTCTTAGATATTGTCCCATGGCATAGTTACCGCCTGGAAACTTGAGAAATTGGGG
CTTTAAATTCGCCAACATGGAAGCAAGATCCTTCCGAAAACCATGTCCCATGTAAGTGTC
TGATGGCATAACCGACACTTGATCGAGCCAGACCACCCCAGTTTTAGTGGTTGTAATTTG
AAGCCTTGAATTAGTGTTATTTTGGCTGGAATACAAACGAAACTGTATCTTTGTCCACTT
GGCGAATTGTTTCTTGCCGCCCGTGATGGTGCGGGAAGCGAGTTTGTGCAGACCGTCAGA
ACTTGTCAAAGAAATGGTCAAGGAAACTGCATCTGAAGACCTAATGTGCAGGCTCACCTT
ATAACCCTTCCTTCTTTCAATGTTCATGCCCCAGTAACCAGGATTGTAGACCCCAACGCC
TCCAGATGGGCAGACATTAGTTCCTTTAGAACCACAAAGAACTTCCATTCGTAGTGCGAC
TGGGTTACGTTCGAAACAAGACGTCCGATCGGTTCCCACGATGATGCTTGATTCATTTCC
AATTATGAACCATGGGTCGATGTTTGATGGGGTATTTGGCCCACCGGCCTCAAAACCTCT
GTTGCTTACAAGCTCTGCCCACAACCCACCAGCACCAGCATGGTTGATCTCCTCAAAAAA
GATACCGAACATCTTGTCAGGCATCTTCCTCGCAGTCTGCGGCGAGGCGTCCACGCTCAG
CTGCCCGGCCTGACCCGCCACGAACCTAACAGAGGACGATGCCCAGCACAAGGCACACAC
TACCACCAGCACACAACGGAGCCGATGACCGGCCATTGTGCTCATCTGAACTGAACCCGC
AGCTC
>DN75057_c0_g1_i1 len=4199 path=[19213:0-1327 19214:1328-1328 19416:1329-1439 19323:1440-1463 19373:1464-1568 19044:1569-1569 19472:1570-1674 @19444@!:1675-1930 19369:1931-2786 19032:2787-2810 19469:2811-3818 19051:3819-3842 19440:3843-3946 19505:3947-3961 19316:3962-3983 19317:3984-3985 19318:3986-4198] [-1, 19213, 19214, 19416, 19323, 19373, 19044, 19472, 19444, 19369, 19032, 19469, 19051, 19440, 19505, 19316, 19317, 19318, -2]
AGCCGACGAGAAGCCGCCCCCTCCGGCGCCGGCGGCCGCCCTGCGCGACTTGTTCCGCTT
CGCCGACGGCCTAGATCGCGTCCTGATGGCCGTGGGCACGCTCGGCGCTCTCGTCCACGG
CTGCTCCCTCCCCGTCTTCCTCCGCTTCTTCGCCGACCTCGTCGACTCCTTCGGCTCCCA
CGCCGACGACCCGGACACCATGGTCCGCCTCGTCGTCAAGTACGCCTTCTACTTCCTCGT
CGTCGGCGCCGCCATCTGGGCGTCGTCCTGGGCCGAGATTTCCTGCTGGATGTGGACCGG
TGAGCGGCAGTCCACGCGGATGCGGATCCGGTACCTCCAGGCGGCGCTCAAGCAGGACGT
CTCCTTCTTCGACACCGACGTGCGCACTTCCGACGTCATCTATGCCATCAACGCTGACGC
CGTCATCGTCCAGGACGCCATCAGCGAGAAGCTCGGCAACCTCATCCACTACATGGCCAC
CTTCGTCGCCGGCTTCGTCGTCGGCTTCACCGCAGCGTGGCAGCTCGCGCTCGTCACGCT
CGCCGTCGTGCCCCTCATCGCCGTCATCGGCGGCCTCACCGCCGCCACCATGGGCAAGCT
CTCCTCCAAGAGCCAGGACGCTCTCTCCAGCGCCAGCAACATCGCCGAGCAGGCCCTGTC
GCAGATACGGATCGTGCAGTCGTTCGTCGGCGAGGAGCGGGTGGCGCAGGCCTACTCGGC
GGCGCTAGCCGTGGCGCAGAGGATCGGCTACCGGAACGGCTTTGCCAAGGGCCTCGGGCT
GGGCGGCACCTACTTTACTGTCTTCTGCTGCTACGCTCTGCTCCTCTGGTACGGCGGTCA
CCTCGTCCGCGGCCACCACACCAACGGCGGGCTGGCCATCGCCACCATGTTCTCCGTCAT
GATCGGCGGACTCGCTCTTGGGCAGTCGGCGCCGAGCATGGCGGCGTTTGCAAAGGCGAG
GGTTGCGGCGGCGAAGATCTTCCGTATCATCGACCACACGCCAGGCATCACGAAGGAAGG
CGACGCCGGCGTGGAGCTGGAGTCGGTGACCGGGCGGCTGGAGCTGAAAAACGTGGAGTT
CGCGTACCCGTCCCGGCCGGACACGCCGATTCTGCGCCGCTTCTCTCTAAGCGTACCGGC
AGGGAAGACGATCGCGCTGGTTGGCAGCTCTGGCTCCGGGAAGAGCACGGTGGTGTCCCT
GATCGAGAGGTTCTACGACCCGAGTTCAGGCCAAATCATGCTTGATGGTGTTGAGCTCAA
GGATCTGAAGCTGCGGTGGCTACGGTCGCAGATCGGCCTGGTGAGCCAGGAGCCGGCGCT
GTTCGCGACAAGCATCAGGGAGAACCTGCTGCTTGGGAGGGAGGAGGCGAGCCAGGTGGA
GATGGAGGAGGCCGCCAGGGTCGCCAACGCCCACTCCTTCATCATCAAGCTCCCCGACGG
CTACGACACGCAGGTGGGGGAGCGCGGCCTGCAGCTCTCCGGCGGCCAGAAGCAGCGGAT
CGCCATTGCCCGTGCGATGCTCAAGAACCCGGCCATCCTCCTCCTGGACGAGGCCACCAG
CGCGCTGGACTCCGAGTCCGAGAAGCTCGTGCAGGAGGCGTTGGACCGCTTTATGATCGG
CCGCACCTCCCTCGTCATCGCGCACAGGCTCTCCACCATCCGCAAGGCCGACCTCGTCGC
CGTCCTGCAGGCTGGCGCCGTCTCCGAGATGGGCGCGCACGACGACCTCATGGCCAGAGG
GGAGAGCGGTGCGTACGCCAAGCTCATCCGTATGCAGGAGCAGGCGCACGAGGCGGCCCT
CGTCAGCGCCAGGAGGAGCAGCGCAAGGCCCTCCAGCGCCCGCAACTCCGTCAGCTCACC
CATCATGATGCGCAACTCCTCCTACGGCCGCTCGCCCTACTCCCGCCGCCTCTCCGACTT
CTCCACCGCCGACTTCAGCCTGTCCGTCATACATGACCCGGCCGCCCACCGGATGGGCAT
GGGAATGGGAATGGAGAAGCTCCCGTTCCGTGCGCAGGCGAGCTCCTTCTGGCGGCTGGC
CAAGCTGAACTCGCCGGAGTGGGGCTACGCGCTCGCCGGCTCCGTGGGATCCATGGTGTG
CGGCTCCTTCAGCGCCATCTTCGCCTACATCCTCAGTGCGGTGCTCAGCATCTACTACAC
GCCGGACCCGAGGCACATGGACCGGGAGATCGCCAAGTACTGCTACCTCCTCATCGGCAT
GTCCTCCGCCGCGCTGCTCTTCAACACCGTGCAGCACCTCTTCTGGGACACGGTCGGCGA
GAACCTCACCAAGCGCGTGCGCGAGAAGATGCTCACGGCGGTGCTCCGCAACGAGATGGC
CTATTTCGACATGGAGGCCAATGCCAGCGCGCACATCGCCGCCAGGCTCGCGCTGGACGC
CCAGAACGTGCGCTCCGCCATCGGGGACCGCATCTCCATCATCGTGCAGAACTCGGCGCT
TATGCTCGTCGCATGCACGGCCGGGTTCGTCCTGCAGTGGCGCCTCGCGCTCGTGCTCCT
CGCCGTCTTCCCGCTCGTCGTCGGCGCCACCGTCCTGCAGAAGATGTTCATGAAGGGCTT
CTCCGGTGACCTGGAAGGCGCGCACGCCAAGGCGACGCAGATTGCGGGGGAGGCGGTGGC
CAACGTGCGCACTGTGGCGGCGTTCAACTCGGAGGACAAGATCACGAGGCTCTTCGAGGC
CAACCTGCAGAGGCCGCTCCGGCGCTGCTTCTGGAAGGGGCAGATCGCCGGCATCGGCTA
CGGTGTGGCGCAGTTCCTGCTGTACGCGTCCTACGCGCTGGGCCTATGGTACGCTGCGTG
GCTAGTGAAGCACGGCATCTCCGACTTCTCCAAGACCATCCGCGTCTTCATGGTGCTCAT
GGTCTCTGCCAACGGTGCCGCCGAGACGCTGACGCTGGCACCGGACTTCATCAAGGGCGG
CCGGGCCATGCACTCGGTGTTCGAGACCATCGACCGCAAGACGGAAATCGAGCCCGACGA
CGTGGACGCCGCACCCGTCCCCGAGCGGCCCAGGGGCGACGTGGAGCTCAAGCACGTCGA
CTTCTCGTACCCGTCGCGGCCGGACATTCAGGTGTTCCGGGACCTGAGCCTCCGCGCCCG
CGCCGGCCGGACGCTGGCGCTGGTGGGGCCCAGCGGGTGCGGCAAGAGCTCCGTGCTGGC
GCTCATCCAACGCTTCTACGAGCCCAGCTCCGGGCGCGTGCTCCTGGACGGCAAGGACAT
CCGCAAGTACAACCTCAAGGCGCTGCGGCGAGTGGTGGCCATGGTGCCGCAGGAGCCGTT
TCTTTTCGCCGGCACCATCCACGACAACATCGCCTACGGGCGCGAGGGTGCGACCGAGGC
GGAGGTGGTGGAGGCGGCAACGCAGGCGAACGCGCACAAGTTCGTGTCGGCGCTGCCGGA
AGGGTACAAGACGTGCGTCGGGGAGCGCGGGGTGCAGATGTCTGGAGGGCAGCGGCAGCG
AATCGCCATCGCGCGAGCGCTGGTGAAGCAGGCGGCCATCATGCTGCTGGACGAGGCGAC
GAGTGCGCTGGACGCCGAGTCGGAGCGGTGCGTGCAGGAGGCACTGGACCGGGCCGGGTC
GGGGCGCACGACCATCGTGGTGGCGCACCGGCTGGCCACGGTGCGGAACGCGCACACCAT
CGCGGTCATCGACGACGGCAAGGTGGTGGAGCAAGGGTCGCACTCGCACCTGCTCAACCA
TCACCCCGACGGATGCTACGCGCGGATGCTGCAGCTGCAGCGGCTCACGCCCCACACCGT
TGCCGTGCCCGGACCGTCTGCATCCAACGTGTGATACATCATCACCTTCGACTTCCATGC
ACGGTTCCACTTGCGTTTTGGTTTAGGATCTTTTCTTCTTATTTGTTGCTGGCGGGAGGT
GGGTGGTCACAATCGACAATCCGTATGTGCTGCCATCATAATGAAGATATTACTACAGCA
CAAGAGATTCCAATTCATCATGGTGGGTACAAATTTGATCCTCCACTTGTCCGCGGACAG
CATAGGCTTGAACCCTCATTTGTCCGTCCACGAGACGGTAGCCCCACCCCAGATCGATAC
ACATTTTTCCTCAAGGGAGACTTTATTGCATAGGTAACAATGTTACATCATTTAGAACAT
GCGATAATACAAAGCTAGGAGGATCATCATCCAACCGGTATAAAACTTTTGAGTCACTT
>DN75057_c0_g1_i2 len=4181 path=[19213:0-1327 19214:1328-1328 19416:1329-1439 19323:1440-1463 19373:1464-1568 19044:1569-1569 19472:1570-1674 @19444@!:1675-1930 19369:1931-2786 19032:2787-2810 19469:2811-3818 19051:3819-3842 19440:3843-3946 19028:3947-3965 19029:3966-3967 19030:3968-4180] [-1, 19213, 19214, 19416, 19323, 19373, 19044, 19472, 19444, 19369, 19032, 19469, 19051, 19440, 19028, 19029, 19030, -2]
AGCCGACGAGAAGCCGCCCCCTCCGGCGCCGGCGGCCGCCCTGCGCGACTTGTTCCGCTT
CGCCGACGGCCTAGATCGCGTCCTGATGGCCGTGGGCACGCTCGGCGCTCTCGTCCACGG
CTGCTCCCTCCCCGTCTTCCTCCGCTTCTTCGCCGACCTCGTCGACTCCTTCGGCTCCCA
CGCCGACGACCCGGACACCATGGTCCGCCTCGTCGTCAAGTACGCCTTCTACTTCCTCGT
CGTCGGCGCCGCCATCTGGGCGTCGTCCTGGGCCGAGATTTCCTGCTGGATGTGGACCGG
TGAGCGGCAGTCCACGCGGATGCGGATCCGGTACCTCCAGGCGGCGCTCAAGCAGGACGT
CTCCTTCTTCGACACCGACGTGCGCACTTCCGACGTCATCTATGCCATCAACGCTGACGC
CGTCATCGTCCAGGACGCCATCAGCGAGAAGCTCGGCAACCTCATCCACTACATGGCCAC
CTTCGTCGCCGGCTTCGTCGTCGGCTTCACCGCAGCGTGGCAGCTCGCGCTCGTCACGCT
CGCCGTCGTGCCCCTCATCGCCGTCATCGGCGGCCTCACCGCCGCCACCATGGGCAAGCT
CTCCTCCAAGAGCCAGGACGCTCTCTCCAGCGCCAGCAACATCGCCGAGCAGGCCCTGTC
GCAGATACGGATCGTGCAGTCGTTCGTCGGCGAGGAGCGGGTGGCGCAGGCCTACTCGGC
GGCGCTAGCCGTGGCGCAGAGGATCGGCTACCGGAACGGCTTTGCCAAGGGCCTCGGGCT
GGGCGGCACCTACTTTACTGTCTTCTGCTGCTACGCTCTGCTCCTCTGGTACGGCGGTCA
CCTCGTCCGCGGCCACCACACCAACGGCGGGCTGGCCATCGCCACCATGTTCTCCGTCAT
GATCGGCGGACTCGCTCTTGGGCAGTCGGCGCCGAGCATGGCGGCGTTTGCAAAGGCGAG
GGTTGCGGCGGCGAAGATCTTCCGTATCATCGACCACACGCCAGGCATCACGAAGGAAGG
CGACGCCGGCGTGGAGCTGGAGTCGGTGACCGGGCGGCTGGAGCTGAAAAACGTGGAGTT
CGCGTACCCGTCCCGGCCGGACACGCCGATTCTGCGCCGCTTCTCTCTAAGCGTACCGGC
AGGGAAGACGATCGCGCTGGTTGGCAGCTCTGGCTCCGGGAAGAGCACGGTGGTGTCCCT
GATCGAGAGGTTCTACGACCCGAGTTCAGGCCAAATCATGCTTGATGGTGTTGAGCTCAA
GGATCTGAAGCTGCGGTGGCTACGGTCGCAGATCGGCCTGGTGAGCCAGGAGCCGGCGCT
GTTCGCGACAAGCATCAGGGAGAACCTGCTGCTTGGGAGGGAGGAGGCGAGCCAGGTGGA
GATGGAGGAGGCCGCCAGGGTCGCCAACGCCCACTCCTTCATCATCAAGCTCCCCGACGG
CTACGACACGCAGGTGGGGGAGCGCGGCCTGCAGCTCTCCGGCGGCCAGAAGCAGCGGAT
CGCCATTGCCCGTGCGATGCTCAAGAACCCGGCCATCCTCCTCCTGGACGAGGCCACCAG
CGCGCTGGACTCCGAGTCCGAGAAGCTCGTGCAGGAGGCGTTGGACCGCTTTATGATCGG
CCGCACCTCCCTCGTCATCGCGCACAGGCTCTCCACCATCCGCAAGGCCGACCTCGTCGC
CGTCCTGCAGGCTGGCGCCGTCTCCGAGATGGGCGCGCACGACGACCTCATGGCCAGAGG
GGAGAGCGGTGCGTACGCCAAGCTCATCCGTATGCAGGAGCAGGCGCACGAGGCGGCCCT
CGTCAGCGCCAGGAGGAGCAGCGCAAGGCCCTCCAGCGCCCGCAACTCCGTCAGCTCACC
CATCATGATGCGCAACTCCTCCTACGGCCGCTCGCCCTACTCCCGCCGCCTCTCCGACTT
CTCCACCGCCGACTTCAGCCTGTCCGTCATACATGACCCGGCCGCCCACCGGATGGGCAT
GGGAATGGGAATGGAGAAGCTCCCGTTCCGTGCGCAGGCGAGCTCCTTCTGGCGGCTGGC
CAAGCTGAACTCGCCGGAGTGGGGCTACGCGCTCGCCGGCTCCGTGGGATCCATGGTGTG
CGGCTCCTTCAGCGCCATCTTCGCCTACATCCTCAGTGCGGTGCTCAGCATCTACTACAC
GCCGGACCCGAGGCACATGGACCGGGAGATCGCCAAGTACTGCTACCTCCTCATCGGCAT
GTCCTCCGCCGCGCTGCTCTTCAACACCGTGCAGCACCTCTTCTGGGACACGGTCGGCGA
GAACCTCACCAAGCGCGTGCGCGAGAAGATGCTCACGGCGGTGCTCCGCAACGAGATGGC
CTATTTCGACATGGAGGCCAATGCCAGCGCGCACATCGCCGCCAGGCTCGCGCTGGACGC
CCAGAACGTGCGCTCCGCCATCGGGGACCGCATCTCCATCATCGTGCAGAACTCGGCGCT
TATGCTCGTCGCATGCACGGCCGGGTTCGTCCTGCAGTGGCGCCTCGCGCTCGTGCTCCT
CGCCGTCTTCCCGCTCGTCGTCGGCGCCACCGTCCTGCAGAAGATGTTCATGAAGGGCTT
CTCCGGTGACCTGGAAGGCGCGCACGCCAAGGCGACGCAGATTGCGGGGGAGGCGGTGGC
CAACGTGCGCACTGTGGCGGCGTTCAACTCGGAGGACAAGATCACGAGGCTCTTCGAGGC
CAACCTGCAGAGGCCGCTCCGGCGCTGCTTCTGGAAGGGGCAGATCGCCGGCATCGGCTA
CGGTGTGGCGCAGTTCCTGCTGTACGCGTCCTACGCGCTGGGCCTATGGTACGCTGCGTG
GCTAGTGAAGCACGGCATCTCCGACTTCTCCAAGACCATCCGCGTCTTCATGGTGCTCAT
GGTCTCTGCCAACGGTGCCGCCGAGACGCTGACGCTGGCACCGGACTTCATCAAGGGCGG
CCGGGCCATGCACTCGGTGTTCGAGACCATCGACCGCAAGACGGAAATCGAGCCCGACGA
CGTGGACGCCGCACCCGTCCCCGAGCGGCCCAGGGGCGACGTGGAGCTCAAGCACGTCGA
CTTCTCGTACCCGTCGCGGCCGGACATTCAGGTGTTCCGGGACCTGAGCCTCCGCGCCCG
CGCCGGCCGGACGCTGGCGCTGGTGGGGCCCAGCGGGTGCGGCAAGAGCTCCGTGCTGGC
GCTCATCCAACGCTTCTACGAGCCCAGCTCCGGGCGCGTGCTCCTGGACGGCAAGGACAT
CCGCAAGTACAACCTCAAGGCGCTGCGGCGAGTGGTGGCCATGGTGCCGCAGGAGCCGTT
TCTTTTCGCCGGCACCATCCACGACAACATCGCCTACGGGCGCGAGGGTGCGACCGAGGC
GGAGGTGGTGGAGGCGGCAACGCAGGCGAACGCGCACAAGTTCGTGTCGGCGCTGCCGGA
AGGGTACAAGACGTGCGTCGGGGAGCGCGGGGTGCAGATGTCTGGAGGGCAGCGGCAGCG
AATCGCCATCGCGCGAGCGCTGGTGAAGCAGGCGGCCATCATGCTGCTGGACGAGGCGAC
GAGTGCGCTGGACGCCGAGTCGGAGCGGTGCGTGCAGGAGGCACTGGACCGGGCCGGGTC
GGGGCGCACGACCATCGTGGTGGCGCACCGGCTGGCCACGGTGCGGAACGCGCACACCAT
CGCGGTCATCGACGACGGCAAGGTGGTGGAGCAAGGGTCGCACTCGCACCTGCTCAACCA
TCACCCCGACGGATGCTACGCGCGGATGCTGCAGCTGCAGCGGCTCACGCCCCACACCGT
TGCCGTGCCCGGACCGTCTGCATCCAACGTGTGATACATCATCACCTTCGACTTCCATGC
ACGGTTCCACTTGCGTTTTGGTTTAGGATCTTTTCTTCTTATTTGTTGCTGGCGGGAGGT
GGGTGGTCACAATCGACAATCCGTATGTGCTGCCATCATAATGAAGAGATTCCAATTCAT
CATGGTGGGTACAAATTTGATCCTCCACTTGTCCGCGGACAGCATAGGCTTGAACCCTCA
TTTGTCCGTCCACGAGACGGTAGCCCCACCCCAGATCGATACACATTTTTCCTCAAGGGA
GACTTTATTGCATAGGTAACAATGTTACATCATTTAGAACATGCGATAATACAAAGCTAG
GAGGATCATCATCCAACCGGTATAAAACTTTTGAGTCACTT
>DN75099_c0_g1_i4 len=1820 path=[14407:0-200 15730:201-299 16336:300-308 16366:309-336 13950:337-357 16202:358-391 16174:392-416 16070:417-437 15858:438-460 15693:461-543 16341:544-583 16374:584-595 15837:596-634 16243:635-645 16348:646-647 16377:648-661 16395:662-685 16410:686-691 16042:692-692 15436:693-715 15950:716-716 15637:717-765 @15801@!:766-1149 14577:1150-1179 14578:1180-1203 14579:1204-1232 15416:1233-1402 13724:1403-1405 15619:1406-1571 16028:1572-1578 16154:1579-1630 16098:1631-1632 16020:1633-1663 16354:1664-1668 15378:1669-1687 13742:1688-1819] [-1, 14407, 15730, 16336, 16366, 13950, 16202, 16174, 16070, 15858, 15693, 16341, 16374, 15837, 16243, 16348, 16377, 16395, 16410, 16042, 15436, 15950, 15637, 15801, 14577, 14578, 14579, 15416, 13724, 15619, 16028, 16154, 16098, 16020, 16354, 15378, 13742, -2]
GTCAGATTCTGAACATGTGCCCATGAGAACTCCTATGGAATGTCAAGGTGCGTTCCGGGC
AGGTTTAGCAATCCCATTTGGATCTGCAATGATGCAGCTGTACGGTTCTAGTCATATGTG
CTTGCTAGACATATTTTGCTCTTCCATTTAGTCATGTTTCTGAACAAACTACTGTATGCG
AAAGAATACAGCAGTTCCAGACAACGACCTCTGTGGCTCACTGCGGTATGTTCAAAAAAA
ATTCCCGCAAAATGGAAAAAAGAAAAAGGTATGTTCAAAACTTGGGTCCTTGGCCATTCT
AATTATCTTGCCCAGAGACGTATATATAGTATAACTGTAAGCCCCAAACTTCTGTACCAA
AGTCTCAACAATTACAAGGGGCGCCGAGCCGTTTTACCTTCCAGTCCTACAGTCAAAACC
TAAGGAGTTCTATCCGATGAAAGAATGGAGATTCTTCCCTTCCCAGGTATAAAGCATTGA
GCCACCATGTTGCCTTCAAGCGTCTCATGGACTTGAACCCGGCTGCAACCATCACCAGGT
CATGATGTCGAGCGGAACGATTCTGTGCCCCTCGATGACCTGAGCGGAATGCCATCAGCG
GCAGACCTGAGGGGAATTCCTTCGCTGCCCCGGGGTGACCTGAGAGGAATGCCATCAGCA
GCGGACCTGAGAGGAATTCCTTCAGATTCATACGCATCCTCATCCGCGTGTTTAGGAATT
CGGATAGGTAAATTCTGTTGGAGACCATCCACCATGTCTTTTGTCTTGTGAAGCAGAAAC
GTCCCAGAAAGGATAGTAACAAAACCACACATTTCCGTGACAATTTGAGTCGGATTTTGA
CGATCCCAGTCCTTGAACATTATTACACTAGCCAAAATGGTCAACGAAGTAAACATCGTA
TAATAAATTGGCGAAACAACTGCAGTATTGAATGTGTCAAGGGCCTTGTTCAGATAATTC
ATCTGTGTTACTATGCATGCAATCACAACAAGTGTGAAGAACCATGTTTGTGGATAGACT
AGCTGGTTCATCCCTGAAAACGTCAGCTTCAAGGCTATCCCAAGAGCTTTGACACTCATG
ACCGACAGAGACCCAAAAAGAGAACAGATACCAATATACACCATAATATGTGTCTGACCA
TACTGTGGGATATAACGGAATATGAGCACAAAAGTTCCAGCAAGCACGATTGTTGCATAA
AATAGAAATGCTGGTTCTGTAGCAAGATCCCACACTTCTGCGACAGACTCAATTTCACGC
TCCTGAGGGGCATGAAGCACAATAGTTGTGGAACCCACGACACAGAGAACACATCCAAGT
ATACCAAAGATATGTAGCTTCTCCTTTAACATAATGTCTGCAAGAACGGCGCTAATGATG
ATGCTAAGTGCACCAAGTGGAGTGACGAGTATAGCAGGAGCAAACGCATATGCTGCAAAG
TTAGCAACCTCTCCAACAATCATTGTAATCATTCCTGCCCACCATAATGGTTCATACAAA
TAAGAGTACCCACCAACCCCTGCGCGGACGCCGGATGCGCCGGCCTTCCTGAGCCCCTTC
TTCTTGACGATGAAGCTGGTGCCGATGAAGACGCTGGAGGAGAGCGCGAGCACCAGCCCC
TTGATGTTGTCCGTGGACATCCCCGTGTACGACTCCACCCAGCTCCCGCTCCCCGAGCCG
GCGGCCGCCGAAGTGGACGTTTCCGCCGCCATGCCTCCCGTGGGCGCCGGAATTCCCGGG
AAACCCTCCCTCCGTCCGTGTGCGCGCCGCTAGATCGCGCGGCGGAGGCGCGTGCGAGAT
CCCGATGCGGCGAGCGGTGT
>DN75099_c0_g1_i6 len=2070 path=[14407:0-200 15730:201-299 16336:300-308 16366:309-336 16223:337-360 16202:361-394 16174:395-419 16070:420-440 15858:441-463 15693:464-546 16341:547-586 16374:587-598 15837:599-637 16243:638-648 16348:649-650 16377:651-664 16395:665-688 16410:689-694 16042:695-695 15436:696-718 15950:719-719 15637:720-768 @15801@!:769-1152 15052:1153-1234 15629:1235-1405 13703:1406-1408 15417:1409-1574 14421:1575-1581 15620:1582-1861 14962:1862-1885 15399:1886-1957 13954:1958-1981 13955:1982-2069] [-1, 14407, 15730, 16336, 16366, 16223, 16202, 16174, 16070, 15858, 15693, 16341, 16374, 15837, 16243, 16348, 16377, 16395, 16410, 16042, 15436, 15950, 15637, 15801, 15052, 15629, 13703, 15417, 14421, 15620, 14962, 15399, 13954, 13955, -2]
GTCAGATTCTGAACATGTGCCCATGAGAACTCCTATGGAATGTCAAGGTGCGTTCCGGGC
AGGTTTAGCAATCCCATTTGGATCTGCAATGATGCAGCTGTACGGTTCTAGTCATATGTG
CTTGCTAGACATATTTTGCTCTTCCATTTAGTCATGTTTCTGAACAAACTACTGTATGCG
AAAGAATACAGCAGTTCCAGACAACGACCTCTGTGGCTCACTGCGGTATGTTCAAAAAAA
ATTCCCGCAAAATGGAAAAAAGAAAAAGGTATGTTCAAAACTTGGGTCCTTGGCCATTCT
AATTATCTTGCCCAGAGACGTATATATAGTATAACTGATGTAAGCCCCAAACTTCTGTAC
CAAAGTCTCAACAATTACAAGGGGCGCCGAGCCGTTTTACCTTCCAGTCCTACAGTCAAA
ACCTAAGGAGTTCTATCCGATGAAAGAATGGAGATTCTTCCCTTCCCAGGTATAAAGCAT
TGAGCCACCATGTTGCCTTCAAGCGTCTCATGGACTTGAACCCGGCTGCAACCATCACCA
GGTCATGATGTCGAGCGGAACGATTCTGTGCCCCTCGATGACCTGAGCGGAATGCCATCA
GCGGCAGACCTGAGGGGAATTCCTTCGCTGCCCCGGGGTGACCTGAGAGGAATGCCATCA
GCAGCGGACCTGAGAGGAATTCCTTCAGATTCATACGCATCCTCATCCGCGTGTTTAGGA
ATTCGGATAGGTAAATTCTGTTGGAGACCATCCACCATGTCTTTTGTCTTGTGAAGCAGA
AACGTCCCAGAAAGGATAGTAACAAAACCACACATTTCCGTGACAATTTGAGTCGGATTT
TGACGATCCCAGTCCTTGAACATTATTACACTAGCCAAAATGGTCAACGAAGTAAACATC
GTATAATAAATTGGCGAAACAACTGCAGTATTGAATGTGTCAAGGGCCTTGTTCAGATAA
TTCATCTGTGTTACTATGCATGCAATCACAACAAGTGTGAAGAACCATGTTTGTGGATAG
ACTAGCTGGTTCATCCCTGAAAACGTCAGCTTCAAGGCTATCCCAAGAGCTTTGACACTC
ATGACCGACAGAGACCCAAAAAGAGAACAGATACCAATATACACCATAATATGTGTCTGA
CCATACTGTGGGACAAAATGGAATATGAGCACAAAAGCTGCTGCGAGCACAATGGCTGCA
TAAAGTAGAAATCCTGGTTCGGTAGCAAGATCCCATACTTCTGCCACAGACTCAATTTCA
CGTTCCGCAGGGGCATGTAGCACAATTGTTGTCGAACCCACAACACAAAGAATACACCCG
AGTACACCAAATATGTGCAGCTTCTCCCGCAAAATGATACGTGCAAGAACAGCACTAATA
ATTATGCTAAGTGCACCAAGTGGAGTGACCAAGATAGCAGGGGCAAAAGCGTACGCAGCA
AAGTTAGCGATTTCCCCAACCACCATTGTTATCAGTCCTATCCACCACAGTGGCTCAAGC
AGGTAAGAGTAGCCACCAACACCTGCGCGGACGCCGGAGGCGCCGGCCTTCTTGAGCCCC
TTCTTCTTGACGATGAAGCTGGCCCCGATGAAGAGGCTGGAGGAGACCGCCAGCAGCAGG
CCCTTGATGTTGTCCGCCGACATCCCGGTGTAGGACACCACCCAGCTCCCCAGCCGCTCC
CCACGCATCTCGGAAAATCCGCCGCCGGCGGCGGCGCCACCAACGCCCCTAGCCCCTCCT
CCTCCTCCTCCTGCGGCGACGACCGCGCATGCGAGATCTGGAGAGGCCGCTCGCCTTGTC
GGTGGGATGGCTTGGCTTTTCGCCGCTGTGCTGCCGCTCGGCTGCTTCGGGCCTTTGTGA
GCCCGCGGGCGGGGGAGTGGGAGAGGAGAGGAGAAGGTATCGCGCGCGGGCGGCAGAGGC
CGCAGGACAAAAACCACCAAAAGACTGCAGCGACGACGTCGTCGACAAGGAAGCGGACGA
GTGGGAGGGGAACGGGCGGGCGGGCAGTCAGTCAGCAGTCCTCCAAGAGGTGTGCGTGGC
TCGTGCCGTGCGAGCTACTCGGTTTTTTGT
>DN75099_c0_g1_i9 len=2089 path=[14407:0-200 15730:201-299 16336:300-308 16366:309-336 16223:337-360 16202:361-394 16174:395-419 16070:420-440 15699:441-565 16341:566-605 16374:606-617 16394:618-629 16409:630-643 15962:644-645 15826:646-669 16377:670-683 16395:684-707 16410:708-713 16042:714-714 15949:715-738 15637:739-787 @15801@!:788-1171 15052:1172-1253 15629:1254-1424 13703:1425-1427 15417:1428-1593 14421:1594-1600 15620:1601-1880 14962:1881-1904 15399:1905-1976 13954:1977-2000 13955:2001-2088] [-1, 14407, 15730, 16336, 16366, 16223, 16202, 16174, 16070, 15699, 16341, 16374, 16394, 16409, 15962, 15826, 16377, 16395, 16410, 16042, 15949, 15637, 15801, 15052, 15629, 13703, 15417, 14421, 15620, 14962, 15399, 13954, 13955, -2]
GTCAGATTCTGAACATGTGCCCATGAGAACTCCTATGGAATGTCAAGGTGCGTTCCGGGC
AGGTTTAGCAATCCCATTTGGATCTGCAATGATGCAGCTGTACGGTTCTAGTCATATGTG
CTTGCTAGACATATTTTGCTCTTCCATTTAGTCATGTTTCTGAACAAACTACTGTATGCG
AAAGAATACAGCAGTTCCAGACAACGACCTCTGTGGCTCACTGCGGTATGTTCAAAAAAA
ATTCCCGCAAAATGGAAAAAAGAAAAAGGTATGTTCAAAACTTGGGTCCTTGGCCATTCT
AATTATCTTGCCCAGAGACGTATATATAGTATAACTGATGTAAGCCCCAAACTTCTGTAC
CAAAGTCTCAACAATTACAAGGGGCGCCGAGCCGTTTTACCTTCCAGTCCTACAGTCAAA
ACCTAAGGAGTTCTATCCGATCGAAAGAATGGAGATTGTTCCCTTCCCAGGTAGGAGTAT
AAAGCATTGAGGCACCATGATTTGACCAATGTTGCCTTCAGGCGTCTCATGGACTTGAAC
CCAGCTGCAACCATCACCAGGTCATGATGTCGAGCGGAACGATTCTGTGCCCCTCGATGA
CCTGAGCGGAATGCCATCGGCGGCAGACCTGAGAGGAATTCCTTCGGTGCCCCGGGGTGA
CCTGAGAGGAATGCCATCAGCAGCGGACCTGAGAGGAATTCCTTCAGATTCATACACATC
CTCATCCGCGTGTTTAGGAATTCGGATAGGTAAATTCTGTTGGAGACCATCCACCATGTC
TTTTGTCTTGTGAAGCAGAAACGTCCCAGAAAGGATAGTAACAAAACCACACATTTCCGT
GACAATTTGAGTCGGATTTTGACGATCCCAGTCCTTGAACATTATTACACTAGCCAAAAT
GGTCAACGAAGTAAACATCGTATAATAAATTGGCGAAACAACTGCAGTATTGAATGTGTC
AAGGGCCTTGTTCAGATAATTCATCTGTGTTACTATGCATGCAATCACAACAAGTGTGAA
GAACCATGTTTGTGGATAGACTAGCTGGTTCATCCCTGAAAACGTCAGCTTCAAGGCTAT
CCCAAGAGCTTTGACACTCATGACCGACAGAGACCCAAAAAGAGAACAGATACCAATATA
CACCATAATATGTGTCTGACCATACTGTGGGACAAAATGGAATATGAGCACAAAAGCTGC
TGCGAGCACAATGGCTGCATAAAGTAGAAATCCTGGTTCGGTAGCAAGATCCCATACTTC
TGCCACAGACTCAATTTCACGTTCCGCAGGGGCATGTAGCACAATTGTTGTCGAACCCAC
AACACAAAGAATACACCCGAGTACACCAAATATGTGCAGCTTCTCCCGCAAAATGATACG
TGCAAGAACAGCACTAATAATTATGCTAAGTGCACCAAGTGGAGTGACCAAGATAGCAGG
GGCAAAAGCGTACGCAGCAAAGTTAGCGATTTCCCCAACCACCATTGTTATCAGTCCTAT
CCACCACAGTGGCTCAAGCAGGTAAGAGTAGCCACCAACACCTGCGCGGACGCCGGAGGC
GCCGGCCTTCTTGAGCCCCTTCTTCTTGACGATGAAGCTGGCCCCGATGAAGAGGCTGGA
GGAGACCGCCAGCAGCAGGCCCTTGATGTTGTCCGCCGACATCCCGGTGTAGGACACCAC
CCAGCTCCCCAGCCGCTCCCCACGCATCTCGGAAAATCCGCCGCCGGCGGCGGCGCCACC
AACGCCCCTAGCCCCTCCTCCTCCTCCTCCTGCGGCGACGACCGCGCATGCGAGATCTGG
AGAGGCCGCTCGCCTTGTCGGTGGGATGGCTTGGCTTTTCGCCGCTGTGCTGCCGCTCGG
CTGCTTCGGGCCTTTGTGAGCCCGCGGGCGGGGGAGTGGGAGAGGAGAGGAGAAGGTATC
GCGCGCGGGCGGCAGAGGCCGCAGGACAAAAACCACCAAAAGACTGCAGCGACGACGTCG
TCGACAAGGAAGCGGACGAGTGGGAGGGGAACGGGCGGGCGGGCAGTCAGTCAGCAGTCC
TCCAAGAGGTGTGCGTGGCTCGTGCCGTGCGAGCTACTCGGTTTTTTGT
>DN75099_c0_g2_i2 len=1205 path=[15316:0-56 15317:57-75 15318:76-91 15319:92-104 15320:105-111 15717:112-113 15525:114-132 15865:133-157 16069:158-164 15987:165-184 15851:185-197 15685:198-206 15485:207-221 15832:222-265 16259:266-268 16242:269-289 16220:290-290 16195:291-294 16241:295-322 16218:323-328 16192:329-361 16161:362-366 16109:367-385 16319:386-390 16306:391-391 16294:392-394 16281:395-400 16030:401-409 15790:410-424 16151:425-436 16099:437-439 16021:440-448 15921:449-462 15773:463-466 15592:467-490 15373:491-493 16232:494-496 16210:497-502 16183:503-541 16148:542-542 16094:543-598 15579:599-634 16147:635-663 16093:664-718 16356:719-721 15912:722-763 16381:764-775 16014:776-805 16145:806-823 16092:824-832 16181:833-856 16357:857-871 16091:872-895 16383:896-904 15908:905-949 15569:950-955 15752:956-961 15346:962-1009 16452:1010-1015 16445:1016-1030 16400:1031-1033 16414:1034-1045 16423:1046-1054 16444:1055-1099 15550:1100-1144 16176:1145-1159 16084:1160-1204] [-1, 15316, 15317, 15318, 15319, 15320, 15717, 15525, 15865, 16069, 15987, 15851, 15685, 15485, 15832, 16259, 16242, 16220, 16195, 16241, 16218, 16192, 16161, 16109, 16319, 16306, 16294, 16281, 16030, 15790, 16151, 16099, 16021, 15921, 15773, 15592, 15373, 16232, 16210, 16183, 16148, 16094, 15579, 16147, 16093, 16356, 15912, 16381, 16014, 16145, 16092, 16181, 16357, 16091, 16383, 15908, 15569, 15752, 15346, 16452, 16445, 16400, 16414, 16423, 16444, 15550, 16176, 16084]
AGCCGATGTATTTAAGTTTTACCTTCAACTACCATATTGGATGAAACCATCTCAACAGCA
AAGTAAACTACTATGTGAAAATTTCAGCACCCTGCTTGATAACCCATCCATTCATTATAC
AGAACAACTTCCAGTCTTCCACTCCGGTGCTAAGCTAACAACCTACTAGATACCTTGGGG
CTCAGGCACAATGCTCCCAGAACATACGAAACAGCTGAGCTACAACGCACACGAGACGGT
TTCGATTACAAGCTTGCTCCTGAGCCCTAACTCGGTGAAAATCGATGGTCAGCACTGCTA
ACCGGGCATCAATGCGGTGACCGGAACGATTCTGACGATCTGAGAGGAACCCCTTCACTA
TAGTCATCTGTCTGCTTGAAGGACCGCGTCGATGAAATGGTTGGAAGGCGGAATGAAGAA
GAGTTCGAAAGCCCATCAGCCATGTCCTTTGTTTTGTGAAGCAGAAATGTCCCCGAGAGG
ATCGTGACGAAGCCGCACATCTCTGTCACGATTTGTGTTGGATTTTGCCGGTCCCAGTCC
TTGAACATAATCACACTAGCCAAGATGGTTAAAGATGTGAACATTGTGTAATATATGGGG
GATACAACTGCTGTGTTAAATGTGTCAAGGGCCTTGTTCAAGTAATTCATTTGAGTAATG
ATGCATGAGATGACAACCGCAGTAAAAGCCCATGTCTGTGGATATATGAGTTGGTTCGTC
CCGGAAAAGGTCAGCTTCAATGCTATCCCAAGAGCTTTCACACTCATGACCGAGATGGAA
CCTACGAGAGAGCAAACACCAATGTACACCATGACATGGGTTTGGCCATAAAGCGGAACA
AACTTGAACACAAGCACAGCGACAATAGCAAGTACTACGGCCACATAGCACATGAAGGCT
GGTTCGGTGGCCAGACCCCAAACTTCTGTCACCGACTCAATTTGACGCTCTTGCGGGGCA
TGAAGGACAATGGTGGTGGATCCCACAACACATAGGACGCATCCGAGAACGCCGAATATG
TGCAGCTTCTCGCGCAGCATTACATGTGCAAGTACAGCACTGATGATTATGCTGAGAGCA
CCAAGAGGAGTAACCAAAATGGCTGGCGCAAATGCATAAGCCACGAAATTTGCAACTTCC
CCAACAACCATTGTTATCATGCCAACCCACCAAAGAGGCTCATATAAATAAGAATAACCA
CCAAC
>DN75071_c0_g1_i3 len=2757 path=[10693:0-60 10694:61-84 11301:85-258 10577:259-300 11201:301-406 11347:407-432 11326:433-522 11256:523-534 10632:535-546 11363:547-554 11346:555-556 11325:557-580 11296:581-679 11393:680-682 11193:683-703 11345:704-706 11324:707-770 11295:771-780 11128:781-804 11249:805-843 11379:844-888 11373:889-912 11361:913-918 11343:919-942 11321:943-974 11290:975-998 11394:999-1004 11243:1005-1069 11372:1070-1095 11360:1096-1116 11320:1117-1140 11342:1141-1165 11241:1166-1176 10885:1177-1189 11318:1190-1200 11287:1201-1259 10571:1260-1283 11286:1284-1287 11239:1288-1288 11178:1289-1312 11116:1313-1411 10951:1412-1435 11238:1436-1458 11177:1459-1482 11115:1483-1485 11237:1486-1509 11176:1510-1526 11114:1527-1550 11285:1551-1551 11236:1552-1575 11396:1576-1599 11402:1600-1621 11173:1622-1644 11112:1645-1797 10934:1798-1821 11341:1822-1875 11390:1876-1886 11388:1887-1907 11397:1908-1923 11403:1924-1947 11405:1948-1950 11407:1951-1972 11366:1973-1975 11352:1976-1996 11330:1997-2013 11365:2014-2032 11350:2033-2056 11329:2057-2061 11398:2062-2065 11305:2066-2080 11091:2081-2104 11268:2105-2147 11213:2148-2193 11089:2194-2216 11152:2217-2233 11374:2234-2314 11348:2315-2337 11399:2338-2370 11404:2371-2381 11406:2382-2396 11146:2397-2420 11263:2421-2451 11206:2452-2486 11144:2487-2487 11079:2488-2535 10700:2536-2756] [-1, 10693, 10694, 11301, 10577, 11201, 11347, 11326, 11256, 10632, 11363, 11346, 11325, 11296, 11393, 11193, 11345, 11324, 11295, 11128, 11249, 11379, 11373, 11361, 11343, 11321, 11290, 11394, 11243, 11372, 11360, 11320, 11342, 11241, 10885, 11318, 11287, 10571, 11286, 11239, 11178, 11116, 10951, 11238, 11177, 11115, 11237, 11176, 11114, 11285, 11236, 11396, 11402, 11173, 11112, 10934, 11341, 11390, 11388, 11397, 11403, 11405, 11407, 11366, 11352, 11330, 11365, 11350, 11329, 11398, 11305, 11091, 11268, 11213, 11089, 11152, 11374, 11348, 11399, 11404, 11406, 11146, 11263, 11206, 11144, 11079, 10700, -2]
TCCGATCTCTCCTCGACGGCGCGGCGACCTCCAACGAGCCCCTCCTCCACGCGGCCGCCG
CAGTCCTCTCCCGCGCCGACTACGACGACGTCGTCACCGAGCGCTCCATCGCCGAGGCTT
GCGGCCACCCCGCGTGCACCAGCTCCCTCCCCGACCCCGCTAACCCCAAGGCGGCGCCGC
GGTTCCACATCTCCCTCCGCGAGCACCGCGTCTACGACCTCGAGGAGGCCCGCAAGTTCT
GCTCCGAGCGCTGCCTCGTGGCGTCCGCGGCCTTCGCGGCGTCGCTCCCACCCGACCGCC
CCTTCGGGATCCCGCCCAACAGGCTGGACGCCCTGGTCGCGCTCTTCGAGGGCAGCGGGG
ACGGGCCGGGGCTAGGGTTTCGGGCGGACGGCGGGAAGAAGGAGGACAAGGGGAGGAAGG
TGGAGATTGTGGAGAAGGAGACGCCTGGGCCTGGGGAGGTGACGCTGCAGGAGTGGATTG
GGCCGTCGGGCGCCATCGAGGGCTATGTGCCCCGCCATCACCCTATTCATGAAGGGCCAA
TGCCACAGGCTAAACAGGGCAAAGCTAGTAGAGCTGAACAGTCCAGGAGTAAGAACGTGG
ATTCTGGGGCTGCTGTTCCTGGCGAACATAGCATGGCAGTTTCATCTTCTTCAGTTGAAG
CACAAGTGGGCTCTGAAGATATAGCTAAAAAAATTGATGACATGGTCCTTCATGAGAACA
CAAAAGCGAAGAAAAAAGAAGCAGATAAAACCCCATCGAAGATTTTTCAACAGGATGAAG
ACAATGACATGTTATCGTCTTGCATAACAGATTCTATTGCAAAGCAGCTAGAGCATATAG
TTTTGGAAGAGAAAAATGGCAAGAAAAAGAAGAAATCAACTAGAGCATCATCGAAGTCGT
GCAAGAGTAAGCCTGCAAGAAAACCTGCTGGAAGTAATGGGCATGAAGTAGGCTTTACTA
GTACAATCATTATGGGGGATCCTGCTTCGGTAAAGATGGATCAAGAGCCTTTGCGTCAAT
ATGACGTCTCAAGTTCCATCCCTGCAGATAATCACCCCTCATCATCTCAATATACAGTAA
TAAGAGATTCAATGCATGCTTACGCTGAAGAACAACACGAAGAATTTAGTAAAGCAGTGG
ACCTTGAAAAAAATGCGACAAGTGACGAGAAGGTTAGTGCTGCGCTAAAATCTTCACTGA
AGGCTGTAGGGTCGAAGAACAGAAGTCAGTCTGTGACATGGGCAGATGAGAATGGGACCA
CCTTAGAAGTAAATAAAGCATATGACATCGATTCAGATGCTAAAAATCTATCCGTGGAGG
ACATGGACAGTTCACTAAGGCGTGAATCTGCAGAGGCTTGTGCAGCTGCCCTTATTGAAG
CTGCAGGAGCTATTTCTTCAGGCACATCGGAAGTGGAAGATGCAGTTTCTAAGGCAGGGA
TCATCATATTGCCTGACATGCTTCACCAGAAACAGTTCGAGAAAGATACAGTGGAGAAGG
AAGTCTTTGAAACAGATAGTGATGTTGCGAAGTGGCCAACAAAGACTGTGCTTCTAGACA
CTGACATGTTTGAAGTTGATGATTCTTGGCACGACACACCGCCAGAAGGTTTCAGTTTAA
CCCTGTCTGCTTTTGCAACAATGTGGACCACAATATTTGGATGGGTATCCCGGTCATCTT
TGGCCTATGTATACATGCTTGATGACAGTTCTGTGGAAGAGATGTTGATTTCTAATGGGA
GAGAGTATCCTGAGAAGCGAGTTTCAAAAGATAGCCAATCATCTGAAATTAAAAGAGCTT
TAGCTTCTTGCATTTCTAATGCACTGCCGGTACTTGTATCTAACATGAGGATGCAAATCC
CAGTTTCGAAGTTGGAGACTACTCTGGGATACTTGATTGACACAATGTCACTTGTTGACG
CACTGCCTGCTCTGAGATCTAGGCAATGGCAGTTGCTGGTTCTTGTTCTGCTCGACGCAC
TCTCTGTGCACCGGCTTCCTGCTCTTGCTCCAGTGATCTCAGACTCGAAGCTTTTGCACA
AGGTCTTAAACTCGGCTCAGGTTAGCAGAGAGGAGTACGACACCATGGTCGACCTCATCC
TCCCTTTCGGAAGATTCACCCAGACGCCCATGTCAAGTTAACCCGTCTAAGAAGTCCATC
ATAGTATCAGGCGGGACAGTAACAATCCTCTACCACACGCAGGATTCGGATATATATATG
TCCACTCAGCCGAGTAGATAGAAGATTAGAAGTCGTCTCATATCAGCATCAGCCGCATGA
CATACGACTCAAATACTGCCACAGTGACAGCCCCCATTGGCTTGTTATCTACTCGAGCTT
CACAAATATTGCTGCTTTACCATTGCTTGTTGTATGTTTCTCTCGCGTTGCTGTCAGATG
TGTTGCGGGTGCAGGCAGGCTTGTTTCACGTCACTCTCTTGGATTTCACCTTTAGCCCGG
AGGAGAGAGAGCAAAAGATAACTGCCACTAGAGCTATGGCTAGCAGCATCACCTCGTAGT
GTATCATATCACCACGGACTTGCGTTCTCACTCATCGTAGTGCGTCTGTAGCTGTTACCT
GTAAGCATTTGACTCTTGTTGGTTGGCGGCTTGGCCCATCCGTGTGTCACCTGACTGGCC
GAGTGCTGGGGTACCTGCTGCAGGTCAGTGACTGGTCGATGCCGACGGCGGACCGCCGTC
GCTGTATGGCTCAATACATTTGTGCTACTATAGTATTCTTCGTTGCCTAAAAAAAAA
>DN75071_c0_g1_i4 len=1905 path=[10693:0-60 10694:61-84 11301:85-258 10577:259-300 11201:301-406 11347:407-432 11326:433-522 11256:523-534 10632:535-546 11363:547-554 11346:555-556 11325:557-580 11296:581-679 11393:680-682 11193:683-703 11345:704-706 11324:707-770 11295:771-780 11128:781-804 11249:805-843 11379:844-888 11373:889-912 11361:913-918 11343:919-942 11321:943-974 11290:975-998 11394:999-1004 11122:1005-1069 11372:1070-1095 11360:1096-1116 11320:1117-1140 11342:1141-1165 11241:1166-1176 11319:1177-1200 11287:1201-1259 11395:1260-1263 10537:1264-1287 11239:1288-1288 11178:1289-1312 11116:1313-1411 10951:1412-1435 11238:1436-1458 11177:1459-1482 11115:1483-1485 11237:1486-1509 11176:1510-1526 11114:1527-1550 11285:1551-1551 11236:1552-1575 11396:1576-1599 11402:1600-1621 11174:1622-1727 11112:1728-1880 10934:1881-1904] [-1, 10693, 10694, 11301, 10577, 11201, 11347, 11326, 11256, 10632, 11363, 11346, 11325, 11296, 11393, 11193, 11345, 11324, 11295, 11128, 11249, 11379, 11373, 11361, 11343, 11321, 11290, 11394, 11122, 11372, 11360, 11320, 11342, 11241, 11319, 11287, 11395, 10537, 11239, 11178, 11116, 10951, 11238, 11177, 11115, 11237, 11176, 11114, 11285, 11236, 11396, 11402, 11174, 11112, 10934]
TCCGATCTCTCCTCGACGGCGCGGCGACCTCCAACGAGCCCCTCCTCCACGCGGCCGCCG
CAGTCCTCTCCCGCGCCGACTACGACGACGTCGTCACCGAGCGCTCCATCGCCGAGGCTT
GCGGCCACCCCGCGTGCACCAGCTCCCTCCCCGACCCCGCTAACCCCAAGGCGGCGCCGC
GGTTCCACATCTCCCTCCGCGAGCACCGCGTCTACGACCTCGAGGAGGCCCGCAAGTTCT
GCTCCGAGCGCTGCCTCGTGGCGTCCGCGGCCTTCGCGGCGTCGCTCCCACCCGACCGCC
CCTTCGGGATCCCGCCCAACAGGCTGGACGCCCTGGTCGCGCTCTTCGAGGGCAGCGGGG
ACGGGCCGGGGCTAGGGTTTCGGGCGGACGGCGGGAAGAAGGAGGACAAGGGGAGGAAGG
TGGAGATTGTGGAGAAGGAGACGCCTGGGCCTGGGGAGGTGACGCTGCAGGAGTGGATTG
GGCCGTCGGGCGCCATCGAGGGCTATGTGCCCCGCCATCACCCTATTCATGAAGGGCCAA
TGCCACAGGCTAAACAGGGCAAAGCTAGTAGAGCTGAACAGTCCAGGAGTAAGAACGTGG
ATTCTGGGGCTGCTGTTCCTGGCGAACATAGCATGGCAGTTTCATCTTCTTCAGTTGAAG
CACAAGTGGGCTCTGAAGATATAGCTAAAAAAATTGATGACATGGTCCTTCATGAGAACA
CAAAAGCGAAGAAAAAAGAAGCAGATAAAACCCCATCGAAGATTTTTCAACAGGATGAAG
ACAATGACATGTTATCGTCTTGCATAACAGATTCTATTGCAAAGCAGCTAGAGCATATAG
TTTTGGAAGAGAAAAATGGCAAGAAAAAGAAGAAATCAACTAGAGCATCATCGAAGTCGT
GCAAGAGTAAGCCTGCAAGAAAACCTGCTGGAAGTAATGGGCATGAAGTAGGCTTTACTA
GTACAATCATTATGGGGGATCCTGCTTCGGTAAAGATGGATCAAGGGCCTTTGGGTCAAT
ATGACTTCTCAAGTTCCATCCCTGCAAATAATCACCCCTCATCATCTCAATATACAGTAA
TAAGAGATTCAATGCATGCTTACGCTGAAGAACAACACGAAGAATTTAGTAAAGCAGTGG
ACCTTGAAAAAAATGCGACAAGTGACGAGAAGGTTAGCGCTGCGCTAAAATCTTCACTGA
AGGCTGTAGGGTCGAAGAACAGAAGTCAGTCTGTGACATGGGCAGATGAGAATGGGACCA
TCTTGGAAGTAAATAAAGCATATGACATCGATTCAGATGCTAAAAATCTATCCGTGGAGG
ACATGGACAGTTCACTAAGGCGTGAATCTGCAGAGGCTTGTGCAGCTGCCCTTATTGAAG
CTGCAGGAGCTATTTCTTCAGGCACATCGGAAGTGGAAGATGCAGTTTCTAAGGCAGGGA
TCATCATATTGCCTGACATGCTTCACCAGAAACAGTTCGAGAAAGATACAGTGGAGAAGG
AAGTCTTTGAAACAGATAGTGATGTTGCGAAGTGGCCAACAAAGACTGTGCTTCTAGACA
CTGACATGTTTGAAGTTGATGATTCTTGGCACGACACACCGCCAGAAGGTTTCAGTTTAA
CCGTAAGCATGTTTGAGAAAAAAACAGCAATTCTGTTTCTTTCAATTCATTTTGAAATTT
AGCAATGACATGCATATCTTTTCAGCTGTCTGCTTTTGCAACAATGTGGACCACAATATT
TGGATGGGTATCCCGGTCATCTTTGGCCTATGTATACATGCTTGATGACAGTTCTGTGGA
AGAGATGTTGATTTCTAATGGGAGAGAGTATCCTGAGAAGCGAGTTTCAAAAGATAGCCA
ATCATCTGAAATTAAAAGAGCTTTAGCTTCTTGCATTTCTAATGC
>DN75078_c0_g11_i4 len=640 path=[15097:0-61 15098:62-70 15099:71-73 15100:74-78 18353:79-79 18235:80-87 18072:88-148 17855:149-157 17604:158-308 18046:309-341 17823:342-345 18198:346-351 18595:352-354 18546:355-367 18482:368-384 18403:385-385 18300:386-412 18161:413-413 17965:414-424 17733:425-437 18520:438-459 18453:460-469 18370:470-475 18263:476-493 18122:494-499 17923:500-514 17684:515-541 17427:542-555 17912:556-561 17676:562-566 17419:567-587 16496:588-639] [-1, 15097, 15098, 15099, 15100, 18353, 18235, 18072, 17855, 17604, 18046, 17823, 18198, 18595, 18546, 18482, 18403, 18300, 18161, 17965, 17733, 18520, 18453, 18370, 18263, 18122, 17923, 17684, 17427, 17912, 17676, 17419, 16496, -2]
ACTTTGGTAGCCTGCTCGAAAGAATAGGCCATCTCGATAAGCCTCGGCTCGTACCCCTGC
AGCCCGCCGAAGCATATCCCGAAGGGGAACCCCTTCTCATTGTAACCTGCCGGCACAATG
ATGCCTGGGTGGCCGCTGATGGCGAGAAGGCTAGAAATATCGCTATTAGGCGCCACGATC
GCATCCAGTTGGCGCTCCTTCATCAGCTTCTCCAGCCCATTCGCGTTCAGCTCCTTCAGC
CGCCGGATCGCGGCTCTCTCCACGGGACCAATGCCGTTTGTGTTCCGGGCCGCGATGAGG
TCAGGCTGCCCGAAATCTTTCATCCTCTCCTCCACAGGATGCGCCTTATTGAATGCTATG
ATGTCTGCCAAGTAGGCGTTTATGCTGAGCTTGAACTCTGCCTTCATCGCAATCACCTCG
TTGGAACGAATCTCATTCAATAGAGCAGTCAAATTGGCAGCGACGTCCAGCTTCTCCATC
ACCACTGCTCCAAGTTTCCTCATTGTGGCGACGTGCTGTTTGTACACATTCAACTGCGCC
TGTCCATATCCTTGGAAGAAGCCATTGGGGACGCCGATCCTCTTCCCCGTCAGTCCATCT
TTCTTCAGGAACTGCGTGTACCCGCCGTGAGGGATGTACT
>DN75040_c1_g2_i7 len=425 path=[15001:0-39 15002:40-41 15003:42-48 15527:49-50 16206:51-65 16180:66-74 16151:75-76 16118:77-95 16078:96-97 16026:98-98 15962:99-104 15883:105-105 15771:106-148 15631:149-152 16165:153-161 16136:162-195 16103:196-209 16262:210-215 16296:216-221 16161:222-239 16131:240-245 16095:246-248 15999:249-260 16050:261-292 16268:293-301 15704:302-339 15155:340-359 14926:360-363 14927:364-424] [-1, 15001, 15002, 15003, 15527, 16206, 16180, 16151, 16118, 16078, 16026, 15962, 15883, 15771, 15631, 16165, 16136, 16103, 16262, 16296, 16161, 16131, 16095, 15999, 16050, 16268, 15704, 15155, 14926, 14927, -2]
CTTGTTCCCCTTGGTGTCGTGGCAGTCCCTGGCGTAGCTGAAGTTGCAGTCTCCGGGGGT
GTCGGCGAAGTGCAGGGGGCTGGACCACCGGTACCGGAAGCGCTGCTTGTCCGCCCACGC
ACACGTCTCCGCGAGCTCGCCGTTGGCCCACGACGGCAGGAGGTCCTTCACCGCCGCCGA
CGCCTCACTCGTCAGGAAACCATCGGTGATCTTGCAGGTCATGTAGTGCCCCTCCTTGCC
CCACGCCTGTGCCGCCGGGGCTCTGGCCGTCGCCGCGACCAGGAGCACCTGAAGCAGCAG
CAACAACCCCATCCTAGCTTAGCTCGAGCTTAATTTGCTCCCTCTGCTTCTTCGTGTCTT
TCTGTAGTGTTGTGTAATTGTGTTGCTTTCCTTCGTTGTCTCATGTACGTTGTGTACTGC
TCCTC
>DN75040_c1_g2_i8 len=788 path=[14742:0-70 15351:71-78 15531:79-94 15690:95-102 15341:103-104 15517:105-106 15975:107-147 16030:148-164 15890:165-166 15965:167-173 15780:174-175 16071:176-190 16018:191-197 16251:198-211 16292:212-235 15757:236-241 15615:242-247 16257:248-250 15426:251-253 15742:254-277 15597:278-286 15855:287-298 16101:299-310 16061:311-318 16007:319-342 15937:343-370 15567:371-400 15841:401-403 15717:404-417 15565:418-426 16300:427-436 16327:437-444 16350:445-445 15702:446-469 15545:470-503 15359:504-515 15149:516-543 16271:544-558 15355:559-583 15144:584-647 14785:648-787] [-1, 14742, 15351, 15531, 15690, 15341, 15517, 15975, 16030, 15890, 15965, 15780, 16071, 16018, 16251, 16292, 15757, 15615, 16257, 15426, 15742, 15597, 15855, 16101, 16061, 16007, 15937, 15567, 15841, 15717, 15565, 16300, 16327, 16350, 15702, 15545, 15359, 15149, 16271, 15355, 15144, 14785, -2]
AGCGGCTGGTGCACGTCGCCCACGAAGTGCGCCAGGAACATCAGGCTCTCCGTCGGGTCA
AATGGGCTGGATGAGTCCTCGAGCGCGGCGGTGTAGTTGTTGATGGCCCCGACCACGCAC
ACGTTCTTGTTCCCCTTGGTGTCGTGGCAGTCCCTGGCGTAGCTGAAGTTGCAGTCGCCG
GGGGTGTCGGCGAAGTGGAGGGGGCTGGACCAGCGGTACCGGAAGCGCTGGCTGTCCGCC
CACGAGCACACCTCTGCGAGCTCGCCGTTGGCCCACGACGGCAGGAGAGCCTTCACCCCC
GTCAACGCCTCGCTCGTCAAGAAACCGTCGGCGATCTTGCAGGTCATGTAGTGGCCCTCC
TTGCCCCACGCCCGTGCCGCCGGGGCTCTCGCCGCCGCCGCGACCAGGAGCACCTGAAGC
AGCAGCAGCAACCCCATCCTAGCTCACCTCAAGCTTCGGCTTCGCTCTCTCTTTCTGCGT
CTCTCTTGTTGCTGTGTTGCTTTCCTTCTTGTCTCAACTTGCTTCTGCACTGCTCCTCTA
TTTATACATACAACCACCGGGCAACCAATGGCCGCGTTTTGGACTTGGAAGATTCCTTCT
TCTGATCCGCTATGCTTTTTGTCCCAACAGCAACCGGAGGAGTTTGAACTTTGAAGCCAG
TAAGGGGGCGGTGCTTCCATGTGAGCCTGATGGCTGGAGTTGCTTGCGCCATGTGAGCAT
CTCCGGTCATGATGATGTGCAATTATGCCGGCGTGGTTCACATGTTGCGGCACGCAACAC
GCACCGGT
>DN75040_c1_g4_i4 len=616 path=[13538:0-115 16233:116-116 15908:117-131 15804:132-155 16177:156-165 16147:166-172 16114:173-178 16074:179-184 15882:185-196 16019:197-223 15866:224-277 15754:278-283 15434:284-318 15858:319-347 15739:348-382 15420:383-399 15941:400-424 15850:425-443 16100:444-448 15580:449-478 16006:479-502 15936:503-526 15842:527-543 16265:544-571 15181:572-595 15935:596-611 15839:612-613 15716:614-615] [-1, 13538, 16233, 15908, 15804, 16177, 16147, 16114, 16074, 15882, 16019, 15866, 15754, 15434, 15858, 15739, 15420, 15941, 15850, 16100, 15580, 16006, 15936, 15842, 16265, 15181, 15935, 15839, 15716]
GATAATCTTATTCTCGTTCATAGCGTGGGCTATCCCCTTGCACAATCTCCTTCGTTAACT
TCGTCTAATGGACCTTAGCTGCTCTGAATGCTTCTGTTGTTCTTCCCACTGAAGATCTGG
TTGAGGATCGCCCCCAGCCTGACGCCTCCCTGGGCAATCCTCTTCTGAACAACCGGCAGC
GCCGAGAAGAAGTACTCATCTTCCAAGTTGGATCCTTGCTCCGCACCCACGTACGCAGGG
CACGACAGCTCCGCACTCTCCTCGGCGTACTTGTCAGCACAAGTGGTCGTTCGAGTGTAG
CACGCCGCCCACTGGTTCTCTTCTTTACACCACTCGTTGGTAAGGTTGTGCTTGATGGCA
TTGATCATGGTGCTCAGGTCGTCCTTGTAGAACCTGTTCAGAGCCGTTTCGATGACGTTC
ACATCCCACACCTTGTGAAGGTTGGTCTTAGTCGTATTGTACCAGGTGACGACGATGGTG
TTGCCGCCGAGGTCGGCGATGCGGCCGCAGTGCATGGGCTGGTGGATGTCGCCGAGGAAG
TGCGACAGGAACAGCAGGCTCTCCGTCCGATTGTACGGGCTTGAGGAGTCTTGGAGCGCG
GCGGTGTAGTTGTTGA
>DN75040_c1_g2_i11 len=467 path=[14742:0-70 15351:71-78 15531:79-94 15690:95-102 15341:103-104 15517:105-106 15975:107-147 16030:148-164 15890:165-166 15965:167-173 15780:174-175 16071:176-190 16018:191-197 16251:198-211 16292:212-235 15757:236-241 15615:242-247 16257:248-250 15426:251-253 15742:254-277 15597:278-286 15855:287-298 16101:299-310 16061:311-318 16007:319-342 15937:343-370 15184:371-412 13788:413-413 13789:414-466] [-1, 14742, 15351, 15531, 15690, 15341, 15517, 15975, 16030, 15890, 15965, 15780, 16071, 16018, 16251, 16292, 15757, 15615, 16257, 15426, 15742, 15597, 15855, 16101, 16061, 16007, 15937, 15184, 13788, 13789, -2]
AGCGGCTGGTGCACGTCGCCCACGAAGTGCGCCAGGAACATCAGGCTCTCCGTCGGGTCA
AATGGGCTGGATGAGTCCTCGAGCGCGGCGGTGTAGTTGTTGATGGCCCCGACCACGCAC
ACGTTCTTGTTCCCCTTGGTGTCGTGGCAGTCCCTGGCGTAGCTGAAGTTGCAGTCGCCG
GGGGTGTCGGCGAAGTGGAGGGGGCTGGACCAGCGGTACCGGAAGCGCTGGCTGTCCGCC
CACGAGCACACCTCTGCGAGCTCGCCGTTGGCCCACGACGGCAGGAGAGCCTTCACCCCC
GTCAACGCCTCGCTCGTCAAGAAACCGTCGGCGATCTTGCAGGTCATGTAGTGGCCCTCC
TTGCCCCACGCGTGCGCCGCCGGGGCCCTGGCCGCCGCCGCGACCAGGAGGACGTGAAGC
AGCACCAGCAAGCCCATCCTAGCTTAGCTCTCTCTTTCTCCGTGTCT
>DN75040_c1_g6_i1 len=276 path=[14902:0-40 15535:41-46 15988:47-76 15815:77-79 15911:80-93 15682:94-102 15976:103-112 15897:113-120 15663:121-121 15785:122-125 15478:126-143 15642:144-144 15464:145-145 15265:146-168 15542:169-172 15357:173-233 15145:234-257 14930:258-275] [-1, 14902, 15535, 15988, 15815, 15911, 15682, 15976, 15897, 15663, 15785, 15478, 15642, 15464, 15265, 15542, 15357, 15145, 14930]
CCATCGGTGATCTTGCAGGTCATGTAGTGCCCCTCCTTGCCCCACGCTTGCGCTGCCGGG
GCTCTCGCCGCCGCCGCGACCAGGAGCACCTGAAGCAGCAGCAGCAACCCCATCCTAGCT
CAGCTCGAGCTTAATTTGCTCTCTCTCTCTCTCTGCTTCTTCGTGTCTTTCTGTAGTGTT
GTGTAATTGTGTTGCTTTCCTTCGTTGTCTCATGTACGTTGTGTACTGCTCCTCGATTTA
TACAGACAGCCACCGGCCAACCGATGGCCGGGTTTT
>DN75076_c1_g5_i2 len=706 path=[7172:0-52 7937:53-81 7669:82-111 8007:112-117 7928:118-119 7655:120-124 8188:125-125 8177:126-136 8165:137-145 8152:146-151 8136:152-169 8116:170-172 8091:173-175 8046:176-182 7984:183-187 8150:188-196 8135:197-210 8115:211-216 8043:217-231 8208:232-278 8198:279-344 8221:345-347 8163:348-368 8236:369-371 8261:372-375 8271:376-387 8280:388-392 8288:393-394 8293:395-395 7973:396-411 7862:412-412 7727:413-449 8082:450-505 8031:506-526 7964:527-529 7850:530-533 8306:534-545 8277:546-546 8291:547-555 8298:556-556 8302:557-571 8304:572-578 8010:579-602 7941:603-608 8064:609-621 8009:622-625 8098:626-632 8063:633-639 8008:640-644 7938:645-653 7815:654-671 7511:672-674 6850:675-705] [-1, 7172, 7937, 7669, 8007, 7928, 7655, 8188, 8177, 8165, 8152, 8136, 8116, 8091, 8046, 7984, 8150, 8135, 8115, 8043, 8208, 8198, 8221, 8163, 8236, 8261, 8271, 8280, 8288, 8293, 7973, 7862, 7727, 8082, 8031, 7964, 7850, 8306, 8277, 8291, 8298, 8302, 8304, 8010, 7941, 8064, 8009, 8098, 8063, 8008, 7938, 7815, 7511, 6850, -2]
GATCTCCGCCAGCCACCGTCCCTCGACGCACCCGCTCATACATTCACCATCACACAGCGC
ATCAATCTCCTCCTCGCCATCATCAGATCGATCCTCCGCCCTCCTCCTCCCAGCGAGCAA
GAGCAAACCCTAGCGCCGCCGTCCTCTCCGCAAGTCTTCTTCGCCCCGACTGAACGCCGG
CGTGGGGAGCCCAGCCTCCACAACCGGCGACGCGACCCTCCCCGCCGCGCGCCCCCCGCC
CGCCTGCTCCTTTTGTGGGGGTAGCCGGGGCCGCCCCGGCCTCGGCGGCTTTCTAAGCCC
CCTTCCTTACAACAGGATCCAAAATCCCGTCCTAGATTTCTTCTATCTCCCCTTCCAGAA
CTTCCTCTTTTGGCATCAGTAATCCTCGGAATCTCACTATCTAGATTTCGATTCTTACTA
CTTGATAATTTTGCCTTAATTTTACCTTAATCATCTTCGCTGTTCTACGTTCGTTCGATC
GATCTACATACAGCCTTTTCGCCTCATACAGATTCTTTTCTTCTTCGATTTTTCCATCGC
CGCTAACACCACCACCAGAAGCAAATAGCAGAAAAATTTACTGACTACAGCACAAAGAAA
CAGAAAAAATTCCTGACTTTTTCCCAGTGGATTAGCTTTCTCCGGCTTGTGTGACGAGAT
GCCTGCGCTCGCCGTGGACGCCGCCGCCCCCGTGGCCCACGCCTGT
>DN75076_c1_g5_i5 len=222 path=[6797:0-26 7934:27-27 7808:28-75 8120:76-86 8096:87-96 8060:97-101 8003:102-107 7914:108-139 8218:140-141 8234:142-159 8248:160-162 7769:163-165 7620:166-172 7255:173-177 7256:178-186 7257:187-200 7258:201-206 7259:207-221] [-1, 6797, 7934, 7808, 8120, 8096, 8060, 8003, 7914, 8218, 8234, 8248, 7769, 7620, 7255, 7256, 7257, 7258, 7259, -2]
ACACCCACCACAACCGTCTCCGGGCACTCGCTCGCTCGCTCGCTCATTCATCCGCGCATC
AATCTCCACCTCCCCAGCAGATCCTCCGCCCTCCTCCTCCCAGCGAGCGAGAGCAAGCCC
TAGCGCCGCCGTCCTCCCCGCAAGTCTTCTTCGCCCCGACTGAACGCCGGCGTGGGGAGC
CCAGCCTCCACAACCGGCGACGCGACCCTCCCCGCCGCGCGC
>DN75076_c1_g5_i7 len=694 path=[6851:0-39 6852:40-41 6853:42-42 7667:43-144 7143:145-145 7144:146-148 7145:149-149 7146:150-153 8310:154-154 8308:155-156 8219:157-165 8151:166-185 8134:186-211 8115:212-217 8043:218-232 8208:233-279 8198:280-345 8221:346-348 7875:349-372 8261:373-376 8271:377-388 8280:389-393 8288:394-395 8293:396-396 8111:397-417 8084:418-475 8147:476-477 8307:478-488 8296:489-489 8173:490-519 8309:520-520 8306:521-532 8277:533-533 8291:534-542 8298:543-543 8302:544-558 8304:559-565 7831:566-582 7942:583-586 7684:587-589 7822:590-595 7521:596-608 7678:609-621 7940:622-627 7817:628-632 7675:633-641 7513:642-659 6972:660-662 6973:663-693] [-1, 6851, 6852, 6853, 7667, 7143, 7144, 7145, 7146, 8310, 8308, 8219, 8151, 8134, 8115, 8043, 8208, 8198, 8221, 7875, 8261, 8271, 8280, 8288, 8293, 8111, 8084, 8147, 8307, 8296, 8173, 8309, 8306, 8277, 8291, 8298, 8302, 8304, 7831, 7942, 7684, 7822, 7521, 7678, 7940, 7817, 7675, 7513, 6972, 6973, -2]
ACCACAACCGTCTCGACGCACTCGCTCGCCCGCTCATACATTCTCCAACTCGCCGCACCG
CAGCGCATCAATCCCAGCAGATCGATCCTCCCTCCTCCACCCAGCGAACAAGCGAGCGAG
AGCAAACCCTAGCCGCCGCCGTCGCCCCCGAAGCTCTCCTCGCCCCCGACTGAACGCCGA
AAGTGGGGTGCCCAGCCTCCACAACCGGCGACGCGACCCTCCCCGCCGCGCGCCCCCCGC
CCGCCTGCTCCTTTTGTGGGGGTAGCCGGGGCCGCCCCGGCCTCGGCGGCTTTCTAAGCC
CCCTTCCTTACAACAGGATCCAAAATCCCGTCCTAGATTTCTTCTATCTTCCCTTCCAGA
ACTTCCTCTTTTGGCATCAGTAATCCTCGGAATCTCATTACCCCAGTAGATTTCGATTGT
TATTACTTAATTTTGCCTCAATTTTCTTCGCTGTTCTTCGTTCCTTCGATCGATCTACAG
CCTTTTCGCCTCATACAAATTCTTTTCTTCTTCGATTTTTCCATCGCCGCTAACACCACC
ACCAGAAGCAAATAGCAGAAAAATTTCCTGACTACAGCACAAAGAAACAGAAAAAATTCC
TGACTTTTTTCCCAGTGGATTAGCTTTCTCCGGCTTGTGTGACGAGATGCCTGCGCTCGC
CGTGGACGCCGCCGCCCCCGTGGCCCACGCCTGT
>DN75076_c1_g5_i14 len=707 path=[6851:0-39 6852:40-41 6853:42-42 7667:43-144 7143:145-145 7144:146-148 7145:149-149 7146:150-153 8310:154-154 8308:155-156 8219:157-165 8151:166-185 8134:186-211 8115:212-217 8043:218-232 8208:233-279 8198:280-345 8221:346-348 8163:349-369 8236:370-372 8261:373-376 8271:377-388 8280:389-393 8288:394-395 8293:396-396 7973:397-412 7862:413-413 7727:414-450 8082:451-506 8031:507-527 7964:528-530 7850:531-534 8306:535-546 8277:547-547 8291:548-556 8298:557-557 8302:558-572 8304:573-579 8010:580-603 7941:604-609 8064:610-622 8009:623-626 8098:627-633 8063:634-640 8008:641-645 7938:646-654 7815:655-672 7511:673-675 6850:676-706] [-1, 6851, 6852, 6853, 7667, 7143, 7144, 7145, 7146, 8310, 8308, 8219, 8151, 8134, 8115, 8043, 8208, 8198, 8221, 8163, 8236, 8261, 8271, 8280, 8288, 8293, 7973, 7862, 7727, 8082, 8031, 7964, 7850, 8306, 8277, 8291, 8298, 8302, 8304, 8010, 7941, 8064, 8009, 8098, 8063, 8008, 7938, 7815, 7511, 6850, -2]
ACCACAACCGTCTCGACGCACTCGCTCGCCCGCTCATACATTCTCCAACTCGCCGCACCG
CAGCGCATCAATCCCAGCAGATCGATCCTCCCTCCTCCACCCAGCGAACAAGCGAGCGAG
AGCAAACCCTAGCCGCCGCCGTCGCCCCCGAAGCTCTCCTCGCCCCCGACTGAACGCCGA
AAGTGGGGTGCCCAGCCTCCACAACCGGCGACGCGACCCTCCCCGCCGCGCGCCCCCCGC
CCGCCTGCTCCTTTTGTGGGGGTAGCCGGGGCCGCCCCGGCCTCGGCGGCTTTCTAAGCC
CCCTTCCTTACAACAGGATCCAAAATCCCGTCCTAGATTTCTTCTATCTCCCCTTCCAGA
ACTTCCTCTTTTGGCATCAGTAATCCTCGGAATCTCACTATCTAGATTTCGATTCTTACT
ACTTGATAATTTTGCCTTAATTTTACCTTAATCATCTTCGCTGTTCTACGTTCGTTCGAT
CGATCTACATACAGCCTTTTCGCCTCATACAGATTCTTTTCTTCTTCGATTTTTCCATCG
CCGCTAACACCACCACCAGAAGCAAATAGCAGAAAAATTTACTGACTACAGCACAAAGAA
ACAGAAAAAATTCCTGACTTTTTCCCAGTGGATTAGCTTTCTCCGGCTTGTGTGACGAGA
TGCCTGCGCTCGCCGTGGACGCCGCCGCCCCCGTGGCCCACGCCTGT
>DN75076_c1_g5_i15 len=702 path=[6086:0-43 6087:44-45 6088:46-46 6089:47-47 6090:48-49 7800:50-66 7651:67-68 7917:69-70 7786:71-77 7997:78-88 7905:89-98 7773:99-113 8188:114-114 8177:115-125 8165:126-134 8152:135-140 8136:141-158 8116:159-161 8091:162-164 8046:165-171 7984:172-176 8150:177-185 8135:186-199 8115:200-205 8043:206-220 8208:221-267 8198:268-333 8164:334-357 8236:358-360 8261:361-364 8271:365-376 8280:377-381 8287:382-388 8294:389-399 7732:400-433 8082:434-489 7856:490-513 8030:514-517 8143:518-529 8126:530-530 8103:531-539 8072:540-549 8019:550-563 7946:564-575 7829:576-576 7685:577-625 7525:626-631 7820:632-636 7679:637-645 7518:646-670 6660:671-701] [-1, 6086, 6087, 6088, 6089, 6090, 7800, 7651, 7917, 7786, 7997, 7905, 7773, 8188, 8177, 8165, 8152, 8136, 8116, 8091, 8046, 7984, 8150, 8135, 8115, 8043, 8208, 8198, 8164, 8236, 8261, 8271, 8280, 8287, 8294, 7732, 8082, 7856, 8030, 8143, 8126, 8103, 8072, 8019, 7946, 7829, 7685, 7525, 7820, 7679, 7518, 6660, -2]
AGCCACCACAATCGTCTCCGGGCACTCGCTCGCCCGCTCATACATTCATTCATCTGCGCA
TCAATCTCCACCTCCCCAGCAGATCCTCCGCCCTCCTCCCAGCGAGCAAGAGCAAACCCT
AGCGCCGCCGTCCTCTCCGCAAGTCTTCTTCGCCCCGACTGAACGCCGGCGTGGGGAGCC
CAGCCTCCACAACCGGCGACGCGACCCTCCCCGCCGCGCGCCCCCCGCCCGCCTGCTCCT
TTTGTGGGGGTAGCCGGGGCCGCCCCGGCCTCGGCGGCTTTCTAAGCCCCCTTCCTTACA
ACAGGATCCAAAATCCCGTCCTAGATTTCTTCTACCTCCCCTTCCAGAACTTCCTCTTTT
GGCATCAGTAATCCTCGGAATCACTACCTAGATTTCGATTCTTATTACTTGATTTTGCCT
TAATTTTACCTTAATCATCTTCGCTGTTCTACGTTCGTTCGATCGATCTACATACAGCCT
TTTCGCCTCACACAGATTCTTTTCTTCTTCGATTTTTCCATCGCCGCTAACACCACCACC
GCCACCAGAAGCAAATAGCAGAGAAATTTCCTGACTATACAGCACAAAGAAACAAAAAGA
TTTCTGACTTTTTTCCCAGTGGATTAGCTTTCTCCGGCTTGTGTGATCGACGAGATGCCT
GCGCTCGCCGTGGACGCCGCCGCCCCCGTGGCCCACGCCTGT
>DN75069_c1_g3_i5 len=2745 path=[18860:0-375 18861:376-429 18862:430-435 19001:436-800 18585:801-801 19187:802-828 19138:829-829 19075:830-900 19283:901-913 19296:914-925 19305:926-926 19237:927-972 19216:973-1054 18990:1055-1062 19183:1063-1072 19071:1073-1102 19134:1103-1105 19179:1106-1129 19066:1130-1138 19129:1139-1183 19279:1184-1198 19276:1199-1210 19286:1211-1234 19299:1235-1236 19307:1237-1237 19209:1238-1246 19170:1247-1292 19118:1293-1327 19049:1328-1393 19208:1394-1421 19287:1422-1428 19300:1429-1429 19308:1430-1472 18961:1473-1496 19301:1497-1510 19042:1511-1572 19230:1573-1622 18957:1623-1651 19204:1652-1684 19040:1685-1747 18955:1748-1765 18499:1766-1815 18500:1816-1839 19038:1840-1925 18419:1926-2005 19289:2006-2010 19162:2011-2110 19269:2111-2158 19248:2159-2206 19229:2207-2246 19290:2247-2248 19105:2249-2270 19247:2271-2272 19160:2273-2287 19228:2288-2332 19159:2333-2599 18322:2600-2617 18323:2618-2744] [-1, 18860, 18861, 18862, 19001, 18585, 19187, 19138, 19075, 19283, 19296, 19305, 19237, 19216, 18990, 19183, 19071, 19134, 19179, 19066, 19129, 19279, 19276, 19286, 19299, 19307, 19209, 19170, 19118, 19049, 19208, 19287, 19300, 19308, 18961, 19301, 19042, 19230, 18957, 19204, 19040, 18955, 18499, 18500, 19038, 18419, 19289, 19162, 19269, 19248, 19229, 19290, 19105, 19247, 19160, 19228, 19159, 18322, 18323, -2]
ACTGTAATTCACATAAGTACTTCAGTGCATAAGGGAAACCATAACTTAGGTTCCAGTCTT
ACAAGGTAGGACTATGTACAATATGTAGTCAGCACCTCTGCTTATGCCAGCAAGTGACAT
GAAAGGGAAAAGCAGCTAGCTGAATATCAGGTCTTACAAGCTTCTAGTGTAGAATAAACT
ATATACAATACGTATTCAGCTCTTCTGCCTATACCAACAGGTGGCATGAGAGGGAAAAGC
ATGTAGCTGAATATTAAGTCTTCTAAGATTCTGCCATAGAACAGATGCACAGCAAATCTG
CTTACGCTGATAGGCAGCGGTAAACGGAAAAGCAGTTGGCTGAACATGAGCTCGATATCA
TCTAATACTGGTAAGTCTGGCTCCACTACTACTTTGGTGGATCATTGATATATTACATAA
CATAAGGGAGTTTCATCGGCAGGAATGGTCAACATGCAGAGTCGGATGAGCTTAAACGCC
AGCATCTTGCGCTCATGTGACCATCCAAACGCAAGAGGTCAAGAATATCACTTTGTTTTG
GAGATACTGTCTCCCTTCTTGTGCCTCTTTGGAGTATCAGAAGCAGAAACAACATTCTTG
TCCATCTTAGGATTCGTAGGATTGGTAGTCTCCTCAGTGGAAGTTGCTGACTCAACCGTA
AGGTAGTCAGCACCGCTTGATGCAGGAATGGAGTCTTGTGCTAGAGACAGGTTTGAAGGA
CTGGGAGATGCAACGCCCTTTTGTGTTGTGTTCTCAACTTCAATGTTGTTGTCCTTGATC
ATGGGAGGTGTAATTGGCAGCACTGTAGTTCCATCACTTGAAGCATCATTTTCGGTCACT
TTGCTTGACAACTCTATTTCAGCAGAGCCATCAGCATTCTTTCTCTTCAGGAGACGAAGT
GGCACGCGTGATGCGCTTGTCTTTTTGATTTCTTTTTCAGCTACTATGGGGAGCTCAGGC
ATGCTGTCTACAGAGCTCGGGTTGGCGGATAGAGTAAGTGCATGACCACTTGAAGATCCA
GTTGGAGCCGCTAGGGGCATCACAGTAGGAGCACGAGTATCATGTGGCACAGAGTTCTGC
CTCCCAAAAAAGGTCTCAATGCCATTTACTTGGAATGAAATGTTTCTCTGTGAGAGGCTC
TTCTGGGTCACTGAGACAGCAAGGGTGTATTTCTGAGACACAACTGCAGCTATTTCACGA
GGAAGTCCAGATGACCTTAGCAGTGCCATGACAGATTTTCCAACAAGTTGCTGTGCAACT
CTGTTAAAGAACACGAACTCTGCTGCGCCTGTGCCATCCGTTCCTTCTAAACAAAGACGG
AACTTTGGGTAAGCTTTCGTTGACACACATCCTGCACTGCATCTGAACTCCGAGCCATAA
GAGGTGGCAGAACGATGGCATTTAGAACAGGATTGGAACCACCATGGCTGTTCAGGCATC
ACTTTTGTAATCGTGACAGTGCAAAGAAAATCTATGTTCTCTGTCTCCCATGGATCCATG
TTTCGCAGCTCATCGACAGTTTTGTGTGGGAGGTCACCTCGGTTGCGTTTTGCGGCAAAC
TTCTCAGCACCATTTGATATCCATTGAATTTTCTGGAAATCATCACCCAACCTTTCAAAG
CAGTCATCTATTTCAGGAATGTCCTCGTTTAGATACCATCTGCATGCAGATCCTCCGCTC
AGAGTTTCATCATTATTGTAAGATTTCATTAGCAGCCCAACAAAAACACCAATAACAGGT
AAGTTCTGTCCATTGTCATACACAAGCTGCGCTTCAAACTCAACAGCCCTTTGTCCCCAA
AGAACGATTTTCATTTCGGTATTCCTGTCATCTCTGAGGGCAATGACTCGCTTTGGAGTG
TCAGTTGTGTTTGTAGGCATTCGCACGTACGCCAGCTGTGACACACCAACAATTTGCCCA
ATGACACCAACAAAGAAATCCCGAGCACCAACACGTGATGGAAGTTCGGAAAATGGCATT
AGTTTGTACACATACATAGGGAACTCTGGATCAACATCCTCAGCATGTACAACAGTGGTC
CAGGGTGTGAACCTAATCATGTACTTGGCAGGGAATGGCTTGTAAGAGGCTTTGCTTGGA
ACAACCAAGAATTTCTTGAAGCAATAAACTTTTTGTTCTTCAACAAGCTGTTTGAACTTG
GTTGCCTCATTTCCAGGAATCTCGGCATAAATATGGTTACCCTTCTCATCCACCAACACA
AGGTCAACATGTATTGGAGGCTGTCCATCACGTGTTCCACAGTAGTCCCACATACGTGCA
ACACGCACACGAATAGACCAGTGCCGGCTTGTCGGCGACACATCAGACAGAGAATCGCAG
GTGCCAAGAGAATTGAATAAACGTGACAATCGGTGAGTATACAAAATATAGAAATATTTT
TTGCAGCGAGATTATGTGTACTGTGTGCAATTATGCTTATTATCTTCTACCAAAATTTGT
AGATACAGGGCTTCTAAGATAAAGGCCAACCTCATTAAGAGATTGTGCCTGGGTTTTATT
GATCATTGCATAATAAACTCTAATTGCAGACCAGTGACGGTTCGCGGGTGACACATCAGA
GACAGAGTTGAAAGCCATCTTAGCCGCAGAGTCGATATGCTGAGCAGATTGAATAACGAG
GCAAACTTGATTATCAACTGACGATGCCAATTCCTGCGGTTCTGGAACCAGACCTTGATC
TGCTTGGGCTCGATGTTGCTGAGGATGGGGCACTCGCGTATGAGT
>DN75069_c1_g3_i9 len=3449 path=[18860:0-375 18861:376-429 18862:430-435 19001:436-800 18585:801-801 19187:802-828 19138:829-829 19075:830-900 19283:901-913 19296:914-925 19305:926-926 19237:927-972 19216:973-1054 18990:1055-1062 19183:1063-1072 19071:1073-1102 19134:1103-1105 19179:1106-1129 19066:1130-1138 19129:1139-1183 19279:1184-1198 19276:1199-1210 19286:1211-1234 19299:1235-1236 19307:1237-1237 19209:1238-1246 19170:1247-1292 19118:1293-1327 19049:1328-1393 19208:1394-1421 19287:1422-1428 19300:1429-1429 19308:1430-1472 18961:1473-1496 19301:1497-1510 19042:1511-1572 19230:1573-1622 18957:1623-1651 19204:1652-1684 19040:1685-1747 18955:1748-1765 18499:1766-1815 18500:1816-1839 19038:1840-1925 18419:1926-2005 19289:2006-2010 19162:2011-2110 19269:2111-2158 19248:2159-2206 19229:2207-2246 19290:2247-2248 19105:2249-2270 19247:2271-2272 19160:2273-2287 19228:2288-2332 19159:2333-2599 19102:2600-3073 18939:3074-3176 18216:3177-3448] [-1, 18860, 18861, 18862, 19001, 18585, 19187, 19138, 19075, 19283, 19296, 19305, 19237, 19216, 18990, 19183, 19071, 19134, 19179, 19066, 19129, 19279, 19276, 19286, 19299, 19307, 19209, 19170, 19118, 19049, 19208, 19287, 19300, 19308, 18961, 19301, 19042, 19230, 18957, 19204, 19040, 18955, 18499, 18500, 19038, 18419, 19289, 19162, 19269, 19248, 19229, 19290, 19105, 19247, 19160, 19228, 19159, 19102, 18939, 18216, -2]
ACTGTAATTCACATAAGTACTTCAGTGCATAAGGGAAACCATAACTTAGGTTCCAGTCTT
ACAAGGTAGGACTATGTACAATATGTAGTCAGCACCTCTGCTTATGCCAGCAAGTGACAT
GAAAGGGAAAAGCAGCTAGCTGAATATCAGGTCTTACAAGCTTCTAGTGTAGAATAAACT
ATATACAATACGTATTCAGCTCTTCTGCCTATACCAACAGGTGGCATGAGAGGGAAAAGC
ATGTAGCTGAATATTAAGTCTTCTAAGATTCTGCCATAGAACAGATGCACAGCAAATCTG
CTTACGCTGATAGGCAGCGGTAAACGGAAAAGCAGTTGGCTGAACATGAGCTCGATATCA
TCTAATACTGGTAAGTCTGGCTCCACTACTACTTTGGTGGATCATTGATATATTACATAA
CATAAGGGAGTTTCATCGGCAGGAATGGTCAACATGCAGAGTCGGATGAGCTTAAACGCC
AGCATCTTGCGCTCATGTGACCATCCAAACGCAAGAGGTCAAGAATATCACTTTGTTTTG
GAGATACTGTCTCCCTTCTTGTGCCTCTTTGGAGTATCAGAAGCAGAAACAACATTCTTG
TCCATCTTAGGATTCGTAGGATTGGTAGTCTCCTCAGTGGAAGTTGCTGACTCAACCGTA
AGGTAGTCAGCACCGCTTGATGCAGGAATGGAGTCTTGTGCTAGAGACAGGTTTGAAGGA
CTGGGAGATGCAACGCCCTTTTGTGTTGTGTTCTCAACTTCAATGTTGTTGTCCTTGATC
ATGGGAGGTGTAATTGGCAGCACTGTAGTTCCATCACTTGAAGCATCATTTTCGGTCACT
TTGCTTGACAACTCTATTTCAGCAGAGCCATCAGCATTCTTTCTCTTCAGGAGACGAAGT
GGCACGCGTGATGCGCTTGTCTTTTTGATTTCTTTTTCAGCTACTATGGGGAGCTCAGGC
ATGCTGTCTACAGAGCTCGGGTTGGCGGATAGAGTAAGTGCATGACCACTTGAAGATCCA
GTTGGAGCCGCTAGGGGCATCACAGTAGGAGCACGAGTATCATGTGGCACAGAGTTCTGC
CTCCCAAAAAAGGTCTCAATGCCATTTACTTGGAATGAAATGTTTCTCTGTGAGAGGCTC
TTCTGGGTCACTGAGACAGCAAGGGTGTATTTCTGAGACACAACTGCAGCTATTTCACGA
GGAAGTCCAGATGACCTTAGCAGTGCCATGACAGATTTTCCAACAAGTTGCTGTGCAACT
CTGTTAAAGAACACGAACTCTGCTGCGCCTGTGCCATCCGTTCCTTCTAAACAAAGACGG
AACTTTGGGTAAGCTTTCGTTGACACACATCCTGCACTGCATCTGAACTCCGAGCCATAA
GAGGTGGCAGAACGATGGCATTTAGAACAGGATTGGAACCACCATGGCTGTTCAGGCATC
ACTTTTGTAATCGTGACAGTGCAAAGAAAATCTATGTTCTCTGTCTCCCATGGATCCATG
TTTCGCAGCTCATCGACAGTTTTGTGTGGGAGGTCACCTCGGTTGCGTTTTGCGGCAAAC
TTCTCAGCACCATTTGATATCCATTGAATTTTCTGGAAATCATCACCCAACCTTTCAAAG
CAGTCATCTATTTCAGGAATGTCCTCGTTTAGATACCATCTGCATGCAGATCCTCCGCTC
AGAGTTTCATCATTATTGTAAGATTTCATTAGCAGCCCAACAAAAACACCAATAACAGGT
AAGTTCTGTCCATTGTCATACACAAGCTGCGCTTCAAACTCAACAGCCCTTTGTCCCCAA
AGAACGATTTTCATTTCGGTATTCCTGTCATCTCTGAGGGCAATGACTCGCTTTGGAGTG
TCAGTTGTGTTTGTAGGCATTCGCACGTACGCCAGCTGTGACACACCAACAATTTGCCCA
ATGACACCAACAAAGAAATCCCGAGCACCAACACGTGATGGAAGTTCGGAAAATGGCATT
AGTTTGTACACATACATAGGGAACTCTGGATCAACATCCTCAGCATGTACAACAGTGGTC
CAGGGTGTGAACCTAATCATGTACTTGGCAGGGAATGGCTTGTAAGAGGCTTTGCTTGGA
ACAACCAAGAATTTCTTGAAGCAATAAACTTTTTGTTCTTCAACAAGCTGTTTGAACTTG
GTTGCCTCATTTCCAGGAATCTCGGCATAAATATGGTTACCCTTCTCATCCACCAACACA
AGGTCAACATGTATTGGAGGCTGTCCATCACGTGTTCCACAGTAGTCCCACATACGTGCA
ACACGCACACGAATAGACCAGTGCCGGCTTGTCGGCGACACATCAGACAGAGAATCGCAG
GTGCCAAGAGAATTGAATAAACGTGACAATCGGTGAGTATACAAAATATAGAAATATTTT
TTGCAGCGAGATTATGTGTACTGTGTGCAATTATGCTTATTATCTTCTACCAAAATTTGT
AGATACAGGGCTTCTAAGATAAAGGCCAACCTCATTAAGAGATTGTGCCTGGGTTTTATT
GATCATTGCATAATAAACTCTAATTGCAGACCAGTGACGGTTCGCGGGTGACACATCAGA
GACAGAGTTGAAAGCCATCTACAAGTTAACAAGAAGAACAAAAGCTGAGGACAAAAATCT
GTGAAGCAATAGAAGCTGGTAGGGTGAATGCACGTACCAGTAAAATAGAAGCTTGGGCGC
TAACAAAATCGAATAAATGCCACAGTAACTATATATAGAAAATATAAAACAGTTCGTTTG
CAACCATAGTATGTGTACAGTACTGCTATATACATACGCTAGTAATGCGCTTTTTTGTGT
TACTGCAGCGATCCAAATATTTCACGGTAGACAATATTTTTTGTCCATCGTGTGTAGTTC
TGCTTATCATCTTCTATCACAATCTTCAAACCTGTCCTTGATGTGACACGCGACAGAGCT
ACGTAGAGCTGTCCATGAGAGAATACAGGGTTTCTAAGATAAAGCCCAACCGCATTAAGA
GATTGCCCCTGGCTTTTATTGATGGTCATTGCATAACAAACTCTAATTGGAAATTGACGG
CGTTCTAGACTGAATGTCCATTTTTTGTTCTTGGTGCAAAGCATGATCTTAGGGATGTAA
ACAGTTTCACCAATGTTGGAACCAGTGAGAATCTGTGCCTCAATCAAACGATCTCCTAAA
TCTGTGATTAACATTCGTGTGCCATTACAAAGACCCTCACTTGGATTCAGGTTTCGCAGC
AGCATAATCGGTATACCTTTTTTGAGTACCAATTTATGCTCTGGATAATTGTTCACACTA
AGCATGTTCAAGTATTCAGTTGGGTAAATAGCTTCCATATCACTAAATTTTTCAGAAATT
TTTGAGACGCAGTCGTAGCTTAAGTACTCTCTAGCCTGACCTGGAACCATAGTTAGCATA
ACATCATTGATCTCATCACATACGTCATG
>DN38992_c0_g1_i1 len=770 path=[1726:0-39 1727:40-63 1740:64-104 1742:105-156 1741:157-180 1739:181-209 1733:210-233 1734:234-769] [-1, 1726, 1727, 1740, 1742, 1741, 1739, 1733, 1734, -2]
GTCGCTCCCATTTCGGTGCGCCGGGACGGTGCCGCGCGCCGGCGCGAGCAAGGCGACGAG
GCCGAACAGGAGGACGATGAGGCTGGTGATGGCGCAGGCCCTGGCGGGGCTGACGACGGC
GAGGAGCACGCAGAAGAGCAGCAGGGACACGAGCGCCACCATGATGGCGTAGCAGATGTG
CGGCTCGTCGTCGTCGACCGCCAGCGCGCCACCCGTCGCCAGCCTCGGGTACAGGTTCAG
CATGAGTGCGGCCCTTCTGTGCGCGATCCTCCTTGGTGCGAATGCTGGCTCGGCAGAACA
AAACCGTCGGCGCTAGAAGTTTATCTGGGTACCATACGACACACGTACTACAGGAGGCGC
TGTCGCGCTCGCGATACGATGAGTCAAGATTCGCGGCGTCGAGGAAGAGGTAGAAATAGG
CCCTGCTATTCTCCGCCGTGCGCCGGACGGAAAATGGAGAGCGACCGATTTCTCTGCGGG
CCGCCGGCCGTGGTGCAGTGGATCGCGCCGCGCGCTCTCTCGGCCGGCGGTATGAGCGGC
CTACGGTTTCGGGAAGAATCGTGTCGAGCGTGTTGCGGCGACCGGCGAGGATTTGGCGGC
GTCGTAGAGTGACGTATCAGGTGTGAGCGCACGCGGTGTGTGGTTGTGGCCGCGCGGAGT
GAGGAGGAAGACAAGGAGGACGGGGAGAAGTACGCACCGAGCGCATATCACACGGTCGTC
GTGTCTAGGCTGTTTACGTGATAACGTGATGTCCTCTGCTGATTTGTCCT
>DN61686_c0_g1_i2 len=2108 path=[5135:0-69 5156:70-159 5154:160-204 5157:205-215 5107:216-239 @5150@!:240-749 5059:750-782 5060:783-783 5061:784-807 5062:808-814 5148:815-912 5152:913-1020 5133:1021-1045 5147:1046-1319 5087:1320-1343 5141:1344-1531 5083:1532-1555 5146:1556-1623 5140:1624-1658 5066:1659-1662 5067:1663-1680 5145:1681-1793 5158:1794-1817 5159:1818-1845 5078:1846-1863 5138:1864-1949 5128:1950-1973 5129:1974-1975 5130:1976-1999 5131:2000-2107] [-1, 5135, 5156, 5154, 5157, 5107, 5150, 5059, 5060, 5061, 5062, 5148, 5152, 5133, 5147, 5087, 5141, 5083, 5146, 5140, 5066, 5067, 5145, 5158, 5159, 5078, 5138, 5128, 5129, 5130, 5131, -2]
TGTGCTCTTCCGATCTATGCAATATTAGTTCATCGACTTGGGCTGACGTCTTGAGATCCC
AATGAATAGTGCAAGATGAAACCTAAATATGATGTTCTGTTGGTGAGCCCTGCGAACAGA
TCATCCATTAACCCAAAATACTCGACTCTCTGGCCTGAAGTTCATTCATATTGCGTGTAC
ATTAACGTAATAGGAGTTCCAACTATGATATTGTTACCTCAATGCCTCAATATACAGTTA
AACAATTGAAACTATAGACAATAATTGCATAGAAAATAATTTGTTCGCAAGCATAATTTG
TGCACCCATCATGAACGCAACTACCACAGCAGTAAACTAGTATAGTTCCTAATGAGACTT
GTATAAAAGTTAGGTCAGTATGGAGACCATATTTATCTATCTGCCACCACCTAAACCTCC
AATGAAGACAAAGATATACCAGCTACAAGCACGTATTGTATAGTGTCGATCTTGATATCC
TATACCGAACACGAACTTGCCAACACCAGTTCAATTTAAAACTGAACATATGTACGAGAT
GCTCCATAACATGCCTATGCCTATATGTGTGTGCACCGGAGAAAACAAAGCCATCCAACC
AGTTATCTGAAAACCATGACCCGACCCCGAGGTATGCTTAATGCTTTCATGGGCACGGTA
TCCCCTCCTACAAATTATGTGTGCCCATGTGCATTAAACTGCACACAACTTGACTCAATA
ATTCAACAATTACTTCTCCATAGAATCAGATGTATGCAGACATGGGCAACAGCTAATCTG
CATTAGAATACAGATGCAGCCCATAATGCACTAGTATACAGACCCTAGGGGAAAAAAGAA
TCACAGGGGCAGTAGTGTTTTTTTTTCCAACCATTAGAGAGGAAAAGAATAAGCAGCCTG
GCAGGTATGGAGAAGACAGCACAGAGAACATCAGGACAACAAGCAAGGCAGCTAACTATG
CAAGGCTTCCATGGTCCAATTCCAACTCTGAAATGAAATGTGGTACTGGGCTGGGCATCT
CTGGCTTTTGGCTGTCCTCATCACACCATGGTGTCCTGATCCTTCAATCATACAAATATC
CTGGTCCTCCATGTCGTTTGGCATCCGAGAAAGCCAGGAAAATGACCTTATCCTCAGCAT
CACCACACACATGGAGATTCTACTTATTACCACCGCGATAGTGTCAACCCATAGTACTAC
CTGGTTACATCTATGTGACTGGGCTGGAGAGGGAAGGCAACTGACATAGACCAGGAATCA
AATTGACCATTCAGTCAATTCTTAGTGCCTAAGGCACTACCAGAATCTTTCCTCCATGCA
GAAAGAACAAACTTTGTGTTGGTAGTTCACAACAGCCAAAACAATCATCCTTTAAACACT
TTTTTCGAAAGATATTCCTGATGGTTCTTGATGATCTCAAGCCCCAAATCACCCCCACAA
ATTGTGTGCACTTATGGGCACCGCATCGCATAATGGCGGCGCGGATCCTTTTTTTGTGAT
GTCAAGCAATTCCATGGACGAACCAATTAAAGATAAAAAAGACTGCTTTTGGAGAAAGTT
GTGTTTGATGGAATCGGAGGGGAGGCAAAGCTTTGTTCTCCTCCTAGCTGGTTTTGCCCC
AAATCAGGGAGAAGCAAAAAAGGTTGCAGGATTAACAATTTTTCTCAAAGGTCAGGCATG
ACTTGCTTAAGCAAAAGGTGTGCTGATGGTAAAAGGGGCAAGCAAGGTTCCTCTCGAGAT
CCACATGGTGCTACCAAGTAGCAGTAGCAGTAAACTGGAATATCCTAAACAGTGTGAGAA
AACTCAAACTGAATCAATAATTCGAGTAGAAATCAAAAGGAAAAAAATGCCAAAATAAGC
AGAGAACATTGGTAAGTACTAGCACATAGCTCATCCTCTTAAGTGTGCATTAAAATCCCC
CCACAAACAAAAAAAGGAACATTTGTAGCAGGAAAAATCCCCAAATTTCCTCCTGCCGAC
CTGCTTGGCACTGGGGGATTGCCAAGAATCGTATGGAAAGAGTGTGCAAGGCAAGAAGGA
AGTGAATCTTGGGAGGGAGAAGGAGAGGGGGTGGACCTGAATCGGGGAGAGGTTGCGGCC
GTAGAACT
>DN61696_c0_g1_i1 len=633 path=[3367:0-54 3368:55-89 3369:90-115 3524:116-282 3569:283-284 3576:285-285 3580:286-309 3582:310-323 3584:324-333 3586:334-358 3588:359-361 3543:362-391 3572:392-408 3512:409-451 3541:452-455 3531:456-456 3509:457-497 3540:498-498 3530:499-515 3506:516-540 3480:541-556 3574:557-557 3214:558-632] [-1, 3367, 3368, 3369, 3524, 3569, 3576, 3580, 3582, 3584, 3586, 3588, 3543, 3572, 3512, 3541, 3531, 3509, 3540, 3530, 3506, 3480, 3574, 3214, -2]
TGTGCTCTTCCGATCTGTTCGATATACAGTACTATCGTACCCTGATTATTTTTGTACATC
TGAAGAAACAGGTACGTGCGGTGCAGCGGGTACCTTGATTCTTTCATTGGATTTCTGATT
CCGGCCTCCCCTTTCCTCCACTTGTATCAACATTTGTATGACACACACAGAGCAATTTTT
TTTGGCCAATTTGCTCTTCTTCCAGGCTCTATGTTCAGAAATGAGTTAATCTTACATATG
ATGGTATTACTGAGCATATGTATGCGTGAATTATACACAGCTACAGGTTACAGCAGGGGC
AGGTTTCTGCAGGAATCATCCTTGCTATGATCCCCGCGCTAGAGAAACTCCTAATTATCT
CCGGGCAATACGCTACGCCTACACGTCACATCTGAGTGACACGACCTAGTAGGCTACGCT
AGAAGCATGAACACAAACACCGTACGTCTGTCTGCCTCTAGCACAGGACGACACCTGCGT
GGTAGAATGGCCGACGGAAGCAAACAATCAGACGGCAAATGTGAGGCGGTCCATGTCGCA
CTCGGCGGGGCGGCCCAGGTTCCAGGGGTCGTCGCAGTAGTCCATCACCATGTACTTGTC
CCGCGCCCACGCCACCGCGCGCTCGCCGTCGGT
>DN61691_c0_g1_i2 len=851 path=[6013:0-23 6014:24-24 6015:25-47 6016:48-48 6075:49-173 5999:174-174 6000:175-189 6139:190-196 6108:197-213 6159:214-222 6137:223-289 6183:290-302 6182:303-326 6180:327-355 6177:356-379 6172:380-388 6151:389-437 6126:438-466 6061:467-490 6093:491-551 6116:552-552 6050:553-592 6081:593-613 6142:614-656 6114:657-679 6079:680-705 6041:706-787 5885:788-850] [-1, 6013, 6014, 6015, 6016, 6075, 5999, 6000, 6139, 6108, 6159, 6137, 6183, 6182, 6180, 6177, 6172, 6151, 6126, 6061, 6093, 6116, 6050, 6081, 6142, 6114, 6079, 6041, 5885, -2]
ATAATTATCGATCGACCATCCCGTTCCGTTGCATGTGTCGTGGGCATGCGTAAATTATAG
AGCACAAATATGAACACAAACAGATAGATGGCAATTTTTGATAGCTATACGGTAAGAAAA
AACAAAGCCTTGATGTTCAAATAATCAATTTATCAGAGAGAGCAGAGCTCAGGCGGCGGT
TCGGTGCCAAACACCTTAAGGTATGCCTTCCTGTAAGCCTTAATGTCAGCTTCCTTGGTA
TATTCCTTGTAGTCGTCGGGGAGCTCAGCGTAGCCCTTCTCCTCCACCTCCTCCTTGATC
TCCCGCTGGTACTCGAAGAGTTCATCCCTCAACTTGTTGAAGAAGCCGGCGGACTTGAGC
CCTCTGAAGCGGGGAGGCTTTTCCCAGGAAAGAATGTCGTTGACCATCTCTACAGGCATC
CTCTTCTTCTTCTTCTCATCCTCCTCCGAACCGGCCTTCCTGAACCCGTTCGTCCCATCA
AGACGCCCGGTCTTGATCACCGCCTCCTCATGCGAACCGGCCTTGGGAAACCGCTTCTCT
TTACCACGACGCGCCTTGGGAAATCCCTTGTCTCCACCACGACGCGGCGGTGCTGCCTTG
GGAAATCCCTTCTCCCCACCACGACGCGACGGCATGGGCACCTCCGCCACCTCCACCTCC
TGCGAACCGGCACTGGAAGAAGTCCCCTTCTTGTTCTTCCGACCGCAACGCACCGGCATG
GTCCCTGACACAGCCAGACCCTCGAACAGATCTTCCACGCCGGCGGTCGCCATCTCTCGA
TCTAAGCGATTTTCGATTTGGAACCCGACCTGTCGCCTCGAGTCGATTTTCGGACTTTTC
GACTTGGAACT
>DN61691_c0_g1_i5 len=970 path=[6023:0-298 6024:299-299 6025:300-338 6159:339-347 6137:348-414 6183:415-427 6182:428-451 6180:452-480 6177:481-504 6172:505-513 6152:514-588 6062:589-612 6181:613-676 6179:677-677 6176:678-703 6185:704-704 6143:705-711 6115:712-732 6080:733-745 6042:746-746 6113:747-747 6078:748-751 6040:752-775 6112:776-798 6077:799-824 6039:825-906 5911:907-969] [-1, 6023, 6024, 6025, 6159, 6137, 6183, 6182, 6180, 6177, 6172, 6152, 6062, 6181, 6179, 6176, 6185, 6143, 6115, 6080, 6042, 6113, 6078, 6040, 6112, 6077, 6039, 5911, -2]
ATCTCTCCAACACGGTGAATTATGAGTCCAAAGGTCAGTACCAAGCACAGATAGGAAGAT
AAGATTGATGACTGATACAGATACGATAGGTGGTAATTTTAGAGGTCGGCGGCCAGCCAT
AGATATTACAAATAGGTTGACAGTGCTCCAGATATAGATACTTAGATGTTAAACAACAAA
GGCCTCAGATTGACTAACAGAGTGCAAACTATAGTGCTGCAGTTATCGCTACTAGGGATA
GATAGACAGTAAAATAACAGAGCTACTCCGATCCAGATCAGAGAGAGCAGAGCTCAGGCG
ACGGTTCGGTGCCAAGCACCTTAAGGTATGCCTTCCTGTAAGCCTTAATGTCAGCTTCCT
TGGTATATTCCTTGTAGTCGTCGGGGAGCTCAGCGTAGCCCTTCTCCTCCACCTCCTCCT
TGATCTCCCGCTGGTACTCGAAGAGTTCATCCCTCAACTTGTTGAAGAAGCCGGCGGACT
TGAGCCCTCTGAAGCGGGGAGGCTTTTCCCAGGACAGGATGTCGTCGACCATCTCCACAG
GCATCCTCTTCTTCTCCTTCTCCTCCGACGAACCGGCCTTCCTGAACCCTTTTTTCCCAT
CAAGACGCCGCCCGGTCTTGATCACTGCCTCCTCCTGCGAACCGGCCTTGGGAGACCGCT
TCTCTTTACCACGACGCGACGATCCCTTCTCTCCACCACGACGCGGCGGTGCTGCCTTGG
GAAATCCCTTCTCTCCACCACGACGCGACGGCTTGGGCACCTCCGCCACCTCCACCTCCT
GCGAACCGGCACTGGAAGATGACCCCTTCTTGTTCTTCCGACCGCAACGCACCGGCATGG
TCCCTGACACAGCCAGACCCTCGAACAGATCTTCCACGCCGGCGGTCGCCATCTCTCGAT
CTAAGCGATTTTCGATTTGGAACCCGACCTGTCGCCTCGAGTCGATTTTCGGACTTTTCG
ACTTGGAACT
>DN61691_c0_g2_i1 len=917 path=[6018:0-195 6019:196-219 6020:220-243 6021:244-283 6111:284-468 6184:469-492 6187:493-545 6110:546-586 6072:587-691 6175:692-695 6168:696-696 6157:697-720 6134:721-736 6101:737-760 6064:761-853 5961:854-916] [-1, 6018, 6019, 6020, 6021, 6111, 6184, 6187, 6110, 6072, 6175, 6168, 6157, 6134, 6101, 6064, 5961, -2]
ACACCTGCACCGGCAGCAAACATTGCAAGAGTGCGATGGCAGTACACGAGAAGAATTCAT
AAATACCACAGCCAACATATTAAATTATGAGTGCATAGACACTCGGCACTTGCTAGACAG
ATAAGATAAGATGGTAATTTTAGAGACTGGCGGCCTGATGGGCGGTGCAGAGACATTACA
AACAGACTAATAGTGCGATACTCCTAGATAGATAGACGGTAAAACAACAAGGCCCTGCGG
CCAGCTCAGGCTGAGCAGAGGTCAGGCGGAGGATAGGAGCCATACATCTCAAAGTATGCC
TGGTTGTATGCCTCATCGTTGGCTCGGGTGATCCTTTCCTCGTGGTCGTCGGGGACCTCA
ACGTAGCCCTTGTCATCCAGCTCCTTCTGGAGCCTCTGCTGGAAATCGACTAGTTCATCA
TGCAACTCGTCAGTGGTCGCCCCCTTTCGGTTGGCGGTGGGAGGCTTCTTCCAGAGCAGG
ATGTGGTCAACCCACTCACTCGGCATCGTGTTCTTCGCCGGAGGACGAGAAAGAGCCACC
TTCGACTTGACACCACAAGCCGCTGAGTTGAGTTGTACCTCGGAAAGCACCCCCTTCACT
ACCTCCTCCTCCTCCTTCTTGCCGGAACCTTTTTTCCCATCAAGACGCGCGGGCGCCGCC
TTGGCAAACCCCTTCTCTCCACCACGACGCGACGGCGTGGGCACCGCCGCCGCCACCGCC
TGCGAACCGGCCCTGGATGAAGACCCCTTCTTGTTCTTCCGACCAGAACCACCACGCGCC
GGCATGGTCACTGACACAGCCAGACCGTCGAACCGATCTTCCATGGCGGTCGTCGCCATC
TCTCGATCTAAGCGATTTTCGATTTGGAACCCGACCTGTCGCCTCGAGTCGATTTTCGGA
CTTTTCGACTTGGAACT
>DN61641_c0_g2_i2 len=974 path=[8632:0-44 9013:45-60 8997:61-74 8980:75-94 @8960@!:95-400 8906:401-556 9057:557-580 9068:581-617 9042:618-839 9058:840-860 9069:861-901 9011:902-904 8995:905-925 8976:926-926 8953:927-928 8581:929-941 8945:942-949 8915:950-973] [-1, 8632, 9013, 8997, 8980, 8960, 8906, 9057, 9068, 9042, 9058, 9069, 9011, 8995, 8976, 8953, 8581, 8945, 8915]
TGCTCTTCCGATCTCTCTCATATCACCTGGAGCCCAATATTCACTCATCTGCTACATCTG
GCACCTCCTATCCCCCACCATTTTGCTTACAATCTCTTCAAGCTCCTCTTCCTCGCGTCC
ATCTTCTTCTTATCGGCTGGGGCTTTTGTAGCAACAGGTCCTTCCTTCTTGGGCAATGCT
GTAGATGATCCAACAGTGGGCTCAGCTGAAGCATTCTGATCCAGCGAGTTTGAGCCCGTC
ACTTTGGTAGCAGCAGTGGCACATAAAGCCATGGGCGCCGATGGTGCAATTTCGCATAGA
TTTGTGCTTGACTGATCCACATTTACAGAAGTTGACTCGGAGATAGTGCCACTCTTGGGC
TTACTCTTAGGTTTGAGGGCATGAATGCTGGTGTATAACCTTGCATGCCGTGCATAGTCC
GCATAGTTCTCAAGTAACATCTTTCCAGCCTGCTCATTGAGCGCAGATTCTGGGAATGGT
TCAATCAGTAGGCATCTCACCACCAGTAGAACATGCCTTAATCCATGAGTAGGATTCCAA
TCCTTTTTCAACGTGTTAACGCAGATCTCACCACTGCTCGATATGTTTGGATGGAATATT
TTGGTCACAAAAAATCCTTTCGGTGGGGATTGAGGGAAGTCACGGGACAAGACTAGCTTC
ATCCGGAAAACCCCATTCTCGTACGGAGTCCCACCAGGGCCATCTATATCTGCACAAATA
CTTGTGAAGTCATCGTCATTCACAATCACTCTAATCCCTTCTGGAGGTGACTGGTCAAGA
TTCTTCAATTCTTTAGCCAATTGCCTAATGACATTTGGTGGGAGGTTTTCGTTGGTTGCC
ATGGAACAAGGCAGCAAATAGCTTTGTTCTGGCTTCGCAAGCAACTTTGGTGAGCAGATG
TCCTTTCACAATAGTGATAAATTTCTGATAACAGATGCAGCCTACAGGAAACAGCAGTTA
ATGTCATGGTTGGC
>DN61662_c1_g1_i2 len=634 path=[2558:0-85 2603:86-102 2613:103-110 2618:111-134 2622:135-144 2623:145-195 2617:196-217 2621:218-232 2609:233-254 2616:255-286 2599:287-324 2619:325-342 2615:343-366 2598:367-401 2606:402-481 2614:482-505 2597:506-619 2564:620-633] [-1, 2558, 2603, 2613, 2618, 2622, 2623, 2617, 2621, 2609, 2616, 2599, 2619, 2615, 2598, 2606, 2614, 2597, 2564, -2]
CAACAAAGATATAATATTTTAGTCCTTACAACCTGTTGACTGTACCTTATTAGACTTGCT
CTAAAGGCCGGTTTCATTGACTTTGCATAGTTCATCGGTAAGAATACTTCAGCAATCACG
TCCAAATCATTCCACTTTATTACTACGAAGTGCATCAATGCAAATAGCACATTACTACTT
TTATTTGCAGCTTCTTTATTTTCCATAGCGCTTGAGCACCAGTTAATTAATTATTAGTTG
TCGCCGCAGTCAACGAACTGGTAGTTGACGGTGAGGTGGCCCTGGGCTACACCCTGCCCG
TTGGTGTCGATCTTGCTGAACACCGTATCGAAGTCCAGGTCCAGCCCGCCGTTGCTACAC
TGGTCGACGATCCTCGCCGTGATCTGCGCGCCGGTCGCCGTGTTCGTCACCAGGAGGCAC
TTGCCGCAGGATGCCTGGCCGGTTGGCCCGGCGGGGCCGCAGAAGGCGGTCCAGCCGTAC
TTGGAGCGCCAGGCGTACGACATGCCGGCGTCCCAGGTGGCGCAGTAAGCGCGGGCGGTG
TTGAGGTCCCAGTTGATCTTCTCCGGGCTGTAGTAGTTGTAGGTGGCGCGCACGTTCGAC
GCCGACTGCGCCGCGGCCACAGATCGGAAGAGCG
>DN61666_c0_g2_i4 len=320 path=[2631:0-64 3245:65-77 3313:78-85 3165:86-89 3392:90-101 3474:102-109 3466:110-110 3455:111-115 3441:116-134 3424:135-135 3402:136-177 3488:178-178 3275:179-245 3199:246-268 3120:269-269 2566:270-293 2567:294-304 2568:305-319] [-1, 2631, 3245, 3313, 3165, 3392, 3474, 3466, 3455, 3441, 3424, 3402, 3488, 3275, 3199, 3120, 2566, 2567, 2568, -2]
ATCGACCACGTCCGCAATGGCACGCCCAAGAGGTCCGGGCCACTGGAGACGTACATCTTC
GCCATGTTCAACGAGAACCAAAAGGAAGGGCCCGACACAGAGAGGAACTTTGGGCTCTTC
AACGGCCCCGACAAGAGGCCGGTGTACCCTATAAAGTTCACCAATTAGTTAAGACGGCCA
GACTACATACTTCATGTATAGCACAAAATACAAACGTAGCTAGTACTACGGTCCATCTCA
ATAAGCTGCGGAATAATTCGTGCAAGCACTTACTAGTATTTACTAGATAAACTCATATGA
ATAAGTGCCATCAATTGTGT
>DN61666_c0_g4_i1 len=246 path=[2533:0-35 3247:36-59 3314:60-67 3166:68-68 3241:69-73 3309:74-92 3157:93-93 3230:94-94 3294:95-118 3376:119-126 3335:127-128 3280:129-133 3369:134-135 3328:136-136 3271:137-144 3367:145-147 3324:148-153 3265:154-169 3365:170-191 3322:192-202 3259:203-203 3182:204-226 3101:227-230 2816:231-245] [-1, 2533, 3247, 3314, 3166, 3241, 3309, 3157, 3230, 3294, 3376, 3335, 3280, 3369, 3328, 3271, 3367, 3324, 3265, 3365, 3322, 3259, 3182, 3101, 2816, -2]
CTGGAGACGTACATCTTCGCCATGTTCAACGAGAACAAAAAGGAAGGGCCCGACACAGAG
AGGAACTTTGGGCTCTTCAACGGCCCCGACAAGACACCGGTGTACACTATAAGGTTCACC
AATTAGTTAAGACGGCCGGACTACATATCCATTGTAGTATAAAATACATATACGTAGCTT
CTACTACGGTCCATCTCAATAAGCTGCGGAATAATTCGTGCAAGCACGTACTAGTATTTA
CTAGAT
>DN61658_c0_g1_i1 len=1652 path=[4054:0-386 4055:387-401 4056:402-425 4210:426-695 4223:696-1050 3999:1051-1074 4230:1075-1220 4243:1221-1244 4245:1245-1268 4246:1269-1275 4205:1276-1317 4237:1318-1318 4228:1319-1327 4242:1328-1339 4240:1340-1351 4238:1352-1376 4244:1377-1385 4232:1386-1400 4196:1401-1411 4224:1412-1429 4173:1430-1453 3996:1454-1465 3997:1466-1651] [-1, 4054, 4055, 4056, 4210, 4223, 3999, 4230, 4243, 4245, 4246, 4205, 4237, 4228, 4242, 4240, 4238, 4244, 4232, 4196, 4224, 4173, 3996, 3997, -2]
CGCATCATTCGCAACGCCAAAGAGGAAAGAAAGAAAGAAAGAAATTAGTGTAATAAGACA
TGGGATTGACTTGCCATAACACTGAAGCAAAGTGAAATGAGCGCAAATCATATGTCAAAG
CAGTCACAAACTTTGTACCCTATTGTTCATCCAGATAGATGATCGATAAGATGGAAAGAA
GAGTTCTACTGACAAAGTTGCATCACTATCCTCAGATGTATGATCATTATTCACAACAGT
GGAGAAGATCAACTATGCCCAGCATTTGGGTTGGTTCCAGAAGCAGGAGGCAGCTGCTGA
TCAGTCAAAGTAGCTCTGACAGTTTGCGGCTCAGGTGTCGAGAATAGGCCATTAAACCAA
GGAACAAGGGCCCAAGGTCTGTTACTGTCCTCCCTGTCATTTGTGTTGCTGTCCTCGCCG
TCGTTTCCAGGGCCATCAGCTCTGGCCTCCTCATGGCTGCTCTCTATTCGATCAACGTTG
CTTGGCTCGCTCAAGTCTTTTGTCTCGTCAGATGGCAGCTCGAACCGGCAAACTGGGCAG
GAACTATGGAGTTCAAGCCATGGTAGGATACATGGTGAGTGGAACTTATGTTCACAAGGC
AACTGCTTAGCCTGGGACCCTAGATCAAGATCATCAAGACAGACTGAACAGCTGACAGCC
TCTTCGATTTTGACAGTGGGCAGGGCTTCGACTGCTTCTTTCTTCGCGGGAGGGGTACCA
TACCGGCTTGGGTCATTCTCAGCCAAATGTTGAAGAAGCAGACTAAGCCCTGCTCCGAGG
ACATACTCGTCTAGCAAACCATCATCGTTATTTGAGTTGCCATGGTCACCTCGGTCCTCG
TCAGGGTCAAGCGCTGCACCTTGCAGAGCGAGGGCCTGGTTGAAAGCACTGATCAGAACG
GAGTTGTCCCTTTCCCTGTCATCTCTAAGGTCATCATGGATGCTGTCAAGGACACGGCGC
AGTGCCGATGCCCGTCGATGCCTTCTGATGAAACCCTCAAACTCACGGCCTATATCGCTA
TTATCTTCATCATCGCTGTCCCCCGGCGATCCTTGCTGCTCAAAAGGGTTGTCCAGCGGG
TCCCACTGAGTTGGCCCTTGCTCCGGTAGCTGACTTGCCAATGCCTCAAAGTGCTCACCG
ATCATCTCTTCGACGAATCCACCGTCACATAATGGACACTTGAGCTCCTCCACCATGGCC
TCCTCGACGGCCTGCTGACATTCATAGCACCAGTACCTCGTGATGGCAGCTTCTGCCATA
ACACCAATCCTTCCGTGGATCAAGCGTAGCACACGAGCAAAAGTCAAATCTTTGGCTTTT
CCCCCGCGGAGTGGATTGGATCGGATTGGATTGGATGGAGGCGGCCCCCTGTTGCTAGTC
CTCCTTTGCTGGAGGTAGGCCAAAGAAGAACAGGAAGGCTGGCTTGACTGATGGGTACTT
TACTCCCTGGTCCCTAGAGGTTATCGTCCCTCTCCTTTTCCCTTCATCGTCAAGAAAAAT
AGGGAGGATTTTTATATGCTCCTCCAGGCGCAAATCTCCAAGAGGAAATAGTTTAATTTT
GGATCCCACCAGCAAAGCGAAGTTTGTTATGGCTTGGAAGCACACAAAGCTTCTGATCTT
TTTGGGGGATCTTTTTATTTGCAAGAGATCGG
>DN61658_c0_g1_i2 len=1641 path=[4054:0-386 4055:387-401 4056:402-425 4210:426-695 4223:696-1050 3999:1051-1074 4230:1075-1220 4243:1221-1244 4245:1245-1268 4246:1269-1275 4205:1276-1317 4237:1318-1318 4228:1319-1327 4242:1328-1339 4240:1340-1351 4238:1352-1376 4244:1377-1385 4225:1386-1394 4213:1395-1418 4195:1419-1430 4174:1431-1454 4146:1455-1640] [-1, 4054, 4055, 4056, 4210, 4223, 3999, 4230, 4243, 4245, 4246, 4205, 4237, 4228, 4242, 4240, 4238, 4244, 4225, 4213, 4195, 4174, 4146, -2]
CGCATCATTCGCAACGCCAAAGAGGAAAGAAAGAAAGAAAGAAATTAGTGTAATAAGACA
TGGGATTGACTTGCCATAACACTGAAGCAAAGTGAAATGAGCGCAAATCATATGTCAAAG
CAGTCACAAACTTTGTACCCTATTGTTCATCCAGATAGATGATCGATAAGATGGAAAGAA
GAGTTCTACTGACAAAGTTGCATCACTATCCTCAGATGTATGATCATTATTCACAACAGT
GGAGAAGATCAACTATGCCCAGCATTTGGGTTGGTTCCAGAAGCAGGAGGCAGCTGCTGA
TCAGTCAAAGTAGCTCTGACAGTTTGCGGCTCAGGTGTCGAGAATAGGCCATTAAACCAA
GGAACAAGGGCCCAAGGTCTGTTACTGTCCTCCCTGTCATTTGTGTTGCTGTCCTCGCCG
TCGTTTCCAGGGCCATCAGCTCTGGCCTCCTCATGGCTGCTCTCTATTCGATCAACGTTG
CTTGGCTCGCTCAAGTCTTTTGTCTCGTCAGATGGCAGCTCGAACCGGCAAACTGGGCAG
GAACTATGGAGTTCAAGCCATGGTAGGATACATGGTGAGTGGAACTTATGTTCACAAGGC
AACTGCTTAGCCTGGGACCCTAGATCAAGATCATCAAGACAGACTGAACAGCTGACAGCC
TCTTCGATTTTGACAGTGGGCAGGGCTTCGACTGCTTCTTTCTTCGCGGGAGGGGTACCA
TACCGGCTTGGGTCATTCTCAGCCAAATGTTGAAGAAGCAGACTAAGCCCTGCTCCGAGG
ACATACTCGTCTAGCAAACCATCATCGTTATTTGAGTTGCCATGGTCACCTCGGTCCTCG
TCAGGGTCAAGCGCTGCACCTTGCAGAGCGAGGGCCTGGTTGAAAGCACTGATCAGAACG
GAGTTGTCCCTTTCCCTGTCATCTCTAAGGTCATCATGGATGCTGTCAAGGACACGGCGC
AGTGCCGATGCCCGTCGATGCCTTCTGATGAAACCCTCAAACTCACGGCCTATATCGCTA
TTATCTTCATCATCGCTGTCCCCCGGCGATCCTTGCTGCTCAAAAGGGTTGTCCAGCGGG
TCCCACTGAGTTGGCCCTTGCTCCGGTAGCTGACTTGCCAATGCCTCAAAGTGCTCACCG
ATCATCTCTTCGACGAATCCACCGTCACATAATGGACACTTGAGCTCCTCCACCATGGCC
TCCTCGACGGCCTGCTGACATTCATAGCACCAGTACCTCGTGATGGCAGCTTCTGCCATA
ACACCAATCCTTCCGTGGATCAAGCGTAGCACACGAGCAAAAGTCAAATCTTTGGCTTTT
CCCCCGCGGAGTGGATTGGATCGGATTGGATTGGATGGAGGCGGCCCCCTGTTGCTAGTC
CTCCTTGGATGGAGGGGAACAGGAAGGCTGGCTTGACTGGTGGGTACTTTAATCCCTGGT
CCCTAGAGGTTATCGTCCCTCTCCTTTTCCCTTCATCGTCAAGAAAAATAGGGAGGATTT
TTATATGCTCCTCCAGGCGCAAATCTCCAAGAGGAAATAGTTTAATTTTGGATCCCACCA
GCAAAGCGAAGTTTGTTATGGCTTGGAAGCACACAAAGCTTCTGATCTTTTTGGGGGATC
TTTTTATTTGCAAGAGATCGG
>DN61646_c0_g1_i1 len=410 path=[4673:0-179 4674:180-180 4675:181-181 4676:182-204 4677:205-205 5286:206-211 5455:212-212 5369:213-213 5268:214-220 5439:221-228 5350:229-250 5247:251-252 5424:253-258 5334:259-260 5231:261-265 5415:266-300 5325:301-324 5220:325-347 5006:348-409] [-1, 4673, 4674, 4675, 4676, 4677, 5286, 5455, 5369, 5268, 5439, 5350, 5247, 5424, 5334, 5231, 5415, 5325, 5220, 5006, -2]
ATCTCACCGGCTTCGTGCTTGTGATTGTGGCCGCCGACGCCGGCGTGCTTGTGGAGGCGG
TGCTCCATGGCCGCCTCGCGGTGCGCAACCTTCTCCTGGTGCAGCTGCGACTCCGCGGCG
GCGACCTTTGCCCTGCCGCGCTCGTGCGCCAGCTGCCGCTCGTCGTGCGACCTCGACGTC
GCCGCCTCCACCTTCTCCGCCAGCTTAGCCCACGAGATCTTCGCCTTCGCCCTCAGCGCG
CTCGAGCCGTCCTTCACCTTCACCTTCGCTTGCTGCATCTCGTTGGTGATCCTTCCTTGT
GGTTTTCTAGGATATATACTCTTTCTGTTGTCTAGCTAGCTTGAGCTTCTTCTTCTTTGT
TGTTTTCTTCTGGATCAGGGTGAGTTTCTATAGATCGGAAGAGCACACGT
>DN61646_c0_g4_i1 len=410 path=[5136:0-179 5137:180-180 5138:181-181 5139:182-204 5652:205-205 5649:206-211 5644:212-212 5638:213-213 5629:214-220 5614:221-228 5594:229-252 5570:253-258 5539:259-260 5497:261-265 5422:266-300 5331:301-324 5229:325-347 4997:348-409] [-1, 5136, 5137, 5138, 5139, 5652, 5649, 5644, 5638, 5629, 5614, 5594, 5570, 5539, 5497, 5422, 5331, 5229, 4997, -2]
ATCTCACCGGCTTCGTGCTTGTGATTGTGGCCGCCGACGCCGGCGTGCTTGTGGAGGCGG
TGCTCCATGGCCGCCTCGCGGTGCGCAACCTTCTCCTGGTGCAGCTGCGACTCCGCGGCG
GCGACCTTTGCCCTGCCGCGCTCGTGCGCCAGCTGCCGCTCGTCGTGCGACCTCGACGTC
GCCGCCTCCACCTTCTCCGCCAGCTTAGCCCACGAGATCTTCGCCTTCGTCCTCAGCGCG
CTCGAGCCGTCCTTCACCTTCACCTTCGCTTGCTGCATCTCGTTGGTGATCCTTCCTTGT
GGTTTTCTAGGATATATACTCTTTCTGTTGTCTAGCTAGCTTGAGCTTCTTCTTCTTTGT
TGTTTTCTTCTGGATCAGGGTGAGTTTCTATAGATCGGAAGAGCACACGT
>DN61646_c0_g7_i1 len=344 path=[4499:0-65 4500:66-76 4501:77-93 5471:94-120 5387:121-121 5289:122-144 5460:145-145 5549:146-151 5513:152-152 5445:153-184 5356:185-198 5254:199-200 5662:201-205 5666:206-208 5668:209-217 5670:218-218 5672:219-223 5674:224-232 5676:233-233 5678:234-239 5680:240-244 5402:245-247 5310:248-313 5207:314-316 5398:317-319 5307:320-322 5203:323-325 4842:326-328 4843:329-331 4844:332-334 4845:335-337 4846:338-340 4847:341-343] [-1, 4499, 4500, 4501, 5471, 5387, 5289, 5460, 5549, 5513, 5445, 5356, 5254, 5662, 5666, 5668, 5670, 5672, 5674, 5676, 5678, 5680, 5402, 5310, 5207, 5398, 5307, 5203, 4842, 4843, 4844, 4845, 4846, 4847, -2]
CTCTCCATGGCGCCCTCGCGGTGCGCGACCTTCTCCTGGTGCAGCTGCGCCTCGGCCGCG
GCGACCTTGGCCTTGCCGCGCTCGTGCGCCAGCTTCTTCTCGTCGTGCGACCTCGACGTC
GCCGCCTCCACCTTCTCCGCCAGCTTAGCCCACCCGATCTTCGCCTTGGCCCTCACCGCG
CTCGAGCCGTCCTTCACCTTCACCTTGGCTTGCTGCATCTCGTTGCTGATCCTTCCTTGT
GGTTGGTTTTCTTGGATACTCTTTGTGTTGTCTAGTTAGCTTGAGCTACTGCTTCTTCTT
CTTCTTCTTCTTCTTCTTCTTCTTCTTCTTCTTCTTCTTCTTCT
[truncated: 20,950,591 more chars]
