# Supplementary material for: RNA-Seq Analysis of Plant Maturity in Crested Wheatgrass (Agropyron cristatum L.)
Source: Genes (Basel). 2017 Oct 25;8(11):291. doi: 10.3390/genes8110291 (PMC5704204; doi:10.3390/genes8110291)
Supplement: Supplementary file 1 [file genes-08-00291-s001.zip › Supplementary Files/Supplementary_File_7.txt]

SeqName	Description	Length	#Hits	e-Value	sim mean	#GO	GO Names list	Enzyme Codes list	InterPro IDs
DN132552_c0_g1_i1	Os06g0493100 [Oryza sativa Japonica Group]	497	16	9.6E-14	64.13%	3	C:membrane; C:integral component of membrane; C:cytoplasmic, membrane-bounded vesicle	-	-
DN131878_c0_g1_i1	hypothetical protein PSTG_19163	1764	1	5.1E-9	62%	-		-	-
DN104982_c0_g1_i1	glutathione S-transferase T3-like [Brachypodium distachyon]	761	6	1.9E-21	57.33%	19	F:zinc ion binding; P:potassium ion transmembrane transport; F:potassium ion transmembrane transporter activity; F:glutathione transferase activity; P:negative regulation of abscisic acid-activated signaling pathway; P:potassium ion transport; F:nucleic acid binding; F:ubiquitin-protein transferase activity; C:nucleus; P:ion transport; F:RNA binding; C:cytoplasm; F:metal ion binding; P:glutathion…	-	-
DN138804_c0_g1_i1	---NA---	440	0	-	-	-		-	-
DN146053_c0_g1_i1	hypothetical protein F775_04912	1590	20	3.1E-81	51.2%	3	C:membrane; C:integral component of membrane; C:cytoplasmic, membrane-bounded vesicle	-	-
DN152439_c0_g1_i1	---NA---	765	0	-	-	-		-	-
DN134916_c0_g1_i1	[Hordeum vulgare vulgare]	442	16	1.3E-13	82.63%	6	P:toxin catabolic process; C:cytoplasm; P:glutathione metabolic process; P:metabolic process; F:glutathione transferase activity; F:transferase activity	-	-
DN151159_c0_g1_i1	proline-rich -like [Oryza sativa Japonica Group]	1235	19	9.2E-36	43.95%	4	C:membrane; C:integral component of membrane; C:cytoplasmic, membrane-bounded vesicle; C:plastid	-	-
DN65388_c0_g1_i3	Os03g0606200 [Oryza sativa Japonica Group]	726	20	5.7E-29	88.2%	6	P:metabolic process; C:mitochondrion; C:membrane; C:integral component of membrane; C:plastid; F:hydrolase activity	-	-
DN65388_c0_g1_i5	Os03g0606200 [Oryza sativa Japonica Group]	645	20	2.5E-37	88.25%	6	P:metabolic process; C:mitochondrion; C:membrane; C:integral component of membrane; C:plastid; F:hydrolase activity	-	-
DN65349_c0_g2_i2	Os03g0336700 [Oryza sativa Japonica Group]	3316	20	0.0E0	68.15%	3	F:nucleotidyltransferase activity; P:metabolic process; C:plastid	-	-
DN65304_c1_g1_i1	UPF0481 At3g47200-like [Brachypodium distachyon]	2166	20	3.9E-162	50.1%	3	C:membrane; C:integral component of membrane; F:ADP binding	-	-
DN65304_c1_g1_i3	UPF0481 At3g47200-like [Brachypodium distachyon]	2089	20	1.7E-162	50.15%	3	C:membrane; C:integral component of membrane; F:ADP binding	-	-
DN65327_c1_g1_i5	ML domain precursor [Zea mays]	668	20	5.9E-43	78.55%	3	C:membrane; C:integral component of membrane; C:cytoplasmic, membrane-bounded vesicle	-	-
DN65389_c0_g2_i3	NAD(P)H-quinone oxidoreductase subunit organellar chromatophore	721	20	7.1E-109	95.5%	9	P:defense response to fungus, incompatible interaction; C:chloroplast; C:mitochondrion; C:membrane; C:chloroplast envelope; P:NADH dehydrogenase complex (plastoquinone) assembly; P:oxidation-reduction process; C:chloroplast thylakoid membrane; F:oxidoreductase activity, acting on NAD(P)H, quinone or similar compound as acceptor	-	-
DN65303_c0_g1_i2	Homeobox-leucine zipper HOX24	1089	20	7.7E-112	74.35%	6	F:DNA binding; C:nucleus; F:transcription factor activity, sequence-specific DNA binding; P:transcription, DNA-templated; P:regulation of transcription, DNA-templated; F:sequence-specific DNA binding	-	-
DN65360_c1_g1_i1	disease resistance RPP13 1	470	3	2.6E-9	86%	1	F:ADP binding	-	-
DN65360_c1_g1_i3	disease resistance RPP13 1	1054	3	3.2E-8	86%	1	F:ADP binding	-	-
DN65305_c0_g1_i2	---NA---	983	0	-	-	-		-	-
DN65354_c2_g2_i1	receptor kinase At3g47110 [Brachypodium distachyon]	1927	20	0.0E0	66.2%	12	F:nucleotide binding; F:ATP binding; C:mitochondrion; C:membrane; C:integral component of membrane; C:cytoplasmic, membrane-bounded vesicle; F:protein kinase activity; P:phosphorylation; F:transferase activity; F:protein serine/threonine kinase activity; P:protein phosphorylation; F:kinase activity	-	-
DN65354_c2_g2_i2	receptor kinase At3g47110 [Brachypodium distachyon]	2172	20	0.0E0	66.4%	11	F:nucleotide binding; F:ATP binding; C:mitochondrion; C:membrane; C:integral component of membrane; F:protein kinase activity; P:phosphorylation; F:transferase activity; F:protein serine/threonine kinase activity; P:protein phosphorylation; F:kinase activity	-	-
DN65354_c2_g2_i3	receptor kinase At3g47110 [Brachypodium distachyon]	2172	20	0.0E0	66.55%	12	F:nucleotide binding; F:ATP binding; C:mitochondrion; C:membrane; C:integral component of membrane; C:cytoplasmic, membrane-bounded vesicle; F:protein kinase activity; P:phosphorylation; F:transferase activity; F:protein serine/threonine kinase activity; P:protein phosphorylation; F:kinase activity	-	-
DN65379_c0_g4_i1	salt stress 3	455	7	1.3E-17	73.71%	2	C:membrane; C:integral component of membrane	-	-
DN65370_c1_g1_i3	Wall-associated receptor kinase 3	1659	20	1.0E-153	62.3%	20	P:peptidyl-tyrosine phosphorylation; F:zinc ion binding; P:DNA integration; P:cell surface receptor signaling pathway; F:protein kinase activity; F:protein serine/threonine kinase activity; P:protein phosphorylation; C:plasma membrane; F:nucleotide binding; F:nucleic acid binding; F:ATP binding; F:protein tyrosine kinase activity; F:metal ion binding; F:calcium ion binding; C:membrane; C:integral…	-	-
DN8331_c0_g1_i1	Calcium-dependent kinase 5	268	4	5.0E-9	69.5%	7	F:ATP binding; F:calcium ion binding; F:protein kinase activity; F:ADP binding; P:phosphorylation; P:protein phosphorylation; F:kinase activity	-	-
DN65524_c0_g2_i1	PREDICTED: uncharacterized protein LOC106865571	1867	4	4.3E-35	50.75%	5	P:metabolic process; F:rRNA N-glycosylase activity; P:defense response; P:negative regulation of translation; F:hydrolase activity	-	-
DN65524_c0_g2_i3	PREDICTED: uncharacterized protein LOC106865571	1922	4	7.0E-26	50.75%	5	P:metabolic process; F:rRNA N-glycosylase activity; P:defense response; P:negative regulation of translation; F:hydrolase activity	-	-
DN65524_c0_g2_i6	PREDICTED: uncharacterized protein LOC106865571	2090	4	3.9E-26	51.25%	5	P:metabolic process; F:rRNA N-glycosylase activity; P:defense response; P:negative regulation of translation; F:hydrolase activity	-	-
DN65524_c0_g2_i10	PREDICTED: uncharacterized protein LOC106865571	2068	4	1.3E-35	51%	5	P:metabolic process; F:rRNA N-glycosylase activity; P:defense response; P:negative regulation of translation; F:hydrolase activity	-	-
DN65524_c0_g2_i11	PREDICTED: uncharacterized protein LOC106865571	2069	4	1.3E-35	51%	5	P:metabolic process; F:rRNA N-glycosylase activity; P:defense response; P:negative regulation of translation; F:hydrolase activity	-	-
DN65588_c0_g1_i2	hypothetical protein F775_04802	2249	20	0.0E0	79.8%	5	C:nucleus; F:transcription factor activity, sequence-specific DNA binding; P:signal transduction; P:regulation of transcription, DNA-templated; F:signal transducer activity	-	-
DN65555_c0_g1_i2	Allene oxide chloroplastic	908	20	0.0E0	83.15%	13	P:indoleacetic acid biosynthetic process; F:oxidoreductase activity, acting on paired donors, with incorporation or reduction of molecular oxygen; F:lyase activity; C:chloroplast envelope; F:monooxygenase activity; P:fatty acid metabolic process; F:heme binding; F:iron ion binding; F:metal ion binding; C:membrane; C:integral component of membrane; P:oxidation-reduction process; P:sterol metabolic…	-	-
DN65557_c0_g2_i5	[Hordeum vulgare vulgare]	1062	20	5.4E-40	90.1%	5	F:heat shock protein binding; C:membrane; C:integral component of membrane; F:unfolded protein binding; C:chloroplast thylakoid membrane	-	-
DN65585_c1_g1_i4	disease resistance RGA2 isoform X1 [Oryza sativa Japonica Group]	2337	20	6.6E-174	74%	8	F:nucleotide binding; F:ATP binding; F:protein kinase activity; F:ADP binding; P:phosphorylation; F:protein serine/threonine kinase activity; P:protein phosphorylation; F:kinase activity	-	-
DN65571_c0_g1_i5	translation factor GUF1 chloroplastic	2231	20	0.0E0	82.05%	9	F:nucleotide binding; F:GTP binding; C:chloroplast; F:translation elongation factor activity; F:GTPase activity; P:metabolic process; P:translational elongation; C:intracellular; P:translation	-	-
DN65547_c0_g1_i1	RING finger 5	2000	20	0.0E0	79.3%	4	F:zinc ion binding; F:metal ion binding; P:metabolic process; F:ligase activity	-	-
DN65536_c0_g1_i7	[Hordeum vulgare vulgare]	1609	20	0.0E0	93.3%	7	F:metal ion binding; P:metabolic process; C:membrane; C:integral component of membrane; P:dephosphorylation; F:acid phosphatase activity; F:hydrolase activity	-	-
DN65581_c0_g6_i2	Glucan endo-1,3-beta-glucosidase 4	875	5	5.0E-10	63.6%	5	P:carbohydrate metabolic process; C:cytoplasm; F:ADP binding; F:hydrolase activity, hydrolyzing O-glycosyl compounds; F:hydrolase activity	-	-
DN64345_c0_g1_i2	---NA---	405	0	-	-	-		-	-
DN64339_c3_g3_i4	---NA---	1224	0	-	-	-		-	-
DN64371_c0_g3_i1	scarecrow 9 [Oryza sativa Japonica Group]	2720	20	0.0E0	81.2%	5	C:nucleus; F:transcription factor activity, sequence-specific DNA binding; P:transcription, DNA-templated; P:regulation of transcription, DNA-templated; F:sequence-specific DNA binding	-	-
DN64312_c0_g2_i3	dnaJ homolog subfamily B member 3-like	1352	20	1.2E-61	88.1%	7	C:nucleus; P:response to heat; C:cytoplasm; C:mitochondrion; P:response to high light intensity; P:response to hydrogen peroxide; P:protein folding	-	-
DN64343_c1_g1_i4	nipped-B isoform X1	4822	20	0.0E0	91%	23	P:embryo development; P:sister chromatid cohesion; F:zinc ion binding; P:reciprocal meiotic recombination; P:regulation of chromosome organization; P:embryo development ending in seed dormancy; P:protein desumoylation; P:embryonic pattern specification; P:primary shoot apical meristem specification; P:mitotic sister chromatid cohesion; P:seed development; F:chromatin binding; P:meiotic DNA double…	-	-
DN64378_c0_g1_i4	Os06g0223700 [Oryza sativa Japonica Group]	1350	20	5.7E-19	86.3%	1	C:mitochondrion	-	-
DN64389_c1_g3_i3	---NA---	1074	0	-	-	-		-	-
DN64397_c0_g2_i1	cytochrome c oxidase copper chaperone 1-like [Glycine max]	641	20	2.0E-38	81.4%	7	P:copper ion transport; C:mitochondrial intermembrane space; F:copper ion binding; C:membrane; C:integral component of membrane; F:copper chaperone activity; C:plastid	-	-
DN64375_c0_g1_i1	Chlorophyll a-b binding chloroplastic	223	20	5.9E-44	96%	18	P:photosynthesis, light harvesting; C:chloroplast envelope; C:photosystem II; C:photosystem I; P:photosynthesis, light harvesting in photosystem I; P:response to light stimulus; C:plastid; C:thylakoid; C:chloroplast thylakoid membrane; C:chloroplast; F:metal ion binding; F:pigment binding; C:membrane; C:integral component of membrane; P:protein-chromophore linkage; P:photosynthesis; F:chlorophyll…	-	-
DN75065_c1_g5_i5	TPA: tify domain CCT motif transcription factor family [Zea mays]	592	12	7.1E-29	67.75%	8	C:nucleus; F:transcription corepressor activity; C:membrane; C:integral component of membrane; P:response to wounding; P:regulation of jasmonic acid mediated signaling pathway; P:regulation of defense response; P:negative regulation of nucleic acid-templated transcription	-	-
DN75092_c0_g3_i1	glucan endo-1,3-beta-glucosidase GVI	1685	4	1.3E-4	89.5%	9	P:carbohydrate metabolic process; P:metabolic process; C:membrane; C:integral component of membrane; F:hydrolase activity, hydrolyzing O-glycosyl compounds; F:polysaccharide binding; F:hydrolase activity; C:anchored component of plasma membrane; F:hydrolase activity, acting on glycosyl bonds	-	-
DN75092_c0_g3_i5	---NA---	534	0	-	-	-		-	-
DN75048_c0_g1_i3	Aldehyde dehydrogenase family 7 member A1	3021	20	0.0E0	96.6%	11	F:aldehyde dehydrogenase (NAD) activity; F:nucleotide binding; P:cellular aldehyde metabolic process; F:oxidoreductase activity; P:metabolic process; P:response to carbohydrate; F:L-aminoadipate-semialdehyde dehydrogenase activity; C:cytosol; P:oxidation-reduction process; F:oxidoreductase activity, acting on the aldehyde or oxo group of donors, NAD or NADP as acceptor; P:response to auxin	-	-
DN75000_c0_g2_i4	brown planthopper-induced resistance 1 [Oryza sativa Japonica Group]	311	20	9.3E-29	78.2%	2	F:catalytic activity; P:metabolic process	-	-
DN75064_c0_g3_i2	[Hordeum vulgare vulgare]	391	20	3.1E-29	75.9%	5	C:chloroplast; C:chloroplast membrane; C:membrane; C:integral component of membrane; C:plastid	-	-
DN75020_c0_g2_i1	---NA---	280	0	-	-	-		-	-
DN75020_c1_g4_i1	---NA---	268	0	-	-	-		-	-
DN75002_c0_g1_i3	testis-expressed sequence 2 -like [Brachypodium distachyon]	1627	20	0.0E0	78.15%	1	C:cytoplasmic, membrane-bounded vesicle	-	-
DN75052_c0_g1_i5	Os06g0224200 [Oryza sativa Japonica Group]	2820	20	0.0E0	83%	7	C:cell; F:protein disulfide oxidoreductase activity; F:electron carrier activity; P:cell redox homeostasis; P:oxidation-reduction process; P:intracellular signal transduction; C:intracellular	-	-
DN75088_c0_g1_i3	probable histidine kinase 3 [Setaria italica]	2133	20	0.0E0	90.05%	40	P:phloem or xylem histogenesis; P:regulation of shoot system development; F:osmosensor activity; F:protein histidine kinase binding; P:cytokinin-activated signaling pathway; P:signal transduction by protein phosphorylation; P:secondary growth; P:hormone-mediated signaling pathway; P:fatty acid beta-oxidation; P:regulation of anthocyanin metabolic process; P:cell death; P:regulation of flower deve…	-	-
DN75068_c0_g1_i1	non-specific phospholipase C4-like	1456	20	0.0E0	85.75%	3	F:hydrolase activity, acting on ester bonds; F:catalytic activity; P:metabolic process	-	-
DN75068_c0_g1_i2	non-specific phospholipase C4-like	2199	20	0.0E0	85.5%	3	F:hydrolase activity, acting on ester bonds; F:catalytic activity; P:metabolic process	-	-
DN75068_c0_g1_i5	non-specific phospholipase C4-like	992	20	8.3E-68	77%	3	F:hydrolase activity, acting on ester bonds; F:catalytic activity; P:metabolic process	-	-
DN75042_c0_g1_i2	synaptotagmin-3-like isoform X2 [Zea mays]	1189	20	0.0E0	92.75%	7	C:mitochondrion; C:membrane; C:integral component of membrane; F:lipid binding; C:endoplasmic reticulum; P:sterol biosynthetic process; P:pentacyclic triterpenoid biosynthetic process	-	-
DN75099_c0_g1_i9	probable magnesium transporter NIPA4 [Setaria italica]	2089	20	0.0E0	92.6%	11	F:nucleotide binding; P:peptidyl-tyrosine phosphorylation; F:ATP binding; F:protein tyrosine kinase activity; P:magnesium ion transport; C:membrane; C:integral component of membrane; F:magnesium ion transmembrane transporter activity; P:magnesium ion transmembrane transport; F:protein kinase activity; P:protein phosphorylation	-	-
DN75078_c0_g11_i4	[Oryza sativa Indica Group]	640	20	1.8E-123	79.95%	2	P:metabolic process; F:carbon-nitrogen ligase activity, with glutamine as amido-N-donor	-	-
DN75040_c1_g2_i7	Nuclease S1	425	20	8.8E-52	87.2%	6	F:hydrolase activity, acting on ester bonds; F:nucleic acid binding; P:nucleic acid phosphodiester bond hydrolysis; P:DNA catabolic process; F:endonuclease activity; C:cytoplasmic, membrane-bounded vesicle	-	-
DN75040_c1_g2_i8	Nuclease S1	788	20	4.6E-81	91.25%	6	F:hydrolase activity, acting on ester bonds; F:nucleic acid binding; P:nucleic acid phosphodiester bond hydrolysis; P:DNA catabolic process; F:endonuclease activity; C:cytoplasmic, membrane-bounded vesicle	-	-
DN75040_c1_g2_i11	Nuclease S1	467	20	1.6E-82	91.25%	6	F:hydrolase activity, acting on ester bonds; F:nucleic acid binding; P:nucleic acid phosphodiester bond hydrolysis; P:DNA catabolic process; F:endonuclease activity; C:cytoplasmic, membrane-bounded vesicle	-	-
DN75040_c1_g6_i1	---NA---	276	0	-	-	-		-	-
DN75076_c1_g5_i2	---NA---	706	0	-	-	-		-	-
DN75076_c1_g5_i5	---NA---	222	0	-	-	-		-	-
DN75076_c1_g5_i14	---NA---	707	0	-	-	-		-	-
DN75076_c1_g5_i15	---NA---	702	0	-	-	-		-	-
DN75069_c1_g3_i5	replication A 70 kDa DNA-binding subunit D isoform X1 [Oryza sativa Japonica Group]	2745	20	0.0E0	62.6%	8	P:DNA repair; F:ATP binding; F:DNA helicase activity; P:DNA duplex unwinding; P:metabolic process; C:mitochondrion; P:telomere maintenance; F:helicase activity	-	-
DN75069_c1_g3_i9	replication A 70 kDa DNA-binding subunit D isoform X1 [Oryza sativa Japonica Group]	3449	20	0.0E0	76%	9	P:DNA repair; F:ATP binding; F:DNA helicase activity; P:DNA duplex unwinding; P:metabolic process; C:mitochondrion; P:telomere maintenance; C:cytoplasmic, membrane-bounded vesicle; F:helicase activity	-	-
DN61686_c0_g1_i2	---NA---	2108	0	-	-	-		-	-
DN61641_c0_g2_i2	Ubiquitin carrier E2 22	974	20	2.3E-162	86%	8	F:nucleotide binding; C:nucleus; F:ATP binding; F:ubiquitin protein ligase activity; F:ubiquitin protein ligase binding; C:cytoplasm; P:protein polyubiquitination; P:ubiquitin-dependent protein catabolic process	-	-
DN61662_c1_g1_i2	pathogenesis-related PR-4-like	634	20	2.7E-81	86.2%	4	F:chitin binding; C:cytoplasmic, membrane-bounded vesicle; P:defense response to fungus; P:defense response to bacterium	-	-
DN61666_c0_g2_i4	Glucan endo-1,3-beta-glucosidase GII	320	20	1.5E-25	86.95%	9	P:carbohydrate metabolic process; P:metabolic process; C:cytoplasmic, membrane-bounded vesicle; F:hydrolase activity, hydrolyzing O-glycosyl compounds; F:glucan endo-1,3-beta-D-glucosidase activity; F:polysaccharide binding; F:hydrolase activity; F:hydrolase activity, acting on glycosyl bonds; C:anchored component of plasma membrane	-	-
DN61666_c0_g4_i1	Glucan endo-1,3-beta-glucosidase GII	246	20	3.1E-18	90.35%	8	P:carbohydrate metabolic process; P:metabolic process; F:hydrolase activity, hydrolyzing O-glycosyl compounds; F:glucan endo-1,3-beta-D-glucosidase activity; F:polysaccharide binding; F:hydrolase activity, acting on glycosyl bonds; F:hydrolase activity; C:anchored component of plasma membrane	-	-
DN61658_c0_g1_i2	E3 ubiquitin- ligase RING1-like isoform X2 [Elaeis guineensis]	1641	20	0.0E0	78.6%	8	F:ubiquitin protein ligase activity; F:zinc ion binding; P:proteasome-mediated ubiquitin-dependent protein catabolic process; F:metal ion binding; P:protein polyubiquitination; P:metabolic process; P:protein ubiquitination involved in ubiquitin-dependent protein catabolic process; F:ligase activity	-	-
DN61646_c0_g4_i1	[Hordeum vulgare vulgare]	410	20	5.6E-48	77.4%	1	P:embryo development	-	-
DN61646_c0_g7_i1	[Hordeum vulgare vulgare]	344	20	2.5E-32	79.45%	1	P:embryo development	-	-
DN61646_c0_g7_i4	[Hordeum vulgare vulgare]	343	20	2.0E-28	71.65%	1	P:embryo development	-	-
DN61622_c0_g1_i2	---NA---	648	0	-	-	-		-	-
DN61619_c0_g1_i2	salt stress 3	548	20	9.9E-65	62.2%	5	P:biological_process; C:membrane; C:integral component of membrane; C:extracellular region; F:molecular_function	-	-
DN61614_c0_g1_i4	Disease resistance RPM1	1370	20	1.7E-130	78.95%	2	C:mitochondrion; F:ADP binding	-	-
DN73323_c0_g1_i12	Acyl- -binding domain-containing 4	1554	20	0.0E0	90.6%	-		-	-
DN73321_c1_g2_i6	Heat shock 70 kDa 4L	1980	20	0.0E0	84.7%	2	F:nucleotide binding; F:ATP binding	-	-
DN73372_c1_g5_i2	LRR receptor-like serine threonine- kinase	3266	20	0.0E0	74.7%	11	F:nucleotide binding; F:ATP binding; C:membrane; C:integral component of membrane; C:cytoplasmic, membrane-bounded vesicle; F:protein kinase activity; P:phosphorylation; F:transferase activity; F:protein serine/threonine kinase activity; P:protein phosphorylation; F:kinase activity	-	-
DN73372_c1_g5_i9	reverse transcriptase [Oryza sativa Japonica Group]	807	20	1.4E-8	68.55%	6	F:nucleic acid binding; F:RNA-directed DNA polymerase activity; F:zinc ion binding; P:RNA-dependent DNA biosynthetic process; F:ADP binding; P:defense response	-	-
DN73339_c1_g2_i4	Os02g0567100 [Oryza sativa Japonica Group]	601	20	5.9E-86	88.85%	12	C:cell; C:chloroplast; F:protein disulfide oxidoreductase activity; C:cytoplasm; P:glycerol ether metabolic process; F:oxidoreductase activity, acting on a sulfur group of donors, disulfide as acceptor; P:cellular response to oxidative stress; P:cell redox homeostasis; P:oxidation-reduction process; P:protein folding; P:sulfate assimilation; C:plastid	-	-
DN73361_c0_g1_i2	---NA---	1282	0	-	-	-		-	-
DN73336_c0_g1_i2	---NA---	680	0	-	-	-		-	-
DN73355_c0_g1_i7	dual-specific kinase DSK1 [Oryza sativa Japonica Group]	2056	20	0.0E0	87.6%	8	F:nucleotide binding; P:peptidyl-tyrosine phosphorylation; F:ATP binding; F:protein tyrosine kinase activity; F:protein kinase activity; P:phosphorylation; P:protein phosphorylation; F:kinase activity	-	-
DN73306_c0_g6_i1	Thiol protease aleurain	383	20	9.8E-79	94.85%	11	C:extracellular space; P:immune response; P:proteolysis; F:cysteine-type endopeptidase activity; C:cytoplasmic, membrane-bounded vesicle; F:cysteine-type peptidase activity; F:peptidase activity; C:vacuole; P:proteolysis involved in cellular protein catabolic process; C:lysosome; F:hydrolase activity	-	-
DN73390_c1_g1_i2	[Hordeum vulgare vulgare]	705	20	8.0E-86	88.25%	13	P:cellular water homeostasis; F:glycerol channel activity; P:glycerol transport; P:ion transmembrane transport; F:water channel activity; C:vacuole; P:transport; F:transporter activity; C:integral component of plasma membrane; P:water transport; C:plasmodesma; C:membrane; C:integral component of membrane	-	-
DN73390_c1_g1_i3	[Hordeum vulgare vulgare]	734	20	2.7E-128	85.6%	13	P:cellular water homeostasis; F:glycerol channel activity; P:glycerol transport; P:ion transmembrane transport; F:water channel activity; C:vacuole; P:transport; F:transporter activity; C:integral component of plasma membrane; P:water transport; C:plasmodesma; C:membrane; C:integral component of membrane	-	-
DN73395_c0_g3_i2	copper transporter [Triticum aestivum]	1745	20	0.0E0	88.25%	7	F:substrate-specific transmembrane transporter activity; P:transmembrane transport; F:transmembrane transporter activity; C:membrane; C:integral component of membrane; P:carbohydrate transport; F:transporter activity	-	-
DN73357_c2_g15_i6	predicted protein	471	1	2.6E-4	70%	-		-	-
DN73357_c2_g18_i1	---NA---	872	0	-	-	-		-	-
DN73357_c2_g18_i2	---NA---	1617	0	-	-	-		-	-
DN73367_c0_g1_i6	hypothetical protein BRADI_2g62890	3490	1	9.1E-8	57%	-		-	-
DN73367_c0_g1_i8	hypothetical protein BRADI_2g62890	3521	1	9.2E-8	57%	-		-	-
DN73346_c1_g1_i2	topless-related 1 isoform X1 [Oryza sativa Japonica Group]	2370	20	0.0E0	95.4%	1	P:regulation of transcription, DNA-templated	-	-
DN73363_c0_g2_i9	Os01g0818000 [Oryza sativa Japonica Group]	1656	20	0.0E0	96.6%	3	P:transmembrane transport; C:membrane; C:integral component of membrane	-	-
DN73376_c0_g1_i2	hypothetical protein TRIUR3_03960	1272	11	1.1E-20	51.82%	2	C:membrane; C:integral component of membrane	-	-
DN77345_c1_g4_i1	Transcriptional corepressor LEUNIG	330	20	1.5E-66	89.85%	3	C:membrane; C:integral component of membrane; C:cytoplasmic, membrane-bounded vesicle	-	-
DN77386_c1_g2_i6	RING finger and CHY zinc finger domain-containing 1 isoform X1 [Zea mays]	2718	20	8.3E-120	84.95%	2	F:zinc ion binding; F:metal ion binding	-	-
DN77311_c0_g1_i1	Methionine S-methyltransferase	422	20	6.9E-86	91.75%	15	P:RNA phosphodiester bond hydrolysis, endonucleolytic; F:pyridoxal phosphate binding; F:methyltransferase activity; P:biosynthetic process; P:S-adenosylmethionine metabolic process; F:S-adenosylmethionine-dependent methyltransferase activity; F:nucleic acid binding; F:RNA-DNA hybrid ribonuclease activity; P:selenium compound metabolic process; C:cytoplasm; F:catalytic activity; C:cytosol; F:trans…	-	-
DN77311_c0_g5_i3	Methionine S-methyltransferase	503	20	5.3E-103	88.05%	15	P:RNA phosphodiester bond hydrolysis, endonucleolytic; F:pyridoxal phosphate binding; F:methyltransferase activity; P:biosynthetic process; P:S-adenosylmethionine metabolic process; F:S-adenosylmethionine-dependent methyltransferase activity; F:nucleic acid binding; F:RNA-DNA hybrid ribonuclease activity; P:selenium compound metabolic process; C:cytoplasm; F:catalytic activity; C:cytosol; F:trans…	-	-
DN77349_c1_g3_i18	Disease resistance RGA2	876	20	1.2E-168	76.15%	1	F:ADP binding	-	-
DN77390_c1_g1_i4	transporter arsB isoform X2 [Oryza sativa Japonica Group]	856	20	1.6E-91	97%	6	P:transmembrane transport; P:anion transmembrane transport; C:membrane; C:integral component of membrane; C:cytoplasmic, membrane-bounded vesicle; F:transporter activity	-	-
DN77305_c1_g6_i1	TRANSPARENT TESTA 12	963	20	1.5E-100	89.6%	6	P:drug transmembrane transport; P:transmembrane transport; F:antiporter activity; C:membrane; C:integral component of membrane; F:drug transmembrane transporter activity	-	-
DN77332_c3_g14_i3	phosphoglycerate mutase 1	405	20	2.5E-85	86.35%	3	F:sedoheptulose-bisphosphatase activity; C:cytosol; P:dephosphorylation	-	-
DN77332_c3_g16_i4	hypothetical protein BRADI_2g35214	892	7	1.8E-6	62.43%	-		-	-
DN77341_c3_g7_i1	Ureide permease expressed [Oryza sativa Japonica Group]	1004	20	4.7E-128	81.25%	4	P:nitrogen compound transport; C:membrane; C:integral component of membrane; C:cytoplasmic, membrane-bounded vesicle	-	-
DN77378_c5_g3_i2	Cysteine-rich receptor kinase 41	720	20	6.2E-155	77.85%	11	F:nucleotide binding; F:ATP binding; C:plasmodesma; F:protein kinase activity; F:ADP binding; P:phosphorylation; F:protein serine/threonine kinase activity; P:protein phosphorylation; P:defense response; F:kinase activity; C:plasma membrane	-	-
DN77378_c5_g3_i13	cysteine-rich receptor kinase 23	692	20	3.5E-64	84.45%	13	F:protein kinase activity; F:ADP binding; F:protein serine/threonine kinase activity; P:protein phosphorylation; P:defense response; C:plasma membrane; F:nucleotide binding; F:ATP binding; C:plasmodesma; C:membrane; C:integral component of membrane; P:phosphorylation; F:kinase activity	-	-
DN77378_c5_g11_i1	Cysteine-rich receptor kinase 41	241	20	4.8E-38	78.1%	11	F:nucleotide binding; F:ATP binding; C:plasmodesma; F:protein kinase activity; F:ADP binding; P:phosphorylation; F:protein serine/threonine kinase activity; P:protein phosphorylation; P:defense response; F:kinase activity; C:plasma membrane	-	-
DN77378_c5_g16_i1	cysteine-rich receptor kinase 23	253	20	1.3E-40	77.1%	11	F:nucleotide binding; F:ATP binding; C:plasmodesma; F:protein kinase activity; F:ADP binding; P:phosphorylation; F:protein serine/threonine kinase activity; P:protein phosphorylation; P:defense response; F:kinase activity; C:plasma membrane	-	-
DN77316_c0_g1_i2	formin 20 [Oryza brachyantha]	1611	18	6.4E-26	79.56%	1	C:mitochondrion	-	-
DN77307_c3_g3_i1	Autophagy-related 2	2305	20	1.7E-171	89.65%	6	P:autophagosome assembly; P:nucleophagy; P:autophagy; C:pre-autophagosomal structure; C:extrinsic component of membrane; P:mitophagy	-	-
DN77371_c2_g2_i2	Ubiquitin carboxyl-terminal hydrolase isozyme L3	1175	20	2.5E-160	91.05%	10	F:thiol-dependent ubiquitin-specific protease activity; P:protein deubiquitination; C:cytoplasm; P:proteolysis; F:cysteine-type peptidase activity; F:peptidase activity; C:intracellular; P:ubiquitin-dependent protein catabolic process; F:thiol-dependent ubiquitinyl hydrolase activity; F:hydrolase activity	-	-
DN77334_c0_g1_i7	Glutamate decarboxylase	423	20	4.7E-51	89.55%	8	F:pyridoxal phosphate binding; P:glutamate metabolic process; F:catalytic activity; F:lyase activity; F:glutamate decarboxylase activity; P:cellular amino acid metabolic process; P:carboxylic acid metabolic process; F:carboxy-lyase activity	-	-
DN77334_c0_g11_i1	glutamate decarboxylase	224	20	9.5E-47	97.9%	8	F:pyridoxal phosphate binding; P:glutamate metabolic process; F:catalytic activity; F:lyase activity; F:glutamate decarboxylase activity; P:cellular amino acid metabolic process; P:carboxylic acid metabolic process; F:carboxy-lyase activity	-	-
DN77334_c0_g12_i1	Glutamate decarboxylase	481	20	3.3E-108	96.9%	8	F:pyridoxal phosphate binding; P:glutamate metabolic process; F:catalytic activity; F:lyase activity; F:glutamate decarboxylase activity; P:cellular amino acid metabolic process; P:carboxylic acid metabolic process; F:carboxy-lyase activity	-	-
DN77334_c0_g16_i2	Glutamate decarboxylase	640	20	2.3E-51	95.75%	8	F:pyridoxal phosphate binding; P:glutamate metabolic process; F:catalytic activity; F:lyase activity; F:glutamate decarboxylase activity; P:cellular amino acid metabolic process; P:carboxylic acid metabolic process; F:carboxy-lyase activity	-	-
DN77383_c0_g6_i2	endoplasmin precursor [Zea mays]	551	20	8.5E-104	98.2%	22	P:regulation of meristem growth; P:response to salt stress; C:endoplasmic reticulum; F:unfolded protein binding; P:regulation of meristem structural organization; C:vacuolar membrane; P:protein folding; C:vacuole; P:protein secretion; P:response to stress; C:plasma membrane; P:response to water deprivation; F:nucleotide binding; F:ATP binding; C:nucleus; C:endoplasmic reticulum lumen; C:chloropla…	-	-
DN77306_c0_g1_i10	Xanthine dehydrogenase	3732	20	0.0E0	87.8%	15	F:oxidoreductase activity, acting on CH-OH group of donors; F:oxidoreductase activity, acting on the aldehyde or oxo group of donors; F:electron carrier activity; P:xanthine catabolic process; F:xanthine dehydrogenase activity; F:xanthine oxidase activity; F:iron ion binding; F:catalytic activity; F:oxidoreductase activity; F:metal ion binding; F:flavin adenine dinucleotide binding; C:cytosol; P:…	-	-
DN77303_c2_g10_i4	GDSL esterase lipase At5g45910-like [Setaria italica]	328	20	6.6E-70	95.8%	3	F:hydrolase activity, acting on ester bonds; P:metabolic process; C:cytoplasmic, membrane-bounded vesicle	-	-
DN77303_c2_g12_i1	GDSL esterase lipase At5g45910-like [Setaria italica]	357	20	4.2E-77	95%	3	F:hydrolase activity, acting on ester bonds; P:metabolic process; C:cytoplasmic, membrane-bounded vesicle	-	-
DN77369_c0_g2_i3	TRANSPARENT TESTA 12	459	20	1.6E-92	88.45%	6	P:drug transmembrane transport; P:transmembrane transport; F:antiporter activity; C:membrane; C:integral component of membrane; F:drug transmembrane transporter activity	-	-
DN77369_c1_g10_i12	TRANSPARENT TESTA 12	997	20	1.6E-77	88.95%	8	P:drug transmembrane transport; P:transmembrane transport; F:antiporter activity; C:mitochondrion; C:membrane; C:integral component of membrane; C:cytoplasmic, membrane-bounded vesicle; F:drug transmembrane transporter activity	-	-
DN77363_c0_g1_i1	histone acetyltransferase HAC 1	2301	20	0.0E0	63.9%	12	P:chromatin modification; C:nucleus; F:histone acetyltransferase activity; F:transferase activity, transferring acyl groups; F:zinc ion binding; F:transcription cofactor activity; F:metal ion binding; P:transcription, DNA-templated; C:mitochondrion; P:regulation of transcription, DNA-templated; P:histone acetylation; F:transferase activity	-	-
DN77367_c1_g5_i1	---NA---	327	0	-	-	-		-	-
DN77367_c1_g7_i1	---NA---	217	0	-	-	-		-	-
DN48673_c0_g1_i1	LRR receptor-like serine threonine- kinase	870	20	9.6E-136	74.75%	18	F:oxidoreductase activity, acting on paired donors, with incorporation or reduction of molecular oxygen; F:protein kinase activity; F:protein serine/threonine kinase activity; P:protein phosphorylation; F:monooxygenase activity; F:heme binding; F:nucleotide binding; F:ATP binding; F:iron ion binding; F:oxidoreductase activity; F:metal ion binding; C:membrane; C:integral component of membrane; P:o…	-	-
DN77125_c0_g3_i3	PHD finger rhinoceros	5289	20	0.0E0	78.9%	2	F:zinc ion binding; F:metal ion binding	-	-
DN77166_c1_g1_i1	1-deoxy-D-xylulose 5-phosphate reductoisomerase	319	20	2.2E-14	90.9%	10	F:1-deoxy-D-xylulose-5-phosphate reductoisomerase activity; P:isopentenyl diphosphate biosynthetic process, methylerythritol 4-phosphate pathway involved in terpenoid biosynthetic process; F:metal ion binding; F:oxidoreductase activity; F:NADPH binding; P:oxidation-reduction process; F:manganese ion binding; P:isoprenoid biosynthetic process; C:plastid; F:isomerase activity	-	-
DN77166_c1_g2_i1	1-deoxy-D-xylulose 5-phosphate reductoisomerase	319	20	2.2E-14	90.9%	10	F:1-deoxy-D-xylulose-5-phosphate reductoisomerase activity; P:isopentenyl diphosphate biosynthetic process, methylerythritol 4-phosphate pathway involved in terpenoid biosynthetic process; F:metal ion binding; F:oxidoreductase activity; F:NADPH binding; P:oxidation-reduction process; F:manganese ion binding; P:isoprenoid biosynthetic process; C:plastid; F:isomerase activity	-	-
DN77166_c1_g2_i3	1-deoxy-D-xylulose 5-phosphate reductoisomerase	669	20	6.8E-98	92%	10	F:1-deoxy-D-xylulose-5-phosphate reductoisomerase activity; P:isopentenyl diphosphate biosynthetic process, methylerythritol 4-phosphate pathway involved in terpenoid biosynthetic process; F:metal ion binding; F:oxidoreductase activity; F:NADPH binding; P:oxidation-reduction process; F:manganese ion binding; P:isoprenoid biosynthetic process; C:plastid; F:isomerase activity	-	-
DN77166_c1_g2_i5	1-deoxy-D-xylulose 5-phosphate chloroplastic	785	20	6.1E-171	96.65%	14	C:chloroplast stroma; P:isoprenoid biosynthetic process; C:plastid; C:chloroplast; F:1-deoxy-D-xylulose-5-phosphate reductoisomerase activity; P:isopentenyl diphosphate biosynthetic process, methylerythritol 4-phosphate pathway involved in terpenoid biosynthetic process; F:metal ion binding; F:oxidoreductase activity; P:isopentenyl diphosphate biosynthetic process, methylerythritol 4-phosphate pa…	-	-
DN77166_c1_g4_i1	1-deoxy-D-xylulose 5-phosphate chloroplastic	374	20	2.0E-67	97.2%	10	F:1-deoxy-D-xylulose-5-phosphate reductoisomerase activity; P:isopentenyl diphosphate biosynthetic process, methylerythritol 4-phosphate pathway involved in terpenoid biosynthetic process; F:metal ion binding; F:oxidoreductase activity; F:NADPH binding; P:oxidation-reduction process; F:manganese ion binding; P:isoprenoid biosynthetic process; C:plastid; F:isomerase activity	-	-
DN77115_c0_g2_i4	F-box At1g78280	986	20	5.0E-157	64.15%	1	C:cytosol	-	-
DN77190_c3_g8_i2	hypothetical protein TRIUR3_01699	595	4	3.7E-11	59.25%	-		-	-
DN77136_c0_g1_i2	Os04g0511600 [Oryza sativa Japonica Group]	2611	20	0.0E0	69.85%	15	P:protein import into peroxisome matrix; F:ubiquitin protein ligase activity; F:zinc ion binding; P:protein polyubiquitination; P:metabolic process; P:protein ubiquitination involved in ubiquitin-dependent protein catabolic process; C:plasma membrane; C:intracellular; P:root development; P:cell division; P:proteasome-mediated ubiquitin-dependent protein catabolic process; P:fatty acid beta-oxidat…	-	-
DN77106_c1_g3_i3	ferritin 1A [Triticum aestivum]	459	20	4.3E-61	92.15%	8	P:cellular iron ion homeostasis; C:cell; F:ferric iron binding; F:metal ion binding; F:oxidoreductase activity; P:iron ion transport; P:oxidation-reduction process; F:ferroxidase activity	-	-
DN77106_c1_g3_i5	ferritin 1A [Triticum aestivum]	571	20	3.7E-98	95.3%	10	P:cellular iron ion homeostasis; C:cell; C:chloroplast; F:ferric iron binding; F:oxidoreductase activity; F:metal ion binding; P:iron ion transport; P:oxidation-reduction process; F:ferroxidase activity; C:plastid	-	-
DN77167_c0_g6_i1	unknown	512	1	6.5E-12	73%	-		-	-
DN77198_c1_g5_i1	---NA---	273	0	-	-	-		-	-
DN77198_c1_g6_i2	clathrin assembly	600	1	7.4E-6	100%	5	P:clathrin coat assembly; F:clathrin binding; C:clathrin-coated vesicle; F:phospholipid binding; F:1-phosphatidylinositol binding	-	-
DN77192_c0_g4_i1	ribosomal L32 (chloroplast) [Aegilops geniculata]	1291	20	2.1E-21	95.25%	7	C:chloroplast; F:structural constituent of ribosome; C:intracellular ribonucleoprotein complex; C:large ribosomal subunit; C:ribosome; C:plastid; P:translation	-	-
DN77129_c0_g4_i2	sulfhydryl oxidase 1-like isoform X1 [Brachypodium distachyon]	2409	20	1.5E-179	88.2%	14	C:integral component of Golgi membrane; P:cell redox homeostasis; C:extracellular region; P:protein folding; C:cell; C:extracellular space; F:protein disulfide isomerase activity; F:oxidoreductase activity; C:membrane; C:integral component of membrane; P:oxidation-reduction process; C:cytoplasmic, membrane-bounded vesicle; F:flavin-linked sulfhydryl oxidase activity; F:thiol oxidase activity	-	-
DN77104_c0_g6_i3	probable receptor kinase At2g42960	2074	20	0.0E0	93%	9	F:nucleotide binding; F:ATP binding; C:membrane; C:integral component of membrane; F:protein kinase activity; P:phosphorylation; F:protein serine/threonine kinase activity; P:protein phosphorylation; F:kinase activity	-	-
DN77156_c2_g2_i3	NAC domain transcription factor superfamily [Zea mays]	1719	20	0.0E0	86%	2	C:membrane; C:integral component of membrane	-	-
DN77176_c1_g1_i3	WD repeat-containing YMR102C-like [Musa acuminata malaccensis]	3376	20	0.0E0	78.05%	-		-	-
DN77181_c1_g2_i1	LRR receptor-like serine threonine- kinase	536	20	1.4E-53	80.2%	11	F:nucleotide binding; F:ATP binding; C:membrane; C:integral component of membrane; C:cytoplasmic, membrane-bounded vesicle; F:protein kinase activity; P:phosphorylation; F:transferase activity; F:protein serine/threonine kinase activity; P:protein phosphorylation; F:kinase activity	-	-
DN77181_c2_g1_i1	probable LRR receptor-like serine threonine- kinase At3g47570	3676	20	0.0E0	62.6%	11	F:nucleotide binding; F:ATP binding; C:membrane; C:integral component of membrane; C:cytoplasmic, membrane-bounded vesicle; F:protein kinase activity; P:phosphorylation; F:transferase activity; F:protein serine/threonine kinase activity; P:protein phosphorylation; F:kinase activity	-	-
DN77181_c2_g2_i3	probable beta-1,3-galactosyltransferase 19 [Brachypodium distachyon]	2296	15	4.8E-7	50.53%	9	F:transferase activity, transferring glycosyl groups; C:mitochondrion; C:membrane; C:integral component of membrane; P:protein glycosylation; F:galactosyltransferase activity; C:Golgi apparatus; F:transferase activity; F:carbohydrate binding	-	-
DN77181_c2_g1_i2	probable LRR receptor-like serine threonine- kinase At3g47570	3615	20	0.0E0	62.8%	11	F:nucleotide binding; F:ATP binding; C:membrane; C:integral component of membrane; C:cytoplasmic, membrane-bounded vesicle; F:protein kinase activity; P:phosphorylation; F:transferase activity; F:protein serine/threonine kinase activity; P:protein phosphorylation; F:kinase activity	-	-
DN77177_c2_g5_i2	---NA---	976	0	-	-	-		-	-
DN77195_c1_g3_i4	REDUCED WALL ACETYLATION 3 [Oryza sativa Japonica Group]	945	20	2.3E-57	86.85%	5	P:metabolic process; C:membrane; C:integral component of membrane; C:cytoplasmic, membrane-bounded vesicle; F:transferase activity	-	-
DN77110_c0_g1_i4	Os06g0580100 [Oryza sativa Japonica Group]	2646	20	4.7E-81	81.6%	2	C:membrane; C:integral component of membrane	-	-
DN77110_c0_g1_i9	Os06g0580100 [Oryza sativa Japonica Group]	2840	20	1.0E-80	81.85%	2	C:membrane; C:integral component of membrane	-	-
DN77110_c0_g1_i10	Os06g0580100 [Oryza sativa Japonica Group]	2808	20	9.0E-81	78.5%	2	C:membrane; C:integral component of membrane	-	-
DN77110_c0_g3_i1	Os02g0216300 [Oryza sativa Japonica Group]	1262	20	1.6E-61	80.3%	2	C:membrane; C:integral component of membrane	-	-
DN77188_c0_g8_i1	sulfoquinovosyl transferase SQD2-like [Setaria italica]	392	20	6.5E-86	94.35%	2	P:metabolic process; F:transferase activity	-	-
DN77188_c0_g8_i3	sulfoquinovosyl transferase SQD2-like [Setaria italica]	1181	20	0.0E0	94.4%	-		-	-
DN77188_c0_g8_i5	sulfoquinovosyl transferase SQD2-like	482	20	3.1E-108	94.55%	3	F:transferase activity, transferring glycosyl groups; P:metabolic process; F:transferase activity	-	-
DN77188_c0_g9_i3	Os01g0142300 [Oryza sativa Japonica Group]	481	20	2.1E-108	96.15%	6	F:UDP-glycosyltransferase activity; C:chloroplast; C:chloroplast envelope; P:glycolipid biosynthetic process; P:sulfolipid biosynthetic process; C:plastid	-	-
DN77188_c0_g10_i5	Os01g0142300 [Oryza sativa Japonica Group]	968	20	4.1E-111	90.85%	6	C:nucleus; F:transferase activity, transferring glycosyl groups; P:metabolic process; C:membrane; C:integral component of membrane; F:transferase activity	-	-
DN67871_c0_g1_i3	cold-responsive WCOR15-2A [Triticum aestivum]	740	20	1.8E-55	74.15%	-		-	-
DN67871_c0_g1_i4	cold-responsive WCOR15-2A [Triticum aestivum]	765	19	3.9E-42	85.58%	-		-	-
DN67871_c0_g1_i6	cold-responsive WCOR15-2A [Triticum aestivum]	847	18	4.1E-34	86.56%	-		-	-
DN67821_c0_g3_i2	MADS box interactor-like [Oryza sativa Japonica Group]	938	20	1.0E-118	94.8%	3	F:hydrolase activity, acting on ester bonds; P:metabolic process; C:plastid	-	-
DN67888_c1_g1_i3	phosphatase 2C 70	395	1	3.5E-6	93%	7	F:protein serine/threonine phosphatase activity; F:phosphoprotein phosphatase activity; F:catalytic activity; F:metal ion binding; P:protein dephosphorylation; F:cation binding; F:hydrolase activity	-	-
DN67870_c0_g2_i3	Primosome single-strand DNA- [Theobroma cacao]	1366	20	6.6E-170	73.55%	10	F:DNA binding; P:positive regulation of transcription, DNA-templated; P:DNA replication; C:apoplast; C:mitochondrion; P:regulation of transcription, DNA-templated; P:post-translational protein modification; P:mitochondrial genome maintenance; F:single-stranded DNA binding; P:negative regulation of DNA recombination	-	-
DN67810_c0_g1_i2	sucrose:fructan 6-fructosyltransferase	624	20	3.4E-6	95.6%	10	P:carbohydrate metabolic process; F:transferase activity, transferring glycosyl groups; P:metabolic process; C:membrane; C:integral component of membrane; F:sucrose 1F-fructosyltransferase activity; F:transferase activity; F:hydrolase activity, hydrolyzing O-glycosyl compounds; F:hydrolase activity; F:hydrolase activity, acting on glycosyl bonds	-	-
DN67828_c1_g1_i4	photosystem II 47 kDa (chloroplast) [Aegilops tauschii]	2593	20	0.0E0	99.9%	16	P:photosynthetic electron transport in photosystem II; C:photosystem II; C:thylakoid membrane; C:photosystem; P:photosynthetic electron transport chain; C:plastid; C:chloroplast thylakoid membrane; C:thylakoid; C:chloroplast; F:electron transporter, transferring electrons within the cyclic electron transport pathway of photosynthesis activity; C:membrane; C:integral component of membrane; P:prote…	-	-
DN67887_c0_g3_i8	Os03g0187400 [Oryza sativa Japonica Group]	1737	16	7.3E-35	71.75%	-		-	-
DN67844_c2_g10_i1	disease resistance RGA4	1794	20	0.0E0	61.15%	4	F:DNA binding; C:membrane; C:integral component of membrane; F:ADP binding	-	-
DN67803_c0_g1_i2	Os05g0435300 [Oryza sativa Japonica Group]	771	20	2.9E-57	66.5%	3	C:membrane; C:integral component of membrane; C:cytoplasmic, membrane-bounded vesicle	-	-
DN67896_c2_g9_i1	[Hordeum vulgare vulgare]	229	5	2.8E-8	90.4%	-		-	-
DN67882_c0_g1_i6	Transcription factor bHLH13	2662	20	0.0E0	84.45%	6	F:DNA binding; C:nucleus; F:transcription factor activity, sequence-specific DNA binding; P:response to abscisic acid; P:regulation of transcription, DNA-templated; F:protein dimerization activity	-	-
DN67899_c2_g1_i3	Disease resistance RPM1	476	2	1.2E-15	78%	1	F:ADP binding	-	-
DN67854_c1_g3_i1	Cysteine-rich receptor kinase 41	352	20	9.1E-71	75.65%	15	F:protein kinase activity; F:ADP binding; F:protein serine/threonine kinase activity; P:protein phosphorylation; P:defense response; C:plasma membrane; F:nucleotide binding; C:endoplasmic reticulum membrane; F:ATP binding; C:plasmodesma; C:mitochondrion; C:membrane; C:integral component of membrane; P:phosphorylation; F:kinase activity	-	-
DN67854_c1_g4_i2	Cysteine-rich receptor kinase 41	809	20	3.8E-55	73.2%	15	F:protein kinase activity; F:ADP binding; F:protein serine/threonine kinase activity; P:protein phosphorylation; P:defense response; C:plasma membrane; F:nucleotide binding; C:endoplasmic reticulum membrane; F:ATP binding; C:plasmodesma; C:mitochondrion; C:membrane; C:integral component of membrane; P:phosphorylation; F:kinase activity	-	-
DN67854_c1_g6_i4	Cysteine-rich receptor kinase 41	621	20	1.4E-87	73.2%	15	F:protein kinase activity; F:ADP binding; F:protein serine/threonine kinase activity; P:protein phosphorylation; P:defense response; C:plasma membrane; F:nucleotide binding; C:endoplasmic reticulum membrane; F:ATP binding; C:plasmodesma; C:mitochondrion; C:membrane; C:integral component of membrane; P:phosphorylation; F:kinase activity	-	-
DN67854_c1_g6_i6	Cysteine-rich receptor kinase 41	821	20	1.2E-103	68.85%	15	F:protein kinase activity; F:ADP binding; F:protein serine/threonine kinase activity; P:protein phosphorylation; P:defense response; C:plasma membrane; F:nucleotide binding; C:endoplasmic reticulum membrane; F:ATP binding; C:plasmodesma; C:mitochondrion; C:membrane; C:integral component of membrane; P:phosphorylation; F:kinase activity	-	-
DN67854_c1_g6_i7	Cysteine-rich receptor kinase 41	504	20	2.6E-88	73.2%	15	F:protein kinase activity; F:ADP binding; F:protein serine/threonine kinase activity; P:protein phosphorylation; P:defense response; C:plasma membrane; F:nucleotide binding; C:endoplasmic reticulum membrane; F:ATP binding; C:plasmodesma; C:mitochondrion; C:membrane; C:integral component of membrane; P:phosphorylation; F:kinase activity	-	-
DN67854_c1_g6_i9	Cysteine-rich receptor kinase 41	368	20	3.2E-71	74.25%	15	F:protein kinase activity; F:ADP binding; F:protein serine/threonine kinase activity; P:protein phosphorylation; P:defense response; C:plasma membrane; F:nucleotide binding; C:endoplasmic reticulum membrane; F:ATP binding; C:plasmodesma; C:mitochondrion; C:membrane; C:integral component of membrane; P:phosphorylation; F:kinase activity	-	-
DN67854_c1_g6_i11	Cysteine-rich receptor kinase 41	640	20	2.1E-69	73.75%	15	F:protein kinase activity; F:ADP binding; F:protein serine/threonine kinase activity; P:protein phosphorylation; P:defense response; C:plasma membrane; F:nucleotide binding; C:endoplasmic reticulum membrane; F:ATP binding; C:plasmodesma; C:mitochondrion; C:membrane; C:integral component of membrane; P:phosphorylation; F:kinase activity	-	-
DN67819_c0_g1_i2	thaumatin partial [Zea mays parviglumis]	755	20	2.0E-86	83.1%	5	P:response to biotic stimulus; P:killing of cells of other organism; C:cytoplasmic, membrane-bounded vesicle; P:defense response to fungus; P:defense response	-	-
DN76884_c0_g1_i2	SHOOT GRAVITROPISM 6	4498	20	0.0E0	90.25%	1	C:plastid	-	-
DN76808_c0_g5_i3	palmitoyl-acyl carrier chloroplastic-like	1564	20	0.0E0	89.55%	3	F:thiolester hydrolase activity; P:fatty acid biosynthetic process; C:plastid	-	-
DN76808_c0_g5_i5	palmitoyl-acyl carrier chloroplastic-like	1990	20	0.0E0	89.55%	3	F:thiolester hydrolase activity; P:fatty acid biosynthetic process; C:plastid	-	-
DN76806_c1_g6_i3	7-dehydrocholesterol reductase	1936	20	0.0E0	93.5%	11	F:oxidoreductase activity, acting on the CH-CH group of donors, NAD or NADP as acceptor; P:acetyl-CoA metabolic process; F:sterol delta7 reductase activity; C:membrane; C:integral component of membrane; C:integral component of endoplasmic reticulum membrane; P:brassinosteroid biosynthetic process; P:oxidation-reduction process; C:Golgi apparatus; P:sterol biosynthetic process; C:plasma membrane	-	-
DN76806_c1_g6_i4	7-dehydrocholesterol reductase	1951	20	0.0E0	93.45%	11	F:oxidoreductase activity, acting on the CH-CH group of donors, NAD or NADP as acceptor; P:acetyl-CoA metabolic process; F:sterol delta7 reductase activity; C:membrane; C:integral component of membrane; C:integral component of endoplasmic reticulum membrane; P:brassinosteroid biosynthetic process; P:oxidation-reduction process; C:Golgi apparatus; P:sterol biosynthetic process; C:plasma membrane	-	-
DN76830_c0_g6_i4	Splicing factor 3B subunit 2	1287	20	2.1E-172	94.95%	8	C:U12-type spliceosomal complex; C:nucleus; C:catalytic step 2 spliceosome; C:precatalytic spliceosome; C:U2-type spliceosomal complex; C:U2 snRNP; C:plastid; P:mRNA splicing, via spliceosome	-	-
DN76823_c1_g1_i2	---NA---	449	0	-	-	-		-	-
DN76868_c0_g10_i3	6-phosphogluconate decarboxylating	356	20	2.5E-73	96.15%	12	P:response to cold; P:response to abscisic acid; F:phosphogluconate dehydrogenase (decarboxylating) activity; P:response to salt stress; C:cytoplasm; F:oxidoreductase activity; P:pentose-phosphate shunt; C:membrane; C:integral component of membrane; P:oxidation-reduction process; P:D-gluconate metabolic process; P:response to water deprivation	-	-
DN76820_c0_g1_i3	transformation transcription domain-associated -like	9523	20	0.0E0	91.7%	6	P:DNA repair; C:nucleus; P:metabolic process; P:phosphorylation; F:phosphotransferase activity, alcohol group as acceptor; F:kinase activity	-	-
DN76853_c0_g4_i1	aspartic ase oryzasin-1 precursor [Zea mays]	391	20	3.4E-65	90.85%	9	F:aspartic-type endopeptidase activity; P:protein catabolic process; P:lipid metabolic process; P:proteolysis; F:peptidase activity; C:vacuole; C:lysosome; F:hydrolase activity; P:sphingolipid metabolic process	-	-
DN76853_c0_g6_i1	aspartic ase oryzasin-1-like	242	20	1.8E-43	97.3%	10	F:aspartic-type endopeptidase activity; F:selenium binding; P:protein catabolic process; P:lipid metabolic process; P:proteolysis; F:peptidase activity; C:vacuole; C:lysosome; F:hydrolase activity; P:sphingolipid metabolic process	-	-
DN76853_c0_g7_i1	aspartic ase-like isoform X2 [Cucumis melo]	429	20	1.0E-8	97.8%	15	F:aspartic-type endopeptidase activity; P:protein catabolic process; C:endoplasmic reticulum; C:protein storage vacuole; F:peptidase activity; C:extracellular region; C:vacuole; C:organelle membrane; C:proteinaceous extracellular matrix; C:intracellular membrane-bounded organelle; C:cell wall; P:lipid metabolic process; P:proteolysis; C:membrane; F:hydrolase activity	-	-
DN76853_c0_g7_i7	aspartic ase oryzasin-1 precursor [Zea mays]	651	20	7.4E-51	94.4%	10	F:aspartic-type endopeptidase activity; P:protein catabolic process; P:proteolysis; P:lipid metabolic process; C:cytoplasmic, membrane-bounded vesicle; F:peptidase activity; C:vacuole; C:lysosome; F:hydrolase activity; P:sphingolipid metabolic process	-	-
DN76826_c4_g2_i1	---NA---	437	0	-	-	-		-	-
DN76826_c4_g5_i4	disease resistance	786	1	1.5E-4	71%	1	F:ADP binding	-	-
DN76817_c0_g3_i8	Os02g0137100 [Oryza sativa Japonica Group]	2457	20	0.0E0	84.75%	-		-	-
DN76816_c0_g1_i15	LRR receptor-like serine threonine- kinase FLS2	2453	20	0.0E0	67.55%	5	C:membrane; C:integral component of membrane; C:cytoplasmic, membrane-bounded vesicle; P:phosphorylation; F:kinase activity	-	-
DN76897_c2_g2_i14	CBL-interacting kinase 17	1783	20	0.0E0	88%	14	P:signal transduction; F:protein kinase activity; F:protein serine/threonine kinase activity; P:protein phosphorylation; F:nucleotide binding; F:ATP binding; C:nucleus; C:cytoplasm; C:membrane; C:integral component of membrane; P:phosphorylation; F:transferase activity; F:kinase activity; P:intracellular signal transduction	-	-
DN76818_c0_g6_i2	Os01g0835600 [Oryza sativa Japonica Group]	1030	20	2.6E-99	72.2%	1	F:DNA binding	-	-
DN76849_c0_g1_i1	phosphatidylinositol 4-phosphate 5-kinase 1-like [Musa acuminata malaccensis]	2770	20	0.0E0	87.2%	13	F:phosphatidylinositol phosphate kinase activity; F:1-phosphatidylinositol-4-phosphate 5-kinase activity; P:multicellular organism development; P:phosphatidylinositol phosphorylation; P:phosphatidylinositol metabolic process; F:nucleotide binding; F:ATP binding; P:flower development; P:cell differentiation; C:cytoplasmic, membrane-bounded vesicle; P:phosphorylation; F:transferase activity; F:kina…	-	-
DN76849_c0_g1_i6	phosphatidylinositol 4-phosphate 5-kinase 1-like [Musa acuminata malaccensis]	1246	20	2.6E-176	87.45%	13	F:phosphatidylinositol phosphate kinase activity; F:1-phosphatidylinositol-4-phosphate 5-kinase activity; P:multicellular organism development; P:phosphatidylinositol phosphorylation; P:phosphatidylinositol metabolic process; F:nucleotide binding; F:ATP binding; P:flower development; P:cell differentiation; C:cytoplasmic, membrane-bounded vesicle; P:phosphorylation; F:transferase activity; F:kina…	-	-
DN76849_c0_g1_i9	phosphatidylinositol 4-phosphate 5-kinase 1-like [Musa acuminata malaccensis]	2684	20	0.0E0	87.2%	13	F:phosphatidylinositol phosphate kinase activity; F:1-phosphatidylinositol-4-phosphate 5-kinase activity; P:multicellular organism development; P:phosphatidylinositol phosphorylation; P:phosphatidylinositol metabolic process; F:nucleotide binding; F:ATP binding; P:flower development; P:cell differentiation; C:cytoplasmic, membrane-bounded vesicle; P:phosphorylation; F:transferase activity; F:kina…	-	-
DN76829_c1_g1_i2	Acylamino-acid-releasing enzyme	1109	20	0.0E0	91.5%	5	C:cytoplasm; P:proteolysis; F:serine-type peptidase activity; F:serine-type endopeptidase activity; F:hydrolase activity	-	-
DN76840_c0_g4_i3	partial [Oryza sativa Japonica Group]	2935	20	0.0E0	86.45%	5	F:ATP binding; F:protein kinase activity; P:phosphorylation; P:protein phosphorylation; F:kinase activity	-	-
DN76878_c1_g2_i3	ru large subunit-binding subunit chloroplastic isoform X2 [Zea mays]	512	20	2.5E-31	98.4%	7	F:nucleotide binding; F:ATP binding; C:chloroplast; C:cytoplasm; P:protein refolding; P:protein folding; C:plastid	-	-
DN76878_c1_g2_i4	ru large subunit-binding subunit chloroplastic isoform X2 [Zea mays]	413	20	1.3E-49	97.8%	7	F:nucleotide binding; F:ATP binding; C:chloroplast; C:cytoplasm; P:protein refolding; P:protein folding; C:plastid	-	-
DN76878_c1_g5_i1	---NA---	360	0	-	-	-		-	-
DN76838_c0_g2_i1	Activating signal cointegrator 1 complex subunit 3	6888	20	0.0E0	90.45%	7	F:nucleotide binding; F:nucleic acid binding; F:ATP binding; P:metabolic process; C:mitochondrion; F:helicase activity; F:hydrolase activity	-	-
DN76809_c0_g5_i5	Os01g0936800 [Oryza sativa Japonica Group]	1266	20	7.1E-171	71.4%	5	C:endoplasmic reticulum membrane; P:intracellular transport; C:membrane; C:integral component of membrane; C:plasma membrane	-	-
DN76821_c3_g7_i3	[Hordeum vulgare vulgare]	1242	20	0.0E0	84.85%	15	C:chloroplast stroma; P:positive regulation of seed germination; P:metabolic process; P:response to cytokinin; C:plastid; C:chloroplast; C:plasmodesma; C:cytoplasm; F:catalytic activity; C:apoplast; P:seed coat development; P:defense response to fungus; F:oxalate-CoA ligase activity; F:ligase activity; P:oxalate catabolic process	-	-
DN63911_c0_g1_i4	---NA---	266	0	-	-	-		-	-
DN63947_c0_g3_i3	probable serine acetyltransferase 4	931	20	5.7E-112	86.6%	8	F:transferase activity, transferring acyl groups; C:cytoplasm; F:serine O-acetyltransferase activity; P:metabolic process; P:cysteine biosynthetic process; P:cellular amino acid biosynthetic process; F:transferase activity; P:cysteine biosynthetic process from serine	-	-
DN63952_c0_g1_i5	expressed [Oryza sativa Japonica Group]	2689	20	0.0E0	87.55%	5	C:chloroplast; P:metabolic process; P:mRNA stabilization; F:transferase activity; C:plastid	-	-
DN63989_c0_g1_i12	sterol carrier 2-like [Oryza sativa Japonica Group]	1080	20	5.7E-66	88.25%	11	C:peroxisome; P:reproductive structure development; P:glyoxylate metabolic process; P:peroxisome organization; C:cytoplasmic, membrane-bounded vesicle; P:gibberellin biosynthetic process; P:gibberellic acid mediated signaling pathway; P:intracellular lipid transport; P:seed germination; P:response to cytokinin; C:intracellular	-	-
DN63973_c2_g1_i1	---NA---	918	0	-	-	-		-	-
DN63973_c2_g1_i3	salt-induced protein	1014	2	6.8E-22	47%	2	C:membrane; C:integral component of membrane	-	-
DN63900_c3_g20_i1	receptor kinase At4g00960 isoform X1 [Setaria italica]	439	20	2.4E-75	76.9%	15	P:transcription, DNA-templated; F:protein kinase activity; F:protein serine/threonine kinase activity; P:protein phosphorylation; P:defense response; C:plasma membrane; F:nucleotide binding; F:DNA binding; F:ATP binding; C:nucleus; C:plasmodesma; C:membrane; C:integral component of membrane; P:phosphorylation; F:kinase activity	-	-
DN74498_c2_g5_i1	Peroxidase 70	525	20	5.6E-88	92.6%	10	F:peroxidase activity; P:response to oxidative stress; F:oxidoreductase activity; F:metal ion binding; P:cellular oxidant detoxification; C:cytoplasmic, membrane-bounded vesicle; P:oxidation-reduction process; C:extracellular region; F:heme binding; P:hydrogen peroxide catabolic process	-	-
DN74412_c0_g1_i2	leukotriene A-4 hydrolase homolog	1555	20	0.0E0	91.4%	18	P:cell proliferation; F:zinc ion binding; P:DNA replication; F:peptide binding; F:leukotriene-A4 hydrolase activity; F:peptidase activity; C:plasma membrane; F:metallopeptidase activity; P:leukotriene biosynthetic process; P:peptide catabolic process; P:DNA methylation; C:cytoplasm; F:metal ion binding; P:proteolysis; C:cytosol; F:metalloaminopeptidase activity; P:histone H3-K9 methylation; F:hyd…	-	-
DN74438_c0_g3_i2	O-methyltransferase ZRP4	368	20	5.5E-64	89.65%	7	F:O-methyltransferase activity; F:protein dimerization activity; F:methyltransferase activity; F:transferase activity; F:S-adenosylmethionine-dependent methyltransferase activity; P:aromatic compound biosynthetic process; P:methylation	-	-
DN74438_c0_g4_i1	O-methyltransferase ZRP4	415	20	2.6E-19	89.4%	7	F:O-methyltransferase activity; F:protein dimerization activity; F:methyltransferase activity; F:transferase activity; F:S-adenosylmethionine-dependent methyltransferase activity; P:aromatic compound biosynthetic process; P:methylation	-	-
DN74438_c0_g5_i1	O-methyltransferase 2	641	20	1.7E-51	81.8%	7	F:O-methyltransferase activity; F:protein dimerization activity; F:methyltransferase activity; F:transferase activity; F:S-adenosylmethionine-dependent methyltransferase activity; P:aromatic compound biosynthetic process; P:methylation	-	-
DN74438_c0_g6_i1	O-methyltransferase ZRP4	260	20	1.2E-27	81.45%	7	F:O-methyltransferase activity; F:protein dimerization activity; F:methyltransferase activity; F:transferase activity; F:S-adenosylmethionine-dependent methyltransferase activity; P:aromatic compound biosynthetic process; P:methylation	-	-
DN74438_c0_g7_i1	O-methyltransferase ZRP4	267	20	3.5E-29	81.3%	7	F:O-methyltransferase activity; F:protein dimerization activity; F:methyltransferase activity; F:transferase activity; F:S-adenosylmethionine-dependent methyltransferase activity; P:aromatic compound biosynthetic process; P:methylation	-	-
DN74438_c0_g10_i1	O-methyltransferase 2	641	20	4.2E-52	82.6%	7	F:O-methyltransferase activity; F:protein dimerization activity; F:methyltransferase activity; F:transferase activity; F:S-adenosylmethionine-dependent methyltransferase activity; P:aromatic compound biosynthetic process; P:methylation	-	-
DN74462_c1_g5_i3	dolichyl-diphosphooligosaccharide-- glycosyltransferase subunit 1B	633	20	3.8E-98	90.5%	14	C:oligosaccharyltransferase complex; F:transferase activity, transferring glycosyl groups; P:protein glycosylation; C:endoplasmic reticulum; C:vacuolar membrane; C:plant-type cell wall; C:plasma membrane; C:endoplasmic reticulum membrane; F:dolichyl-diphosphooligosaccharide-protein glycotransferase activity; C:membrane; C:integral component of membrane; C:cytoplasmic, membrane-bounded vesicle; P:…	-	-
DN74400_c0_g2_i8	ABC transporter C family member 9	2149	20	0.0E0	95.3%	9	F:nucleotide binding; F:ATPase activity; F:ATP binding; F:ATPase activity, coupled to transmembrane movement of substances; P:transmembrane transport; P:metabolic process; C:membrane; C:integral component of membrane; P:transport	-	-
DN74456_c1_g1_i4	cytochrome b5 [Zea mays]	679	20	8.4E-63	96.35%	10	C:endoplasmic reticulum membrane; F:metal ion binding; C:intracellular membrane-bounded organelle; C:membrane; C:integral component of membrane; P:oxidation-reduction process; C:endoplasmic reticulum; P:electron transport chain; C:organelle membrane; F:heme binding	-	-
DN74456_c1_g1_i5	Cytochrome b5	757	20	9.8E-69	97.15%	10	C:endoplasmic reticulum membrane; F:metal ion binding; C:intracellular membrane-bounded organelle; C:membrane; C:integral component of membrane; P:oxidation-reduction process; C:endoplasmic reticulum; P:electron transport chain; C:organelle membrane; F:heme binding	-	-
DN74449_c0_g1_i5	NADPH--cytochrome P450 reductase-like	1810	20	0.0E0	93.3%	10	C:endoplasmic reticulum membrane; F:FMN binding; F:iron ion binding; F:oxidoreductase activity; F:NADPH-hemoprotein reductase activity; C:membrane; C:integral component of membrane; P:oxidation-reduction process; C:endoplasmic reticulum; F:[methionine synthase] reductase activity	-	-
DN74461_c0_g6_i10	uncharacterized WD repeat-containing -like isoform X2	1680	20	0.0E0	78.4%	-		-	-
DN74428_c2_g6_i4	iron-deficiency induced receptor-like kinase	446	20	9.6E-92	88.95%	9	F:nucleotide binding; F:ATP binding; C:membrane; C:integral component of membrane; F:protein kinase activity; P:phosphorylation; F:protein serine/threonine kinase activity; P:protein phosphorylation; F:kinase activity	-	-
DN74479_c1_g2_i2	DNA (cytosine-5)-methyltransferase DRM2	2349	20	0.0E0	80.75%	6	P:DNA methylation; C:membrane; C:integral component of membrane; F:methyltransferase activity; F:transferase activity; P:methylation	-	-
DN74490_c0_g4_i8	double-stranded RNA-binding domain ( )-containing -like [Oryza sativa Japonica Group]	4044	20	0.0E0	85.35%	13	P:response to salt stress; P:protein dephosphorylation; P:response to wounding; F:CTD phosphatase activity; C:nucleus; F:phosphoprotein phosphatase activity; F:phosphoserine phosphatase activity; P:abscisic acid-activated signaling pathway; P:negative regulation of transcription, DNA-templated; C:DNA-directed RNA polymerase II, holoenzyme; F:phosphatase activity; P:dephosphorylation of RNA polyme…	-	-
DN74404_c0_g2_i5	Os01g0104400 [Oryza sativa Japonica Group]	968	20	1.2E-44	92.9%	-		-	-
DN74464_c0_g1_i2	pyruvate dehydrogenase E1 component subunit alpha- chloroplastic-like	413	20	1.1E-10	99.6%	14	C:chloroplast stroma; F:oxidoreductase activity, acting on the aldehyde or oxo group of donors, disulfide as acceptor; P:acetyl-CoA biosynthetic process from pyruvate; P:metabolic process; P:glycolytic process; C:chloroplast envelope; C:plastid; C:chloroplast; F:oxidoreductase activity; F:pyruvate dehydrogenase (acetyl-transferring) activity; C:intracellular membrane-bounded organelle; C:mitochon…	-	-
DN74492_c0_g1_i8	organic cation carnitine transporter 7 isoform X1 [Brachypodium distachyon]	2148	20	0.0E0	91.25%	6	F:substrate-specific transmembrane transporter activity; P:transmembrane transport; F:transmembrane transporter activity; C:membrane; C:integral component of membrane; F:transporter activity	-	-
DN74480_c0_g1_i4	vesicle-associated membrane 721-like	917	20	4.1E-96	94.2%	9	P:vesicle-mediated transport; P:vesicle fusion; C:membrane; C:integral component of membrane; F:SNAP receptor activity; C:SNARE complex; F:SNARE binding; P:transport; P:exocytosis	-	-
DN40660_c0_g1_i1	---NA---	732	0	-	-	-		-	-
DN77726_c0_g2_i1	golgin subfamily B member 1 [Brachypodium distachyon]	3284	17	0.0E0	76%	1	F:actin binding	-	-
DN77734_c0_g1_i5	NLP2 [Oryza sativa Japonica Group]	4030	20	0.0E0	81.35%	4	F:DNA binding; C:nucleus; P:transcription, DNA-templated; P:regulation of transcription, DNA-templated	-	-
DN77787_c1_g3_i2	polyamine oxidase 4	380	1	9.2E-7	93%	2	F:oxidoreductase activity; P:oxidation-reduction process	-	-
DN77787_c1_g3_i3	lysine-specific histone demethylase 1 [Zea mays]	2186	20	0.0E0	89.05%	4	F:oxidoreductase activity; P:oxidation-reduction process; F:methyltransferase activity; P:methylation	-	-
DN77787_c1_g7_i1	lysine-specific histone demethylase 1 [Zea mays]	363	20	4.8E-79	93.2%	4	F:oxidoreductase activity; P:oxidation-reduction process; F:methyltransferase activity; P:methylation	-	-
DN77745_c2_g1_i3	choline-phosphate cytidylyltransferase 2-like	1615	20	4.8E-164	91.55%	4	F:nucleotidyltransferase activity; F:catalytic activity; P:biosynthetic process; F:transferase activity	-	-
DN77745_c2_g1_i6	choline-phosphate cytidylyltransferase 2-like	967	20	0.0E0	90.6%	4	F:nucleotidyltransferase activity; F:catalytic activity; P:biosynthetic process; F:transferase activity	-	-
DN77745_c2_g1_i9	Choline-phosphate cytidylyltransferase B	1135	20	4.8E-92	89.85%	6	F:choline-phosphate cytidylyltransferase activity; F:nucleotidyltransferase activity; P:CDP-choline pathway; F:catalytic activity; P:biosynthetic process; F:transferase activity	-	-
DN77745_c2_g1_i14	choline-phosphate cytidylyltransferase 2-like	1381	20	0.0E0	89.25%	4	F:nucleotidyltransferase activity; F:catalytic activity; P:biosynthetic process; F:transferase activity	-	-
DN77745_c3_g5_i5	TRANSPARENT TESTA 12	1105	20	3.3E-133	87.7%	7	P:drug transmembrane transport; P:transmembrane transport; F:antiporter activity; C:membrane; C:integral component of membrane; C:cytoplasmic, membrane-bounded vesicle; F:drug transmembrane transporter activity	-	-
DN77714_c1_g2_i1	calcium-transporting ATPase endoplasmic reticulum-type-like	2236	20	0.0E0	94.3%	13	F:ATPase activity, coupled to transmembrane movement of ions, phosphorylative mechanism; F:cation-transporting ATPase activity; P:metabolic process; C:endoplasmic reticulum; F:nucleotide binding; F:ATP binding; C:integral component of plasma membrane; P:cation transport; F:metal ion binding; P:cation transmembrane transport; C:membrane; C:integral component of membrane; F:hydrolase activity	-	-
DN77744_c0_g5_i6	probable ubiquitin-conjugating enzyme E2 24 isoform X1	808	20	5.0E-76	91.8%	12	P:phosphate ion homeostasis; F:ubiquitin protein ligase activity; F:ubiquitin protein ligase binding; P:phosphate ion transport; C:cytoplasm; P:regulation of phosphate transmembrane transport; C:endoplasmic reticulum; C:Golgi apparatus; P:cellular protein catabolic process; P:cellular response to phosphate starvation; P:postreplication repair; P:protein ubiquitination	-	-
DN77744_c0_g5_i7	---NA---	313	0	-	-	-		-	-
DN77712_c0_g3_i3	nuclear-pore anchor isoform X1	1166	20	2.3E-153	68.3%	7	P:mitotic spindle assembly checkpoint; P:nucleocytoplasmic transport; P:protein import into nucleus; C:viral nucleocapsid; F:nucleocytoplasmic transporter activity; C:intracellular; C:nuclear pore	-	-
DN77743_c0_g1_i4	serine arginine repetitive matrix 2-like [Zea mays]	1101	20	0.0E0	56.4%	-		-	-
DN77740_c2_g4_i2	heat shock 90 [Triticum aestivum]	238	20	6.1E-34	97.25%	7	F:nucleotide binding; F:ATP binding; F:protein binding; C:cytoplasmic, membrane-bounded vesicle; F:unfolded protein binding; P:protein folding; P:response to stress	-	-
DN77721_c2_g6_i12	Os01g0952500 [Oryza sativa Japonica Group]	845	20	7.4E-67	89.95%	9	F:DNA binding; C:nucleus; P:transcription, DNA-templated; P:phosphorelay signal transduction system; P:regulation of transcription, DNA-templated; P:cytokinin-activated signaling pathway; P:response to cytokinin; C:intracellular; F:phosphorelay response regulator activity	-	-
DN77732_c1_g8_i1	---NA---	331	0	-	-	-		-	-
DN39481_c0_g1_i1	heptahelical transmembrane 4-like	702	20	2.9E-92	73.55%	9	F:nucleotide binding; P:tRNA aminoacylation for protein translation; F:ATP binding; F:aminoacyl-tRNA ligase activity; C:membrane; C:integral component of membrane; P:response to hormone; F:ligase activity; P:translation	-	-
DN39411_c0_g3_i1	---NA---	206	0	-	-	-		-	-
DN47333_c0_g1_i1	---NA---	245	0	-	-	-		-	-
DN47333_c0_g2_i1	---NA---	241	0	-	-	-		-	-
DN47333_c0_g4_i1	---NA---	245	0	-	-	-		-	-
DN71710_c1_g1_i2	Os02g0468400 [Oryza sativa Japonica Group]	1180	20	0.0E0	82.3%	3	C:membrane; C:integral component of membrane; F:lipid binding	-	-
DN71706_c0_g2_i4	---NA---	1082	0	-	-	-		-	-
DN71798_c0_g1_i3	ARABIDILLO 1	2874	20	0.0E0	90.7%	2	C:nucleus; C:cytoplasm	-	-
DN71778_c0_g2_i7	[Hordeum vulgare vulgare]	1050	20	3.4E-61	91.65%	2	C:membrane; C:integral component of membrane	-	-
DN71751_c1_g2_i3	Organic cation transporter	1418	20	0.0E0	89.6%	8	F:substrate-specific transmembrane transporter activity; C:plant-type vacuole membrane; P:transmembrane transport; F:transmembrane transporter activity; C:membrane; C:integral component of membrane; F:transporter activity; C:chloroplast thylakoid membrane	-	-
DN71773_c1_g2_i2	long chain acyl- synthetase 8-like [Brachypodium distachyon]	3129	20	0.0E0	90%	10	P:long-chain fatty acid metabolic process; F:catalytic activity; P:metabolic process; C:membrane; C:integral component of membrane; C:chloroplast envelope; C:Golgi apparatus; C:endoplasmic reticulum; F:ligase activity; F:long-chain fatty acid-CoA ligase activity	-	-
DN71773_c1_g2_i3	long chain acyl- synthetase 8-like [Brachypodium distachyon]	1160	20	0.0E0	84.75%	10	P:long-chain fatty acid metabolic process; F:catalytic activity; P:metabolic process; C:membrane; C:integral component of membrane; C:chloroplast envelope; C:endoplasmic reticulum; C:Golgi apparatus; F:ligase activity; F:long-chain fatty acid-CoA ligase activity	-	-
DN71793_c0_g1_i1	ice recrystallization inhibition IRI	279	14	1.9E-7	78.07%	-		-	-
DN71771_c1_g1_i1	choline ethanolaminephosphotransferase 1-like	1638	20	0.0E0	90.9%	6	C:mitochondrion; C:membrane; C:integral component of membrane; F:phosphotransferase activity, for other substituted phosphate groups; P:phospholipid biosynthetic process; F:transferase activity	-	-
DN71701_c2_g1_i3	polyubiquitin 3 [Medicago truncatula]	322	20	2.3E-22	91.95%	6	F:structural constituent of ribosome; C:cytoplasm; C:cytosolic large ribosomal subunit; C:ribosome; C:nucleolus; P:translation	-	-
DN71701_c2_g6_i1	polyubiquitin 3 [Medicago truncatula]	250	20	8.4E-23	93.05%	6	F:structural constituent of ribosome; C:cytoplasm; C:cytosolic large ribosomal subunit; C:ribosome; C:nucleolus; P:translation	-	-
DN71765_c2_g1_i3	adenine nucleotide transporter chloroplastic mitochondrial [Oryza sativa Japonica Group]	1900	20	0.0E0	84.05%	6	P:transmembrane transport; F:structural constituent of ribosome; C:membrane; C:integral component of membrane; P:transport; P:translation	-	-
DN71760_c3_g1_i14	tryptophan--tRNA cytoplasmic	1796	20	0.0E0	85.1%	9	F:nucleotide binding; P:tRNA aminoacylation for protein translation; F:ATP binding; F:aminoacyl-tRNA ligase activity; C:cytoplasm; P:tryptophanyl-tRNA aminoacylation; F:ligase activity; F:tryptophan-tRNA ligase activity; P:translation	-	-
DN71760_c3_g1_i23	Os12g0540900 [Oryza sativa Japonica Group]	1785	20	0.0E0	85.4%	9	F:nucleotide binding; P:tRNA aminoacylation for protein translation; F:ATP binding; F:aminoacyl-tRNA ligase activity; C:cytoplasm; P:tryptophanyl-tRNA aminoacylation; F:ligase activity; F:tryptophan-tRNA ligase activity; P:translation	-	-
DN71740_c1_g1_i8	serine threonine kinase SAPK4 [Oryza sativa Japonica Group]	1076	20	1.9E-85	81.5%	12	F:nucleotide binding; F:ATP binding; C:nucleus; P:abscisic acid-activated signaling pathway; C:cytoplasm; F:protein kinase activity; P:phosphorylation; F:transferase activity; F:protein serine/threonine kinase activity; P:protein phosphorylation; F:kinase activity; P:intracellular signal transduction	-	-
DN71768_c0_g3_i1	Annexin D1	1421	20	0.0E0	92.15%	2	F:calcium ion binding; F:calcium-dependent phospholipid binding	-	-
DN71719_c1_g6_i1	sucrose:fructan 6-fructosyltransferase	314	13	3.1E-6	92.92%	10	P:carbohydrate metabolic process; F:transferase activity, transferring glycosyl groups; F:levansucrase activity; P:metabolic process; C:membrane; C:integral component of membrane; F:transferase activity; F:hydrolase activity, hydrolyzing O-glycosyl compounds; F:hydrolase activity; F:hydrolase activity, acting on glycosyl bonds	-	-
DN71719_c1_g9_i1	AF211253_1sucrose:fructan 6-fructosyltransferase	255	1	6.3E-5	100%	8	P:carbohydrate metabolic process; P:metabolic process; C:membrane; C:integral component of membrane; F:transferase activity; F:hydrolase activity, hydrolyzing O-glycosyl compounds; F:hydrolase activity; F:hydrolase activity, acting on glycosyl bonds	-	-
DN71777_c0_g5_i1	transport SEC61 gamma subunit [Zea mays]	246	20	9.5E-17	98.35%	11	C:endoplasmic reticulum membrane; P:protein transmembrane transport; P:protein targeting; F:P-P-bond-hydrolysis-driven protein transmembrane transporter activity; C:membrane; P:protein transport; C:integral component of membrane; C:endoplasmic reticulum; P:intracellular protein transport; P:transport; C:intracellular	-	-
DN71777_c0_g8_i2	---NA---	499	0	-	-	-		-	-
DN71783_c0_g1_i1	Os02g0325600 [Oryza sativa Japonica Group]	1992	20	8.6E-131	66.2%	4	F:DNA binding; C:nucleus; P:transcription, DNA-templated; P:regulation of transcription, DNA-templated	-	-
DN71783_c0_g1_i4	Os02g0325600 [Oryza sativa Japonica Group]	1782	20	5.9E-176	64.3%	4	F:DNA binding; C:nucleus; P:transcription, DNA-templated; P:regulation of transcription, DNA-templated	-	-
DN71715_c0_g2_i2	Os04g0501600 [Oryza sativa Japonica Group]	3227	20	0.0E0	68.3%	-		-	-
DN68403_c4_g2_i3	probable sodium metabolite cotransporter chloroplastic	1104	20	0.0E0	92.1%	14	P:transmembrane transport; C:chloroplast envelope; C:chloroplast thylakoid; F:symporter activity; F:organic acid transmembrane transporter activity; P:organic acid transmembrane transport; P:transport; C:plastid; C:integral component of plasma membrane; C:chloroplast; C:membrane; P:plasma membrane pyruvate transport; C:integral component of membrane; F:pyruvate transmembrane transporter activity	-	-
DN68432_c0_g3_i1	fructan:fructan 1-fructosyltransferase	226	20	1.6E-37	94.65%	13	F:transferase activity, transferring glycosyl groups; P:metabolic process; F:sucrose alpha-glucosidase activity; F:hydrolase activity, hydrolyzing O-glycosyl compounds; F:beta-fructofuranosidase activity; F:1,2-beta-fructan 1F-fructosyltransferase activity; P:carbohydrate metabolic process; C:membrane; C:integral component of membrane; F:sucrose 1F-fructosyltransferase activity; F:transferase act…	-	-
DN68432_c0_g5_i1	sucrose:sucrose 1-fructosyltransferase	532	20	5.5E-111	94.35%	12	P:carbohydrate metabolic process; F:transferase activity, transferring glycosyl groups; P:metabolic process; C:membrane; C:integral component of membrane; F:sucrose 1F-fructosyltransferase activity; F:transferase activity; F:hydrolase activity, hydrolyzing O-glycosyl compounds; F:beta-fructofuranosidase activity; F:sucrose alpha-glucosidase activity; F:hydrolase activity, acting on glycosyl bonds…	-	-
DN68432_c0_g5_i2	sucrose:sucrose 1-fructosyltransferase	545	20	5.1E-110	95%	13	F:transferase activity, transferring glycosyl groups; P:metabolic process; F:hydrolase activity, hydrolyzing O-glycosyl compounds; F:beta-fructofuranosidase activity; F:sucrose alpha-glucosidase activity; F:1,2-beta-fructan 1F-fructosyltransferase activity; P:carbohydrate metabolic process; C:membrane; C:integral component of membrane; F:sucrose 1F-fructosyltransferase activity; F:transferase act…	-	-
DN68402_c0_g2_i5	outer envelope pore chloroplastic	408	20	6.1E-35	88.15%	15	F:protein channel activity; P:protein import into mitochondrial matrix; C:chloroplast envelope; F:amino acid transmembrane transporter activity; P:protein import into chloroplast stroma; C:plastid outer membrane; C:vacuole; P:amino acid transmembrane transport; C:plastid; C:chloroplast outer membrane; C:mitochondrial inner membrane presequence translocase complex; C:chloroplast; C:integral compon…	-	-
DN68402_c0_g4_i1	---NA---	280	0	-	-	-		-	-
DN68409_c0_g1_i1	Ubiquitin-like modifier-activating enzyme atg7	3584	20	0.0E0	86.95%	18	P:late nucleophagy; F:transferase activity, transferring acyl groups other than amino-acyl groups; P:leaf senescence; P:protein catabolic process; P:metabolic process; F:small protein activating enzyme activity; P:C-terminal protein lipidation; P:mitophagy; P:cellular response to nitrogen starvation; F:nucleic acid binding; P:piecemeal microautophagy of nucleus; C:cytoplasm; P:autophagy; C:cytoso…	-	-
DN68434_c1_g1_i2	[Hordeum vulgare vulgare]	555	20	1.6E-22	85.85%	8	C:nucleus; F:histone acetyltransferase activity; F:zinc ion binding; F:transcription cofactor activity; P:metabolic process; P:regulation of transcription, DNA-templated; P:histone acetylation; F:transferase activity	-	-
DN68434_c1_g2_i1	BTB POZ and TAZ domain-containing 2-like isoform X1	328	20	5.9E-57	81.45%	8	C:nucleus; F:histone acetyltransferase activity; F:zinc ion binding; F:transcription cofactor activity; P:metabolic process; P:regulation of transcription, DNA-templated; P:histone acetylation; F:transferase activity	-	-
DN68483_c3_g2_i2	L-type lectin-domain containing receptor kinase -like	729	20	1.2E-139	83.3%	14	P:peptidyl-tyrosine phosphorylation; F:protein kinase activity; F:protein serine/threonine kinase activity; P:protein phosphorylation; F:nucleotide binding; F:ATP binding; F:protein tyrosine kinase activity; C:mitochondrion; C:membrane; C:integral component of membrane; C:cytoplasmic, membrane-bounded vesicle; P:phosphorylation; F:carbohydrate binding; F:kinase activity	-	-
DN68475_c1_g1_i5	Proteasome subunit beta type-4	1253	20	6.4E-155	95.65%	13	C:cytosolic ribosome; F:endopeptidase activity; C:proteasome complex; F:threonine-type endopeptidase activity; F:peptidase activity; P:ubiquitin-dependent protein catabolic process; C:nucleus; C:cytoplasm; C:proteasome core complex; P:proteolysis; C:cytosol; P:proteolysis involved in cellular protein catabolic process; F:hydrolase activity	-	-
DN68421_c0_g1_i8	[Hordeum vulgare vulgare]	2724	20	2.2E-119	92.8%	2	C:chloroplast; C:plastid	-	-
DN68422_c0_g3_i4	G-type lectin S-receptor-like serine threonine- kinase SD2-5	1744	20	0.0E0	70.25%	14	F:protein kinase activity; F:protein serine/threonine kinase activity; P:protein phosphorylation; C:plasma membrane; F:nucleotide binding; F:ATP binding; P:recognition of pollen; C:membrane; C:integral component of membrane; C:cytoplasmic, membrane-bounded vesicle; P:phosphorylation; F:transferase activity; F:carbohydrate binding; F:kinase activity	-	-
DN68422_c0_g3_i7	G-type lectin S-receptor-like serine threonine- kinase SD2-5	1094	20	2.5E-117	66.4%	14	F:protein kinase activity; F:protein serine/threonine kinase activity; P:protein phosphorylation; C:plasma membrane; F:nucleotide binding; F:ATP binding; P:recognition of pollen; C:membrane; C:integral component of membrane; C:cytoplasmic, membrane-bounded vesicle; P:phosphorylation; F:transferase activity; F:carbohydrate binding; F:kinase activity	-	-
DN68444_c1_g1_i5	hypothetical protein F775_26460	1637	1	1.0E-6	85%	-		-	-
DN68481_c0_g2_i1	Homeobox knotted-1-like 3	498	20	3.9E-15	100%	4	F:DNA binding; C:nucleus; P:transcription, DNA-templated; P:regulation of transcription, DNA-templated	-	-
DN68414_c0_g1_i2	random slug 5-like	1785	20	0.0E0	85.75%	-		-	-
DN68495_c0_g1_i5	Os02g0694800 [Oryza sativa Japonica Group]	1474	20	0.0E0	88.4%	4	F:ATP binding; C:chloroplast; F:protein kinase activity; P:protein phosphorylation	-	-
DN68487_c0_g2_i4	[Hordeum vulgare vulgare]	628	20	4.5E-138	96.4%	7	F:protein binding; F:structural constituent of ribosome; C:membrane; C:integral component of membrane; P:transport; C:mitochondrial inner membrane; P:translation	-	-
DN68470_c1_g1_i1	ABA 8 -hydroxylase	879	20	1.1E-169	91.95%	16	F:(+)-abscisic acid 8'-hydroxylase activity; F:oxidoreductase activity, acting on paired donors, with incorporation or reduction of molecular oxygen; P:multicellular organism development; P:abscisic acid catabolic process; F:monooxygenase activity; F:heme binding; F:iron ion binding; F:oxidoreductase activity; F:metal ion binding; C:membrane; C:integral component of membrane; P:brassinosteroid bi…	-	-
DN53501_c0_g1_i1	LRR receptor-like serine threonine- kinase	319	20	8.2E-46	83.85%	11	F:nucleotide binding; F:ATP binding; C:membrane; C:integral component of membrane; C:cytoplasmic, membrane-bounded vesicle; F:protein kinase activity; P:phosphorylation; F:transferase activity; F:protein serine/threonine kinase activity; P:protein phosphorylation; F:kinase activity	-	-
DN76701_c0_g4_i2	programmed cell death 5 [Zea mays]	453	20	8.6E-44	94.5%	2	F:DNA binding; C:cytosol	-	-
DN76755_c0_g4_i4	HGWP repeat containing -like [Oryza sativa Japonica Group]	2431	20	2.7E-77	72.15%	-		-	-
DN76764_c1_g4_i8	Tsn1 [Triticum aestivum]	1220	20	2.7E-117	78.15%	9	F:nucleotide binding; F:ATP binding; C:nucleus; F:protein kinase activity; F:ADP binding; P:phosphorylation; F:protein serine/threonine kinase activity; P:protein phosphorylation; F:kinase activity	-	-
DN76764_c1_g4_i9	Tsn1 [Triticum aestivum]	1318	20	9.2E-173	71.65%	7	F:nucleotide binding; F:ATP binding; C:cytoplasmic, membrane-bounded vesicle; F:protein kinase activity; F:ADP binding; F:protein serine/threonine kinase activity; P:protein phosphorylation	-	-
DN76799_c0_g2_i3	---NA---	564	0	-	-	-		-	-
DN76728_c4_g6_i4	---NA---	1466	0	-	-	-		-	-
DN76772_c2_g5_i4	phosphate transporter	378	20	1.7E-35	95.4%	8	F:inorganic phosphate transmembrane transporter activity; C:integral component of plasma membrane; F:substrate-specific transmembrane transporter activity; P:transmembrane transport; P:phosphate ion transport; F:transmembrane transporter activity; C:membrane; C:integral component of membrane	-	-
DN76772_c2_g5_i6	phosphate transporter	362	20	1.8E-35	95.45%	8	F:inorganic phosphate transmembrane transporter activity; C:integral component of plasma membrane; F:substrate-specific transmembrane transporter activity; P:transmembrane transport; P:phosphate ion transport; F:transmembrane transporter activity; C:membrane; C:integral component of membrane	-	-
DN76783_c4_g6_i8	Receptor-like serine threonine- kinase SD1-8	1054	20	8.7E-101	63%	14	F:protein kinase activity; F:protein serine/threonine kinase activity; P:protein phosphorylation; P:defense response; C:plasma membrane; F:nucleotide binding; F:ATP binding; C:plasmodesma; P:recognition of pollen; C:membrane; C:integral component of membrane; P:phosphorylation; F:transferase activity; F:kinase activity	-	-
DN76718_c0_g4_i3	carotenoid cleavage dioxygenase	929	20	3.6E-170	93.4%	15	P:carotenoid catabolic process; F:oxidoreductase activity, acting on single donors with incorporation of molecular oxygen, incorporation of two atoms of oxygen; C:Golgi apparatus; C:vacuolar membrane; C:vacuole; F:9-cis-epoxycarotenoid dioxygenase activity; C:plasma membrane; F:dioxygenase activity; C:plasmodesma; C:cytoplasm; C:membrane; C:integral component of membrane; P:carotene catabolic pro…	-	-
DN76706_c0_g4_i1	lipid phosphate phosphatase delta-like [Musa acuminata malaccensis]	326	20	4.0E-67	89.55%	8	C:endoplasmic reticulum membrane; P:response to abscisic acid; P:metabolic process; C:membrane; P:stomatal closure; C:integral component of membrane; P:sphingolipid metabolic process; F:hydrolase activity	-	-
DN76706_c0_g5_i4	lipid phosphate phosphatase delta-like [Musa acuminata malaccensis]	566	20	4.0E-66	84.2%	8	C:endoplasmic reticulum membrane; P:response to abscisic acid; P:metabolic process; C:membrane; P:stomatal closure; C:integral component of membrane; P:sphingolipid metabolic process; F:hydrolase activity	-	-
DN76706_c0_g5_i5	lipid phosphate phosphatase delta-like [Musa acuminata malaccensis]	361	20	1.3E-21	92.6%	6	C:endoplasmic reticulum membrane; P:response to abscisic acid; C:membrane; P:stomatal closure; C:integral component of membrane; P:sphingolipid metabolic process	-	-
DN76706_c0_g4_i6	lipid phosphate phosphatase delta-like [Musa acuminata malaccensis]	294	20	7.3E-61	88.15%	8	C:endoplasmic reticulum membrane; P:response to abscisic acid; P:metabolic process; C:membrane; P:stomatal closure; C:integral component of membrane; P:sphingolipid metabolic process; F:hydrolase activity	-	-
DN76767_c0_g3_i1	Os05g0108100 [Oryza sativa Japonica Group]	557	20	4.4E-38	95.95%	2	C:membrane; C:integral component of membrane	-	-
DN76767_c0_g3_i2	lysine ketoglutarate reductase trans-splicing 1 [Zea mays]	461	20	1.8E-16	96%	2	C:membrane; C:integral component of membrane	-	-
DN76767_c0_g3_i4	Os05g0108100 [Oryza sativa Japonica Group]	581	20	1.0E-37	95.95%	2	C:membrane; C:integral component of membrane	-	-
DN76767_c0_g11_i1	Os05g0108100 [Oryza sativa Japonica Group]	324	20	8.1E-70	97.65%	2	C:membrane; C:integral component of membrane	-	-
DN76729_c0_g4_i2	---NA---	237	0	-	-	-		-	-
DN76729_c0_g6_i3	partial [Sorghum bicolor]	853	20	2.7E-124	95.9%	16	C:chloroplast stroma; P:detection of gravity; F:intramolecular transferase activity, phosphotransferases; P:glucose metabolic process; F:magnesium ion binding; P:carbohydrate metabolic process; F:phosphoglucomutase activity; P:glycogen biosynthetic process; P:starch biosynthetic process; C:cytoplasm; F:metal ion binding; C:stromule; P:galactose catabolic process; C:cytosol; P:organic substance me…	-	-
DN76746_c0_g1_i1	proton pump interactor [Oryza sativa Japonica Group]	836	11	7.0E-26	72.64%	4	C:membrane; C:integral component of membrane; C:vacuole; C:plasma membrane	-	-
DN76791_c1_g5_i1	cleavage and polyadenylation specificity factor subunit 2	770	20	9.2E-12	85.6%	12	C:nucleus; F:RNA binding; C:plasmodesma; P:posttranscriptional gene silencing by RNA; C:mRNA cleavage and polyadenylation specificity factor complex; C:cytoplasm; P:lipid metabolic process; P:lipid catabolic process; P:mRNA processing; P:mRNA polyadenylation; P:mRNA cleavage; F:hydrolase activity	-	-
DN76707_c0_g2_i1	Lipoxygenase 1	763	8	3.6E-76	70.75%	18	F:oxidoreductase activity, acting on single donors with incorporation of molecular oxygen, incorporation of two atoms of oxygen; F:racemase and epimerase activity, acting on carbohydrates and derivatives; P:fatty acid biosynthetic process; F:GTP binding; F:dioxygenase activity; F:ATP binding; P:carbohydrate metabolic process; F:coenzyme binding; F:oxidoreductase activity; F:catalytic activity; F:…	-	-
DN76761_c0_g2_i5	kinase [Oryza sativa Japonica Group]	3299	20	0.0E0	81.5%	7	F:nucleotide binding; F:ATP binding; F:protein kinase activity; P:phosphorylation; F:protein serine/threonine kinase activity; P:protein phosphorylation; F:kinase activity	-	-
DN76786_c2_g3_i3	hypothetical protein TRIUR3_29875	1042	1	6.4E-15	77%	-		-	-
DN76703_c0_g7_i3	Anthocyanin 3 -O-beta-glucosyltransferase	840	20	8.9E-116	78.4%	13	F:UDP-glycosyltransferase activity; F:transferase activity, transferring glycosyl groups; F:transferase activity, transferring hexosyl groups; F:quercetin 3-O-glucosyltransferase activity; F:quercetin 7-O-glucosyltransferase activity; P:metabolic process; P:flavonoid biosynthetic process; P:flavonoid glucuronidation; C:intracellular membrane-bounded organelle; C:membrane; C:integral component of …	-	-
DN76748_c1_g1_i4	TPA: leucine-rich repeat transmembrane kinase family [Zea mays]	1742	20	0.0E0	86.7%	7	F:ATP binding; C:membrane; C:integral component of membrane; F:protein kinase activity; P:phosphorylation; P:protein phosphorylation; F:kinase activity	-	-
DN76735_c0_g4_i4	Os08g0175200 [Oryza sativa Japonica Group]	1047	20	6.1E-119	79.3%	1	P:protein transport	-	-
DN76743_c0_g3_i4	probable phosphatase 2C 58	1828	20	0.0E0	93.7%	7	F:protein serine/threonine phosphatase activity; F:phosphoprotein phosphatase activity; F:catalytic activity; F:metal ion binding; P:protein dephosphorylation; F:cation binding; F:hydrolase activity	-	-
DN76743_c0_g3_i15	probable phosphatase 2C 58	1852	20	0.0E0	92.7%	7	F:protein serine/threonine phosphatase activity; F:phosphoprotein phosphatase activity; F:catalytic activity; F:metal ion binding; P:protein dephosphorylation; F:cation binding; F:hydrolase activity	-	-
DN76747_c0_g2_i1	pro-resilin [Zea mays]	454	10	8.3E-55	72%	-		-	-
DN76747_c0_g5_i1	[Hordeum vulgare vulgare]	471	5	7.0E-25	58.4%	-		-	-
DN42709_c0_g1_i1	retrotransposon unclassified	1892	20	4.7E-141	57.55%	13	P:RNA phosphodiester bond hydrolysis, endonucleolytic; F:zinc ion binding; P:RNA-dependent DNA biosynthetic process; P:regulation of transcription, DNA-templated; F:sequence-specific DNA binding; C:plastid; F:nucleic acid binding; F:RNA-DNA hybrid ribonuclease activity; F:RNA-directed DNA polymerase activity; F:transcription factor activity, sequence-specific DNA binding; F:RNA binding; C:mitocho…	-	-
DN72886_c0_g1_i5	E3 UFM1- ligase 1 homolog isoform X2	420	20	2.9E-18	92.25%	2	P:metabolic process; F:ligase activity	-	-
DN72886_c0_g1_i6	---NA---	356	0	-	-	-		-	-
DN72891_c0_g2_i3	arginase [Triticum aestivum]	526	20	3.7E-120	98.55%	14	F:hydrolase activity, acting on carbon-nitrogen (but not peptide) bonds, in linear amidines; P:metabolic process; F:arginase activity; P:arginine catabolic process; C:chloroplast; P:arginine metabolic process; F:metal ion binding; P:urea cycle; C:mitochondrion; C:membrane; C:integral component of membrane; F:manganese ion binding; F:hydrolase activity; F:cobalt ion binding	-	-
DN72878_c0_g1_i5	Sigma-70 region 3 family expressed [Oryza sativa Japonica Group]	1796	20	0.0E0	83.45%	7	F:sigma factor activity; F:DNA binding; F:transcription factor activity, sequence-specific DNA binding; C:mitochondrion; P:regulation of transcription, DNA-templated; P:DNA-templated transcription, initiation; C:plastid	-	-
DN72878_c0_g1_i6	Sigma-70 region 3 family expressed [Oryza sativa Japonica Group]	1281	20	0.0E0	89.25%	7	F:sigma factor activity; F:DNA binding; F:transcription factor activity, sequence-specific DNA binding; C:mitochondrion; P:regulation of transcription, DNA-templated; P:DNA-templated transcription, initiation; C:plastid	-	-
DN72823_c0_g4_i1	---NA---	329	0	-	-	-		-	-
DN72846_c0_g3_i5	---NA---	522	0	-	-	-		-	-
DN72898_c1_g3_i3	Metallothionein 4A	625	6	3.5E-8	89.33%	5	F:structural constituent of ribosome; F:metal ion binding; C:ribosome; C:intracellular; P:translation	-	-
DN72898_c1_g3_i9	---NA---	292	0	-	-	-		-	-
DN72858_c0_g1_i8	Os04g0119500 [Oryza sativa Japonica Group]	1372	20	0.0E0	85.8%	3	C:membrane; C:integral component of membrane; F:lipid binding	-	-
DN72858_c0_g1_i12	Os04g0119500 [Oryza sativa Japonica Group]	1350	20	0.0E0	85.75%	3	C:membrane; C:integral component of membrane; F:lipid binding	-	-
DN72843_c1_g1_i2	ER molecular chaperone [Triticum aestivum]	738	20	2.1E-125	95.9%	3	F:nucleotide binding; F:ATP binding; C:cytoplasmic, membrane-bounded vesicle	-	-
DN72843_c1_g5_i1	ER molecular chaperone [Triticum aestivum]	438	20	8.1E-63	97.45%	5	F:nucleotide binding; F:ATP binding; C:membrane; C:integral component of membrane; C:cytoplasmic, membrane-bounded vesicle	-	-
DN72843_c1_g6_i1	ER molecular chaperone [Triticum aestivum]	268	20	9.9E-51	98.3%	5	F:nucleotide binding; F:ATP binding; C:endoplasmic reticulum lumen; C:cytoplasmic, membrane-bounded vesicle; C:endoplasmic reticulum	-	-
DN72844_c0_g1_i5	Carbon catabolite-derepressing kinase	2048	20	0.0E0	93.45%	11	F:nucleotide binding; F:ATP binding; C:nucleus; F:protein tyrosine kinase activity; C:cytoplasm; F:protein kinase activity; P:phosphorylation; F:protein serine/threonine kinase activity; P:protein phosphorylation; F:kinase activity; P:intracellular signal transduction	-	-
DN72869_c1_g1_i9	CSC1 HYP1 [Vitis vinifera]	2052	20	0.0E0	82.75%	2	C:membrane; C:integral component of membrane	-	-
DN72869_c1_g1_i10	CSC1 HYP1 [Vitis vinifera]	1449	20	1.5E-122	81.3%	2	C:membrane; C:integral component of membrane	-	-
DN72804_c1_g1_i2	ubiquitin carboxyl-terminal hydrolase 25-like isoform X1 [Elaeis guineensis]	1537	20	0.0E0	69.5%	4	P:protein deubiquitination; F:thiol-dependent ubiquitinyl hydrolase activity; P:ubiquitin-dependent protein catabolic process; F:hydrolase activity	-	-
DN72811_c0_g2_i2	heat shock binding [Zea mays]	1038	20	7.0E-112	81.8%	2	C:membrane; C:integral component of membrane	-	-
DN72842_c0_g3_i2	4-hydroxy-3-methylbut-2-enyl diphosphate reductase	2157	20	0.0E0	94.45%	13	C:chloroplast stroma; P:isoprenoid biosynthetic process; C:plastid; C:chloroplast; P:dimethylallyl diphosphate biosynthetic process; F:metal ion binding; F:oxidoreductase activity; P:isopentenyl diphosphate biosynthetic process, methylerythritol 4-phosphate pathway; P:oxidation-reduction process; F:3 iron, 4 sulfur cluster binding; F:4-hydroxy-3-methylbut-2-en-1-yl diphosphate reductase activity;…	-	-
DN72842_c0_g3_i5	4-hydroxy-3-methylbut-2-enyl diphosphate reductase	2194	20	0.0E0	94.45%	13	C:chloroplast stroma; P:isoprenoid biosynthetic process; C:plastid; C:chloroplast; P:dimethylallyl diphosphate biosynthetic process; F:metal ion binding; F:oxidoreductase activity; P:isopentenyl diphosphate biosynthetic process, methylerythritol 4-phosphate pathway; P:oxidation-reduction process; F:3 iron, 4 sulfur cluster binding; F:4-hydroxy-3-methylbut-2-en-1-yl diphosphate reductase activity;…	-	-
DN39281_c0_g2_i1	---NA---	1230	0	-	-	-		-	-
DN63317_c1_g1_i4	---NA---	785	0	-	-	-		-	-
DN39742_c0_g2_i1	unnamed protein product	2796	20	1.1E-90	59.4%	9	C:nucleus; P:protein desumoylation; P:proteolysis; C:membrane; C:integral component of membrane; F:endopeptidase activity; F:SUMO-specific protease activity; F:cysteine-type peptidase activity; F:peptidase activity	-	-
DN68230_c0_g4_i5	chlorophyll a-b binding 6A [Zea mays]	800	20	7.7E-106	95.55%	18	P:photosynthesis, light harvesting; C:chloroplast envelope; C:photosystem II; C:photosystem I; P:photosynthesis, light harvesting in photosystem I; P:response to light stimulus; C:plastid; C:chloroplast thylakoid membrane; C:thylakoid; C:chloroplast; F:metal ion binding; C:membrane; F:pigment binding; C:integral component of membrane; P:protein-chromophore linkage; P:photosynthesis; F:chlorophyll…	-	-
DN68230_c0_g7_i1	chlorophyll a-b binding 6A [Zea mays]	482	20	8.2E-68	95.7%	18	P:photosynthesis, light harvesting; C:chloroplast envelope; C:photosystem II; C:photosystem I; P:photosynthesis, light harvesting in photosystem I; P:response to light stimulus; C:plastid; C:chloroplast thylakoid membrane; C:thylakoid; C:chloroplast; F:metal ion binding; C:membrane; F:pigment binding; C:integral component of membrane; P:protein-chromophore linkage; P:photosynthesis; F:chlorophyll…	-	-
DN68213_c0_g1_i2	autophagy-related 18h-like	1602	20	0.0E0	76.05%	8	C:proton-transporting ATP synthase complex, catalytic core F(1); P:vesicle-mediated transport; C:cytoplasm; C:mitochondrion; P:response to starvation; F:proton-transporting ATPase activity, rotational mechanism; P:ATP synthesis coupled proton transport; F:proton-transporting ATP synthase activity, rotational mechanism	-	-
DN68244_c3_g3_i3	scab resistance family [Populus trichocarpa]	1430	20	6.1E-61	66.65%	4	C:membrane; C:integral component of membrane; P:phosphorylation; F:kinase activity	-	-
DN68215_c4_g4_i4	Seven transmembrane domain-containing tyrosine- kinase 1	2078	20	0.0E0	86.9%	7	F:ATP binding; P:integrin-mediated signaling pathway; C:integral component of membrane; F:protein kinase activity; P:phosphorylation; P:protein phosphorylation; F:kinase activity	-	-
DN68226_c0_g1_i3	phosphatase 2C 50	1084	20	7.5E-164	84.25%	7	F:protein serine/threonine phosphatase activity; F:phosphoprotein phosphatase activity; F:metal ion binding; F:catalytic activity; P:protein dephosphorylation; F:cation binding; F:hydrolase activity	-	-
DN68280_c0_g2_i8	Cysteine-rich receptor kinase 6	742	20	1.8E-139	78.7%	11	F:nucleotide binding; F:ATP binding; C:plasmodesma; F:protein kinase activity; P:phosphorylation; F:protein serine/threonine kinase activity; F:carbohydrate binding; P:protein phosphorylation; P:defense response; F:kinase activity; C:plasma membrane	-	-
DN68236_c0_g1_i2	phospholipid-transporting ATPase 2-like isoform X1	4002	20	0.0E0	86.15%	12	F:nucleotide binding; F:magnesium ion binding; F:ATP binding; P:phospholipid translocation; F:metal ion binding; P:metabolic process; C:membrane; C:integral component of membrane; P:phospholipid transport; F:phospholipid-translocating ATPase activity; C:plasma membrane; F:hydrolase activity	-	-
DN43484_c0_g2_i1	hypothetical protein F775_29563	1968	20	0.0E0	59.8%	2	C:membrane; C:integral component of membrane	-	-
DN43413_c0_g1_i1	disease resistance RGA3	2235	20	2.3E-112	54.65%	3	F:nucleic acid binding; F:zinc ion binding; F:ADP binding	-	-
DN72282_c1_g4_i2	LRR receptor-like serine threonine- kinase	2801	20	0.0E0	73.1%	11	F:nucleotide binding; F:ATP binding; C:membrane; C:integral component of membrane; C:cytoplasmic, membrane-bounded vesicle; F:protein kinase activity; P:phosphorylation; F:transferase activity; F:protein serine/threonine kinase activity; P:protein phosphorylation; F:kinase activity	-	-
DN72282_c1_g4_i3	LRR receptor-like serine threonine- kinase	2402	20	0.0E0	69.95%	11	F:nucleotide binding; F:ATP binding; C:membrane; C:integral component of membrane; C:cytoplasmic, membrane-bounded vesicle; F:protein kinase activity; P:phosphorylation; F:transferase activity; F:protein serine/threonine kinase activity; P:protein phosphorylation; F:kinase activity	-	-
DN72270_c0_g1_i2	LEC14B isoform X1 [Oryza sativa Japonica Group]	2497	20	1.4E-167	81.2%	-		-	-
DN72269_c0_g1_i2	TPA: basic endochitinase [Zea mays]	1121	20	3.4E-145	82.55%	21	P:cell wall macromolecule catabolic process; F:chitin binding; P:chitin catabolic process; P:response to other organism; P:metabolic process; F:protein kinase activity; F:protein serine/threonine kinase activity; P:protein phosphorylation; F:chitinase activity; F:nucleotide binding; P:carbohydrate metabolic process; F:ATP binding; P:polysaccharide catabolic process; C:mitochondrion; C:membrane; C…	-	-
DN72251_c0_g3_i1	ABA 8 -hydroxylase 2	966	20	0.0E0	90.55%	16	F:(+)-abscisic acid 8'-hydroxylase activity; F:oxidoreductase activity, acting on paired donors, with incorporation or reduction of molecular oxygen; P:multicellular organism development; P:abscisic acid catabolic process; F:monooxygenase activity; F:heme binding; F:iron ion binding; F:oxidoreductase activity; F:metal ion binding; C:membrane; C:integral component of membrane; P:brassinosteroid bi…	-	-
DN72214_c0_g1_i2	Pyrophosphate-energized vacuolar membrane proton pump	1361	20	0.0E0	98.05%	14	P:transmembrane transport; P:proton transport; P:metabolic process; C:vacuolar membrane; C:vacuole; P:transport; F:hydrogen-translocating pyrophosphatase activity; F:inorganic diphosphatase activity; P:ion transport; F:metal ion binding; C:membrane; C:integral component of membrane; C:cytoplasmic, membrane-bounded vesicle; F:hydrolase activity	-	-
DN72256_c0_g1_i3	phospholipid-transporting ATPase 2	3861	20	0.0E0	92.7%	12	F:nucleotide binding; F:magnesium ion binding; F:ATP binding; P:phospholipid translocation; F:metal ion binding; P:metabolic process; C:membrane; C:integral component of membrane; P:phospholipid transport; F:phospholipid-translocating ATPase activity; C:plasma membrane; F:hydrolase activity	-	-
DN72204_c0_g1_i3	probable sugar phosphate phosphate translocator At3g11320	2406	20	4.3E-172	97.3%	2	C:membrane; C:integral component of membrane	-	-
DN72203_c0_g1_i1	obg-like ATPase 1	503	20	3.4E-14	99.7%	11	F:GTP binding; F:nucleotide binding; F:ATPase activity; F:ATP binding; C:plasmodesma; C:cytoplasm; F:ribosome binding; P:metabolic process; F:ribosomal large subunit binding; C:cytosol; F:hydrolase activity	-	-
DN72272_c4_g7_i6	Disease resistance RPP13	1805	4	2.1E-13	61.25%	5	F:nucleotide binding; F:ATP binding; F:protein kinase activity; F:ADP binding; P:protein phosphorylation	-	-
DN72289_c0_g1_i8	Os03g0330300 [Oryza sativa Japonica Group]	3833	20	0.0E0	83.75%	-		-	-
DN72207_c0_g2_i3	NADH dehydrogenase [ubiquinone] 1 beta subcomplex subunit 2-like [Arachis ipaensis]	861	20	9.9E-19	90.1%	5	C:mitochondrial respiratory chain complex I; C:membrane; C:integral component of membrane; P:response to brassinosteroid; C:mitochondrial inner membrane	-	-
DN72288_c0_g1_i2	Receptor 12	1432	20	1.4E-131	70.25%	5	C:membrane; C:integral component of membrane; C:cytoplasmic, membrane-bounded vesicle; P:phosphorylation; F:kinase activity	-	-
DN72202_c0_g1_i12	photosystem II 10 kDa chloroplastic-like	763	20	9.0E-80	86.8%	10	C:chloroplast; C:membrane; C:integral component of membrane; C:photosystem II; C:photosystem II oxygen evolving complex; C:thylakoid membrane; P:photosynthesis; C:plastid; C:chloroplast thylakoid membrane; C:thylakoid	-	-
DN72202_c0_g3_i1	photosystem II 10 kDa chloroplastic-like	245	20	4.9E-34	79.2%	10	C:chloroplast; C:membrane; C:integral component of membrane; C:photosystem II; C:photosystem II oxygen evolving complex; C:thylakoid membrane; P:photosynthesis; C:plastid; C:chloroplast thylakoid membrane; C:thylakoid	-	-
DN72215_c2_g6_i8	6-phosphofructokinase 2 [Zea mays]	1191	20	2.2E-6	79.95%	13	P:metabolic process; P:glycolytic process; P:fructose 6-phosphate metabolic process; P:glycolytic process through fructose-6-phosphate; F:6-phosphofructokinase activity; F:nucleotide binding; F:ATP binding; C:cytoplasm; F:catalytic activity; F:metal ion binding; P:phosphorylation; F:transferase activity; F:kinase activity	-	-
DN72274_c1_g7_i1	chlorophyll a-b binding chloroplastic- partial	206	20	5.7E-42	100%	18	P:photosynthesis, light harvesting; C:chloroplast envelope; C:photosystem II; C:photosystem I; P:response to light stimulus; P:photosynthesis, light harvesting in photosystem I; C:plastid; C:chloroplast thylakoid membrane; C:thylakoid; C:chloroplast; F:metal ion binding; C:membrane; F:pigment binding; C:integral component of membrane; P:protein-chromophore linkage; P:photosynthesis; F:chlorophyll…	-	-
DN77667_c1_g8_i5	peroxisomal membrane PEX14 isoform X2	847	20	1.6E-49	60.4%	4	C:peroxisomal membrane; C:membrane; C:integral component of membrane; P:protein import into peroxisome matrix, docking	-	-
DN77629_c1_g1_i5	Callose synthase 2	1450	20	3.6E-124	67.95%	12	F:nucleotide binding; C:endoplasmic reticulum membrane; P:positive regulation of transcription elongation from RNA polymerase II promoter; F:DNA binding; F:ATP binding; C:nucleus; F:protein kinase activity; F:ADP binding; P:phosphorylation; P:protein phosphorylation; F:kinase activity; P:transcription initiation from RNA polymerase II promoter	-	-
DN77629_c1_g1_i11	mitogen-activated kinase kinase kinase 2-like isoform X1 [Zea mays]	2435	20	0.0E0	69.7%	9	F:nucleotide binding; C:endoplasmic reticulum membrane; F:ATP binding; F:protein kinase activity; F:ADP binding; P:phosphorylation; F:protein serine/threonine kinase activity; P:protein phosphorylation; F:kinase activity	-	-
DN77647_c0_g5_i12	E3 ubiquitin- ligase RGLG2-like [Phoenix dactylifera]	965	20	5.9E-151	70.85%	6	F:nucleotide binding; F:nucleic acid binding; F:zinc ion binding; F:metal ion binding; P:metabolic process; F:ligase activity	-	-
DN77647_c0_g5_i24	E3 ubiquitin- ligase RGLG2 isoform X1 [Beta vulgaris vulgaris]	1367	20	7.6E-137	62%	6	F:nucleotide binding; F:nucleic acid binding; F:zinc ion binding; F:metal ion binding; P:metabolic process; F:ligase activity	-	-
DN77656_c5_g1_i1	ferredoxin-thioredoxin reductase catalytic chloroplastic	580	20	2.9E-51	97.2%	15	C:chloroplast stroma; F:glucose-1-phosphate phosphodismutase activity; F:electron carrier activity; C:chloroplast envelope; C:plastid; C:chloroplast; F:oxidoreductase activity; F:metal ion binding; F:ferredoxin:thioredoxin reductase activity; P:oxidation-reduction process; F:4 iron, 4 sulfur cluster binding; P:phosphorylation; F:transferase activity; F:iron-sulfur cluster binding; F:oxidoreductas…	-	-
DN77681_c0_g2_i1	Chromodomain-helicase-DNA-binding 4	2664	20	0.0E0	78.1%	6	F:DNA binding; F:zinc ion binding; F:metal ion binding; P:metabolic process; F:helicase activity; C:plastid	-	-
DN77612_c1_g6_i1	Os06g0730800 [Oryza sativa Japonica Group]	258	8	1.8E-11	77.88%	-		-	-
DN77637_c1_g3_i1	sucrose phosphate synthase partial	1443	20	0.0E0	94.7%	7	P:sucrose biosynthetic process; F:transferase activity, transferring glycosyl groups; P:metabolic process; F:sucrose-phosphate synthase activity; F:sucrose synthase activity; F:transferase activity; P:sucrose metabolic process	-	-
DN77693_c1_g2_i9	sucrose:fructan 6-fructosyltransferase	1414	20	0.0E0	91%	11	P:carbohydrate metabolic process; F:transferase activity, transferring glycosyl groups; F:levansucrase activity; P:metabolic process; C:membrane; C:integral component of membrane; F:sucrose 1F-fructosyltransferase activity; F:transferase activity; F:hydrolase activity, hydrolyzing O-glycosyl compounds; F:hydrolase activity; F:hydrolase activity, acting on glycosyl bonds	-	-
DN77693_c1_g5_i1	sucrose:fructan 6-fructosyltransferase	207	20	1.3E-39	99.2%	11	P:carbohydrate metabolic process; F:transferase activity, transferring glycosyl groups; F:levansucrase activity; P:metabolic process; C:membrane; C:integral component of membrane; F:sucrose 1F-fructosyltransferase activity; F:transferase activity; F:hydrolase activity, hydrolyzing O-glycosyl compounds; F:hydrolase activity; F:hydrolase activity, acting on glycosyl bonds	-	-
DN77608_c1_g6_i7	AT hook motif-containing	2209	20	3.6E-167	62.95%	7	P:DNA repair; F:DNA helicase activity; P:DNA duplex unwinding; C:mitochondrion; P:telomere maintenance; C:cytoplasmic, membrane-bounded vesicle; F:helicase activity	-	-
DN77614_c2_g5_i2	---NA---	851	0	-	-	-		-	-
DN77666_c2_g2_i1	Disease resistance RPM1	637	20	5.8E-107	77%	4	F:ATP binding; P:apoptotic process; F:ADP binding; C:plastid	-	-
DN77690_c1_g1_i9	ATP-dependent zinc metalloprotease FTSH chloroplastic [Brassica oleracea oleracea]	358	20	5.6E-51	99.8%	22	F:zinc ion binding; C:chloroplast envelope; F:peptidase activity; F:ATP-dependent peptidase activity; F:metalloendopeptidase activity; C:plastid; C:chloroplast thylakoid membrane; C:thylakoid; F:metallopeptidase activity; F:nucleotide binding; F:ATP binding; C:chloroplast; F:metal ion binding; C:mitochondrion; P:proteolysis; C:membrane; C:integral component of membrane; P:thylakoid membrane organ…	-	-
DN77690_c1_g1_i10	filamentation temperature-sensitive H 2B [Zea mays]	596	15	4.2E-22	87.13%	22	C:chloroplast envelope; F:peptidase activity; F:ATP-dependent peptidase activity; F:metalloendopeptidase activity; C:plastid; C:chloroplast thylakoid membrane; C:thylakoid; F:metallopeptidase activity; F:nucleotide binding; P:cell division; F:ATP binding; C:chloroplast; F:metal ion binding; C:mitochondrion; P:proteolysis; C:membrane; C:integral component of membrane; P:thylakoid membrane organiza…	-	-
DN65854_c0_g2_i2	lipase class 3-like [Oryza sativa Japonica Group]	2987	20	0.0E0	85.8%	5	C:mitochondrion; C:membrane; P:lipid metabolic process; C:integral component of membrane; F:hydrolase activity	-	-
DN65854_c0_g2_i5	partial [Oryza sativa Japonica Group]	2273	20	0.0E0	85.7%	5	C:mitochondrion; C:membrane; P:lipid metabolic process; C:integral component of membrane; F:hydrolase activity	-	-
DN65872_c0_g1_i3	26S proteasome non-ATPase regulatory subunit 14 homolog	1286	20	0.0E0	98.25%	20	P:photomorphogenesis; P:response to temperature stimulus; P:Golgi organization; P:protein catabolic process; P:glycolytic process; P:photorespiration; P:response to cadmium ion; C:proteasome complex; P:proteasome assembly; P:protein targeting to vacuole; P:N-terminal protein myristoylation; P:hyperosmotic response; P:ubiquitin-dependent protein catabolic process; C:nucleus; P:proteasome-mediated …	-	-
DN65897_c0_g1_i3	Secologanin synthase	1281	3	7.3E-7	81%	7	F:iron ion binding; F:oxidoreductase activity, acting on paired donors, with incorporation or reduction of molecular oxygen; F:metal ion binding; F:oxidoreductase activity; P:oxidation-reduction process; F:monooxygenase activity; F:heme binding	-	-
DN65858_c0_g1_i1	---NA---	346	0	-	-	-		-	-
DN65858_c0_g2_i1	[Hordeum vulgare vulgare]	585	3	6.6E-12	70.33%	-		-	-
DN65858_c0_g3_i1	[Hordeum vulgare vulgare]	485	3	1.4E-12	52.33%	-		-	-
DN65857_c0_g1_i11	CSC1 RXW8 [Setaria italica]	1147	20	1.6E-103	66.85%	3	C:membrane; C:integral component of membrane; C:cytoplasmic, membrane-bounded vesicle	-	-
DN65845_c0_g1_i2	---NA---	744	0	-	-	-		-	-
DN65845_c0_g1_i4	---NA---	881	0	-	-	-		-	-
DN65845_c0_g1_i5	---NA---	2007	0	-	-	-		-	-
DN65845_c0_g1_i8	---NA---	3630	0	-	-	-		-	-
DN65845_c0_g1_i9	---NA---	3945	0	-	-	-		-	-
DN65845_c0_g1_i10	---NA---	3934	0	-	-	-		-	-
DN65845_c0_g1_i11	---NA---	3619	0	-	-	-		-	-
DN65845_c0_g1_i12	---NA---	2710	0	-	-	-		-	-
DN65801_c0_g1_i1	subtilisin-like protease	1571	20	0.0E0	87.45%	7	C:cell wall; P:proteolysis; F:serine-type endopeptidase activity; F:serine-type peptidase activity; C:cytoplasmic, membrane-bounded vesicle; F:peptidase activity; F:hydrolase activity	-	-
DN65861_c0_g1_i1	---NA---	770	0	-	-	-		-	-
DN65861_c0_g1_i2	---NA---	698	0	-	-	-		-	-
DN65893_c0_g1_i1	Os05g0274300 [Oryza sativa Japonica Group]	1624	20	0.0E0	76.7%	4	F:GTP binding; C:membrane; C:integral component of membrane; C:plastid	-	-
DN65893_c0_g1_i4	Os05g0274300 [Oryza sativa Japonica Group]	1175	20	0.0E0	77.85%	4	F:GTP binding; C:membrane; C:integral component of membrane; C:plastid	-	-
DN65838_c0_g2_i3	VTC2 [Zea mays]	2494	20	0.0E0	87.7%	4	C:cytoplasm; P:metabolic process; F:GDP-D-glucose phosphorylase activity; P:glucose metabolic process	-	-
DN65846_c0_g1_i15	LRR receptor-like serine threonine- kinase	1947	20	0.0E0	79.1%	9	F:nucleotide binding; F:ATP binding; C:membrane; C:integral component of membrane; C:cytoplasmic, membrane-bounded vesicle; F:protein kinase activity; P:phosphorylation; P:protein phosphorylation; F:kinase activity	-	-
DN65898_c1_g1_i2	fructan:fructan 1-fructosyltransferase	453	20	5.2E-42	90.65%	13	F:transferase activity, transferring glycosyl groups; P:metabolic process; F:hydrolase activity, hydrolyzing O-glycosyl compounds; F:sucrose alpha-glucosidase activity; F:beta-fructofuranosidase activity; F:1,2-beta-fructan 1F-fructosyltransferase activity; P:carbohydrate metabolic process; C:membrane; C:integral component of membrane; F:sucrose 1F-fructosyltransferase activity; F:transferase act…	-	-
DN65898_c1_g1_i10	fructan:fructan 1-fructosyltransferase	595	20	2.6E-41	90.65%	13	F:transferase activity, transferring glycosyl groups; P:metabolic process; F:hydrolase activity, hydrolyzing O-glycosyl compounds; F:sucrose alpha-glucosidase activity; F:beta-fructofuranosidase activity; F:1,2-beta-fructan 1F-fructosyltransferase activity; P:carbohydrate metabolic process; C:membrane; C:integral component of membrane; F:sucrose 1F-fructosyltransferase activity; F:transferase act…	-	-
DN51348_c0_g2_i2	---NA---	1355	0	-	-	-		-	-
DN51371_c0_g3_i2	NRT1 PTR FAMILY -like	240	20	2.5E-33	84.05%	4	C:membrane; C:integral component of membrane; P:transport; F:transporter activity	-	-
DN62319_c0_g2_i1	predicted protein	616	9	1.3E-9	75.44%	2	C:membrane; C:integral component of membrane	-	-
DN62319_c0_g2_i5	Os02g0828200 [Oryza sativa Japonica Group]	513	16	8.4E-9	65.19%	1	C:plastid	-	-
DN62351_c2_g2_i1	cinnamyl alcohol dehydrogenase 5	405	20	1.4E-17	96.2%	8	F:zinc ion binding; F:cinnamyl-alcohol dehydrogenase activity; F:oxidoreductase activity; F:metal ion binding; P:lignin biosynthetic process; P:phenylpropanoid biosynthetic process; P:oxidation-reduction process; F:sinapyl alcohol dehydrogenase activity	-	-
DN62313_c0_g1_i1	---NA---	684	0	-	-	-		-	-
DN62373_c0_g1_i2	phosphoenolpyruvate carboxylase kinase family	937	20	4.6E-65	92.1%	16	P:protein autophosphorylation; F:protein kinase activity; F:calmodulin-dependent protein kinase activity; P:protein phosphorylation; C:plasma membrane; F:calcium-dependent protein serine/threonine kinase activity; F:nucleotide binding; F:ATP binding; C:nucleus; F:calmodulin binding; P:abscisic acid-activated signaling pathway; C:cytoplasm; P:phosphorylation; P:peptidyl-serine phosphorylation; F:k…	-	-
DN62379_c0_g2_i1	---NA---	1006	0	-	-	-		-	-
DN61024_c1_g1_i1	hypothetical protein BRADI_1g69475	906	1	5.6E-4	54%	2	C:membrane; C:integral component of membrane	-	-
DN20847_c0_g1_i1	Coatomer subunit beta -2	822	7	1.6E-9	77.57%	6	F:nucleotide binding; F:ATP binding; F:protein kinase activity; P:phosphorylation; P:protein phosphorylation; F:kinase activity	-	-
DN20847_c0_g2_i1	Coatomer subunit beta -2	901	7	2.4E-9	77.57%	6	F:nucleotide binding; F:ATP binding; F:protein kinase activity; P:phosphorylation; P:protein phosphorylation; F:kinase activity	-	-
DN71922_c1_g1_i6	ABC transporter G family member 11-like	2272	20	0.0E0	83.9%	10	F:nucleotide binding; F:ATPase activity; F:ATP binding; F:ATPase activity, coupled to transmembrane movement of substances; P:transmembrane transport; P:metabolic process; C:membrane; C:integral component of membrane; C:plasma membrane; C:plastid	-	-
DN71922_c1_g1_i9	ABC transporter G family member 11-like	1943	20	0.0E0	83.95%	10	F:nucleotide binding; F:ATPase activity; F:ATP binding; F:ATPase activity, coupled to transmembrane movement of substances; P:transmembrane transport; P:metabolic process; C:membrane; C:integral component of membrane; C:plasma membrane; C:plastid	-	-
DN71908_c0_g2_i6	disease resistance RPP13 3 [Brachypodium distachyon]	1667	20	2.0E-150	60.1%	8	F:nucleotide binding; F:ATP binding; F:protein kinase activity; F:ADP binding; P:phosphorylation; F:protein serine/threonine kinase activity; P:protein phosphorylation; F:kinase activity	-	-
DN71908_c0_g2_i9	disease resistance RPP13 3 [Brachypodium distachyon]	1960	20	7.0E-158	59.95%	8	F:nucleotide binding; F:ATP binding; F:protein kinase activity; F:ADP binding; P:phosphorylation; F:protein serine/threonine kinase activity; P:protein phosphorylation; F:kinase activity	-	-
DN71995_c1_g2_i1	---NA---	236	0	-	-	-		-	-
DN71952_c3_g1_i8	disease resistance RGA3	1727	20	0.0E0	73.75%	3	F:nucleic acid binding; F:zinc ion binding; F:ADP binding	-	-
DN71915_c0_g6_i4	photosystem II 10 kDa polypeptide [Zea mays]	902	20	1.1E-65	87.25%	10	C:chloroplast; C:membrane; C:integral component of membrane; C:photosystem II; C:photosystem II oxygen evolving complex; C:thylakoid membrane; P:photosynthesis; C:plastid; C:chloroplast thylakoid membrane; C:thylakoid	-	-
DN71915_c0_g6_i5	photosystem II 10 kDa polypeptide [Zea mays]	1005	20	3.4E-65	87.25%	10	C:chloroplast; C:membrane; C:integral component of membrane; C:photosystem II; C:photosystem II oxygen evolving complex; C:thylakoid membrane; P:photosynthesis; C:plastid; C:chloroplast thylakoid membrane; C:thylakoid	-	-
DN71914_c0_g2_i1	GID1 [Triticum aestivum]	2549	20	0.0E0	92.5%	6	P:response to gibberellin; C:nucleus; P:metabolic process; P:gibberellic acid mediated signaling pathway; F:gibberellin binding; F:hydrolase activity	-	-
DN71914_c0_g2_i3	GID1 [Triticum aestivum]	2322	20	0.0E0	92.6%	6	P:response to gibberellin; C:nucleus; P:metabolic process; P:gibberellic acid mediated signaling pathway; F:gibberellin binding; F:hydrolase activity	-	-
DN71989_c0_g3_i4	gamma carbonic anhydrase mitochondrial	1499	20	1.8E-174	90.9%	4	C:mitochondrial respiratory chain complex I; C:respiratory chain complex I; C:mitochondrial membrane; C:mitochondrion	-	-
DN71989_c0_g3_i8	gamma carbonic anhydrase mitochondrial	1442	20	1.0E-174	93.1%	4	C:mitochondrial respiratory chain complex I; C:respiratory chain complex I; C:mitochondrial membrane; C:mitochondrion	-	-
DN71963_c0_g1_i3	tyrosine decarboxylase 1	1950	20	0.0E0	91.9%	7	F:pyridoxal phosphate binding; F:catalytic activity; F:tyrosine decarboxylase activity; F:lyase activity; P:cellular amino acid metabolic process; P:carboxylic acid metabolic process; F:carboxy-lyase activity	-	-
DN71965_c2_g5_i8	zinc finger MYM-type 1-like	2149	20	1.6E-18	70.1%	2	F:nucleic acid binding; F:protein dimerization activity	-	-
DN71935_c0_g2_i5	cytokinin dehydrogenase [Oryza sativa Japonica Group]	1372	20	0.0E0	95.25%	12	F:nucleotide binding; P:cytokinin metabolic process; F:oxidoreductase activity, acting on CH-OH group of donors; C:extracellular space; F:catalytic activity; F:oxidoreductase activity; F:flavin adenine dinucleotide binding; C:cytoplasmic, membrane-bounded vesicle; P:oxidation-reduction process; P:electron transport chain; C:extracellular region; F:cytokinin dehydrogenase activity	-	-
DN71935_c0_g2_i8	cytokinin dehydrogenase [Oryza sativa Japonica Group]	1819	20	0.0E0	95.75%	12	F:nucleotide binding; P:cytokinin metabolic process; F:oxidoreductase activity, acting on CH-OH group of donors; C:extracellular space; F:catalytic activity; F:oxidoreductase activity; F:flavin adenine dinucleotide binding; C:cytoplasmic, membrane-bounded vesicle; P:oxidation-reduction process; P:electron transport chain; C:extracellular region; F:cytokinin dehydrogenase activity	-	-
DN71935_c0_g3_i1	---NA---	596	0	-	-	-		-	-
DN71956_c1_g1_i1	Os06g0693700 [Oryza sativa Japonica Group]	2671	20	0.0E0	87.95%	1	F:metal ion binding	-	-
DN71956_c1_g1_i4	Os06g0693700 [Oryza sativa Japonica Group]	1857	20	0.0E0	88.05%	1	F:metal ion binding	-	-
DN71956_c1_g3_i1	Os06g0693700 [Oryza sativa Japonica Group]	1562	20	0.0E0	91.55%	1	F:metal ion binding	-	-
DN71905_c0_g1_i4	GDSL esterase lipase At5g55050-like	1286	20	0.0E0	81.3%	4	F:hydrolase activity, acting on ester bonds; P:metabolic process; C:cytoplasmic, membrane-bounded vesicle; F:hydrolase activity	-	-
DN71971_c0_g2_i5	inosine triphosphate pyrophosphatase	2141	20	8.9E-131	91.55%	12	F:nucleotide binding; C:nucleus; C:cytoplasm; F:metal ion binding; P:nucleoside triphosphate catabolic process; P:metabolic process; P:meiotic chromosome segregation; P:deoxyribonucleoside triphosphate catabolic process; C:chromosome, centromeric region; F:nucleoside-triphosphate diphosphatase activity; P:nucleotide metabolic process; F:hydrolase activity	-	-
DN52825_c0_g3_i1	---NA---	300	0	-	-	-		-	-
DN52816_c0_g4_i1	---NA---	312	0	-	-	-		-	-
DN52898_c0_g2_i3	---NA---	262	0	-	-	-		-	-
DN23485_c0_g1_i1	heptahelical transmembrane 4-like	430	20	7.5E-29	91%	10	F:nucleotide binding; P:tRNA aminoacylation for protein translation; F:ATP binding; F:aminoacyl-tRNA ligase activity; C:mitochondrion; C:membrane; C:integral component of membrane; P:response to hormone; F:ligase activity; P:translation	-	-
DN23441_c0_g1_i1	---NA---	533	0	-	-	-		-	-
DN67166_c0_g1_i3	C2 domain-containing At1g53590-like isoform X1	1449	20	0.0E0	75.5%	4	C:membrane; C:integral component of membrane; C:cytoplasmic, membrane-bounded vesicle; F:lipid binding	-	-
DN67166_c0_g1_i5	C2 domain-containing At1g53590-like	667	19	1.1E-92	73.21%	4	C:membrane; C:integral component of membrane; C:cytoplasmic, membrane-bounded vesicle; F:lipid binding	-	-
DN67104_c0_g1_i1	exonuclease mut-7	2372	20	0.0E0	86.5%	5	F:nucleic acid binding; P:nucleic acid phosphodiester bond hydrolysis; F:3'-5' exonuclease activity; F:exonuclease activity; P:nucleobase-containing compound metabolic process	-	-
DN67113_c2_g1_i7	auxin response factor	1925	20	0.0E0	93.25%	9	F:DNA binding; C:nucleus; P:transcription, DNA-templated; P:flower development; P:regulation of transcription, DNA-templated; P:response to hormone; P:auxin-activated signaling pathway; C:plastid; P:response to auxin	-	-
DN67103_c0_g1_i2	harpin binding 1	1584	20	3.5E-139	90.8%	14	P:response to ozone; C:chloroplast thylakoid; C:chloroplast envelope; P:defense response to bacterium; P:chloroplast organization; C:plasma membrane; C:plastid; C:thylakoid; C:chloroplast thylakoid membrane; C:nucleus; C:chloroplast; C:thylakoid lumen; C:membrane; C:plastoglobule	-	-
DN67103_c0_g1_i12	harpin binding 1	1676	20	5.2E-115	92.8%	14	P:response to ozone; C:chloroplast thylakoid; C:chloroplast envelope; P:defense response to bacterium; P:chloroplast organization; C:plasma membrane; C:plastid; C:thylakoid; C:chloroplast thylakoid membrane; C:nucleus; C:chloroplast; C:thylakoid lumen; C:membrane; C:plastoglobule	-	-
DN67147_c0_g2_i2	E3 ubiquitin- ligase RNF170-like	601	20	1.3E-25	89.3%	8	F:zinc ion binding; C:chloroplast; F:metal ion binding; C:mitochondrion; C:membrane; C:integral component of membrane; F:double-stranded DNA binding; P:regulation of transcription, DNA-templated	-	-
DN67118_c0_g1_i5	terpene synthase	826	20	3.1E-149	78.3%	5	F:magnesium ion binding; F:metal ion binding; P:metabolic process; F:lyase activity; F:terpene synthase activity	-	-
DN67178_c0_g1_i6	thioredoxin H-type 5 [Zea mays]	617	20	5.0E-40	66.05%	13	F:protein disulfide oxidoreductase activity; P:glycerol ether metabolic process; P:cell redox homeostasis; P:protein folding; P:sulfate assimilation; C:plasma membrane; C:cell; C:cytoplasm; C:mitochondrion; C:cytosol; F:oxidoreductase activity, acting on a sulfur group of donors, disulfide as acceptor; P:cellular response to oxidative stress; P:oxidation-reduction process	-	-
DN67162_c1_g1_i11	Chaperone dnaJ	324	1	2.9E-9	79%	-		-	-
DN67127_c0_g1_i3	mitogen activated kinase kinase kinase [Zea mays]	1397	20	1.6E-115	85.5%	11	F:nucleotide binding; F:ATP binding; F:receptor signaling protein serine/threonine kinase activity; F:protein tyrosine kinase activity; C:cytoplasm; F:protein kinase activity; P:phosphorylation; F:protein serine/threonine kinase activity; P:protein phosphorylation; P:signal transduction by protein phosphorylation; F:kinase activity	-	-
DN67122_c0_g4_i2	disease resistance RPP13 1	503	20	1.2E-16	74.2%	9	F:nucleotide binding; F:ATP binding; C:mitochondrion; C:membrane; C:integral component of membrane; F:protein kinase activity; F:ADP binding; P:protein phosphorylation; F:polysaccharide binding	-	-
DN67108_c2_g2_i1	SWIb domain-containing [Oryza sativa Japonica Group]	568	20	8.6E-27	65.6%	1	C:mitochondrion	-	-
DN67108_c2_g6_i4	hypothetical protein F775_06571	875	6	1.5E-25	62%	-		-	-
DN67108_c2_g6_i5	hypothetical protein F775_06571	877	6	1.5E-25	62%	-		-	-
DN71068_c0_g1_i12	protease inhibitor II [Arabidopsis thaliana]	572	20	2.1E-26	80.2%	7	F:peptidase inhibitor activity; C:plasmodesma; C:cell wall; P:killing of cells of other organism; C:extracellular region; P:defense response; P:defense response to fungus	-	-
DN71025_c2_g1_i6	Cysteine ase 1	1190	20	4.8E-156	95.15%	9	C:extracellular space; P:proteolysis; F:cysteine-type endopeptidase activity; C:cytoplasmic, membrane-bounded vesicle; F:cysteine-type peptidase activity; F:peptidase activity; P:proteolysis involved in cellular protein catabolic process; C:lysosome; F:hydrolase activity	-	-
DN71025_c2_g5_i4	RNA polymerase beta subunit (chloroplast) [Aegilops tauschii]	2810	20	0.0E0	99%	8	F:DNA binding; F:nucleotidyltransferase activity; C:chloroplast; F:DNA-directed RNA polymerase activity; F:ribonucleoside binding; P:transcription, DNA-templated; F:transferase activity; C:plastid	-	-
DN71082_c0_g1_i3	heterogeneous nuclear ribonucleo 1-like	2878	20	4.8E-133	83.05%	2	F:nucleotide binding; F:nucleic acid binding	-	-
DN71082_c0_g1_i4	heterogeneous nuclear ribonucleo 1-like	1853	20	1.6E-133	82.6%	2	F:nucleotide binding; F:nucleic acid binding	-	-
DN71091_c0_g1_i9	---NA---	390	0	-	-	-		-	-
DN71084_c0_g6_i1	histone acetyltransferase HAC 1	1330	20	1.7E-16	84.3%	12	P:chromatin modification; C:nucleus; F:histone acetyltransferase activity; F:transferase activity, transferring acyl groups; F:zinc ion binding; F:transcription cofactor activity; F:metal ion binding; P:transcription, DNA-templated; C:mitochondrion; P:regulation of transcription, DNA-templated; P:histone acetylation; F:transferase activity	-	-
DN71054_c0_g2_i4	SPT2 homolog [Brachypodium distachyon]	2488	20	1.2E-134	74.05%	-		-	-
DN71054_c0_g2_i5	SPT2 homolog [Brachypodium distachyon]	2168	20	8.6E-134	74.3%	-		-	-
DN71054_c0_g2_i9	SPT2 homolog [Brachypodium distachyon]	2491	20	1.6E-136	74%	-		-	-
DN71022_c0_g1_i3	palmitoyltransferase ZDHHC17-like isoform X1	1638	20	0.0E0	86.85%	8	F:transferase activity, transferring acyl groups; F:protein-cysteine S-palmitoyltransferase activity; F:zinc ion binding; F:metal ion binding; P:metabolic process; C:membrane; C:integral component of membrane; F:transferase activity	-	-
DN71015_c6_g8_i1	LRR receptor-like serine threonine- kinase	1270	20	1.6E-174	86.05%	11	F:nucleotide binding; F:ATP binding; C:membrane; C:integral component of membrane; C:cytoplasmic, membrane-bounded vesicle; F:protein kinase activity; P:phosphorylation; F:transferase activity; F:protein serine/threonine kinase activity; P:protein phosphorylation; F:kinase activity	-	-
DN71083_c1_g6_i1	---NA---	571	0	-	-	-		-	-
DN71083_c1_g7_i2	---NA---	348	0	-	-	-		-	-
DN71083_c1_g9_i2	---NA---	548	0	-	-	-		-	-
DN71083_c1_g9_i3	---NA---	404	0	-	-	-		-	-
DN71083_c1_g9_i8	---NA---	422	0	-	-	-		-	-
DN74350_c1_g8_i1	---NA---	268	0	-	-	-		-	-
DN74350_c1_g9_i4	23 kDa jasmonate-induced -like	1147	20	2.5E-94	61.25%	-		-	-
DN74350_c1_g11_i1	flowering locus T [Lolium perenne]	316	20	4.2E-30	98.1%	5	P:photoperiodism, flowering; F:phosphatidylethanolamine binding; P:regulation of flower development; P:phosphorylation; F:kinase activity	-	-
DN74354_c0_g1_i1	Os05g0113500 [Oryza sativa Japonica Group]	1527	20	1.2E-111	70%	-		-	-
DN74337_c0_g1_i7	2OG-Fe oxygenase family [Zea mays]	3363	20	0.0E0	87.65%	3	F:oxidoreductase activity; P:oxidation-reduction process; C:cytoplasmic, membrane-bounded vesicle	-	-
DN74313_c1_g1_i6	pyruvate dehydrogenase E1 component subunit beta [Zea mays]	1374	20	0.0E0	96.7%	9	C:chloroplast; F:catalytic activity; F:oxidoreductase activity; F:pyruvate dehydrogenase (acetyl-transferring) activity; P:metabolic process; C:mitochondrion; P:glycolytic process; P:oxidation-reduction process; C:plastid	-	-
DN74377_c2_g2_i9	achilleol B synthase-like	1042	20	2.4E-167	88%	4	F:intramolecular transferase activity; P:metabolic process; C:mitochondrion; F:isomerase activity	-	-
DN74384_c0_g1_i2	BTB POZ domain-containing At3g50780 [Oryza sativa Japonica Group]	2590	20	0.0E0	85.8%	-		-	-
DN74336_c0_g1_i2	2-oxoglutarate mitochondrial-like [Brachypodium distachyon]	2691	20	0.0E0	96.95%	9	F:thiamine pyrophosphate binding; F:oxidoreductase activity, acting on the aldehyde or oxo group of donors, disulfide as acceptor; C:oxoglutarate dehydrogenase complex; F:oxoglutarate dehydrogenase (succinyl-transferring) activity; P:metabolic process; C:mitochondrion; C:cytosol; P:tricarboxylic acid cycle; P:oxidation-reduction process	-	-
DN74309_c0_g3_i1	---NA---	551	0	-	-	-		-	-
DN74372_c0_g1_i8	PHD-finger family homeodomain [Oryza sativa Japonica Group]	3934	20	0.0E0	71.3%	11	F:DNA binding; C:nucleus; F:zinc ion binding; F:metal ion binding; P:positive regulation of transcription, DNA-templated; F:electron carrier activity; C:membrane; C:integral component of membrane; P:regulation of transcription, DNA-templated; F:sequence-specific DNA binding; C:anchored component of plasma membrane	-	-
DN74372_c0_g1_i9	PHD-finger family homeodomain [Oryza sativa Japonica Group]	4146	20	0.0E0	71.2%	11	F:DNA binding; C:nucleus; F:zinc ion binding; F:metal ion binding; P:positive regulation of transcription, DNA-templated; F:electron carrier activity; C:membrane; C:integral component of membrane; P:regulation of transcription, DNA-templated; F:sequence-specific DNA binding; C:anchored component of plasma membrane	-	-
DN74326_c2_g1_i3	decapping 2-like [Oryza sativa Japonica Group]	1601	9	1.1E-5	89%	13	P:metabolic process; F:protein kinase activity; F:m7G(5')pppN diphosphatase activity; P:protein phosphorylation; F:ATP binding; F:RNA binding; C:cytoplasm; C:mitochondrion; C:membrane; C:integral component of membrane; P:deadenylation-dependent decapping of nuclear-transcribed mRNA; F:manganese ion binding; F:hydrolase activity	-	-
DN74321_c0_g1_i6	LOV domain-containing	3511	20	0.0E0	83.2%	35	P:negative regulation of anion channel activity by blue light; F:FMN binding; F:structural molecule activity; C:Golgi apparatus; P:response to blue light; P:protein phosphorylation; P:microtubule-based movement; P:signal transduction by protein phosphorylation; P:response to cytokinin; C:microtubule; F:nucleotide binding; F:ATP binding; P:phosphorelay signal transduction system; P:protein-chromop…	-	-
DN74321_c0_g1_i10	LOV domain-containing	3437	20	0.0E0	85.7%	35	P:negative regulation of anion channel activity by blue light; F:FMN binding; F:structural molecule activity; C:Golgi apparatus; P:response to blue light; P:protein phosphorylation; P:microtubule-based movement; P:signal transduction by protein phosphorylation; P:response to cytokinin; C:microtubule; F:nucleotide binding; F:ATP binding; P:phosphorelay signal transduction system; P:protein-chromop…	-	-
DN74321_c0_g1_i18	LOV domain-containing	3424	20	0.0E0	85.7%	35	P:negative regulation of anion channel activity by blue light; F:FMN binding; F:structural molecule activity; C:Golgi apparatus; P:response to blue light; P:protein phosphorylation; P:microtubule-based movement; P:signal transduction by protein phosphorylation; P:response to cytokinin; C:microtubule; F:nucleotide binding; F:ATP binding; P:phosphorelay signal transduction system; P:protein-chromop…	-	-
DN74391_c1_g3_i11	probable serine incorporator [Brachypodium distachyon]	1430	20	4.0E-102	90.85%	4	C:membrane; C:integral component of membrane; F:L-serine transmembrane transporter activity; P:L-serine transport	-	-
DN74391_c1_g2_i13	---NA---	2061	0	-	-	-		-	-
DN57223_c0_g1_i3	exocyst complex component 5	2835	20	0.0E0	89.9%	9	C:plasmodesma; C:cytoplasm; P:vesicle docking; C:membrane; P:protein transport; P:transport; P:exocytosis; C:plasma membrane; C:exocyst	-	-
DN60411_c0_g1_i2	60S acidic ribosomal P0 [Zea mays]	849	20	2.7E-153	96.3%	10	F:structural constituent of ribosome; C:intracellular ribonucleoprotein complex; P:cytoplasmic translation; P:ribosome biogenesis; C:cytosolic large ribosomal subunit; C:ribosome; F:large ribosomal subunit rRNA binding; P:translational elongation; C:intracellular; C:preribosome, large subunit precursor	-	-
DN60469_c0_g1_i2	calmodulin-binding receptor-like cytoplasmic kinase 3 isoform X2	2674	20	0.0E0	85.9%	8	F:nucleotide binding; F:ATP binding; C:cytoplasmic, membrane-bounded vesicle; F:protein kinase activity; P:phosphorylation; F:protein serine/threonine kinase activity; P:protein phosphorylation; F:kinase activity	-	-
DN60430_c0_g1_i4	Os05g0339200 [Oryza sativa Japonica Group]	1271	20	4.9E-52	82.55%	6	F:nucleic acid binding; C:membrane; C:integral component of membrane; P:defense response; C:plasma membrane; P:purine nucleobase transport	-	-
DN60494_c0_g1_i1	expressed [Oryza sativa Japonica Group]	1514	20	0.0E0	81.5%	4	C:mitochondrion; C:membrane; C:integral component of membrane; P:mitotic cell cycle	-	-
DN60321_c0_g4_i4	metallopeptidase family M24 containing expressed [Oryza sativa Japonica Group]	2448	20	0.0E0	89.4%	5	F:metal ion binding; P:metabolic process; P:proteolysis; F:aminopeptidase activity; F:hydrolase activity	-	-
DN60378_c0_g1_i1	vegetative cell wall gp1-like [Brachypodium distachyon]	533	2	2.4E-5	90%	-		-	-
DN60324_c0_g1_i4	nifU chloroplastic	931	20	1.6E-116	86.2%	5	C:chloroplast; F:iron ion binding; F:iron-sulfur cluster binding; C:plastid; P:iron-sulfur cluster assembly	-	-
DN54122_c0_g1_i1	---NA---	429	0	-	-	-		-	-
DN15464_c0_g2_i1	hypothetical protein TRIUR3_33496	500	1	7.8E-6	57%	-		-	-
DN13934_c0_g2_i1	nudix hydrolase 4 [Zea mays]	317	20	7.2E-11	92.55%	2	P:metabolic process; F:hydrolase activity	-	-
DN17580_c0_g2_i1	aspartic ase nepenthesin-1-like	1504	20	1.2E-54	44.55%	6	F:aspartic-type endopeptidase activity; P:protein catabolic process; P:proteolysis; C:cytoplasmic, membrane-bounded vesicle; F:peptidase activity; F:hydrolase activity	-	-
DN75508_c1_g1_i4	Ubiquitin carboxyl-terminal hydrolase 8	2717	20	0.0E0	84.25%	4	P:protein deubiquitination; P:ubiquitin-dependent protein catabolic process; F:thiol-dependent ubiquitinyl hydrolase activity; F:hydrolase activity	-	-
DN75558_c0_g1_i1	Chloroplastic group IIA intron splicing facilitator chloroplastic	738	20	2.0E-18	95.35%	10	P:carotenoid biosynthetic process; C:chloroplast; F:RNA binding; P:response to abscisic acid; P:chloroplast relocation; P:ncRNA metabolic process; P:isopentenyl diphosphate biosynthetic process, methylerythritol 4-phosphate pathway; P:thylakoid membrane organization; P:phosphatidylglycerol biosynthetic process; C:plastid	-	-
DN75596_c0_g8_i1	aconitate cytoplasmic	1758	20	0.0E0	95.2%	8	P:glyoxylate cycle; C:cytoplasm; F:metal ion binding; P:metabolic process; F:lyase activity; F:4 iron, 4 sulfur cluster binding; F:iron-sulfur cluster binding; F:aconitate hydratase activity	-	-
DN75526_c0_g1_i1	pentatricopeptide repeat-containing chloroplastic isoform X2	3694	20	0.0E0	80.85%	4	P:embryo development ending in seed dormancy; C:membrane; C:integral component of membrane; C:plastid	-	-
DN75574_c1_g1_i6	unnamed protein product	1747	20	8.0E-111	71.15%	-		-	-
DN75538_c0_g3_i1	[Hordeum vulgare vulgare]	202	20	7.3E-11	92.45%	4	C:membrane; C:integral component of membrane; C:plastid; C:chloroplast thylakoid membrane	-	-
DN75538_c0_g5_i1	[Hordeum vulgare vulgare]	699	20	1.2E-50	72.25%	4	C:membrane; C:integral component of membrane; C:plastid; C:chloroplast thylakoid membrane	-	-
DN75566_c0_g4_i11	beta-glucosidase 32-like isoform X1	881	20	1.1E-78	75.8%	8	P:carbohydrate metabolic process; P:metabolic process; F:beta-glucosidase activity; C:cytoplasmic, membrane-bounded vesicle; F:hydrolase activity, hydrolyzing O-glycosyl compounds; P:glycosyl compound metabolic process; F:hydrolase activity; F:hydrolase activity, acting on glycosyl bonds	-	-
DN75589_c1_g2_i8	wall-associated receptor kinase 5	361	20	8.8E-73	94.75%	14	P:cell surface receptor signaling pathway; F:protein kinase activity; F:protein serine/threonine kinase activity; P:protein phosphorylation; C:plasma membrane; F:nucleotide binding; F:ATP binding; F:calcium ion binding; C:membrane; C:integral component of membrane; C:cytoplasmic, membrane-bounded vesicle; P:phosphorylation; F:kinase activity; F:polysaccharide binding	-	-
DN75589_c1_g2_i10	wall-associated kinase [Oryza sativa Japonica Group]	2163	20	9.1E-173	65.3%	14	P:cell surface receptor signaling pathway; F:protein kinase activity; F:protein serine/threonine kinase activity; P:protein phosphorylation; C:plasma membrane; F:nucleotide binding; F:ATP binding; F:calcium ion binding; C:membrane; C:integral component of membrane; C:cytoplasmic, membrane-bounded vesicle; P:phosphorylation; F:kinase activity; F:polysaccharide binding	-	-
DN75589_c1_g2_i11	wall-associated kinase [Oryza sativa Japonica Group]	2060	20	0.0E0	66.95%	14	P:cell surface receptor signaling pathway; F:protein kinase activity; F:protein serine/threonine kinase activity; P:protein phosphorylation; C:plasma membrane; F:nucleotide binding; F:ATP binding; F:calcium ion binding; C:membrane; C:integral component of membrane; C:cytoplasmic, membrane-bounded vesicle; P:phosphorylation; F:kinase activity; F:polysaccharide binding	-	-
DN75589_c1_g2_i13	TPA: wall-associated receptor kinase family	1074	20	9.8E-83	88.65%	14	P:cell surface receptor signaling pathway; F:protein kinase activity; F:protein serine/threonine kinase activity; P:protein phosphorylation; C:plasma membrane; F:nucleotide binding; F:ATP binding; F:calcium ion binding; C:membrane; C:integral component of membrane; C:cytoplasmic, membrane-bounded vesicle; P:phosphorylation; F:kinase activity; F:polysaccharide binding	-	-
DN75589_c1_g2_i16	wall-associated kinase [Oryza sativa Japonica Group]	937	20	1.2E-123	67.9%	14	P:cell surface receptor signaling pathway; F:protein kinase activity; F:protein serine/threonine kinase activity; P:protein phosphorylation; C:plasma membrane; F:nucleotide binding; F:ATP binding; F:calcium ion binding; C:membrane; C:integral component of membrane; C:cytoplasmic, membrane-bounded vesicle; P:phosphorylation; F:kinase activity; F:polysaccharide binding	-	-
DN75560_c0_g2_i3	phosphatidylinositol kinase	3757	20	0.0E0	90.65%	9	C:cytoplasm; P:phosphatidylinositol-mediated signaling; P:phosphatidylinositol phosphorylation; F:1-phosphatidylinositol 4-kinase activity; P:phosphorylation; F:phosphotransferase activity, alcohol group as acceptor; F:transferase activity; F:kinase activity; C:intracellular	-	-
DN75519_c0_g4_i2	DEAD-box ATP-dependent RNA helicase 38	2179	20	0.0E0	92.4%	22	F:RNA-dependent ATPase activity; P:metabolic process; F:helicase activity; P:translational initiation; P:transport; C:plasma membrane; F:ATP-dependent RNA helicase activity; C:nuclear envelope; F:nucleotide binding; F:nucleic acid binding; P:response to cold; F:ATP binding; C:nucleus; P:response to heat; F:RNA binding; P:response to abscisic acid; C:cytoplasm; P:regulation of gene expression; P:R…	-	-
DN75519_c0_g4_i3	DEAD-box ATP-dependent RNA helicase 38	2164	20	0.0E0	92.45%	22	F:RNA-dependent ATPase activity; P:metabolic process; F:helicase activity; P:translational initiation; P:transport; C:plasma membrane; F:ATP-dependent RNA helicase activity; C:nuclear envelope; F:nucleotide binding; F:nucleic acid binding; P:response to cold; F:ATP binding; C:nucleus; P:response to heat; F:RNA binding; P:response to abscisic acid; C:cytoplasm; P:regulation of gene expression; P:R…	-	-
DN75519_c0_g4_i7	DEAD-box ATP-dependent RNA helicase 38	2185	20	0.0E0	92.4%	22	F:RNA-dependent ATPase activity; P:metabolic process; F:helicase activity; P:translational initiation; P:transport; C:plasma membrane; F:ATP-dependent RNA helicase activity; C:nuclear envelope; F:nucleotide binding; F:nucleic acid binding; P:response to cold; F:ATP binding; C:nucleus; P:response to heat; F:RNA binding; P:response to abscisic acid; C:cytoplasm; P:regulation of gene expression; P:R…	-	-
DN75548_c1_g5_i2	Os05g0545000 [Oryza sativa Japonica Group]	1062	20	6.2E-94	89.9%	5	C:membrane; C:integral component of membrane; P:transport; C:intracellular; F:transporter activity	-	-
DN75546_c0_g1_i5	mitogen-activated kinase 2	1333	20	0.0E0	98.55%	11	F:nucleotide binding; P:MAPK cascade; F:ATP binding; F:MAP kinase activity; F:protein kinase activity; P:phosphorylation; F:transferase activity; F:protein serine/threonine kinase activity; P:protein phosphorylation; F:kinase activity; C:intracellular	-	-
DN75565_c2_g2_i7	transcription factor bHLH47 [Oryza sativa Japonica Group]	1077	20	4.5E-120	76.6%	3	F:DNA binding; C:nucleus; F:protein dimerization activity	-	-
DN75581_c4_g4_i9	triosephosphate cytosolic [Zea mays]	293	20	1.5E-54	97.55%	31	P:Golgi organization; P:photorespiration; C:vacuolar membrane; C:vacuole; C:chloroplast; P:water transport; C:plasmodesma; F:copper ion binding; F:catalytic activity; C:apoplast; P:glyceraldehyde-3-phosphate biosynthetic process; P:cysteine biosynthetic process; C:cytosol; P:glycerol catabolic process; P:response to misfolded protein; F:isomerase activity; P:gluconeogenesis; P:response to tempera…	-	-
DN75581_c4_g8_i1	triosephosphate cytosolic [Zea mays]	211	20	2.2E-12	90.5%	11	P:gluconeogenesis; C:cytoplasm; F:catalytic activity; P:pentose-phosphate shunt; P:metabolic process; P:glyceraldehyde-3-phosphate biosynthetic process; P:glycolytic process; F:triose-phosphate isomerase activity; C:cytosol; P:glycerol catabolic process; F:isomerase activity	-	-
DN75581_c4_g9_i1	triosephosphate cytosolic [Zea mays]	212	20	5.2E-13	90.1%	11	P:gluconeogenesis; C:cytoplasm; F:catalytic activity; P:pentose-phosphate shunt; P:metabolic process; P:glyceraldehyde-3-phosphate biosynthetic process; P:glycolytic process; F:triose-phosphate isomerase activity; C:cytosol; P:glycerol catabolic process; F:isomerase activity	-	-
DN44095_c0_g2_i1	LRR receptor-like serine threonine- kinase	838	20	9.0E-106	77.5%	14	P:signal transduction; F:protein kinase activity; P:protein phosphorylation; F:nucleotide binding; F:ATP binding; P:response to molecule of bacterial origin; F:oxidoreductase activity; P:stamen development; C:membrane; C:integral component of membrane; P:oxidation-reduction process; P:phosphorylation; P:defense response to fungus; F:kinase activity	-	-
DN66545_c0_g3_i2	---NA---	385	0	-	-	-		-	-
DN66599_c1_g3_i6	NADPH-thioredoxin reductase	4908	20	0.0E0	96.2%	7	F:nucleotide binding; C:cytoplasm; F:oxidoreductase activity; P:removal of superoxide radicals; C:mitochondrion; F:thioredoxin-disulfide reductase activity; P:oxidation-reduction process	-	-
DN66599_c2_g1_i6	beta-glucosidase-like chloroplastic [Oryza sativa Japonica Group]	1604	20	0.0E0	90.35%	14	P:metabolic process; F:beta-glucosidase activity; C:plastid outer membrane; P:glycosyl compound metabolic process; F:hydrolase activity, hydrolyzing O-glycosyl compounds; C:plastid; C:chloroplast outer membrane; P:carbohydrate metabolic process; C:chloroplast; C:membrane; C:integral component of membrane; C:cytoplasmic, membrane-bounded vesicle; F:hydrolase activity, acting on glycosyl bonds; F:h…	-	-
DN66580_c0_g1_i9	Os05g0540900 [Oryza sativa Japonica Group]	646	20	1.2E-40	65.95%	2	C:membrane; C:integral component of membrane	-	-
DN66595_c0_g2_i2	hypothetical protein F775_05936	342	1	3.1E-6	76%	-		-	-
DN66538_c0_g4_i4	partial [Zea mays]	648	20	2.1E-73	91.25%	9	F:dioxygenase activity; F:oxidoreductase activity, acting on single donors with incorporation of molecular oxygen, incorporation of two atoms of oxygen; F:metal ion binding; F:oxidoreductase activity; P:oxylipin biosynthetic process; P:lipid metabolic process; P:oxidation-reduction process; P:fatty acid biosynthetic process; P:fatty acid metabolic process	-	-
DN66535_c0_g2_i3	ubiquitin-fold modifier-conjugating enzyme 1-like isoform X1 [Phoenix dactylifera]	810	20	2.0E-120	94.65%	3	P:protein deubiquitination; F:ubiquitin-protein transferase activity; P:cellular protein modification process	-	-
DN66503_c2_g4_i1	probable LRR receptor-like serine threonine- kinase At3g47570 isoform X1 [Oryza sativa Japonica Group]	1974	20	0.0E0	69.45%	13	P:peptidyl-tyrosine phosphorylation; F:protein kinase activity; F:protein serine/threonine kinase activity; P:protein phosphorylation; F:nucleotide binding; F:ATP binding; F:protein tyrosine kinase activity; C:mitochondrion; C:membrane; C:integral component of membrane; P:phosphorylation; F:transferase activity; F:kinase activity	-	-
DN68033_c1_g1_i4	F-box domain containing isoform X2 [Zea mays]	1856	20	1.3E-131	63.5%	-		-	-
DN68041_c0_g2_i6	succinate dehydrogenase assembly factor mitochondrial	1136	20	2.1E-90	91.2%	1	C:mitochondrion	-	-
DN68086_c0_g1_i1	digalactosyldiacylglycerol synthase chloroplastic-like	2441	20	0.0E0	84.15%	-		-	-
DN68060_c0_g3_i7	OTU domain-containing DDB_G0284757-like [Brachypodium distachyon]	1058	20	5.7E-120	92.35%	8	F:peptidyl-prolyl cis-trans isomerase activity; P:proteolysis; F:peptidase activity; P:protein peptidyl-prolyl isomerization; P:protein folding; C:plastid; C:plasma membrane; F:isomerase activity	-	-
DN68057_c2_g1_i8	triose phosphate phosphate non-green plastid,chloroplast precursor	1599	20	0.0E0	92.4%	14	P:phosphoenolpyruvate transmembrane transport; F:phosphoenolpyruvate:phosphate antiporter activity; F:triose-phosphate:phosphate antiporter activity; P:carbohydrate transport; P:transport; F:transporter activity; C:plastid; C:chloroplast; C:chloroplast membrane; C:membrane; C:integral component of membrane; P:phosphoenolpyruvate transport; P:carbohydrate transmembrane transport; P:triose phosphat…	-	-
DN68067_c0_g1_i3	oxysterol binding domain family [Zea mays]	1087	20	1.0E-104	90.05%	6	F:NADP binding; F:flavin adenine dinucleotide binding; F:oxidoreductase activity; P:oxidation-reduction process; F:monooxygenase activity; F:N,N-dimethylaniline monooxygenase activity	-	-
DN68067_c0_g1_i5	Oxysterol-binding -related 6	2467	20	0.0E0	93.55%	6	F:NADP binding; F:flavin adenine dinucleotide binding; F:oxidoreductase activity; P:oxidation-reduction process; F:monooxygenase activity; F:N,N-dimethylaniline monooxygenase activity	-	-
DN68059_c0_g2_i3	Peroxiredoxin chloroplastic	815	20	2.3E-61	91.8%	12	F:peroxidase activity; C:chloroplast; F:antioxidant activity; F:oxidoreductase activity; C:membrane; C:integral component of membrane; C:chloroplast thylakoid; P:cellular oxidant detoxification; P:oxidation-reduction process; C:plastid; C:thylakoid; F:peroxiredoxin activity	-	-
DN68047_c1_g2_i1	serine threonine- phosphatase BSL1 homolog isoform X1	3043	20	0.0E0	92.95%	8	F:phosphoprotein phosphatase activity; C:nucleus; F:metal ion binding; P:metabolic process; P:protein dephosphorylation; P:brassinosteroid mediated signaling pathway; C:plasma membrane; F:hydrolase activity	-	-
DN54067_c1_g1_i3	TRAF type zinc finger domain containing 1 [Zea mays]	1192	20	3.6E-95	82.1%	3	F:zinc ion binding; C:membrane; C:integral component of membrane	-	-
DN54009_c0_g1_i1	Anthranilate N-benzoyltransferase 1	751	20	8.1E-128	73.55%	3	F:transferase activity, transferring acyl groups other than amino-acyl groups; P:metabolic process; F:transferase activity	-	-
DN56525_c0_g1_i2	---NA---	971	0	-	-	-		-	-
DN56525_c0_g2_i1	hypothetical protein F775_09000	1274	2	1.9E-9	59.5%	-		-	-
DN56525_c0_g2_i3	hypothetical protein F775_09000	1311	2	2.1E-9	59.5%	-		-	-
DN56525_c0_g2_i4	hypothetical protein F775_09000	1192	3	1.6E-13	55.67%	-		-	-
DN56523_c0_g1_i1	---NA---	530	0	-	-	-		-	-
DN56534_c0_g1_i3	2-isopropylmalate synthase B [Zea mays]	2051	20	0.0E0	95.4%	7	F:2-isopropylmalate synthase activity; F:catalytic activity; P:leucine biosynthetic process; P:carboxylic acid metabolic process; F:transferase activity; F:transferase activity, transferring acyl groups, acyl groups converted into alkyl on transfer; C:plastid	-	-
DN66491_c0_g2_i2	KDEL-tailed cysteine endopeptidase CEP1 [Morus notabilis]	823	20	2.4E-6	63.55%	12	C:extracellular space; F:2-alkenal reductase [NAD(P)] activity; F:oxidoreductase activity; C:senescence-associated vacuole; P:proteolysis; F:cysteine-type endopeptidase activity; P:oxidation-reduction process; F:cysteine-type peptidase activity; F:peptidase activity; P:proteolysis involved in cellular protein catabolic process; C:lysosome; F:hydrolase activity	-	-
DN66491_c0_g2_i4	KDEL-tailed cysteine endopeptidase CEP1 [Morus notabilis]	557	20	1.0E-7	62.35%	7	F:oxidoreductase activity; F:2-alkenal reductase [NAD(P)] activity; P:proteolysis; P:oxidation-reduction process; F:cysteine-type peptidase activity; F:peptidase activity; F:hydrolase activity	-	-
DN66410_c0_g1_i1	ADP-ribosylation factor 8A [Zea mays]	1121	20	1.3E-127	97.85%	8	F:GTP binding; F:nucleotide binding; P:small GTPase mediated signal transduction; P:signal transduction; C:membrane; P:protein transport; P:defense response to virus; C:intracellular	-	-
DN66465_c0_g1_i4	Zinc finger CONSTANS-LIKE 13	1314	20	0.0E0	72.9%	3	F:zinc ion binding; C:mitochondrion; C:intracellular	-	-
DN66478_c1_g3_i1	---NA---	231	0	-	-	-		-	-
DN66409_c2_g5_i1	---NA---	927	0	-	-	-		-	-
DN66474_c0_g1_i3	acid phosphatase vanadium-dependent haloperoxidase related [Zea mays]	1340	20	3.9E-97	93.15%	5	F:peroxidase activity; C:membrane; C:integral component of membrane; P:cellular oxidant detoxification; C:cytoplasmic, membrane-bounded vesicle	-	-
DN66495_c0_g3_i2	---NA---	369	0	-	-	-		-	-
DN66416_c0_g1_i1	coenzyme Q-binding COQ10 mitochondrial	910	20	1.2E-123	93.45%	1	C:mitochondrion	-	-
DN73265_c2_g2_i1	[Hordeum vulgare vulgare]	430	20	1.0E-42	83.7%	1	C:plasma membrane	-	-
DN73277_c0_g1_i5	UPF0392 RCOM_0530710-like	1297	20	0.0E0	81.3%	1	C:mitochondrion	-	-
DN73200_c0_g1_i3	glyceraldehyde-3-phosphate partial [Helianthus annuus]	662	20	3.9E-25	90.35%	13	P:RNA phosphodiester bond hydrolysis; F:ribonuclease activity; F:protein kinase activity; P:mRNA processing; P:protein phosphorylation; P:glucose metabolic process; C:plastid; F:ATP binding; F:NADP binding; F:oxidoreductase activity; F:NAD binding; P:oxidation-reduction process; F:oxidoreductase activity, acting on the aldehyde or oxo group of donors, NAD or NADP as acceptor	-	-
DN73285_c0_g3_i1	predicted protein	462	14	1.6E-32	72.93%	4	F:hydrolase activity, acting on carbon-nitrogen (but not peptide) bonds, in linear amides; C:membrane; C:integral component of membrane; P:ceramide metabolic process	-	-
DN73285_c0_g2_i2	Os08g0433200 [Oryza sativa Japonica Group]	1422	20	1.9E-138	88.7%	-		-	-
DN73285_c0_g2_i7	predicted protein	1009	20	5.3E-112	74.3%	3	C:membrane; C:integral component of membrane; F:molecular_function	-	-
DN73285_c0_g2_i10	Os08g0433200 [Oryza sativa Japonica Group]	1036	20	3.3E-140	89.1%	-		-	-
DN73285_c0_g2_i11	Os08g0433200 [Oryza sativa Japonica Group]	1432	20	9.9E-134	88.1%	-		-	-
DN73251_c0_g1_i2	probable UMP CMP kinase 4 [Setaria italica]	1514	20	7.0E-102	94.85%	14	P:nucleotide phosphorylation; F:uridylate kinase activity; P:pyrimidine nucleotide biosynthetic process; P:nucleobase-containing compound metabolic process; F:nucleotide binding; C:nucleus; F:cytidylate kinase activity; F:ATP binding; P:'de novo' pyrimidine nucleobase biosynthetic process; C:cytoplasm; P:phosphorylation; F:transferase activity; F:nucleobase-containing compound kinase activity; F:…	-	-
DN73292_c0_g5_i1	phosphoesterase family [Arabidopsis lyrata lyrata]	250	20	1.3E-49	95.7%	4	F:hydrolase activity, acting on ester bonds; F:catalytic activity; P:metabolic process; F:hydrolase activity	-	-
DN73292_c0_g7_i2	non-specific phospholipase C1	1061	20	0.0E0	94.45%	4	F:hydrolase activity, acting on ester bonds; F:catalytic activity; P:metabolic process; F:hydrolase activity	-	-
DN73248_c1_g6_i2	calmodulin-related touch-induced [Zea mays]	587	20	5.5E-96	80.35%	2	F:metal ion binding; F:calcium ion binding	-	-
DN73248_c1_g6_i3	partial [Hordeum vulgare vulgare]	449	4	1.4E-6	79%	1	F:calcium ion binding	-	-
DN73248_c1_g6_i5	partial [Hordeum vulgare vulgare]	456	4	2.9E-7	79%	1	F:calcium ion binding	-	-
DN73202_c1_g2_i9	Os01g0898800 [Oryza sativa Japonica Group]	1182	20	4.4E-79	78.9%	1	C:plastid	-	-
DN73284_c0_g2_i3	Calcium-dependent lipid-binding family isoform 1 [Theobroma cacao]	13501	20	0.0E0	80.35%	-		-	-
DN68702_c0_g2_i5	SWI SNF complex subunit SWI3B	2091	20	0.0E0	81.9%	7	P:photoperiodism, flowering; F:DNA binding; C:SWI/SNF complex; C:nucleus; P:chromatin remodeling; C:plastid; P:regulation of gene expression, epigenetic	-	-
DN68758_c1_g1_i2	mitochondrial outer membrane porin 1-like	1350	20	0.0E0	89.45%	15	P:transmembrane transport; F:porin activity; C:pore complex; P:biosynthetic process; C:mitochondrial outer membrane; P:anion transport; P:transport; F:voltage-gated anion channel activity; P:regulation of anion transmembrane transport; P:ion transport; C:mitochondrion; C:membrane; C:integral component of membrane; F:isochorismate synthase activity; P:regulation of anion transport	-	-
DN68708_c0_g4_i1	carotenoid cleavage dioxygenase	258	20	3.5E-49	95.95%	15	P:carotenoid catabolic process; F:oxidoreductase activity, acting on single donors with incorporation of molecular oxygen, incorporation of two atoms of oxygen; C:Golgi apparatus; C:vacuolar membrane; C:vacuole; F:9-cis-epoxycarotenoid dioxygenase activity; C:plasma membrane; F:dioxygenase activity; C:plasmodesma; C:cytoplasm; C:membrane; C:integral component of membrane; P:carotene catabolic pro…	-	-
DN68708_c0_g7_i1	carotenoid 9,10(9 ,10 )-cleavage dioxygenase-like	239	20	4.8E-38	94.15%	13	P:carotenoid catabolic process; F:oxidoreductase activity, acting on single donors with incorporation of molecular oxygen, incorporation of two atoms of oxygen; C:Golgi apparatus; C:vacuolar membrane; C:vacuole; F:9-cis-epoxycarotenoid dioxygenase activity; C:plasma membrane; F:dioxygenase activity; C:plasmodesma; C:cytoplasm; P:carotene catabolic process; P:oxidation-reduction process; P:xanthop…	-	-
DN68782_c0_g2_i2	Os01g0130900 [Oryza sativa Japonica Group]	898	18	1.0E-28	69.44%	-		-	-
DN68782_c0_g2_i6	Os01g0130900 [Oryza sativa Japonica Group]	1003	20	1.9E-29	69.7%	-		-	-
DN68710_c0_g2_i1	hydrolase [Oryza sativa Japonica Group]	1616	20	0.0E0	84.5%	4	F:catalytic activity; P:metabolic process; C:plastid; F:hydrolase activity	-	-
DN68777_c0_g5_i2	SEC23-interacting protein	3057	1	2.3E-13	88%	1	F:metal ion binding	-	-
DN68751_c0_g10_i2	G-type lectin S-receptor-like serine threonine- kinase SD2-5 [Oryza sativa Japonica Group]	2493	20	0.0E0	68.45%	14	F:protein kinase activity; F:protein serine/threonine kinase activity; P:protein phosphorylation; C:plasma membrane; F:nucleotide binding; F:G-protein coupled receptor activity; F:ATP binding; P:recognition of pollen; C:membrane; C:integral component of membrane; C:cytoplasmic, membrane-bounded vesicle; P:phosphorylation; F:transferase activity; F:kinase activity	-	-
DN68738_c1_g3_i1	receptor kinase	636	20	2.7E-84	93.6%	9	F:nucleotide binding; F:ATP binding; C:membrane; C:integral component of membrane; F:protein kinase activity; P:phosphorylation; F:protein serine/threonine kinase activity; P:protein phosphorylation; F:kinase activity	-	-
DN68741_c0_g1_i2	WRKY45-like transcription factor	2023	20	2.7E-127	76.15%	3	F:transcription factor activity, sequence-specific DNA binding; P:regulation of transcription, DNA-templated; F:sequence-specific DNA binding	-	-
DN16406_c0_g2_i1	[Hordeum vulgare vulgare]	437	20	7.0E-62	81.95%	6	P:toxin catabolic process; C:cytoplasm; P:glutathione metabolic process; P:metabolic process; F:glutathione transferase activity; F:transferase activity	-	-
DN66951_c0_g1_i1	---NA---	418	0	-	-	-		-	-
DN66941_c1_g2_i1	Trehalose-phosphate phosphatase	1482	20	7.1E-128	91.05%	6	C:nucleus; F:catalytic activity; F:trehalose-phosphatase activity; P:trehalose biosynthetic process; P:dephosphorylation; F:hydrolase activity	-	-
DN66941_c1_g2_i9	Trehalose-phosphate phosphatase	1268	20	2.0E-141	79.4%	5	F:catalytic activity; F:trehalose-phosphatase activity; P:trehalose biosynthetic process; P:dephosphorylation; F:hydrolase activity	-	-
DN66959_c0_g1_i1	LIM domain and RING finger	2686	20	0.0E0	67.4%	2	F:zinc ion binding; F:metal ion binding	-	-
DN66987_c1_g15_i1	histone H3-like	332	20	4.5E-11	80.6%	5	F:DNA binding; C:nucleus; F:protein heterodimerization activity; C:chromosome; C:nucleosome	-	-
DN66987_c1_g20_i1	histone partial	283	20	9.5E-47	98.5%	5	F:DNA binding; C:nucleus; F:protein heterodimerization activity; C:chromosome; C:nucleosome	-	-
DN66939_c1_g3_i2	Os02g0754600 [Oryza sativa Japonica Group]	1163	20	5.3E-54	79.1%	7	F:nucleic acid binding; F:zinc ion binding; P:metabolic process; C:membrane; C:integral component of membrane; P:RNA processing; F:ligase activity	-	-
DN66966_c0_g1_i2	Os07g0661400 [Oryza sativa Japonica Group]	545	5	1.2E-16	61.6%	-		-	-
DN66966_c0_g2_i1	EARLY RESPONSIVE TO DEHYDRATION 15-like [Elaeis guineensis]	302	20	2.0E-35	87.55%	-		-	-
DN66966_c0_g4_i1	early response to dehydration 15 [Zea mays]	421	20	2.1E-54	64.45%	-		-	-
DN66966_c0_g5_i2	early response to dehydration 15 [Zea mays]	498	20	1.0E-33	88.7%	-		-	-
DN66966_c0_g7_i1	EARLY RESPONSIVE TO DEHYDRATION 15-like [Elaeis guineensis]	425	20	3.6E-34	88.55%	-		-	-
DN66966_c0_g8_i1	EARLY RESPONSIVE TO DEHYDRATION 15-like [Elaeis guineensis]	303	20	5.8E-35	87.2%	-		-	-
DN66994_c0_g1_i2	carotene epsilon- chloroplastic	1652	20	0.0E0	94.05%	13	P:carotenoid biosynthetic process; F:oxidoreductase activity, acting on paired donors, with incorporation or reduction of molecular oxygen; F:zeinoxanthin epsilon hydroxylase activity; C:chloroplast envelope; P:electron transport chain; F:monooxygenase activity; C:plastid; F:heme binding; C:chloroplast; F:iron ion binding; F:oxidoreductase activity; F:metal ion binding; P:oxidation-reduction proc…	-	-
DN66934_c2_g1_i5	[Oryza sativa Indica Group]	813	20	1.5E-116	70.85%	12	F:chitinase activity; P:cell wall macromolecule catabolic process; P:carbohydrate metabolic process; F:chitin binding; P:polysaccharide catabolic process; P:chitin catabolic process; P:response to other organism; P:metabolic process; C:cytoplasmic, membrane-bounded vesicle; P:defense response; F:hydrolase activity; F:hydrolase activity, acting on glycosyl bonds	-	-
DN66906_c0_g1_i3	myosin-6-like isoform X2	3505	20	0.0E0	88.1%	6	F:nucleotide binding; C:myosin complex; F:ATP binding; F:actin binding; P:metabolic process; F:motor activity	-	-
DN66956_c0_g2_i4	NF-kappa-B-activating -like [Populus euphratica]	1451	20	4.4E-99	96.2%	1	C:plastid	-	-
DN66954_c1_g1_i3	LRR receptor-like serine threonine- kinase	300	20	2.0E-54	87.7%	9	F:nucleotide binding; F:ATP binding; C:mitochondrion; C:membrane; C:integral component of membrane; F:protein kinase activity; P:phosphorylation; P:protein phosphorylation; F:kinase activity	-	-
DN64826_c0_g1_i5	ubiquitin carboxyl-terminal hydrolase 15-like isoform X1 [Phoenix dactylifera]	3507	20	0.0E0	82.2%	10	P:protein deubiquitination; F:metal ion binding; C:membrane; P:proteolysis; C:integral component of membrane; C:cytoplasmic, membrane-bounded vesicle; F:peptidase activity; F:thiol-dependent ubiquitinyl hydrolase activity; F:hydrolase activity; P:ubiquitin-dependent protein catabolic process	-	-
DN64888_c6_g1_i1	FAR1-RELATED SEQUENCE 5	1212	20	1.9E-52	77.5%	3	F:nucleic acid binding; F:zinc ion binding; P:regulation of transcription, DNA-templated	-	-
DN64852_c0_g2_i1	hypothetical protein F775_24044	2936	3	0.0E0	64.67%	5	P:metabolic process; F:rRNA N-glycosylase activity; P:defense response; P:negative regulation of translation; F:hydrolase activity	-	-
DN64833_c0_g2_i9	glutathione S-transferase	1200	20	9.8E-138	79.75%	6	P:toxin catabolic process; C:cytoplasm; P:glutathione metabolic process; P:metabolic process; F:glutathione transferase activity; F:transferase activity	-	-
DN64831_c2_g4_i1	cold-regulated 413 inner membrane chloroplastic-like	326	20	2.5E-42	81.75%	19	C:chloroplast envelope; P:cold acclimation; C:eukaryotic 48S preinitiation complex; P:translational initiation; P:regulation of translational initiation; F:molecular_function; C:plastid; C:chloroplast thylakoid membrane; C:eukaryotic translation initiation factor 3 complex; P:translation; F:translation initiation factor activity; P:formation of translation preinitiation complex; C:cytoplasm; C:eu…	-	-
DN64899_c3_g12_i7	---NA---	1098	0	-	-	-		-	-
DN64876_c1_g2_i8	---NA---	765	0	-	-	-		-	-
DN64876_c1_g2_i9	---NA---	777	0	-	-	-		-	-
DN6914_c0_g2_i1	---NA---	1023	0	-	-	-		-	-
DN56861_c0_g1_i1	---NA---	860	0	-	-	-		-	-
DN56861_c0_g2_i1	---NA---	505	0	-	-	-		-	-
DN56861_c0_g4_i1	---NA---	1329	0	-	-	-		-	-
DN56829_c0_g1_i1	[Hordeum vulgare vulgare]	1063	20	5.3E-76	71.95%	3	C:membrane; C:integral component of membrane; C:cytoplasmic, membrane-bounded vesicle	-	-
DN2253_c0_g1_i1	hypothetical protein TRIUR3_26967	1193	8	2.1E-36	43.25%	4	C:membrane; C:integral component of membrane; C:cytoplasmic, membrane-bounded vesicle; C:plastid	-	-
DN34198_c0_g1_i3	Transcription factor bHLH93	729	20	4.1E-96	84.55%	2	C:nucleus; F:protein dimerization activity	-	-
DN50644_c0_g1_i1	Disease resistance RPM1	891	20	1.9E-79	67.25%	1	F:ADP binding	-	-
DN50682_c0_g1_i2	---NA---	431	0	-	-	-		-	-
DN59516_c0_g1_i1	---NA---	752	0	-	-	-		-	-
DN59509_c0_g1_i1	hypothetical protein F775_43723	447	1	2.8E-7	78%	2	C:membrane; C:integral component of membrane	-	-
DN59503_c0_g1_i1	Soluble inorganic pyrophosphatase	583	20	1.2E-26	98.6%	4	F:magnesium ion binding; F:inorganic diphosphatase activity; C:cytoplasm; P:phosphate-containing compound metabolic process	-	-
DN59503_c0_g1_i3	Soluble inorganic pyrophosphatase	547	20	8.7E-24	97.3%	4	F:magnesium ion binding; F:inorganic diphosphatase activity; C:cytoplasm; P:phosphate-containing compound metabolic process	-	-
DN59553_c0_g1_i2	F-box At5g03100-like	1770	20	0.0E0	51.3%	1	C:mitochondrion	-	-
DN76076_c0_g9_i5	psbP domain-containing chloroplastic [Elaeis guineensis]	828	20	3.7E-77	90.1%	7	F:calcium ion binding; C:membrane; C:integral component of membrane; C:photosystem II; C:photosystem II oxygen evolving complex; P:photosynthesis; C:extrinsic component of membrane	-	-
DN76059_c0_g2_i2	UDP-glucose pyrophosphorylase	1958	20	0.0E0	96%	7	F:nucleotidyltransferase activity; C:cytoplasm; P:metabolic process; P:UDP-glucose metabolic process; F:transferase activity; F:UTP:glucose-1-phosphate uridylyltransferase activity; F:uridylyltransferase activity	-	-
DN76059_c0_g2_i15	UDP-glucose pyrophosphorylase	1524	20	0.0E0	95.3%	7	F:nucleotidyltransferase activity; C:cytoplasm; P:metabolic process; P:UDP-glucose metabolic process; F:transferase activity; F:UTP:glucose-1-phosphate uridylyltransferase activity; F:uridylyltransferase activity	-	-
DN76059_c0_g3_i2	---NA---	235	0	-	-	-		-	-
DN76097_c2_g5_i2	ribonuclease [Oryza sativa Japonica Group]	1171	20	1.1E-92	88.25%	14	P:RNA phosphodiester bond hydrolysis, endonucleolytic; P:RNA phosphodiester bond hydrolysis; P:metabolic process; F:ribonuclease activity; C:extracellular region; C:plasma membrane; P:anthocyanin-containing compound biosynthetic process; F:RNA binding; C:membrane; C:integral component of membrane; C:cytoplasmic, membrane-bounded vesicle; P:proline transport; F:ribonuclease T2 activity; F:hydrolas…	-	-
DN76097_c2_g5_i7	ribonuclease [Oryza sativa Japonica Group]	639	20	5.9E-67	86.6%	14	P:RNA phosphodiester bond hydrolysis, endonucleolytic; P:RNA phosphodiester bond hydrolysis; P:metabolic process; F:ribonuclease activity; C:extracellular region; C:plasma membrane; P:anthocyanin-containing compound biosynthetic process; F:RNA binding; C:membrane; C:integral component of membrane; C:cytoplasmic, membrane-bounded vesicle; P:proline transport; F:ribonuclease T2 activity; F:hydrolas…	-	-
DN76078_c1_g2_i3	Potassium channel SKOR	979	20	2.4E-162	89.6%	15	P:transmembrane transport; P:potassium ion transmembrane transport; P:ion transmembrane transport; F:voltage-gated ion channel activity; F:potassium channel activity; P:transport; P:potassium ion transport; F:ion channel activity; F:voltage-gated potassium channel activity; C:integral component of plasma membrane; P:ion transport; P:regulation of membrane potential; C:membrane; C:integral compone…	-	-
DN76090_c1_g4_i1	E3 ubiquitin- ligase SINAT5	2041	20	2.9E-26	84.9%	16	F:ubiquitin protein ligase activity; F:zinc ion binding; P:multicellular organism development; P:protein ubiquitination involved in ubiquitin-dependent protein catabolic process; P:ubiquitin-dependent protein catabolic process; C:nucleus; F:ubiquitin-protein transferase activity; P:proteasome-mediated ubiquitin-dependent protein catabolic process; C:cytoplasm; F:metal ion binding; P:apoptotic pro…	-	-
DN76073_c0_g2_i3	Cysteine synthase	567	20	2.2E-118	96.8%	9	F:pyridoxal phosphate binding; C:cytoplasm; C:mitochondrion; F:lyase activity; P:cysteine biosynthetic process; P:cellular amino acid biosynthetic process; F:transferase activity; F:cysteine synthase activity; P:cysteine biosynthetic process from serine	-	-
DN76073_c0_g8_i1	Cysteine synthase	411	20	1.1E-14	96.4%	9	F:pyridoxal phosphate binding; C:cytoplasm; C:mitochondrion; F:lyase activity; P:cysteine biosynthetic process; P:cellular amino acid biosynthetic process; F:transferase activity; F:cysteine synthase activity; P:cysteine biosynthetic process from serine	-	-
DN76005_c1_g2_i6	G-type lectin S-receptor-like serine threonine- kinase At1g34300	1444	20	2.9E-164	70.75%	12	F:nucleotide binding; F:ATP binding; C:mitochondrion; C:membrane; C:integral component of membrane; C:cytoplasmic, membrane-bounded vesicle; F:protein kinase activity; P:phosphorylation; F:protein serine/threonine kinase activity; P:protein phosphorylation; F:kinase activity; C:plastid	-	-
DN76005_c1_g2_i10	receptor-like kinase TAK33 [Oryza sativa Japonica Group]	1491	20	2.9E-165	72.35%	12	F:nucleotide binding; F:ATP binding; C:mitochondrion; C:membrane; C:integral component of membrane; C:cytoplasmic, membrane-bounded vesicle; F:protein kinase activity; P:phosphorylation; F:protein serine/threonine kinase activity; P:protein phosphorylation; F:kinase activity; C:plastid	-	-
DN76032_c0_g1_i9	U-box domain-containing 33-like	1411	20	0.0E0	75.35%	10	F:ubiquitin-protein transferase activity; F:ATP binding; F:protein kinase activity; P:phosphorylation; F:protein serine/threonine kinase activity; P:protein phosphorylation; F:kinase activity; P:response to stress; C:plastid; P:protein ubiquitination	-	-
DN76030_c0_g4_i4	Os05g0542200 [Oryza sativa Japonica Group]	675	11	3.1E-5	100%	5	F:catalytic activity; P:metabolic process; C:membrane; C:integral component of membrane; F:hydrolase activity	-	-
DN76061_c0_g2_i3	[Hordeum vulgare vulgare]	3111	20	0.0E0	79.85%	3	P:metabolic process; C:cytoplasmic, membrane-bounded vesicle; F:phosphoric ester hydrolase activity	-	-
DN76080_c0_g2_i6	kinase superfamily [Zea mays]	1472	20	0.0E0	87.85%	11	F:nucleotide binding; F:ATP binding; P:pseudouridine synthesis; F:RNA binding; P:RNA modification; F:protein kinase activity; F:pseudouridine synthase activity; P:phosphorylation; F:protein serine/threonine kinase activity; P:protein phosphorylation; F:kinase activity	-	-
DN76009_c0_g2_i2	CES101 [Arabidopsis lyrata lyrata]	608	20	4.3E-37	60.95%	20	F:ubiquitin protein ligase activity; P:protein polyubiquitination; P:response to fungus; F:protein kinase activity; P:protein phosphorylation; P:protein ubiquitination involved in ubiquitin-dependent protein catabolic process; C:plasma membrane; F:ATP binding; F:ubiquitin-protein transferase activity; F:ubiquitin conjugating enzyme binding; C:ubiquitin ligase complex; C:cytoplasm; F:metal ion bin…	-	-
DN76009_c0_g2_i9	cysteine-rich receptor kinase 21 isoform X1	1545	20	0.0E0	70.4%	24	F:ubiquitin protein ligase activity; F:zinc ion binding; P:protein polyubiquitination; F:protein kinase activity; F:protein serine/threonine kinase activity; P:protein phosphorylation; P:defense response; P:protein ubiquitination involved in ubiquitin-dependent protein catabolic process; C:plasma membrane; F:nucleic acid binding; F:ATP binding; F:ubiquitin-protein transferase activity; F:ubiquiti…	-	-
DN76009_c0_g1_i3	Os11g0672300 [Oryza sativa Japonica Group]	626	20	9.0E-65	82.1%	17	P:peptidyl-tyrosine phosphorylation; F:ubiquitin protein ligase activity; F:zinc ion binding; P:protein polyubiquitination; F:protein kinase activity; P:protein phosphorylation; P:protein ubiquitination involved in ubiquitin-dependent protein catabolic process; F:nucleic acid binding; F:ATP binding; F:ubiquitin-protein transferase activity; F:protein tyrosine kinase activity; F:ubiquitin conjugat…	-	-
DN76017_c2_g1_i12	B-cell receptor-associated 31-like	1014	20	1.6E-114	74.45%	5	C:membrane; C:integral component of membrane; C:cytoplasmic, membrane-bounded vesicle; C:endoplasmic reticulum; P:intracellular protein transport	-	-
DN60689_c0_g1_i3	---NA---	517	0	-	-	-		-	-
DN60639_c0_g1_i4	transcriptional corepressor SEUSS [Oryza sativa Japonica Group]	1843	20	0.0E0	85.25%	10	F:hydrolase activity, acting on ester bonds; F:DNA binding; P:regulation of flower development; P:gynoecium development; F:protein heterodimerization activity; P:embryo development ending in seed dormancy; P:metabolic process; P:plant ovule development; C:plastid; F:binding, bridging	-	-
DN43367_c0_g1_i1	---NA---	1389	0	-	-	-		-	-
DN70444_c1_g6_i1	DNA-binding MNB1B [Zea mays]	401	15	1.2E-9	79.6%	2	F:DNA binding; C:nucleus	-	-
DN70444_c1_g10_i1	---NA---	579	0	-	-	-		-	-
DN70444_c1_g10_i2	DNA-binding MNB1B [Zea mays]	1168	20	2.9E-44	84.7%	2	F:DNA binding; C:nucleus	-	-
DN70444_c1_g10_i3	DNA-binding MNB1B [Zea mays]	1075	20	3.7E-46	84.2%	2	F:DNA binding; C:nucleus	-	-
DN70444_c1_g9_i2	DNA-binding MNB1B [Zea mays]	400	20	3.7E-15	78.6%	2	F:DNA binding; C:nucleus	-	-
DN70444_c1_g10_i18	---NA---	223	0	-	-	-		-	-
DN70409_c0_g7_i1	---NA---	433	0	-	-	-		-	-
DN70409_c0_g7_i2	---NA---	233	0	-	-	-		-	-
DN70409_c0_g7_i3	---NA---	676	0	-	-	-		-	-
DN70420_c0_g1_i2	probable ATP-dependent DNA helicase CHR12	4100	20	0.0E0	84.15%	2	F:ATP binding; F:histone binding	-	-
DN70476_c0_g1_i2	CMP-sialic acid transporter 3 [Oryza sativa Japonica Group]	1596	20	0.0E0	96.4%	8	P:proton transport; C:membrane; C:integral component of membrane; P:carbohydrate transport; F:sugar:proton symporter activity; C:Golgi membrane; C:Golgi apparatus; P:transport	-	-
DN70476_c0_g1_i4	CMP-sialic acid transporter 3 isoform X1 [Setaria italica]	1246	20	2.4E-161	92.9%	8	P:proton transport; C:membrane; C:integral component of membrane; P:carbohydrate transport; F:sugar:proton symporter activity; C:Golgi membrane; C:Golgi apparatus; P:transport	-	-
DN70400_c5_g1_i4	calcineurin-like phosphoesterase family [Populus trichocarpa]	670	20	1.8E-22	88.6%	3	P:myo-inositol hexakisphosphate biosynthetic process; P:metabolic process; F:hydrolase activity	-	-
DN70495_c0_g1_i1	---NA---	709	0	-	-	-		-	-
DN70495_c0_g1_i3	---NA---	700	0	-	-	-		-	-
DN70422_c0_g7_i3	hypothetical protein TRIUR3_24541	969	1	1.2E-23	63%	-		-	-
DN70463_c0_g1_i3	uncharacterized aarF domain-containing kinase chloroplastic-like isoform X1 [Populus euphratica]	2595	20	0.0E0	92.85%	5	C:chloroplast; C:membrane; C:integral component of membrane; C:chloroplast envelope; C:plastid	-	-
DN70475_c1_g3_i5	probable leucine-rich repeat receptor kinase At1g35710	2946	20	0.0E0	65.3%	8	F:nucleotide binding; F:ATP binding; C:membrane; C:integral component of membrane; F:protein kinase activity; P:phosphorylation; P:protein phosphorylation; F:kinase activity	-	-
DN70457_c1_g7_i2	Calreticulin	1074	20	6.2E-25	82.75%	4	F:calcium ion binding; C:endoplasmic reticulum; F:unfolded protein binding; P:protein folding	-	-
DN70457_c1_g7_i3	Calreticulin	1080	20	6.5E-24	83.55%	4	F:calcium ion binding; C:endoplasmic reticulum; F:unfolded protein binding; P:protein folding	-	-
DN70483_c1_g1_i3	endo-1,3 1,4-beta-D-glucanase-like	1237	20	1.8E-150	88.8%	2	P:metabolic process; F:hydrolase activity	-	-
DN70483_c1_g1_i7	endo-1,3 1,4-beta-D-glucanase-like	1170	20	8.2E-151	89.25%	2	P:metabolic process; F:hydrolase activity	-	-
DN70461_c1_g1_i6	E3 ubiquitin- ligase RBBP6-like [Brachypodium distachyon]	3402	20	0.0E0	87.05%	3	F:nucleic acid binding; C:nucleus; F:zinc ion binding	-	-
DN63021_c0_g1_i12	Os06g0730300 [Oryza sativa Japonica Group]	580	20	3.3E-76	73.7%	-		-	-
DN63096_c0_g1_i1	[Hordeum vulgare vulgare]	1288	20	2.1E-171	73.2%	9	C:nucleus; F:ubiquitin protein ligase activity; F:zinc ion binding; P:proteasome-mediated ubiquitin-dependent protein catabolic process; F:metal ion binding; P:metabolic process; F:transferase activity; F:ligase activity; P:protein ubiquitination	-	-
DN63014_c0_g3_i1	---NA---	485	0	-	-	-		-	-
DN63014_c0_g3_i3	---NA---	610	0	-	-	-		-	-
DN63014_c0_g3_i7	---NA---	651	0	-	-	-		-	-
DN63014_c0_g3_i11	---NA---	461	0	-	-	-		-	-
DN72022_c0_g1_i1	soluble inorganic pyrophosphatase 4 [Oryza sativa Japonica Group]	625	20	3.8E-98	96.8%	4	F:magnesium ion binding; F:inorganic diphosphatase activity; C:cytoplasm; P:phosphate-containing compound metabolic process	-	-
DN72022_c0_g1_i6	Soluble inorganic pyrophosphatase	658	20	3.3E-92	88.2%	4	F:magnesium ion binding; F:inorganic diphosphatase activity; C:cytoplasm; P:phosphate-containing compound metabolic process	-	-
DN72022_c0_g1_i9	Soluble inorganic pyrophosphatase	756	20	3.8E-134	91.6%	4	F:magnesium ion binding; F:inorganic diphosphatase activity; C:cytoplasm; P:phosphate-containing compound metabolic process	-	-
DN72022_c0_g1_i12	Soluble inorganic pyrophosphatase	368	20	7.1E-61	95.1%	4	F:magnesium ion binding; F:inorganic diphosphatase activity; C:cytoplasm; P:phosphate-containing compound metabolic process	-	-
DN72022_c0_g1_i13	Soluble inorganic pyrophosphatase	1011	20	4.7E-130	91.05%	4	F:magnesium ion binding; F:inorganic diphosphatase activity; C:cytoplasm; P:phosphate-containing compound metabolic process	-	-
DN72016_c0_g3_i4	PREDICTED: uncharacterized protein LOC103980311	804	20	1.3E-14	73.05%	-		-	-
DN72045_c3_g3_i8	Reticulon B2	2040	20	5.4E-108	92.05%	5	C:endoplasmic reticulum membrane; F:nucleic acid binding; C:membrane; C:integral component of membrane; C:endoplasmic reticulum	-	-
DN72073_c0_g1_i3	FACT complex subunit SPT16-like [Gossypium hirsutum]	3428	20	0.0E0	76.55%	1	C:plastid	-	-
DN72034_c0_g2_i2	Thioredoxin-like 1- chloroplastic	648	20	3.6E-56	85.95%	11	C:cell; C:chloroplast; F:protein disulfide oxidoreductase activity; P:glycerol ether metabolic process; F:oxidoreductase activity, acting on a sulfur group of donors, disulfide as acceptor; P:cellular response to oxidative stress; P:cell redox homeostasis; P:oxidation-reduction process; P:protein folding; P:sulfate assimilation; C:plastid	-	-
DN72034_c0_g2_i7	Thioredoxin-like 1- chloroplastic	748	20	2.6E-36	83.65%	11	C:cell; C:chloroplast; F:protein disulfide oxidoreductase activity; P:glycerol ether metabolic process; F:oxidoreductase activity, acting on a sulfur group of donors, disulfide as acceptor; P:cellular response to oxidative stress; P:cell redox homeostasis; P:oxidation-reduction process; P:protein folding; P:sulfate assimilation; C:plastid	-	-
DN72065_c0_g4_i1	thioredoxin chloroplastic	364	20	3.0E-20	95.85%	2	C:chloroplast; C:plastid	-	-
DN72065_c0_g9_i5	thioredoxin chloroplastic	600	20	2.5E-19	95.85%	2	C:chloroplast; C:plastid	-	-
DN72031_c0_g1_i2	---NA---	532	0	-	-	-		-	-
DN72088_c1_g5_i4	bifunctional epoxide hydrolase 2-like	1352	20	0.0E0	83.3%	3	F:catalytic activity; P:metabolic process; F:hydrolase activity	-	-
DN72055_c0_g4_i1	serine threonine- kinase	268	1	7.5E-9	84%	6	F:ATP binding; F:protein kinase activity; P:phosphorylation; F:protein serine/threonine kinase activity; P:protein phosphorylation; F:kinase activity	-	-
DN72055_c0_g4_i4	serine threonine- kinase	460	1	1.9E-10	97%	6	F:ATP binding; F:protein kinase activity; P:phosphorylation; F:protein serine/threonine kinase activity; P:protein phosphorylation; F:kinase activity	-	-
DN72038_c0_g2_i4	Os03g0835800 [Oryza sativa Japonica Group]	2006	20	0.0E0	87.25%	-		-	-
DN72006_c0_g5_i1	RGA2a [Aegilops tauschii]	1768	20	0.0E0	69.75%	10	F:nucleotide binding; F:ATP binding; F:transcription factor activity, sequence-specific DNA binding; P:regulation of transcription, DNA-templated; F:protein kinase activity; F:sequence-specific DNA binding; F:ADP binding; P:protein phosphorylation; P:exocytosis; C:exocyst	-	-
DN72006_c0_g5_i5	disease resistance RPP13 3 [Brachypodium distachyon]	785	20	6.2E-57	73.2%	3	F:nucleotide binding; F:ATP binding; F:ADP binding	-	-
DN72006_c0_g5_i6	RGA2a [Aegilops tauschii]	1863	20	0.0E0	69.2%	10	F:nucleotide binding; F:ATP binding; F:transcription factor activity, sequence-specific DNA binding; P:regulation of transcription, DNA-templated; F:protein kinase activity; F:sequence-specific DNA binding; F:ADP binding; P:protein phosphorylation; P:exocytosis; C:exocyst	-	-
DN72081_c0_g1_i3	aspartic ase nepenthesin-2	1046	20	3.8E-127	74.65%	9	F:aspartic-type endopeptidase activity; P:protein catabolic process; C:cell wall; P:proteolysis; C:membrane; C:cytoplasmic, membrane-bounded vesicle; F:peptidase activity; C:plant-type cell wall; F:hydrolase activity	-	-
DN72008_c0_g2_i1	eukaryotic peptide chain release factor subunit 1-3 [Oryza sativa Japonica Group]	2041	20	0.0E0	94.25%	3	P:translational termination; C:cytoplasm; F:translation release factor activity, codon specific	-	-
DN72008_c0_g2_i3	Eukaryotic peptide chain release factor subunit 1-2	1025	20	1.4E-131	91.3%	3	P:translational termination; C:cytoplasm; F:translation release factor activity, codon specific	-	-
DN72033_c0_g1_i7	phosphoinositide phosphatase SAC8 isoform X1	2050	20	0.0E0	89.5%	7	P:metabolic process; C:membrane; C:integral component of membrane; C:endoplasmic reticulum; P:dephosphorylation; F:phosphoric ester hydrolase activity; F:phosphatidylinositol phosphate phosphatase activity	-	-
DN72033_c0_g1_i8	SAC domain-containing 8 isoform 1 [Theobroma cacao]	2298	20	0.0E0	88.6%	7	P:metabolic process; C:membrane; C:integral component of membrane; C:endoplasmic reticulum; P:dephosphorylation; F:phosphoric ester hydrolase activity; F:phosphatidylinositol phosphate phosphatase activity	-	-
DN72051_c4_g3_i2	---NA---	1385	0	-	-	-		-	-
DN61429_c0_g1_i2	---NA---	636	0	-	-	-		-	-
DN61473_c1_g1_i1	heat shock 70	307	20	5.1E-52	99.55%	2	F:nucleotide binding; F:ATP binding	-	-
DN61473_c1_g3_i1	heat shock 70	307	20	5.1E-52	99.55%	2	F:nucleotide binding; F:ATP binding	-	-
DN61447_c0_g1_i3	SPX domain-containing 3-like [Brassica napus]	515	20	2.3E-54	75.7%	4	C:nucleus; P:positive regulation of cellular response to phosphate starvation; C:endoplasmic reticulum; P:cellular response to phosphate starvation	-	-
DN58295_c0_g2_i1	Uncharacterized WD repeat-containing	1724	20	0.0E0	86.3%	-		-	-
DN58010_c0_g1_i3	---NA---	682	0	-	-	-		-	-
DN58066_c0_g1_i1	retrotransposon unclassified	3509	20	0.0E0	67.15%	10	F:nucleic acid binding; F:DNA binding; C:nucleus; F:RNA-directed DNA polymerase activity; F:aspartic-type endopeptidase activity; F:RNA binding; P:proteolysis; P:DNA integration; P:DNA recombination; P:RNA-dependent DNA biosynthetic process	-	-
DN58066_c0_g1_i2	retrotransposon unclassified	4946	20	0.0E0	67.15%	10	F:nucleic acid binding; F:DNA binding; C:nucleus; F:RNA-directed DNA polymerase activity; F:aspartic-type endopeptidase activity; F:RNA binding; P:proteolysis; P:DNA integration; P:DNA recombination; P:RNA-dependent DNA biosynthetic process	-	-
DN76698_c0_g3_i4	sucrose-phosphatase 2 [Brachypodium distachyon]	917	20	6.4E-136	94.7%	6	F:magnesium ion binding; P:sucrose biosynthetic process; F:sucrose-phosphate phosphatase activity; P:dephosphorylation; C:plastid; F:hydrolase activity	-	-
DN76698_c0_g5_i3	Sucrose-phosphatase 2	472	20	1.7E-19	83.2%	6	F:magnesium ion binding; P:sucrose biosynthetic process; F:sucrose-phosphate phosphatase activity; P:dephosphorylation; C:plastid; F:hydrolase activity	-	-
DN76684_c0_g6_i2	OTU-like cysteine protease-like [Oryza sativa Japonica Group]	425	20	7.7E-81	88.6%	5	P:heat acclimation; P:proteolysis; P:response to wounding; P:response to fungus; F:peptidase activity	-	-
DN76637_c1_g1_i3	Retrovirus-related Pol poly LINE-1	7383	20	0.0E0	82.2%	4	F:ATP binding; C:mitochondrion; F:protein kinase activity; P:protein phosphorylation	-	-
DN76660_c0_g2_i4	metalloendopeptidase [Oryza sativa Japonica Group]	1360	20	0.0E0	94.45%	17	C:chloroplast stroma; F:zinc ion binding; P:embryo development ending in seed dormancy; P:metabolic process; F:peptidase activity; F:metalloendopeptidase activity; C:plastid; F:metallopeptidase activity; C:chloroplast; F:catalytic activity; F:metal ion binding; C:mitochondrion; P:proteolysis; C:membrane; C:integral component of membrane; P:protein processing; F:hydrolase activity	-	-
DN76692_c0_g4_i6	E3 UFM1- ligase 1 homolog isoform X2	641	20	2.4E-45	91.55%	2	P:metabolic process; F:ligase activity	-	-
DN76692_c0_g4_i7	E3 UFM1- ligase 1 homolog	418	20	2.6E-76	87.3%	2	P:metabolic process; F:ligase activity	-	-
DN76692_c0_g7_i3	E3 UFM1- ligase 1 homolog isoform X2	865	20	2.0E-93	85.7%	2	P:metabolic process; F:ligase activity	-	-
DN76692_c0_g7_i4	E3 UFM1- ligase 1 homolog	600	20	7.5E-62	81.8%	2	P:metabolic process; F:ligase activity	-	-
DN76692_c0_g7_i10	E3 UFM1- ligase 1 homolog	607	20	6.3E-63	81.2%	2	P:metabolic process; F:ligase activity	-	-
DN76692_c0_g7_i12	E3 UFM1- ligase 1 homolog isoform X2	497	20	5.0E-18	87.85%	2	P:metabolic process; F:ligase activity	-	-
DN76692_c0_g7_i14	E3 UFM1- ligase 1 homolog	530	20	7.9E-65	88.25%	2	P:metabolic process; F:ligase activity	-	-
DN76667_c1_g1_i17	REVEILLE 1 isoform X2 [Oryza sativa Japonica Group]	723	20	1.4E-128	69.75%	4	F:DNA binding; C:nucleus; P:transcription, DNA-templated; P:regulation of transcription, DNA-templated	-	-
DN76694_c0_g1_i9	rubisco subunit binding- beta subunit [Oryza sativa Japonica Group]	809	20	3.2E-24	70.9%	7	F:RNA binding; F:dihydroneopterin aldolase activity; F:lyase activity; C:cytosol; P:folic acid biosynthetic process; P:tetrahydrofolate biosynthetic process; P:folic acid-containing compound metabolic process	-	-
DN76605_c1_g1_i2	Serine threonine- kinase chloroplastic	421	20	1.7E-89	93.35%	9	F:nucleotide binding; P:regulation of photosynthesis, light reaction; F:ATP binding; C:chloroplast; F:protein kinase activity; P:phosphorylation; F:protein serine/threonine kinase activity; P:protein phosphorylation; F:kinase activity	-	-
DN76605_c1_g1_i3	serine threonine- kinase chloroplastic	338	20	1.8E-67	91.4%	10	F:nucleotide binding; P:regulation of photosynthesis, light reaction; F:ATP binding; C:chloroplast; F:protein kinase activity; P:phosphorylation; F:transferase activity; F:protein serine/threonine kinase activity; P:protein phosphorylation; F:kinase activity	-	-
DN76605_c1_g1_i7	serine threonine- kinase chloroplastic	736	20	1.2E-139	93.1%	9	F:nucleotide binding; P:regulation of photosynthesis, light reaction; F:ATP binding; C:chloroplast; F:protein kinase activity; P:phosphorylation; F:protein serine/threonine kinase activity; P:protein phosphorylation; F:kinase activity	-	-
DN76664_c0_g4_i1	probable sulfate transporter	1446	20	0.0E0	90%	10	P:sulfate transport; F:secondary active sulfate transmembrane transporter activity; C:integral component of plasma membrane; P:transmembrane transport; C:plasmodesma; C:membrane; C:integral component of membrane; P:sulfate transmembrane transport; P:transport; F:sulfate transmembrane transporter activity	-	-
DN76664_c0_g4_i5	probable sulfate transporter	1575	20	0.0E0	89.1%	10	P:sulfate transport; F:secondary active sulfate transmembrane transporter activity; C:integral component of plasma membrane; P:transmembrane transport; C:plasmodesma; C:membrane; C:integral component of membrane; P:sulfate transmembrane transport; P:transport; F:sulfate transmembrane transporter activity	-	-
DN76643_c0_g3_i1	---NA---	595	0	-	-	-		-	-
DN76643_c0_g4_i1	Hydrophobic OSR8	536	20	9.0E-15	77.35%	3	C:membrane; C:integral component of membrane; C:cytoplasmic, membrane-bounded vesicle	-	-
DN76643_c0_g11_i1	---NA---	238	0	-	-	-		-	-
DN76653_c0_g1_i5	DNA polymerase alpha catalytic subunit	3296	20	0.0E0	92.55%	22	P:DNA replication initiation; P:nucleic acid phosphodiester bond hydrolysis; F:nucleotidyltransferase activity; P:lagging strand elongation; P:DNA replication; P:leading strand elongation; P:double-strand break repair via nonhomologous end joining; F:nucleoside binding; P:DNA replication, synthesis of RNA primer; F:nucleotide binding; F:DNA primase activity; F:nucleic acid binding; F:DNA binding;…	-	-
DN76690_c3_g1_i1	betaine aldehyde dehydrogenase	297	20	1.9E-60	94.2%	15	P:metabolic process; P:response to stress; F:nucleotide binding; F:aldehyde dehydrogenase (NAD) activity; C:peroxisome; F:1-pyrroline dehydrogenase activity; F:betaine-aldehyde dehydrogenase activity; P:glycine betaine biosynthetic process from choline; C:cytoplasm; P:cellular response to anoxia; F:oxidoreductase activity; F:aminobutyraldehyde dehydrogenase activity; P:oxidation-reduction process…	-	-
DN76690_c3_g9_i1	betaine aldehyde partial [Oryza sativa]	363	20	1.8E-26	98.8%	15	P:metabolic process; P:response to stress; F:aldehyde dehydrogenase (NAD) activity; F:nucleotide binding; C:peroxisome; F:1-pyrroline dehydrogenase activity; F:betaine-aldehyde dehydrogenase activity; P:glycine betaine biosynthetic process from choline; C:cytoplasm; P:cellular response to anoxia; F:oxidoreductase activity; F:aminobutyraldehyde dehydrogenase activity; P:oxidation-reduction process…	-	-
DN76690_c3_g8_i7	betaine aldehyde partial [Oryza sativa]	878	20	4.9E-109	96.8%	15	P:metabolic process; P:response to stress; F:aldehyde dehydrogenase (NAD) activity; F:nucleotide binding; C:peroxisome; F:1-pyrroline dehydrogenase activity; F:betaine-aldehyde dehydrogenase activity; P:glycine betaine biosynthetic process from choline; C:cytoplasm; P:cellular response to anoxia; F:oxidoreductase activity; F:aminobutyraldehyde dehydrogenase activity; P:oxidation-reduction process…	-	-
DN76690_c3_g8_i8	betaine aldehyde partial [Oryza sativa]	524	20	9.7E-100	96.8%	15	P:metabolic process; P:response to stress; F:aldehyde dehydrogenase (NAD) activity; F:nucleotide binding; C:peroxisome; F:1-pyrroline dehydrogenase activity; F:betaine-aldehyde dehydrogenase activity; P:glycine betaine biosynthetic process from choline; C:cytoplasm; P:cellular response to anoxia; F:oxidoreductase activity; F:aminobutyraldehyde dehydrogenase activity; P:oxidation-reduction process…	-	-
DN76690_c3_g8_i15	betaine aldehyde partial [Oryza sativa]	781	20	1.6E-84	97.2%	15	P:metabolic process; P:response to stress; F:aldehyde dehydrogenase (NAD) activity; F:nucleotide binding; C:peroxisome; F:1-pyrroline dehydrogenase activity; F:betaine-aldehyde dehydrogenase activity; P:glycine betaine biosynthetic process from choline; C:cytoplasm; P:cellular response to anoxia; F:oxidoreductase activity; F:aminobutyraldehyde dehydrogenase activity; P:oxidation-reduction process…	-	-
DN76690_c3_g10_i1	betaine aldehyde dehydrogenase	238	20	7.3E-48	97%	6	F:aldehyde dehydrogenase (NAD) activity; F:betaine-aldehyde dehydrogenase activity; F:oxidoreductase activity; P:metabolic process; P:oxidation-reduction process; F:oxidoreductase activity, acting on the aldehyde or oxo group of donors, NAD or NADP as acceptor	-	-
DN76606_c0_g5_i10	sarcoplasmic reticulum histidine-rich calcium-binding expressed	939	5	4.1E-16	84.4%	-		-	-
DN68149_c0_g2_i2	probable WRKY transcription factor 4 [Phoenix dactylifera]	1679	20	0.0E0	87.15%	4	F:DNA binding; F:transcription factor activity, sequence-specific DNA binding; P:regulation of transcription, DNA-templated; F:sequence-specific DNA binding	-	-
DN68160_c0_g1_i1	RGA1 [Hordeum vulgare vulgare]	1191	20	2.9E-47	60.85%	1	F:ADP binding	-	-
DN68160_c1_g3_i1	RGA1 [Hordeum vulgare vulgare]	2129	20	3.2E-75	50.15%	1	F:ADP binding	-	-
DN68187_c0_g4_i2	PP2A regulatory subunit TAP46 [Zea mays]	1378	20	0.0E0	91.1%	6	C:cytosol; P:regulation of protein phosphatase type 2A activity; P:regulation of signal transduction; F:protein phosphatase 2A binding; P:regulation of dephosphorylation; F:protein phosphatase type 2A regulator activity	-	-
DN68101_c0_g1_i1	[Hordeum vulgare vulgare]	368	20	3.2E-64	92.35%	4	P:retrograde vesicle-mediated transport, Golgi to ER; P:protein transport; P:transport; C:COPI vesicle coat	-	-
DN68114_c0_g2_i2	Os06g0554200 [Oryza sativa Japonica Group]	1284	20	4.6E-86	72.35%	-		-	-
DN68120_c3_g5_i1	F-box only 7	883	4	1.5E-4	96%	-		-	-
DN68195_c0_g1_i4	quinone oxidoreductase 2 homolog [Solanum pennellii]	1494	20	0.0E0	89.15%	4	C:peroxisome; F:zinc ion binding; F:oxidoreductase activity; P:oxidation-reduction process	-	-
DN68107_c0_g5_i2	Ribulose bisphosphate carboxylase small chain chloroplastic	300	20	1.1E-10	100%	11	C:chloroplast; F:oxidoreductase activity; P:reductive pentose-phosphate cycle; F:lyase activity; P:photorespiration; P:oxidation-reduction process; P:photosynthesis; P:carbon fixation; F:monooxygenase activity; F:ribulose-bisphosphate carboxylase activity; C:plastid	-	-
DN68145_c1_g3_i2	Myb-related 3R-1	2583	20	0.0E0	81.25%	3	F:DNA binding; F:transcription factor activity, sequence-specific DNA binding; P:regulation of transcription, DNA-templated	-	-
DN68132_c0_g2_i2	ankyrin repeat domain-containing 2-like	282	20	1.0E-26	74.95%	-		-	-
DN68132_c0_g2_i6	ankyrin repeat domain-containing 2-like	1013	20	1.0E-107	80.45%	-		-	-
DN68118_c0_g1_i2	Os01g0758900 [Oryza sativa Japonica Group]	2279	20	0.0E0	66.9%	-		-	-
DN68159_c0_g3_i1	---NA---	381	0	-	-	-		-	-
DN68137_c0_g1_i3	sugar transport 14-like	2468	20	0.0E0	91.6%	16	P:transmembrane transport; P:proton transport; F:transmembrane transporter activity; P:carbohydrate transport; F:sugar:proton symporter activity; P:glucose import; F:glucose transmembrane transporter activity; P:transport; C:plasma membrane; F:transporter activity; P:glucose transmembrane transport; C:integral component of plasma membrane; F:substrate-specific transmembrane transporter activity; …	-	-
DN68146_c0_g1_i1	probable receptor kinase At5g47070	1294	20	0.0E0	86.85%	7	F:ATP binding; F:protein kinase activity; P:phosphorylation; F:protein serine/threonine kinase activity; P:protein phosphorylation; F:kinase activity; C:plastid	-	-
DN68134_c0_g1_i2	YTH domain-containing family 2 isoform X1 [Oryza sativa Japonica Group]	2847	20	0.0E0	73.4%	1	F:RNA binding	-	-
DN60108_c0_g1_i2	---NA---	846	0	-	-	-		-	-
DN60196_c2_g3_i2	NBS-LRR-like resistance	488	20	1.3E-38	74.6%	3	F:nucleotide binding; F:ATP binding; F:ADP binding	-	-
DN60133_c0_g1_i2	remorin [Oryza sativa Japonica Group]	759	11	5.0E-29	68.82%	-		-	-
DN69965_c0_g1_i3	proactivator polypeptide-like 1 [Brachypodium distachyon]	1161	20	1.4E-139	79.15%	8	F:G-protein coupled receptor binding; P:positive regulation of catalytic activity; C:cytoplasm; P:lipid metabolic process; C:membrane; C:integral component of membrane; C:cytoplasmic, membrane-bounded vesicle; F:enzyme activator activity	-	-
DN69965_c0_g1_i4	proactivator polypeptide-like 1 [Brachypodium distachyon]	1082	20	1.5E-138	79.6%	8	F:G-protein coupled receptor binding; P:positive regulation of catalytic activity; C:cytoplasm; P:lipid metabolic process; C:membrane; C:integral component of membrane; C:cytoplasmic, membrane-bounded vesicle; F:enzyme activator activity	-	-
DN69990_c0_g1_i3	---NA---	738	0	-	-	-		-	-
DN69990_c0_g1_i4	---NA---	773	0	-	-	-		-	-
DN69990_c0_g4_i1	Pre-mRNA-processing factor 40-A	672	2	1.3E-4	81.5%	-		-	-
DN69992_c2_g1_i3	---NA---	550	0	-	-	-		-	-
DN69992_c2_g1_i4	---NA---	964	0	-	-	-		-	-
DN69974_c0_g4_i3	---NA---	1045	0	-	-	-		-	-
DN69933_c0_g4_i1	Carbamoyl-phosphate synthase small chain	312	2	8.8E-12	82%	8	C:chloroplast stroma; P:RNA methylation; C:chloroplast; P:'de novo' pyrimidine nucleobase biosynthetic process; P:pyrimidine ribonucleotide biosynthetic process; P:glutamine metabolic process; F:carbamoyl-phosphate synthase (glutamine-hydrolyzing) activity; C:carbamoyl-phosphate synthase complex	-	-
DN69982_c0_g1_i1	glutathionine S-transferase	1023	20	9.6E-135	88.15%	7	P:aromatic amino acid family metabolic process; C:cytoplasm; F:catalytic activity; P:glutathione metabolic process; P:metabolic process; F:glutathione transferase activity; F:transferase activity	-	-
DN69929_c0_g2_i4	CURVATURE THYLAKOID chloroplastic	619	20	3.1E-23	80.85%	17	C:nucleoid; C:chloroplast photosystem I; C:chloroplast envelope; C:chloroplast thylakoid; P:photosynthetic electron transport in photosystem I; C:plastid; C:chloroplast thylakoid membrane; C:thylakoid; C:plastid chromosome; C:chloroplast; P:response to abscisic acid; P:positive regulation of catalytic activity; P:photosystem II assembly; C:membrane; C:integral component of membrane; P:photosynthe…	-	-
DN69963_c0_g3_i3	Alcohol dehydrogenase 3	452	20	4.0E-54	98.7%	6	F:zinc ion binding; C:cytoplasm; F:oxidoreductase activity; F:metal ion binding; P:oxidation-reduction process; F:alcohol dehydrogenase (NAD) activity	-	-
DN69904_c0_g1_i3	glycosyltransferase [Zea mays]	640	20	1.7E-24	89.45%	12	F:transferase activity, transferring glycosyl groups; P:glucuronoxylan biosynthetic process; P:metabolic process; F:xylosyltransferase activity; C:membrane; C:integral component of membrane; C:Golgi membrane; C:Golgi apparatus; P:cell wall organization; F:transferase activity; P:plant-type secondary cell wall biogenesis; F:galactosylgalactosylxylosylprotein 3-beta-glucuronosyltransferase activity	-	-
DN69941_c1_g1_i1	Glucan endo-1,3-beta-glucosidase 13	1549	20	0.0E0	64.75%	10	P:carbohydrate metabolic process; F:ATP binding; F:GMP synthase (glutamine-hydrolyzing) activity; F:pyrophosphatase activity; C:cytoplasmic, membrane-bounded vesicle; P:GMP biosynthetic process; F:hydrolase activity, hydrolyzing O-glycosyl compounds; F:polysaccharide binding; F:hydrolase activity; C:anchored component of plasma membrane	-	-
DN69941_c4_g5_i1	Glucan endo-1,3-beta-glucosidase 13	503	20	1.2E-25	77.55%	11	P:carbohydrate metabolic process; F:ATP binding; F:GMP synthase (glutamine-hydrolyzing) activity; P:metabolic process; F:pyrophosphatase activity; P:GMP biosynthetic process; F:hydrolase activity, hydrolyzing O-glycosyl compounds; F:polysaccharide binding; C:anchored component of plasma membrane; F:hydrolase activity; F:hydrolase activity, acting on glycosyl bonds	-	-
DN69941_c4_g14_i1	Glucan endo-1,3-beta-glucosidase 13	346	20	2.2E-26	77.2%	11	P:carbohydrate metabolic process; F:ATP binding; F:GMP synthase (glutamine-hydrolyzing) activity; P:metabolic process; F:pyrophosphatase activity; P:GMP biosynthetic process; F:hydrolase activity, hydrolyzing O-glycosyl compounds; F:polysaccharide binding; C:anchored component of plasma membrane; F:hydrolase activity; F:hydrolase activity, acting on glycosyl bonds	-	-
DN69941_c5_g1_i1	Glucan endo-1,3-beta-glucosidase 13	656	20	3.7E-39	78.3%	11	P:carbohydrate metabolic process; F:ATP binding; F:GMP synthase (glutamine-hydrolyzing) activity; P:metabolic process; F:pyrophosphatase activity; C:cytoplasmic, membrane-bounded vesicle; P:GMP biosynthetic process; F:hydrolase activity, hydrolyzing O-glycosyl compounds; F:polysaccharide binding; C:anchored component of plasma membrane; F:hydrolase activity	-	-
DN67510_c0_g1_i3	nucleosome assembly 1 2 isoform X2	602	20	4.7E-14	82.65%	3	C:nucleus; C:cytoplasm; P:nucleosome assembly	-	-
DN67535_c0_g1_i2	---NA---	238	0	-	-	-		-	-
DN67540_c0_g3_i1	---NA---	628	0	-	-	-		-	-
DN67506_c1_g1_i2	senescence-associated [Zea mays]	1621	20	9.2E-168	89.2%	3	C:membrane; C:integral component of membrane; C:cytoplasmic, membrane-bounded vesicle	-	-
DN67531_c1_g2_i1	Senescence-associated expressed [Oryza sativa Japonica Group]	1348	20	0.0E0	83.9%	1	C:mitochondrion	-	-
DN67531_c1_g2_i2	Senescence-associated expressed [Oryza sativa Japonica Group]	1367	20	0.0E0	83.9%	1	C:mitochondrion	-	-
DN67531_c1_g2_i8	Senescence-associated expressed [Oryza sativa Japonica Group]	1583	20	9.3E-125	81.15%	1	C:mitochondrion	-	-
DN67585_c1_g1_i1	CONSTANS interacting 4 [Zea mays]	1180	20	1.1E-176	87.65%	6	C:nucleus; F:ubiquitin-protein transferase activity; F:zinc ion binding; F:metal ion binding; P:regulation of defense response; P:protein ubiquitination	-	-
DN67580_c0_g3_i3	60S ribosomal L36-3 [Glycine max]	473	20	7.5E-56	98.05%	7	F:structural constituent of ribosome; C:intracellular ribonucleoprotein complex; P:cytoplasmic translation; C:cytosolic large ribosomal subunit; C:ribosome; C:intracellular; P:translation	-	-
DN67518_c0_g1_i1	Zinc finger CCCH domain-containing 44	5559	20	0.0E0	80%	7	F:DNA binding; C:nucleus; F:zinc ion binding; F:metal ion binding; P:histone modification; P:DNA-templated transcription, initiation; C:plastid	-	-
DN67544_c4_g11_i3	---NA---	1274	0	-	-	-		-	-
DN75857_c0_g2_i1	neutral invertase [Oryza sativa Japonica Group]	4159	20	0.0E0	90.6%	9	F:glycopeptide alpha-N-acetylgalactosaminidase activity; P:sucrose catabolic process; C:chloroplast; F:catalytic activity; P:metabolic process; C:mitochondrion; F:sucrose alpha-glucosidase activity; P:starch metabolic process; P:cotyledon development	-	-
DN75857_c0_g2_i3	neutral invertase [Oryza sativa Japonica Group]	1775	20	0.0E0	95.6%	6	F:glycopeptide alpha-N-acetylgalactosaminidase activity; P:sucrose catabolic process; F:catalytic activity; P:metabolic process; C:mitochondrion; F:sucrose alpha-glucosidase activity	-	-
DN75857_c0_g3_i1	Histone deacetylase 9	532	20	1.5E-16	97.75%	10	P:chromatin modification; C:nucleus; F:histone deacetylase activity; P:transcription, DNA-templated; F:NAD-dependent histone deacetylase activity (H3-K14 specific); P:regulation of transcription, DNA-templated; C:cytoplasmic, membrane-bounded vesicle; P:histone deacetylation; F:hydrolase activity; P:histone H3 deacetylation	-	-
DN75897_c0_g1_i6	U-box domain-containing 4	1246	20	1.9E-175	92.75%	4	C:nucleus; C:cytoplasm; P:metabolic process; F:ligase activity	-	-
DN75830_c0_g3_i1	Tetratricopeptide repeat domain containing expressed [Triticum aestivum]	916	20	3.1E-174	87.5%	7	C:chloroplast; P:photosystem I assembly; C:mitochondrion; C:membrane; C:integral component of membrane; C:plastid; C:chloroplast thylakoid membrane	-	-
DN75830_c0_g4_i3	Tetratricopeptide repeat domain containing expressed [Triticum aestivum]	639	20	9.8E-84	96.3%	13	P:phosphatidylglycerol biosynthetic process; C:plastid; C:chloroplast thylakoid membrane; C:chloroplast; P:photosystem II assembly; P:photosystem I assembly; C:mitochondrion; C:membrane; C:integral component of membrane; P:cysteine biosynthetic process; P:isopentenyl diphosphate biosynthetic process, methylerythritol 4-phosphate pathway; P:thylakoid membrane organization; P:iron-sulfur cluster as…	-	-
DN75820_c2_g1_i4	Aspartate chloroplastic	815	20	1.7E-118	97.35%	17	C:chloroplast stroma; F:identical protein binding; F:pyridoxal phosphate binding; F:L-phenylalanine:2-oxoglutarate aminotransferase activity; F:transaminase activity; P:ethylene biosynthetic process; C:chloroplast envelope; P:cellular amino acid metabolic process; P:biosynthetic process; F:L-aspartate:2-oxoglutarate aminotransferase activity; C:plastid; C:chloroplast; F:catalytic activity; C:apop…	-	-
DN75827_c0_g1_i1	PAIR1-like isoform X1 [Brachypodium distachyon]	652	3	6.1E-7	66.67%	-		-	-
DN75827_c0_g2_i1	---NA---	299	0	-	-	-		-	-
DN75827_c1_g1_i8	cysteine synthase	506	20	1.2E-117	98.2%	30	F:pyridoxal phosphate binding; P:response to fructose; P:response to salt stress; P:Golgi organization; F:lyase activity; F:cysteine synthase activity; C:chloroplast; P:water transport; P:immune response; F:copper ion binding; P:cysteine biosynthetic process; P:glucosinolate biosynthetic process; P:isopentenyl diphosphate biosynthetic process, methylerythritol 4-phosphate pathway; P:cyanide catab…	-	-
DN75827_c1_g1_i18	cysteine synthase	1317	20	0.0E0	95.55%	30	F:pyridoxal phosphate binding; P:response to fructose; P:response to salt stress; P:Golgi organization; F:lyase activity; F:cysteine synthase activity; C:chloroplast; P:water transport; P:immune response; F:copper ion binding; P:cysteine biosynthetic process; P:glucosinolate biosynthetic process; P:isopentenyl diphosphate biosynthetic process, methylerythritol 4-phosphate pathway; P:cyanide catab…	-	-
DN75853_c3_g2_i1	---NA---	403	0	-	-	-		-	-
DN75879_c0_g1_i2	Os03g0124300 [Oryza sativa Japonica Group]	411	13	2.4E-32	85.62%	5	C:membrane; C:integral component of membrane; C:cytoplasmic, membrane-bounded vesicle; P:phosphorylation; F:kinase activity	-	-
DN75844_c0_g7_i3	Os03g0213600 [Oryza sativa Japonica Group]	1484	20	4.7E-147	49.15%	-		-	-
DN75868_c1_g2_i5	retroelement [Oryza sativa Japonica Group]	1291	8	2.2E-11	64.13%	6	F:nucleic acid binding; F:ATP binding; C:chloroplast; P:metabolic process; F:helicase activity; F:hydrolase activity	-	-
DN75886_c0_g1_i2	homogentisate phytyltransferase VTE2-1 [Zea mays]	343	20	2.3E-58	75.95%	17	F:homogentisate phytyltransferase activity; P:response to temperature stimulus; P:metabolic process; C:plastid; C:thylakoid; C:chloroplast thylakoid membrane; P:phloem sucrose loading; C:chloroplast; P:unsaturated fatty acid biosynthetic process; F:prenyltransferase activity; C:mitochondrion; C:membrane; C:integral component of membrane; P:cell wall organization; F:transferase activity; P:vitamin…	-	-
DN75886_c0_g5_i3	---NA---	303	0	-	-	-		-	-
DN75886_c0_g5_i6	homogentisate phytyltransferase VTE2-1 [Zea mays]	1497	20	0.0E0	92.55%	37	P:chlorophyll metabolic process; P:aromatic amino acid family metabolic process; P:glycine catabolic process; P:vitamin metabolic process; P:response to light stimulus; C:plastid; P:nucleotide metabolic process; C:thylakoid; C:chloroplast thylakoid membrane; C:chloroplast; P:unsaturated fatty acid biosynthetic process; F:prenyltransferase activity; P:positive regulation of transcription, DNA-temp…	-	-
DN75842_c0_g9_i1	methyltransferase-like [Oryza sativa Japonica Group]	298	20	8.1E-18	98.2%	7	C:cytoplasm; P:metabolic process; F:methyltransferase activity; F:transferase activity; F:S-adenosylmethionine-dependent methyltransferase activity; C:plastid; P:methylation	-	-
DN75889_c0_g10_i2	Os07g0506000 [Oryza sativa Japonica Group]	448	20	3.2E-14	88.15%	4	C:membrane; C:integral component of membrane; P:transport; F:transporter activity	-	-
DN75889_c0_g11_i1	---NA---	342	0	-	-	-		-	-
DN75841_c1_g1_i2	trichome birefringence-like 11	981	20	6.8E-116	88.25%	5	C:mitochondrion; P:cell wall organization or biogenesis; C:cytoplasmic, membrane-bounded vesicle; C:Golgi apparatus; F:O-acetyltransferase activity	-	-
DN75841_c1_g1_i6	trichome birefringence-like 11	635	20	2.2E-69	87.15%	5	C:mitochondrion; P:cell wall organization or biogenesis; C:cytoplasmic, membrane-bounded vesicle; C:Golgi apparatus; F:O-acetyltransferase activity	-	-
DN75841_c1_g1_i12	trichome birefringence-like 11	1239	20	0.0E0	89.9%	5	C:mitochondrion; P:cell wall organization or biogenesis; C:cytoplasmic, membrane-bounded vesicle; C:Golgi apparatus; F:O-acetyltransferase activity	-	-
DN75818_c0_g1_i1	ABC transporter E family member 2	2463	20	0.0E0	97%	4	F:nucleotide binding; F:ATPase activity; F:ATP binding; P:metabolic process	-	-
DN75865_c0_g3_i12	partial [Oryza sativa Japonica Group]	576	20	8.9E-77	87.95%	2	C:membrane; C:integral component of membrane	-	-
DN75826_c0_g3_i6	Os12g0236700 [Oryza sativa Japonica Group]	5357	20	0.0E0	73.1%	8	F:ATP binding; F:phosphatidylinositol phosphate kinase activity; C:integral component of membrane; P:phosphatidylinositol phosphorylation; P:phosphatidylinositol metabolic process; P:phosphorylation; F:kinase activity; P:transport	-	-
DN75884_c0_g1_i4	2-C-methyl-D-erythritol 4-phosphate chloroplastic isoform X1 [Oryza sativa Japonica Group]	1848	20	6.8E-118	96.8%	18	C:chloroplast stroma; F:nucleotidyltransferase activity; F:aminoacyl-tRNA hydrolase activity; P:isoprenoid biosynthetic process; C:mitochondrial large ribosomal subunit; C:plastid; C:chloroplast; P:translational termination; F:catalytic activity; F:translation release factor activity; F:translation release factor activity, codon nonspecific; P:rescue of stalled ribosome; F:ribosome binding; P:mit…	-	-
DN75888_c2_g3_i2	cryptochrome 2	432	20	4.5E-82	88.9%	16	P:regulation of meristem growth; F:identical protein binding; F:blue light photoreceptor activity; P:blue light signaling pathway; P:response to blue light; P:chromatin organization; C:vacuole; P:positive regulation of flower development; P:response to water deprivation; P:hydrogen peroxide catabolic process; C:nucleus; P:chromatin remodeling; P:phototropism; P:regulation of flower development; P…	-	-
DN75823_c0_g1_i2	Os09g0566100 [Oryza sativa Japonica Group]	3584	20	0.0E0	70.75%	27	P:response to fructose; P:sugar mediated signaling pathway; P:protein autophosphorylation; P:termination of RNA polymerase II transcription; P:protein phosphorylation; F:RNA polymerase II core binding; C:endoplasmic reticulum membrane; F:ATP binding; F:protein serine/threonine/tyrosine kinase activity; P:response to hypoxia; C:mRNA cleavage factor complex; F:mRNA binding; P:regulation of stem cel…	-	-
DN75823_c0_g1_i3	Os09g0566100 [Oryza sativa Japonica Group]	3029	20	0.0E0	70.45%	27	P:response to fructose; P:sugar mediated signaling pathway; P:protein autophosphorylation; P:termination of RNA polymerase II transcription; P:protein phosphorylation; F:RNA polymerase II core binding; C:endoplasmic reticulum membrane; F:ATP binding; F:protein serine/threonine/tyrosine kinase activity; P:response to hypoxia; C:mRNA cleavage factor complex; F:mRNA binding; P:regulation of stem cel…	-	-
DN75864_c3_g2_i1	---NA---	1094	0	-	-	-		-	-
DN23600_c0_g1_i1	---NA---	420	0	-	-	-		-	-
DN71219_c1_g5_i4	ethylene-responsive small GTP-binding [Oryza sativa Japonica Group]	913	20	1.7E-116	94.55%	12	F:GTP binding; P:nucleocytoplasmic transport; P:signal transduction; P:small GTPase mediated signal transduction; F:GTPase activity; P:metabolic process; C:membrane; P:vesicle docking involved in exocytosis; P:protein transport; P:intracellular protein transport; P:protein secretion; C:intracellular	-	-
DN71204_c1_g4_i9	amino acid permease 6	2526	20	0.0E0	89%	6	C:membrane; C:integral component of membrane; C:cytoplasmic, membrane-bounded vesicle; F:amino acid transmembrane transporter activity; P:amino acid transmembrane transport; C:plasma membrane	-	-
DN71227_c0_g1_i3	uncharacterized membrane At1g06890-like [Setaria italica]	1855	20	0.0E0	83.95%	2	C:membrane; C:integral component of membrane	-	-
DN71256_c0_g2_i1	Uncharacterized membrane	689	20	5.2E-118	77.65%	3	C:membrane; C:integral component of membrane; C:cytoplasmic, membrane-bounded vesicle	-	-
DN71256_c0_g1_i2	Os05g0594700 [Oryza sativa Japonica Group]	500	8	4.4E-12	87.75%	3	C:membrane; C:integral component of membrane; C:cytoplasmic, membrane-bounded vesicle	-	-
DN71256_c0_g1_i5	Uncharacterized membrane	369	2	4.3E-6	96%	2	C:membrane; C:integral component of membrane	-	-
DN71275_c0_g1_i4	CHROMATIN REMODELING 4 [Oryza sativa Japonica Group]	7248	20	0.0E0	77.25%	5	F:DNA binding; C:nucleus; F:ATP binding; F:zinc ion binding; F:metal ion binding	-	-
DN71242_c0_g1_i1	Histone-lysine N- H3 lysine-9 specific SUVH5	2817	20	0.0E0	75.1%	11	C:nucleus; F:zinc ion binding; P:histone lysine methylation; F:histone binding; C:mitochondrion; P:histone methylation; F:histone-lysine N-methyltransferase activity; F:methyltransferase activity; C:chromosome; F:transferase activity; P:methylation	-	-
DN71290_c0_g1_i1	vacuolar-sorting receptor 1-like	606	20	2.5E-19	91.15%	4	F:calcium ion binding; C:membrane; C:integral component of membrane; C:cytoplasmic, membrane-bounded vesicle	-	-
DN71298_c2_g1_i9	actin-depolymerizing factor 7	922	20	6.7E-85	96.25%	4	F:actin binding; P:actin filament depolymerization; C:actin cytoskeleton; C:intracellular	-	-
DN71298_c2_g1_i10	actin-depolymerizing factor 7	772	20	5.7E-84	95.8%	4	F:actin binding; P:actin filament depolymerization; C:actin cytoskeleton; C:intracellular	-	-
DN71298_c2_g1_i11	actin-depolymerizing factor 7	582	20	1.9E-86	96.25%	4	F:actin binding; P:actin filament depolymerization; C:actin cytoskeleton; C:intracellular	-	-
DN65128_c0_g1_i1	probable serine threonine- phosphatase 2A regulatory subunit B subunit TON2	1973	20	0.0E0	98.25%	9	P:cortical cytoskeleton organization; C:nucleus; C:centrosome; C:cytoplasm; F:calcium ion binding; P:preprophase band assembly; C:spindle; P:microtubule cytoskeleton organization; C:phragmoplast	-	-
DN65128_c0_g1_i3	probable serine threonine- phosphatase 2A regulatory subunit B subunit TON2	2026	20	0.0E0	98.25%	9	P:cortical cytoskeleton organization; C:nucleus; C:centrosome; C:cytoplasm; F:calcium ion binding; P:preprophase band assembly; C:spindle; P:microtubule cytoskeleton organization; C:phragmoplast	-	-
DN65151_c0_g5_i3	ATP-binding cassette sub-family B member 10 [Zea mays]	2384	20	1.5E-10	95.65%	19	F:ATPase activity; F:ATPase activity, coupled to transmembrane movement of substances; P:response to aluminum ion; P:transmembrane transport; P:metabolic process; F:protein kinase activity; C:chromosome; C:plant-type vacuole; C:vacuolar membrane; C:chromosome, centromeric region; P:protein phosphorylation; C:vacuole; P:transport; F:nucleotide binding; F:ATP binding; C:nucleus; C:mitochondrion; C:…	-	-
DN65104_c0_g5_i3	partial [Oryza sativa Japonica Group]	1108	20	0.0E0	88.2%	18	F:identical protein binding; P:potassium ion transmembrane transport; P:transmembrane transport; P:ion transmembrane transport; F:voltage-gated ion channel activity; F:potassium channel activity; P:transport; C:plastid; P:potassium ion transport; C:integral component of plasma membrane; F:ion channel activity; F:voltage-gated potassium channel activity; P:ion transport; P:regulation of membrane p…	-	-
DN65119_c0_g1_i1	---NA---	263	0	-	-	-		-	-
DN65119_c0_g2_i6	---NA---	623	0	-	-	-		-	-
DN65141_c0_g1_i1	30S ribosomal S13	693	20	4.2E-104	92.7%	15	P:ribosome biogenesis; C:ribosome; C:intracellular; C:plastid; P:translation; F:nucleic acid binding; C:chloroplast; F:RNA binding; F:structural constituent of ribosome; C:intracellular ribonucleoprotein complex; C:membrane; C:integral component of membrane; C:cytosol; C:small ribosomal subunit; F:rRNA binding	-	-
DN65142_c0_g1_i5	Myb-related MYBAS2	1506	20	1.6E-129	85.85%	4	F:DNA binding; C:nucleus; P:transcription, DNA-templated; P:regulation of transcription, DNA-templated	-	-
DN65122_c0_g1_i3	seed specific Bn15D1B [Zea mays]	768	20	5.2E-48	84.4%	2	C:membrane; C:integral component of membrane	-	-
DN65192_c0_g2_i5	Methylthioribose-1-phosphate isomerase	1675	20	0.0E0	92.4%	17	P:methionine biosynthetic process; P:L-methionine biosynthetic process from methylthioadenosine; F:S-methyl-5-thioribose-1-phosphate isomerase activity; P:cellular amino acid biosynthetic process; P:cellular biosynthetic process; P:translational initiation; P:cellular metabolic process; P:maltose metabolic process; F:translation initiation factor activity; C:nucleus; P:RNA splicing, via endonucle…	-	-
DN65136_c0_g1_i3	[Hordeum vulgare vulgare]	830	20	5.0E-27	64.55%	-		-	-
DN11482_c0_g1_i1	---NA---	989	0	-	-	-		-	-
DN49559_c0_g1_i1	---NA---	1035	0	-	-	-		-	-
DN49537_c0_g1_i1	---NA---	3708	0	-	-	-		-	-
DN46812_c0_g2_i1	LRR receptor-like serine threonine- kinase GSO1	1655	20	0.0E0	68.95%	4	C:membrane; C:integral component of membrane; P:phosphorylation; F:kinase activity	-	-
DN57392_c0_g1_i3	---NA---	889	0	-	-	-		-	-
DN57308_c0_g2_i2	Os06g0104000 [Oryza sativa Japonica Group]	521	20	1.9E-21	85.95%	9	F:nucleotide binding; F:ATP binding; F:microtubule motor activity; P:metabolic process; C:membrane; C:integral component of membrane; P:microtubule-based movement; F:microtubule binding; C:microtubule	-	-
DN57308_c0_g3_i4	Os06g0104000 [Oryza sativa Japonica Group]	544	20	4.1E-20	84.35%	9	F:nucleotide binding; F:ATP binding; F:microtubule motor activity; P:metabolic process; C:membrane; C:integral component of membrane; P:microtubule-based movement; F:microtubule binding; C:microtubule	-	-
DN61379_c0_g1_i1	tubby-like F-box 12 isoform X1 [Oryza sativa Japonica Group]	1582	20	0.0E0	85.35%	3	C:cilium; F:phosphatidylinositol binding; P:protein localization to cilium	-	-
DN71818_c0_g2_i6	apoptosis-inducing factor 2-like	2128	20	0.0E0	89.25%	2	F:oxidoreductase activity; P:oxidation-reduction process	-	-
DN71809_c1_g8_i4	transmembrane expressed [Oryza sativa Japonica Group]	3108	20	0.0E0	87.55%	3	C:membrane; C:integral component of membrane; C:plasma membrane	-	-
DN71839_c0_g2_i1	transporter arsB	1096	20	5.0E-130	85.35%	8	P:transmembrane transport; P:anion transmembrane transport; C:membrane; C:integral component of membrane; C:cytoplasmic, membrane-bounded vesicle; F:transporter activity; P:arsenite transport; F:arsenite transmembrane transporter activity	-	-
DN71849_c0_g3_i2	J domain-containing required for chloroplast accumulation response 1 isoform X2	403	20	3.0E-11	97.4%	5	P:cellular response to blue light; P:chloroplast accumulation movement; P:chloroplast avoidance movement; C:cytoplasm; P:actin filament organization	-	-
DN71842_c0_g2_i11	Cytochrome C biogenesis transmembrane region containing expressed [Oryza sativa Japonica Group]	1628	20	0.0E0	92.25%	8	C:chloroplast; C:membrane; C:integral component of membrane; P:oxidation-reduction process; P:cytochrome complex assembly; C:plastid; C:chloroplast thylakoid membrane; C:thylakoid	-	-
DN71894_c0_g1_i1	Serine carboxypeptidase-like 19	2513	20	1.3E-109	84.1%	9	P:secondary metabolic process; F:carboxypeptidase activity; F:transferase activity, transferring acyl groups other than amino-acyl groups; P:proteolysis; F:serine-type carboxypeptidase activity; C:cytoplasmic, membrane-bounded vesicle; F:peptidase activity; P:proteolysis involved in cellular protein catabolic process; F:hydrolase activity	-	-
DN71894_c0_g1_i6	Serine carboxypeptidase-like 19	2215	20	0.0E0	83.45%	9	P:secondary metabolic process; F:carboxypeptidase activity; F:transferase activity, transferring acyl groups other than amino-acyl groups; P:proteolysis; F:serine-type carboxypeptidase activity; C:cytoplasmic, membrane-bounded vesicle; F:peptidase activity; P:proteolysis involved in cellular protein catabolic process; F:hydrolase activity	-	-
DN71871_c0_g5_i8	Serine--glyoxylate aminotransferase	2736	20	0.0E0	94.15%	4	F:catalytic activity; F:transaminase activity; P:metabolic process; F:transferase activity	-	-
DN71871_c0_g5_i10	[Hordeum vulgare vulgare]	1938	20	0.0E0	92.35%	4	F:catalytic activity; F:transaminase activity; P:metabolic process; F:transferase activity	-	-
DN71871_c0_g5_i12	Serine--glyoxylate aminotransferase	1873	20	0.0E0	94.45%	4	F:catalytic activity; F:transaminase activity; P:metabolic process; F:transferase activity	-	-
DN71871_c0_g5_i14	Serine--glyoxylate aminotransferase	1619	20	0.0E0	94.45%	4	F:catalytic activity; F:transaminase activity; P:metabolic process; F:transferase activity	-	-
DN71871_c0_g5_i15	Serine--glyoxylate aminotransferase	2806	20	0.0E0	94.1%	4	F:catalytic activity; F:transaminase activity; P:metabolic process; F:transferase activity	-	-
DN71872_c0_g1_i3	type II inositol polyphosphate 5-phosphatase 15-like [Brachypodium distachyon]	3298	20	0.0E0	86.3%	3	C:plastid; P:phosphatidylinositol dephosphorylation; F:hydrolase activity	-	-
DN71899_c0_g1_i1	Os10g0466000 [Oryza sativa Japonica Group]	2479	20	0.0E0	63.7%	4	F:nucleotide binding; F:nucleic acid binding; C:intracellular ribonucleoprotein complex; C:viral nucleocapsid	-	-
DN71834_c1_g1_i4	probable beta-1,4-xylosyltransferase IRX9	701	20	2.5E-47	91.6%	13	F:transferase activity, transferring glycosyl groups; P:metabolic process; C:Golgi apparatus; C:Golgi membrane; P:plant-type secondary cell wall biogenesis; P:glucuronoxylan biosynthetic process; C:mitochondrion; C:membrane; F:xylosyltransferase activity; C:integral component of membrane; P:cell wall organization; F:transferase activity; F:galactosylgalactosylxylosylprotein 3-beta-glucuronosyltra…	-	-
DN71834_c1_g1_i9	probable glucuronosyltransferase Os05g0123100	641	20	2.4E-30	94.65%	13	F:transferase activity, transferring glycosyl groups; P:metabolic process; C:Golgi apparatus; C:Golgi membrane; P:plant-type secondary cell wall biogenesis; P:glucuronoxylan biosynthetic process; C:mitochondrion; C:membrane; F:xylosyltransferase activity; C:integral component of membrane; P:cell wall organization; F:transferase activity; F:galactosylgalactosylxylosylprotein 3-beta-glucuronosyltra…	-	-
DN70832_c1_g10_i1	---NA---	382	0	-	-	-		-	-
DN70815_c0_g1_i6	Os01g0930200 [Oryza sativa Japonica Group]	965	14	4.4E-26	70.64%	-		-	-
DN70865_c0_g3_i1	ATP synthase I-related partial	1733	20	0.0E0	84.3%	2	C:membrane; C:integral component of membrane	-	-
DN70865_c0_g3_i3	---NA---	446	0	-	-	-		-	-
DN70866_c0_g1_i7	Violaxanthin de- chloroplastic	2257	20	0.0E0	87%	6	P:metabolic process; F:methyltransferase activity; F:magnesium chelatase activity; P:sterol biosynthetic process; C:plastid; P:methylation	-	-
DN70888_c0_g1_i2	transmembrane emp24 domain-containing 10 precursor [Zea mays]	1162	20	4.7E-126	91.4%	4	C:membrane; C:integral component of membrane; C:cytoplasmic, membrane-bounded vesicle; P:transport	-	-
DN70894_c3_g2_i2	rolled expressed [Oryza sativa Japonica Group]	3001	20	0.0E0	92.1%	14	P:transcription, DNA-templated; P:xylem and phloem pattern formation; F:transcription regulatory region DNA binding; P:regulation of transcription, DNA-templated; F:lipid binding; P:radial pattern formation; P:polarity specification of adaxial/abaxial axis; P:determination of bilateral symmetry; F:DNA binding; C:nucleus; F:transcription factor activity, sequence-specific DNA binding; P:cell diffe…	-	-
DN70894_c3_g2_i5	rolled expressed [Oryza sativa Japonica Group]	2951	20	0.0E0	92.1%	14	P:transcription, DNA-templated; P:xylem and phloem pattern formation; F:transcription regulatory region DNA binding; P:regulation of transcription, DNA-templated; F:lipid binding; P:radial pattern formation; P:polarity specification of adaxial/abaxial axis; P:determination of bilateral symmetry; F:DNA binding; C:nucleus; F:transcription factor activity, sequence-specific DNA binding; P:cell diffe…	-	-
DN70894_c3_g2_i9	rolled expressed [Oryza sativa Japonica Group]	3085	20	0.0E0	94.65%	14	P:transcription, DNA-templated; P:xylem and phloem pattern formation; F:transcription regulatory region DNA binding; P:regulation of transcription, DNA-templated; F:lipid binding; P:radial pattern formation; P:polarity specification of adaxial/abaxial axis; P:determination of bilateral symmetry; F:DNA binding; C:nucleus; F:transcription factor activity, sequence-specific DNA binding; P:cell diffe…	-	-
DN70860_c1_g2_i6	RNA-directed DNA methylation 4 [Oryza sativa Japonica Group]	1588	20	7.5E-151	84.9%	6	F:transcription factor activity, sequence-specific DNA binding; P:DNA methylation; P:post-embryonic development; P:regulation of transcription, DNA-templated; P:chromatin silencing; P:developmental process	-	-
DN70822_c2_g3_i1	retrotransposon LINE subclass [Oryza sativa Japonica Group]	993	20	8.5E-11	65.55%	25	P:response to cyclopentenone; P:response to salt stress; P:cytokinesis by cell plate formation; C:Golgi apparatus; P:response to water deprivation; F:RNA-directed DNA polymerase activity; F:RNA binding; P:shoot system development; P:mannosylation; P:cellulose biosynthetic process; P:cell wall organization; F:transferase activity, transferring glycosyl groups; P:response to osmotic stress; P:RNA-d…	-	-
DN70822_c2_g6_i1	ankyrin repeat domain-containing 2-like	380	20	4.1E-34	97.25%	-		-	-
DN70830_c6_g1_i5	DNA (cytosine-5)-methyltransferase DRM2	988	20	2.7E-174	78.75%	6	P:DNA methylation; C:membrane; C:integral component of membrane; F:methyltransferase activity; F:transferase activity; P:methylation	-	-
DN70868_c1_g1_i5	disease resistance RPP13 1	496	5	3.5E-11	82.4%	1	F:ADP binding	-	-
DN70898_c2_g3_i2	arginyl-tRNA synthetase [Zea mays]	2172	20	0.0E0	91.3%	9	F:nucleotide binding; P:tRNA aminoacylation for protein translation; F:ATP binding; F:aminoacyl-tRNA ligase activity; F:arginine-tRNA ligase activity; C:cytoplasm; P:arginyl-tRNA aminoacylation; F:ligase activity; P:translation	-	-
DN70842_c1_g2_i2	serine threonine- kinase ATG1c-like isoform X2	2249	20	0.0E0	84.55%	7	F:nucleotide binding; F:ATP binding; F:protein kinase activity; P:phosphorylation; F:protein serine/threonine kinase activity; P:protein phosphorylation; F:kinase activity	-	-
DN16658_c0_g1_i1	cysteine-rich receptor kinase 23	371	20	1.5E-50	77.55%	13	F:protein kinase activity; F:ADP binding; F:protein serine/threonine kinase activity; P:protein phosphorylation; P:defense response; C:plasma membrane; F:nucleotide binding; F:ATP binding; C:plasmodesma; C:membrane; C:integral component of membrane; P:phosphorylation; F:kinase activity	-	-
DN66106_c0_g1_i1	probable receptor kinase At2g42960	2573	20	0.0E0	86.3%	9	F:nucleotide binding; F:ATP binding; C:membrane; C:integral component of membrane; F:protein kinase activity; P:phosphorylation; F:protein serine/threonine kinase activity; P:protein phosphorylation; F:kinase activity	-	-
DN66199_c0_g3_i3	lysine ketoglutarate reductase trans-splicing related 1 [Zea mays]	1308	20	0.0E0	95.85%	2	C:membrane; C:integral component of membrane	-	-
DN66126_c2_g1_i3	---NA---	363	0	-	-	-		-	-
DN66157_c0_g1_i2	arogenate dehydrogenase chloroplastic-like	1220	20	1.6E-150	89.9%	6	C:chloroplast; P:tyrosine biosynthetic process; C:mitochondrion; P:oxidation-reduction process; F:prephenate dehydrogenase activity; F:prephenate dehydrogenase (NADP+) activity	-	-
DN66158_c0_g2_i2	ZCN26 [Zea mays]	773	20	2.1E-68	93.7%	-		-	-
DN66148_c4_g1_i1	---NA---	1238	0	-	-	-		-	-
DN66191_c0_g3_i2	Chitinase 1	1091	20	0.0E0	84.3%	9	F:chitinase activity; P:carbohydrate metabolic process; F:chitin binding; P:chitin catabolic process; P:metabolic process; C:extracellular region; F:hydrolase activity, hydrolyzing O-glycosyl compounds; F:hydrolase activity; F:hydrolase activity, acting on glycosyl bonds	-	-
DN66191_c0_g3_i3	Chitinase 1	478	20	2.9E-95	83.2%	9	F:chitinase activity; P:carbohydrate metabolic process; F:chitin binding; P:chitin catabolic process; P:metabolic process; C:extracellular region; F:hydrolase activity, hydrolyzing O-glycosyl compounds; F:hydrolase activity; F:hydrolase activity, acting on glycosyl bonds	-	-
DN66104_c0_g1_i1	zinc finger CONSTANS-LIKE 9 isoform X1 [Oryza sativa Japonica Group]	1887	20	0.0E0	80.55%	3	F:DNA binding; F:zinc ion binding; C:intracellular	-	-
DN66118_c0_g2_i2	proteasome subunit alpha type [Zea mays]	1223	20	1.1E-165	98.25%	12	C:nucleus; C:cytoplasm; C:proteasome core complex; P:proteolysis; C:proteasome core complex, alpha-subunit complex; F:endopeptidase activity; F:threonine-type endopeptidase activity; C:proteasome complex; F:peptidase activity; P:proteolysis involved in cellular protein catabolic process; P:ubiquitin-dependent protein catabolic process; F:hydrolase activity	-	-
DN66130_c0_g1_i2	Synaptic vesicle 2-related	1504	1	2.3E-6	84%	4	P:transmembrane transport; F:transmembrane transporter activity; C:membrane; C:integral component of membrane	-	-
DN64427_c2_g2_i1	RAD23 [Oryza sativa Japonica Group]	1516	20	0.0E0	80.15%	6	P:DNA repair; C:nucleus; P:proteasome-mediated ubiquitin-dependent protein catabolic process; P:nucleotide-excision repair; P:cellular response to DNA damage stimulus; F:damaged DNA binding	-	-
DN64402_c2_g1_i11	hypothetical protein TRIUR3_25669	2052	5	1.3E-76	57%	-		-	-
DN64413_c0_g4_i4	LRR receptor-like serine threonine- kinase GSO1	859	20	4.8E-40	70.2%	4	C:membrane; C:integral component of membrane; P:phosphorylation; F:kinase activity	-	-
DN64489_c1_g6_i1	---NA---	770	0	-	-	-		-	-
DN64409_c0_g2_i3	cytochrome P450 71D7-like [Brachypodium distachyon]	1195	20	4.6E-173	79.75%	12	F:iron ion binding; F:oxidoreductase activity, acting on paired donors, with incorporation or reduction of molecular oxygen; F:metal ion binding; F:oxidoreductase activity; P:secondary metabolite biosynthetic process; C:membrane; C:integral component of membrane; F:oxidoreductase activity, acting on paired donors, with incorporation or reduction of molecular oxygen, NAD(P)H as one donor, and inco…	-	-
DN64492_c2_g2_i11	aconitate cytoplasmic	1736	20	4.1E-53	89.45%	10	P:glyoxylate cycle; C:cytoplasm; F:metal ion binding; P:metabolic process; C:mitochondrion; F:lyase activity; F:4 iron, 4 sulfur cluster binding; F:iron-sulfur cluster binding; C:plastid; F:aconitate hydratase activity	-	-
DN64436_c0_g1_i1	signal peptidase complex subunit 3A-like	890	20	1.5E-96	84.3%	12	C:endoplasmic reticulum membrane; C:intracellular membrane-bounded organelle; P:proteolysis; C:membrane; C:integral component of membrane; P:signal peptide processing; C:cytoplasmic, membrane-bounded vesicle; C:endoplasmic reticulum; F:peptidase activity; C:organelle membrane; C:signal peptidase complex; F:hydrolase activity	-	-
DN72347_c1_g2_i1	coiled-coil domain-containing 12 isoform X2 [Brachypodium distachyon]	412	5	3.8E-7	83.6%	-		-	-
DN72390_c1_g1_i4	LURP-one-related 5-like	565	20	1.4E-24	78.4%	1	P:defense response	-	-
DN72340_c0_g1_i3	[Hordeum vulgare vulgare]	2090	20	0.0E0	90.05%	18	P:gravitropism; F:peptidase activity; P:response to cation stress; F:metalloendopeptidase activity; P:chloroplast organization; C:plastid; F:metallopeptidase activity; P:response to ammonium ion; P:negative gravitropism; C:chloroplast; P:photosystem II assembly; C:chloroplast membrane; P:photosystem I assembly; C:membrane; P:proteolysis; C:integral component of membrane; P:thylakoid membrane orga…	-	-
DN72382_c0_g1_i3	probable threonine--tRNA cytoplasmic	2421	20	0.0E0	93.55%	18	F:ligase activity, forming aminoacyl-tRNA and related compounds; C:chloroplast stroma; F:Rho GDP-dissociation inhibitor activity; P:embryo development ending in seed dormancy; P:tRNA aminoacylation; P:threonyl-tRNA aminoacylation; C:plastid; F:nucleotide binding; P:tRNA aminoacylation for protein translation; F:ATP binding; F:aminoacyl-tRNA ligase activity; C:chloroplast; F:RNA binding; C:cytopla…	-	-
DN72356_c1_g2_i2	aspartic ase	1985	20	0.0E0	89.6%	9	F:aspartic-type endopeptidase activity; F:actin binding; P:protein catabolic process; P:proteolysis; P:lipid metabolic process; C:cytoplasmic, membrane-bounded vesicle; F:peptidase activity; C:vacuole; F:hydrolase activity	-	-
DN72350_c0_g5_i1	nudix hydrolase 8-like	1393	20	0.0E0	87.3%	4	P:metabolic process; C:cytosol; C:plastid; F:hydrolase activity	-	-
DN72331_c0_g2_i5	salt stress-induced [Oryza sativa Japonica Group]	775	20	7.5E-40	61.3%	5	F:mannose binding; C:apoplast; F:ADP binding; C:extracellular region; F:carbohydrate binding	-	-
DN72331_c0_g2_i6	---NA---	521	0	-	-	-		-	-
DN72337_c0_g2_i7	cinnamoyl- reductase 2-like	1190	20	0.0E0	84.2%	5	F:coenzyme binding; F:catalytic activity; P:metabolic process; C:membrane; C:integral component of membrane	-	-
DN72337_c0_g2_i8	cinnamoyl- reductase 2-like	1478	20	1.4E-93	85.7%	3	F:coenzyme binding; F:catalytic activity; P:metabolic process	-	-
DN72389_c0_g2_i4	E3 ubiquitin- ligase UPL6	3775	20	0.0E0	85.8%	7	F:ubiquitin-protein transferase activity; C:nucleus; C:cytoplasm; P:metabolic process; F:ligase activity; P:protein ubiquitination involved in ubiquitin-dependent protein catabolic process; P:protein ubiquitination	-	-
DN72329_c1_g2_i1	glutathione S-transferase 3	236	20	1.1E-44	86.15%	5	C:cytoplasm; P:glutathione metabolic process; P:metabolic process; F:glutathione transferase activity; F:transferase activity	-	-
DN72329_c1_g4_i3	glutathione S-transferase 3 [Brachypodium distachyon]	360	20	6.0E-64	84.55%	5	C:cytoplasm; P:glutathione metabolic process; P:metabolic process; F:glutathione transferase activity; F:transferase activity	-	-
DN72329_c1_g8_i4	glutathione S-transferase 3 [Brachypodium distachyon]	571	20	6.5E-59	86.75%	5	C:cytoplasm; P:glutathione metabolic process; P:metabolic process; F:glutathione transferase activity; F:transferase activity	-	-
DN72329_c1_g8_i6	glutathione S-transferase 3 [Brachypodium distachyon]	266	20	4.2E-26	89.9%	5	C:cytoplasm; P:glutathione metabolic process; P:metabolic process; F:glutathione transferase activity; F:transferase activity	-	-
DN72388_c2_g1_i1	disease resistance RPP13 3 [Brachypodium distachyon]	2142	20	0.0E0	62.05%	3	F:nucleotide binding; F:ATP binding; F:ADP binding	-	-
DN72311_c0_g3_i2	retrotransposon [Zea mays]	1654	20	6.1E-94	59.45%	13	F:zinc ion binding; P:DNA integration; P:DNA recombination; F:nucleic acid binding; F:DNA binding; F:copper ion binding; F:oxidoreductase activity; F:metal ion binding; P:oxidation-reduction process; C:cytoplasmic, membrane-bounded vesicle; P:phosphorylation; F:carbohydrate binding; F:kinase activity	-	-
DN72311_c0_g3_i7	retrotransposon [Zea mays]	1262	20	3.3E-77	65.05%	10	F:nucleic acid binding; F:DNA binding; F:zinc ion binding; F:copper ion binding; F:oxidoreductase activity; F:metal ion binding; P:DNA integration; P:DNA recombination; P:oxidation-reduction process; C:cytoplasmic, membrane-bounded vesicle	-	-
DN72391_c0_g1_i1	VIN3 1 [Oryza brachyantha]	1624	20	0.0E0	75.8%	-		-	-
DN72345_c0_g1_i8	BRI1 suppressor 1 (BSU1)-like 2 isoform 1 [Theobroma cacao]	3193	20	0.0E0	95.4%	7	F:phosphoprotein phosphatase activity; C:nucleus; F:metal ion binding; P:metabolic process; P:protein dephosphorylation; P:brassinosteroid mediated signaling pathway; F:hydrolase activity	-	-
DN72342_c1_g3_i1	farnesylated 1 [Zea mays]	365	12	2.7E-5	87%	5	P:cellular transition metal ion homeostasis; F:transition metal ion binding; C:cytoplasm; F:metal ion binding; P:metal ion transport	-	-
DN72342_c1_g4_i1	---NA---	420	0	-	-	-		-	-
DN72342_c1_g8_i3	heavy metal-associated isoprenylated plant 26-like	868	20	2.7E-103	90.8%	5	P:cellular transition metal ion homeostasis; F:transition metal ion binding; C:cytoplasm; F:metal ion binding; P:metal ion transport	-	-
DN72342_c1_g8_i5	heavy metal-associated isoprenylated plant 26-like	893	20	1.2E-63	92.45%	5	P:cellular transition metal ion homeostasis; F:transition metal ion binding; C:cytoplasm; F:metal ion binding; P:metal ion transport	-	-
DN72334_c0_g2_i1	2-Sep [Zea mays]	472	18	1.8E-12	87.33%	5	C:membrane; C:integral component of membrane; P:photosynthesis, light harvesting; F:chlorophyll binding; C:chloroplast thylakoid membrane	-	-
DN72393_c2_g1_i1	Cytochrome P450 71D7	1050	20	2.4E-108	76.85%	11	F:iron ion binding; F:metal ion binding; F:oxidoreductase activity; F:oxidoreductase activity, acting on paired donors, with incorporation or reduction of molecular oxygen; P:secondary metabolite biosynthetic process; C:membrane; C:integral component of membrane; F:oxidoreductase activity, acting on paired donors, with incorporation or reduction of molecular oxygen, NAD(P)H as one donor, and inco…	-	-
DN72393_c2_g1_i3	Cytochrome P450 71D11	5117	20	4.4E-162	74.9%	11	F:iron ion binding; F:metal ion binding; F:oxidoreductase activity; F:oxidoreductase activity, acting on paired donors, with incorporation or reduction of molecular oxygen; P:secondary metabolite biosynthetic process; C:membrane; C:integral component of membrane; F:oxidoreductase activity, acting on paired donors, with incorporation or reduction of molecular oxygen, NAD(P)H as one donor, and inco…	-	-
DN72393_c2_g1_i4	Cytochrome P450 71D11	5333	20	1.2E-161	74.9%	11	F:iron ion binding; F:metal ion binding; F:oxidoreductase activity; F:oxidoreductase activity, acting on paired donors, with incorporation or reduction of molecular oxygen; P:secondary metabolite biosynthetic process; C:membrane; C:integral component of membrane; F:oxidoreductase activity, acting on paired donors, with incorporation or reduction of molecular oxygen, NAD(P)H as one donor, and inco…	-	-
DN72359_c0_g3_i2	cold acclimation isoform partial	1810	20	1.2E-51	78%	2	C:membrane; C:integral component of membrane	-	-
DN72359_c0_g3_i4	cold acclimation isoform partial	1596	20	2.6E-46	87%	3	C:membrane; C:integral component of membrane; C:cytoplasmic, membrane-bounded vesicle	-	-
DN72359_c0_g3_i7	cold acclimation isoform partial	1541	20	2.9E-52	78%	2	C:membrane; C:integral component of membrane	-	-
DN72359_c0_g3_i8	cold acclimation COR413-PM1 [Zea mays]	744	20	2.8E-81	85.85%	3	C:membrane; C:integral component of membrane; C:vacuolar membrane	-	-
DN72309_c0_g1_i7	Disease resistance RPM1	1780	20	1.5E-57	65.4%	2	C:cytoplasmic, membrane-bounded vesicle; F:ADP binding	-	-
DN72309_c0_g1_i8	Disease resistance RPM1	1892	20	3.0E-57	65.4%	2	C:cytoplasmic, membrane-bounded vesicle; F:ADP binding	-	-
DN69704_c0_g1_i4	probable 1-acylglycerol-3-phosphate O-acyltransferase	1497	20	0.0E0	93.65%	17	F:transferase activity, transferring acyl groups; P:lipid homeostasis; P:metabolic process; P:fatty acid homeostasis; P:phospholipid biosynthetic process; P:phospholipid homeostasis; F:phospholipase A2 activity; F:1-acylglycerol-3-phosphate O-acyltransferase activity; F:lysophosphatidic acid acyltransferase activity; C:cytoplasm; F:catalytic activity; P:lipid metabolic process; F:lipase activity;…	-	-
DN69788_c1_g2_i4	proline iminopeptidase	1281	20	0.0E0	93.6%	7	C:chloroplast; C:cytoplasm; P:proteolysis; C:cytosol; F:aminopeptidase activity; F:peptidase activity; F:hydrolase activity	-	-
DN69703_c0_g3_i2	Os03g0579000 [Oryza sativa Japonica Group]	1577	20	1.7E-109	85.25%	7	P:proteolysis; C:membrane; C:integral component of membrane; F:peptidase activity; F:metalloendopeptidase activity; C:plastid; F:metallopeptidase activity	-	-
DN69785_c0_g2_i2	[Hordeum vulgare vulgare]	549	20	1.1E-88	92.05%	9	F:peptidyl-prolyl cis-trans isomerase activity; P:NAD(P)H dehydrogenase complex assembly; P:cysteine biosynthetic process; C:chloroplast thylakoid; C:chloroplast stromal thylakoid; P:protein peptidyl-prolyl isomerization; P:protein folding; C:plastid; F:isomerase activity	-	-
DN69785_c0_g6_i2	chloroplast-localized partial	383	20	1.8E-49	97%	5	F:peptidyl-prolyl cis-trans isomerase activity; P:protein peptidyl-prolyl isomerization; P:protein folding; C:plastid; F:isomerase activity	-	-
DN69735_c2_g1_i7	oxidation protection -like [Oryza sativa Japonica Group]	1718	20	0.0E0	85.75%	-		-	-
DN69712_c0_g2_i4	[Hordeum vulgare vulgare]	844	20	3.5E-99	89.2%	12	C:chloroplast stroma; P:maltose metabolic process; C:chloroplast; P:chloroplast relocation; P:starch biosynthetic process; P:ncRNA metabolic process; P:proteolysis; F:serine-type endopeptidase activity; P:isopentenyl diphosphate biosynthetic process, methylerythritol 4-phosphate pathway; P:thylakoid membrane organization; F:peptidase activity; C:plastid	-	-
DN69757_c0_g1_i2	Os05g0452900 [Oryza sativa Japonica Group]	1605	20	6.5E-176	88.25%	7	C:membrane; P:lipid metabolic process; C:integral component of membrane; C:Golgi apparatus; F:transferase activity; P:defense response; P:sphingolipid metabolic process	-	-
DN69796_c0_g3_i1	Os10g0209700 [Oryza sativa Japonica Group]	1133	20	7.6E-60	58.2%	5	P:cellular transition metal ion homeostasis; F:transition metal ion binding; C:cytoplasm; F:metal ion binding; P:metal ion transport	-	-
DN69796_c0_g3_i8	Os10g0209700 [Oryza sativa Japonica Group]	1046	20	3.3E-60	74.85%	5	P:cellular transition metal ion homeostasis; F:transition metal ion binding; C:cytoplasm; F:metal ion binding; P:metal ion transport	-	-
DN69763_c0_g1_i2	beta 1,3 glucanase [Zea mays parviglumis]	696	20	3.5E-34	91.2%	5	P:carbohydrate metabolic process; P:metabolic process; F:hydrolase activity, hydrolyzing O-glycosyl compounds; F:hydrolase activity; F:hydrolase activity, acting on glycosyl bonds	-	-
DN69763_c2_g4_i4	Glucan endo-1,3-beta-glucosidase GII	365	20	1.9E-68	86%	8	P:carbohydrate metabolic process; P:metabolic process; F:hydrolase activity, hydrolyzing O-glycosyl compounds; F:glucan endo-1,3-beta-D-glucosidase activity; F:polysaccharide binding; F:hydrolase activity; F:hydrolase activity, acting on glycosyl bonds; C:anchored component of plasma membrane	-	-
DN69714_c0_g1_i3	Phosphoserine chloroplastic	954	20	1.5E-170	88%	11	F:magnesium ion binding; P:root development; F:phosphoserine phosphatase activity; C:chloroplast; P:embryo development ending in seed dormancy; P:metabolic process; F:phosphatase activity; P:L-serine biosynthetic process; P:pollen development; P:dephosphorylation; C:plastid	-	-
DN69746_c0_g3_i1	vegetative cell wall gp1-like [Setaria italica]	692	13	8.0E-17	89.31%	-		-	-
DN69746_c0_g7_i1	---NA---	260	0	-	-	-		-	-
DN69702_c1_g1_i2	Potassium channel SKOR	2594	20	4.1E-169	85.65%	15	P:transmembrane transport; P:potassium ion transmembrane transport; P:ion transmembrane transport; F:voltage-gated ion channel activity; F:potassium channel activity; P:transport; P:potassium ion transport; F:ion channel activity; F:voltage-gated potassium channel activity; C:integral component of plasma membrane; P:ion transport; P:regulation of membrane potential; C:membrane; C:integral compone…	-	-
DN91675_c0_g1_i1	fusion partial [Blueberry latent virus]	3441	20	0.0E0	63.4%	7	F:nucleotidyltransferase activity; F:RNA binding; P:viral RNA genome replication; P:transcription, DNA-templated; F:RNA-directed RNA polymerase activity; P:transcription, RNA-templated; F:transferase activity	-	-
DN37806_c0_g2_i1	---NA---	308	0	-	-	-		-	-
DN65283_c0_g2_i1	transcription factor bHLH113-like	1340	20	9.4E-85	80.75%	7	F:core promoter sequence-specific DNA binding; F:DNA binding; C:nucleus; P:transcription from RNA polymerase II promoter; F:protein dimerization activity; F:transcriptional activator activity, RNA polymerase II transcription regulatory region sequence-specific binding; P:positive regulation of transcription from RNA polymerase II promoter	-	-
DN65241_c1_g1_i3	retrotransposon unclassified	3540	20	1.4E-49	58.25%	2	F:nucleic acid binding; F:zinc ion binding	-	-
DN65272_c0_g1_i5	probable phosphatase 2C 39 [Elaeis guineensis]	2769	20	0.0E0	92.3%	7	F:protein serine/threonine phosphatase activity; F:phosphoprotein phosphatase activity; F:catalytic activity; F:metal ion binding; P:metabolic process; P:protein dephosphorylation; F:hydrolase activity	-	-
DN65272_c0_g1_i11	probable phosphatase 2C 39 [Elaeis guineensis]	2872	20	0.0E0	92.3%	7	F:protein serine/threonine phosphatase activity; F:phosphoprotein phosphatase activity; F:catalytic activity; F:metal ion binding; P:metabolic process; P:protein dephosphorylation; F:hydrolase activity	-	-
DN65244_c0_g1_i7	partial [Oryza sativa Japonica Group]	3242	20	0.0E0	86.1%	3	C:membrane; C:integral component of membrane; C:plastid	-	-
DN65243_c3_g6_i1	Os03g0821100 [Oryza sativa Japonica Group]	210	20	3.0E-19	98.7%	2	F:nucleotide binding; F:ATP binding	-	-
DN65243_c3_g12_i1	heat shock HSP70- partial	211	20	6.3E-39	99.7%	4	F:nucleotide binding; F:ATP binding; C:membrane; C:integral component of membrane	-	-
DN65242_c0_g1_i3	hydrophobic LTI6B [Zea mays]	269	20	5.7E-8	95.85%	3	C:membrane; C:integral component of membrane; C:cytoplasmic, membrane-bounded vesicle	-	-
DN65222_c0_g1_i1	vacuolar processing enzyme 4 [Aegilops speltoides]	269	20	9.4E-44	86.95%	6	P:vacuolar protein processing; P:proteolysis; F:cysteine-type endopeptidase activity; F:peptidase activity; C:vacuole; P:proteolysis involved in cellular protein catabolic process	-	-
DN69027_c7_g2_i4	Os02g0736300 [Oryza sativa Japonica Group]	1371	20	3.2E-35	66.7%	-		-	-
DN69036_c0_g1_i10	Cytokinin-O-glucosyltransferase 1	2331	20	0.0E0	92.15%	9	F:transferase activity, transferring glycosyl groups; P:flavonoid glucuronidation; F:transferase activity, transferring hexosyl groups; F:quercetin 3-O-glucosyltransferase activity; F:quercetin 7-O-glucosyltransferase activity; C:intracellular membrane-bounded organelle; P:metabolic process; F:transferase activity; P:flavonoid biosynthetic process	-	-
DN69018_c0_g1_i7	Phosphorylated carbohydrates phosphatase	2423	20	2.6E-77	89.5%	4	P:metabolic process; C:cytoplasmic, membrane-bounded vesicle; C:plastid; F:hydrolase activity	-	-
DN69018_c0_g1_i10	Phosphorylated carbohydrates phosphatase	2187	20	6.6E-78	87.6%	4	P:metabolic process; C:cytoplasmic, membrane-bounded vesicle; C:plastid; F:hydrolase activity	-	-
DN69086_c0_g2_i1	---NA---	1245	0	-	-	-		-	-
DN69097_c0_g3_i11	LRR receptor-like serine threonine- kinase	1045	20	2.0E-172	69.3%	15	P:signal transduction; F:protein kinase activity; P:protein phosphorylation; F:nucleotide binding; F:ATP binding; P:response to molecule of bacterial origin; F:oxidoreductase activity; P:stamen development; C:membrane; C:integral component of membrane; C:cytoplasmic, membrane-bounded vesicle; P:oxidation-reduction process; P:phosphorylation; P:defense response to fungus; F:kinase activity	-	-
DN69008_c0_g6_i5	stress responsive [Zea mays]	964	20	1.3E-27	55.45%	-		-	-
DN69006_c0_g3_i1	[Hordeum vulgare vulgare]	1818	20	0.0E0	56.95%	3	C:membrane; C:integral component of membrane; C:plastid	-	-
DN69005_c0_g1_i7	RNA-binding Musashi homolog 2 [Setaria italica]	1021	20	1.5E-156	85.75%	9	F:nucleotide binding; F:nucleic acid binding; C:intracellular ribonucleoprotein complex; P:metabolic process; C:viral nucleocapsid; F:rRNA N-glycosylase activity; P:defense response; P:negative regulation of translation; F:hydrolase activity	-	-
DN69070_c1_g1_i6	RGA2a [Aegilops tauschii]	1168	20	1.2E-73	63.2%	10	F:nucleotide binding; F:ATP binding; F:catalytic activity; P:metabolic process; P:apoptotic process; F:protein kinase activity; F:ADP binding; P:protein phosphorylation; P:exocytosis; C:exocyst	-	-
DN69070_c1_g1_i7	NBS-LRR resistance partial [Oryza sativa]	1706	20	0.0E0	68.2%	8	F:nucleotide binding; F:ATP binding; F:protein kinase activity; F:ADP binding; P:protein phosphorylation; P:exocytosis; C:plastid; C:exocyst	-	-
DN69070_c1_g1_i8	Pi-ta [Oryza rufipogon]	1729	20	6.9E-167	66.45%	10	F:nucleotide binding; F:ATP binding; F:catalytic activity; P:metabolic process; F:protein kinase activity; F:ADP binding; P:protein phosphorylation; P:exocytosis; C:plastid; C:exocyst	-	-
DN69088_c0_g2_i4	HVA22 e	822	20	3.6E-57	92.9%	4	P:response to abscisic acid; C:membrane; C:integral component of membrane; P:response to stress	-	-
DN69088_c0_g2_i11	HVA22 e	1072	20	2.0E-57	92.75%	4	P:response to abscisic acid; C:membrane; C:integral component of membrane; P:response to stress	-	-
DN69062_c0_g1_i15	Os04g0689800 [Oryza sativa Japonica Group]	1380	20	2.4E-118	63.3%	-		-	-
DN69041_c0_g2_i2	galactinol--sucrose galactosyltransferase	2747	20	0.0E0	90.85%	19	F:transferase activity, transferring glycosyl groups; P:metabolic process; F:protein kinase activity; P:galactose metabolic process; F:protein serine/threonine kinase activity; P:protein phosphorylation; C:plasma membrane; F:nucleotide binding; F:galactinol-sucrose galactosyltransferase activity; P:carbohydrate metabolic process; F:ATP binding; C:chloroplast; P:response to abscisic acid; F:cataly…	-	-
DN69055_c1_g6_i3	polyketide synthase [Oryza sativa Japonica Group]	1223	20	9.4E-175	91.65%	6	P:defense response to fungus, incompatible interaction; F:protein disulfide oxidoreductase activity; C:cytosol; P:oxidation-reduction process; F:ADP binding; C:plastid	-	-
DN69055_c1_g6_i6	polyketide synthase [Oryza sativa Japonica Group]	1195	20	6.7E-175	91.65%	6	P:defense response to fungus, incompatible interaction; F:protein disulfide oxidoreductase activity; C:cytosol; P:oxidation-reduction process; F:ADP binding; C:plastid	-	-
DN64154_c0_g1_i1	probable diaminopimelate chloroplastic	1769	20	0.0E0	91.1%	9	P:lysine biosynthetic process; F:diaminopimelate decarboxylase activity; C:chloroplast; F:catalytic activity; P:lysine biosynthetic process via diaminopimelate; F:lyase activity; P:cellular amino acid biosynthetic process; C:plastid; F:carboxy-lyase activity	-	-
DN64141_c0_g1_i1	30S ribosomal chloroplastic	1046	20	6.4E-90	82.6%	10	C:chloroplast stroma; C:chloroplast; F:RNA binding; F:structural constituent of ribosome; C:membrane; C:chloroplast envelope; C:ribosome; C:intracellular; C:plastid; P:translation	-	-
DN64121_c1_g1_i2	RNA-binding rbpE	2663	20	0.0E0	73.5%	6	F:nucleotide binding; F:nucleic acid binding; P:metabolic process; C:membrane; C:integral component of membrane; F:isomerase activity	-	-
DN64169_c0_g1_i1	partial [Hordeum vulgare vulgare]	395	20	1.3E-35	72.55%	13	P:myo-inositol hexakisphosphate biosynthetic process; F:inositol tetrakisphosphate 1-kinase activity; C:intracellular; F:magnesium ion binding; F:nucleotide binding; P:inositol trisphosphate metabolic process; F:ATP binding; F:metal ion binding; F:inositol-1,3,4-trisphosphate 5-kinase activity; P:phosphorylation; F:transferase activity; F:inositol-1,3,4-trisphosphate 6-kinase activity; F:kinase a…	-	-
DN64100_c0_g1_i12	oxygen-evolving enhancer chloroplastic-like	1308	20	5.1E-155	84.55%	10	C:chloroplast; F:calcium ion binding; C:membrane; C:photosystem II; C:photosystem II oxygen evolving complex; P:photosynthesis; C:extrinsic component of membrane; C:plastid; C:chloroplast thylakoid membrane; C:thylakoid	-	-
DN76493_c1_g2_i1	ubiquitin conjugating enzyme 2 [Zea mays]	1274	20	9.8E-146	86.1%	7	F:ubiquitin protein ligase activity; F:ubiquitin protein ligase binding; P:protein polyubiquitination; C:membrane; C:integral component of membrane; C:endoplasmic reticulum; P:ER-associated ubiquitin-dependent protein catabolic process	-	-
DN76448_c0_g2_i2	retrotransposon Ty1-copia subclass [Oryza sativa Japonica Group]	2014	20	4.7E-52	47.8%	36	F:ATPase activity; P:cell proliferation; P:DNA replication; P:cytokinesis by cell plate formation; P:DNA integration; C:kinesin complex; P:chromatin silencing; P:microtubule-based movement; C:MCM complex; P:exocytosis; P:DNA unwinding involved in DNA replication; F:nucleotide binding; F:ATP binding; F:RNA-directed DNA polymerase activity; P:histone lysine methylation; P:regulation of flower devel…	-	-
DN76448_c0_g2_i4	copia-type pol poly	8979	20	0.0E0	73.55%	4	F:nucleic acid binding; F:zinc ion binding; F:metal ion binding; P:DNA integration	-	-
DN76417_c0_g3_i8	Coatomer subunit gamma-1	3120	20	0.0E0	93.95%	13	P:protein transport; F:structural molecule activity; C:Golgi membrane; C:Golgi apparatus; P:intracellular protein transport; P:transport; C:membrane coat; P:vesicle-mediated transport; C:cytoplasm; C:membrane; C:cytoplasmic vesicle; C:COPI-coated vesicle membrane; C:COPI vesicle coat	-	-
DN76418_c2_g2_i3	receptor kinase	1668	20	0.0E0	73.55%	10	F:nucleotide binding; F:ATP binding; C:membrane; C:integral component of membrane; F:protein kinase activity; P:phosphorylation; F:protein serine/threonine kinase activity; P:protein phosphorylation; F:kinase activity; F:polysaccharide binding	-	-
DN76451_c2_g11_i1	hypothetical protein F775_08198	743	1	1.3E-13	86%	-		-	-
DN76465_c4_g1_i10	---NA---	573	0	-	-	-		-	-
DN76487_c0_g2_i3	partial [Oryza sativa Japonica Group]	408	15	9.1E-46	77.87%	3	C:mitochondrion; C:membrane; C:integral component of membrane	-	-
DN76425_c0_g6_i1	3-ketoacyl- thiolase peroxisomal	1283	20	0.0E0	95.1%	6	F:transferase activity, transferring acyl groups; F:transferase activity, transferring acyl groups other than amino-acyl groups; F:acetyl-CoA C-acyltransferase activity; F:catalytic activity; P:metabolic process; F:transferase activity	-	-
DN76425_c0_g6_i5	3-ketoacyl- thiolase peroxisomal	1304	20	0.0E0	95.1%	6	F:transferase activity, transferring acyl groups; F:transferase activity, transferring acyl groups other than amino-acyl groups; F:acetyl-CoA C-acyltransferase activity; F:catalytic activity; P:metabolic process; F:transferase activity	-	-
DN76436_c0_g10_i1	ATP-dependent zinc metalloprotease chloroplastic	217	20	4.9E-42	95.6%	24	C:chloroplast envelope; F:peptidase activity; F:ATP-dependent peptidase activity; F:metalloendopeptidase activity; P:cell cycle; C:plastid; C:chloroplast thylakoid membrane; C:thylakoid; F:metallopeptidase activity; F:nucleotide binding; P:cell division; F:ATP binding; C:chloroplast; F:metal ion binding; C:chloroplast membrane; C:mitochondrion; P:proteolysis; C:membrane; C:integral component of m…	-	-
DN76479_c0_g4_i1	cytochrome P450 711A1 [Oryza sativa Japonica Group]	344	20	1.4E-53	77.8%	9	F:iron ion binding; F:oxidoreductase activity, acting on paired donors, with incorporation or reduction of molecular oxygen; F:metal ion binding; F:oxidoreductase activity; C:membrane; C:integral component of membrane; P:oxidation-reduction process; F:monooxygenase activity; F:heme binding	-	-
DN76433_c1_g4_i10	ycf20 [Nelumbo nucifera]	1949	20	7.4E-21	66.2%	4	C:chloroplast; C:membrane; C:integral component of membrane; C:plastid	-	-
DN76423_c0_g7_i1	[Hordeum vulgare vulgare]	383	20	5.1E-39	87.15%	5	P:metabolic process; C:cytoplasmic, membrane-bounded vesicle; P:dephosphorylation; F:acid phosphatase activity; F:hydrolase activity	-	-
DN76423_c0_g7_i4	[Hordeum vulgare vulgare]	768	20	3.1E-36	85.4%	5	P:metabolic process; C:cytoplasmic, membrane-bounded vesicle; P:dephosphorylation; F:acid phosphatase activity; F:hydrolase activity	-	-
DN76423_c0_g16_i1	[Hordeum vulgare vulgare]	287	20	4.6E-54	94.95%	5	P:metabolic process; C:cytoplasmic, membrane-bounded vesicle; P:dephosphorylation; F:acid phosphatase activity; F:hydrolase activity	-	-
DN76450_c0_g11_i1	---NA---	963	0	-	-	-		-	-
DN9918_c0_g1_i1	Protein of unknown function DUF4220	2797	20	1.6E-77	50.8%	2	C:membrane; C:integral component of membrane	-	-
DN67208_c3_g2_i5	phosphatase 2A structural subunit [Triticum aestivum]	2545	20	0.0E0	97.8%	-		-	-
DN67220_c0_g2_i1	Os10g0505900 [Oryza sativa Japonica Group]	365	14	7.1E-64	66%	-		-	-
DN67220_c0_g3_i1	low-temperature-induced 65 kDa	1836	20	0.0E0	58%	-		-	-
DN67220_c0_g3_i2	Os10g0505900 [Oryza sativa Japonica Group]	680	15	7.0E-41	73.33%	-		-	-
DN67220_c0_g3_i4	low-temperature-induced 65 kDa -like isoform X1	1943	20	0.0E0	61.3%	-		-	-
DN67220_c0_g3_i7	low-temperature-induced 65 kDa -like isoform X1	1996	20	0.0E0	58.35%	-		-	-
DN67228_c0_g1_i1	peroxisomal adenine nucleotide carrier 1-like	1758	20	0.0E0	89.6%	6	P:transmembrane transport; F:structural constituent of ribosome; C:membrane; C:integral component of membrane; P:transport; P:translation	-	-
DN67228_c0_g1_i3	peroxisomal adenine nucleotide carrier 1-like	871	20	2.4E-91	89.85%	6	P:transmembrane transport; F:structural constituent of ribosome; C:membrane; C:integral component of membrane; P:transport; P:translation	-	-
DN67247_c0_g2_i5	alpha partial [Hordeum vulgare spontaneum]	1188	20	0.0E0	97.9%	11	P:carbohydrate metabolic process; F:alpha-amylase activity; C:extracellular space; F:catalytic activity; F:metal ion binding; F:calcium ion binding; P:metabolic process; F:cation binding; C:extracellular region; F:hydrolase activity, acting on glycosyl bonds; F:hydrolase activity	-	-
DN67222_c0_g1_i5	AP2 domain CBF	938	20	3.6E-46	84.35%	5	F:DNA binding; C:nucleus; F:transcription factor activity, sequence-specific DNA binding; P:transcription, DNA-templated; P:regulation of transcription, DNA-templated	-	-
DN67217_c0_g1_i1	Asparagine synthetase domain-containing 1	2180	20	0.0E0	85.35%	3	P:asparagine biosynthetic process; F:asparagine synthase (glutamine-hydrolyzing) activity; C:plastid	-	-
DN67241_c1_g1_i3	[Hordeum vulgare vulgare]	447	20	4.2E-17	87.65%	10	F:chitinase activity; P:cell wall macromolecule catabolic process; P:carbohydrate metabolic process; F:chitin binding; P:chitin catabolic process; P:response to other organism; P:metabolic process; C:cytoplasmic, membrane-bounded vesicle; F:hydrolase activity; F:hydrolase activity, acting on glycosyl bonds	-	-
DN67241_c1_g1_i5	[Hordeum vulgare vulgare]	394	20	1.6E-82	89%	12	F:chitinase activity; P:cell wall macromolecule catabolic process; P:carbohydrate metabolic process; F:chitin binding; P:polysaccharide catabolic process; P:chitin catabolic process; P:response to other organism; P:metabolic process; C:cytoplasmic, membrane-bounded vesicle; P:defense response; F:hydrolase activity, acting on glycosyl bonds; F:hydrolase activity	-	-
DN67265_c0_g1_i1	Os10g0497000 [Oryza sativa Japonica Group]	2672	20	0.0E0	84.1%	1	C:mitochondrion	-	-
DN67295_c0_g1_i3	probable arginine N-methyltransferase 1	1666	20	0.0E0	90.6%	11	F:protein-arginine omega-N asymmetric methyltransferase activity; C:nucleus; P:histone arginine methylation; P:peptidyl-arginine methylation, to asymmetrical-dimethyl arginine; C:cytosol; P:regulation of transcription, DNA-templated; F:methyltransferase activity; F:transferase activity; P:protein methylation; F:histone-arginine N-methyltransferase activity; P:methylation	-	-
DN67234_c3_g2_i1	---NA---	742	0	-	-	-		-	-
DN67234_c3_g3_i1	---NA---	2506	0	-	-	-		-	-
DN67234_c3_g3_i10	---NA---	2035	0	-	-	-		-	-
DN67279_c0_g7_i1	Os06g0686600 [Oryza sativa Japonica Group]	549	20	1.4E-32	82%	-		-	-
DN67292_c0_g1_i8	uncharacterized LOC100280233 isoform X1 [Zea mays]	2344	20	0.0E0	91.95%	11	F:nucleotide binding; F:ATP binding; C:membrane; C:integral component of membrane; C:cytoplasmic, membrane-bounded vesicle; F:protein kinase activity; P:phosphorylation; F:transferase activity; F:protein serine/threonine kinase activity; P:protein phosphorylation; F:kinase activity	-	-
DN67237_c3_g1_i3	---NA---	1149	0	-	-	-		-	-
DN67274_c1_g1_i3	---NA---	278	0	-	-	-		-	-
DN67274_c1_g2_i3	---NA---	359	0	-	-	-		-	-
DN67274_c1_g2_i5	metallothionein [Oryza rufipogon]	809	20	2.5E-21	82.25%	18	P:regulation of plant-type hypersensitive response; P:response to fructose; P:response to salt stress; P:regulation of cell size; P:positive regulation of flavonoid biosynthetic process; P:response to osmotic stress; P:pattern specification process; P:response to cadmium ion; P:protein targeting to membrane; C:intracellular; P:growth; P:auxin polar transport; C:cell; P:water transport; P:cellular…	-	-
DN67213_c1_g1_i3	calmodulin binding [Zea mays]	2535	20	0.0E0	86.35%	2	F:calmodulin binding; P:response to stress	-	-
DN67201_c1_g1_i4	---NA---	660	0	-	-	-		-	-
DN39888_c0_g1_i1	inactive receptor kinase	1250	3	1.4E-10	52%	4	C:membrane; C:integral component of membrane; P:phosphorylation; F:kinase activity	-	-
DN60855_c0_g1_i3	probable bifunctional riboflavin biosynthesis RIBA chloroplastic	1941	20	0.0E0	88.5%	12	F:GTP binding; F:nucleotide binding; C:chloroplast; F:metal ion binding; F:catalytic activity; F:GTP cyclohydrolase II activity; P:riboflavin biosynthetic process; P:metabolic process; F:lyase activity; F:3,4-dihydroxy-2-butanone-4-phosphate synthase activity; C:plastid; F:hydrolase activity	-	-
DN60866_c0_g1_i1	Os04g0591000 [Oryza sativa Japonica Group]	332	11	4.6E-24	79.64%	20	C:chloroplast stroma; P:chlorophyll biosynthetic process; P:ncRNA metabolic process; P:transcription from plastid promoter; C:ribosome; C:plastid; C:thylakoid; F:nucleotide binding; F:nucleic acid binding; C:nucleus; C:chloroplast; P:chloroplast relocation; C:intracellular ribonucleoprotein complex; C:cytoplasm; P:regulation of alternative mRNA splicing, via spliceosome; C:viral nucleocapsid; P:i…	-	-
DN60866_c0_g1_i2	33 kDa chloroplastic	1055	20	8.5E-122	81%	20	C:chloroplast stroma; P:chlorophyll biosynthetic process; P:ncRNA metabolic process; P:transcription from plastid promoter; C:ribosome; C:plastid; C:thylakoid; F:nucleotide binding; F:nucleic acid binding; C:nucleus; C:chloroplast; P:chloroplast relocation; C:intracellular ribonucleoprotein complex; C:cytoplasm; P:regulation of alternative mRNA splicing, via spliceosome; C:viral nucleocapsid; P:i…	-	-
DN60876_c0_g1_i3	Os10g0555100 [Oryza sativa Japonica Group]	1592	20	0.0E0	92.25%	7	F:transferase activity, transferring glycosyl groups; P:metabolic process; C:membrane; C:integral component of membrane; P:protein glycosylation; F:glycogenin glucosyltransferase activity; F:transferase activity	-	-
DN60822_c0_g1_i6	probable pyridoxal 5 -phosphate synthase subunit PDX2	463	20	2.1E-19	78%	13	P:pyridoxal phosphate biosynthetic process; P:embryo development ending in seed dormancy; P:glutamine metabolic process; F:pyridoxal 5'-phosphate synthase (glutamine hydrolysing) activity; C:glutaminase complex; P:pyridoxine metabolic process; F:glutaminase activity; P:pyridoxine biosynthetic process; C:cytoplasm; F:protein heterodimerization activity; P:vitamin B6 biosynthetic process; C:cytosol…	-	-
DN63808_c0_g1_i4	UPF0496 4-like [Musa acuminata malaccensis]	1980	20	0.0E0	78.4%	2	C:membrane; C:integral component of membrane	-	-
DN63860_c5_g1_i2	ABC transporter B family member 20	1385	20	3.3E-20	65.35%	15	F:ATPase activity; F:ATPase activity, coupled to transmembrane movement of substances; F:zinc ion binding; P:transmembrane transport; P:metabolic process; P:transport; F:nucleotide binding; P:cell division; F:nucleic acid binding; F:ATP binding; F:endopeptidase inhibitor activity; C:membrane; C:integral component of membrane; P:negative regulation of endopeptidase activity; C:cytoplasmic, membran…	-	-
DN66313_c0_g1_i2	Ubiquitin carboxyl-terminal hydrolase 8	2780	20	0.0E0	82.5%	5	P:protein deubiquitination; C:plastid; F:thiol-dependent ubiquitinyl hydrolase activity; P:ubiquitin-dependent protein catabolic process; F:hydrolase activity	-	-
DN66308_c0_g1_i6	Os02g0128000 [Oryza sativa Japonica Group]	644	8	9.3E-17	83.38%	1	C:cytoplasm	-	-
DN66316_c0_g2_i3	Os07g0592200 [Oryza sativa Japonica Group]	2340	20	0.0E0	88.05%	7	F:aspartic-type endopeptidase activity; P:protein catabolic process; P:proteolysis; C:membrane; C:integral component of membrane; F:peptidase activity; F:hydrolase activity	-	-
DN66333_c0_g1_i4	methyltransferase At1g22800	1567	20	0.0E0	89.6%	4	P:metabolic process; C:mitochondrion; F:methyltransferase activity; P:methylation	-	-
DN66343_c0_g1_i3	dual specificity kinase shkC-like	878	20	7.1E-141	86.85%	9	F:ATP binding; C:mitochondrion; C:integral component of membrane; P:protein autophosphorylation; F:protein kinase activity; P:phosphorylation; F:protein serine/threonine kinase activity; P:protein phosphorylation; F:kinase activity	-	-
DN66343_c0_g1_i5	dual specificity kinase shkC-like	1006	20	9.9E-112	84.95%	9	F:ATP binding; C:mitochondrion; C:integral component of membrane; P:protein autophosphorylation; F:protein kinase activity; P:phosphorylation; F:protein serine/threonine kinase activity; P:protein phosphorylation; F:kinase activity	-	-
DN66334_c0_g1_i2	hypothetical protein F775_23781	986	1	2.5E-8	41%	-		-	-
DN66334_c0_g1_i5	hypothetical protein F775_23781	623	1	7.7E-5	54%	-		-	-
DN66334_c0_g1_i7	hypothetical protein F775_23781	1284	1	3.2E-14	43%	-		-	-
DN66306_c0_g2_i4	disease resistance RGA1 [Oryza sativa Japonica Group]	2516	20	0.0E0	61.6%	4	F:ATP binding; F:protein kinase activity; F:ADP binding; P:protein phosphorylation	-	-
DN66306_c0_g2_i7	disease resistance RGA1 [Oryza sativa Japonica Group]	1073	20	1.1E-123	55.6%	4	F:ATP binding; F:protein kinase activity; F:ADP binding; P:protein phosphorylation	-	-
DN66339_c0_g3_i3	Os02g0779300 [Oryza sativa Japonica Group]	372	8	1.8E-14	80.13%	-		-	-
DN66368_c0_g1_i7	Os01g0524700 [Oryza sativa Japonica Group]	2877	20	0.0E0	80.75%	5	C:chloroplast stroma; C:nucleus; C:chloroplast; C:cytoplasm; C:plastid	-	-
DN66369_c0_g4_i1	hypothetical protein TRIUR3_21348	270	4	1.6E-6	100%	7	C:cell; F:protein disulfide oxidoreductase activity; F:electron carrier activity; C:membrane; C:integral component of membrane; P:cell redox homeostasis; P:oxidation-reduction process	-	-
DN61519_c0_g1_i2	---NA---	450	0	-	-	-		-	-
DN61500_c0_g1_i3	ubiquitin-conjugating enzyme E2 32	677	20	9.9E-134	92.75%	10	F:ubiquitin-protein transferase activity; F:ubiquitin protein ligase activity; F:ubiquitin protein ligase binding; C:perinuclear region of cytoplasm; C:cytoplasm; C:membrane; C:integral component of membrane; C:endoplasmic reticulum; P:protein ubiquitination; P:ubiquitin-dependent protein catabolic process	-	-
DN61509_c0_g2_i5	transmembrane [Medicago truncatula]	1332	20	7.1E-40	73.7%	3	C:membrane; C:integral component of membrane; C:cytoplasmic, membrane-bounded vesicle	-	-
DN61532_c0_g1_i3	Os01g0316900 [Oryza sativa Japonica Group]	2367	20	0.0E0	60.5%	2	C:membrane; C:integral component of membrane	-	-
DN61527_c0_g1_i1	structural maintenance of chromosomes 1	4433	20	0.0E0	86.35%	4	C:nucleus; F:ATP binding; P:chromosome organization; C:chromosome	-	-
DN61533_c0_g2_i4	kinase superfamily [Zea mays]	668	20	7.3E-39	65%	13	P:peptidyl-tyrosine phosphorylation; F:protein kinase activity; F:protein serine/threonine kinase activity; P:protein phosphorylation; P:defense response; C:plasma membrane; F:nucleotide binding; F:ATP binding; F:protein tyrosine kinase activity; C:plasmodesma; F:metal ion binding; P:phosphorylation; F:kinase activity	-	-
DN61550_c0_g2_i1	vesicle-associated 1-2-like	571	20	3.4E-65	73.65%	13	F:protein kinase activity; P:protein phosphorylation; P:transcription initiation from RNA polymerase II promoter; C:endoplasmic reticulum membrane; F:nucleotide binding; P:positive regulation of transcription elongation from RNA polymerase II promoter; F:DNA binding; F:ATP binding; C:nucleus; C:membrane; C:integral component of membrane; P:phosphorylation; F:kinase activity	-	-
DN61512_c0_g1_i2	Chlorophyll a-b binding chloroplastic	477	20	1.1E-38	74.4%	25	C:chloroplast thylakoid; P:response to light stimulus; C:thylakoid; C:chloroplast thylakoid membrane; C:chloroplast; P:cysteine biosynthetic process; P:protein-chromophore linkage; P:regulation of proton transport; P:nonphotochemical quenching; C:photosystem II antenna complex; P:photosynthesis, light harvesting; C:chloroplast envelope; P:response to high light intensity; C:photosystem I; P:photo…	-	-
DN61512_c0_g1_i5	Chlorophyll a-b binding chloroplastic	525	20	2.9E-49	84.5%	25	C:chloroplast thylakoid; P:response to light stimulus; C:thylakoid; C:chloroplast thylakoid membrane; C:chloroplast; P:cysteine biosynthetic process; P:protein-chromophore linkage; P:regulation of proton transport; P:nonphotochemical quenching; C:photosystem II antenna complex; P:photosynthesis, light harvesting; C:chloroplast envelope; P:response to high light intensity; C:photosystem I; P:photo…	-	-
DN61512_c0_g1_i8	Chlorophyll a-b binding chloroplastic	544	20	4.5E-77	96.15%	25	C:chloroplast thylakoid; P:response to light stimulus; C:thylakoid; C:chloroplast thylakoid membrane; C:chloroplast; P:cysteine biosynthetic process; P:protein-chromophore linkage; P:regulation of proton transport; P:nonphotochemical quenching; C:photosystem II antenna complex; P:photosynthesis, light harvesting; C:chloroplast envelope; P:response to high light intensity; C:photosystem I; P:photo…	-	-
DN61555_c1_g2_i5	high-light-induced chloroplastic-like [Brassica napus]	452	20	3.3E-8	96.8%	8	C:chloroplast; P:photosystem II assembly; P:response to far red light; P:response to blue light; P:regulation of proton transport; P:response to red light; C:chloroplast thylakoid membrane; P:response to sucrose	-	-
DN49460_c0_g1_i2	calmodulin-binding 60 D [Oryza sativa Japonica Group]	995	20	0.0E0	94.15%	2	F:calmodulin binding; P:response to stress	-	-
DN54665_c0_g1_i1	histone [Zea mays]	535	20	2.8E-31	93.15%	7	F:DNA binding; C:nucleus; C:nuclear chromatin; F:protein heterodimerization activity; C:chromosome; P:chromatin silencing; C:nucleosome	-	-
DN54601_c0_g1_i2	---NA---	544	0	-	-	-		-	-
DN54601_c0_g2_i1	Glutamate decarboxylase	378	3	6.2E-4	84%	7	F:pyridoxal phosphate binding; P:glutamate metabolic process; F:catalytic activity; F:lyase activity; F:glutamate decarboxylase activity; P:carboxylic acid metabolic process; F:carboxy-lyase activity	-	-
DN69171_c1_g1_i5	ion channel POLLUX-like 2 isoform X1	2930	20	0.0E0	86.6%	9	P:potassium ion transport; P:transmembrane transport; F:transmembrane transporter activity; C:membrane; P:cation transmembrane transport; C:integral component of membrane; F:cation transmembrane transporter activity; P:transport; C:plasma membrane	-	-
DN69106_c1_g1_i7	transcription initiation factor IIF subunit beta-like	1180	20	3.6E-179	86.55%	9	F:transcription factor activity, core RNA polymerase II binding; P:positive regulation of transcription elongation from RNA polymerase II promoter; F:translation initiation factor activity; P:positive regulation of transcription initiation from RNA polymerase II promoter; F:catalytic activity; P:transcription from RNA polymerase II promoter; P:translational initiation; C:transcription factor TFII…	-	-
DN69156_c2_g3_i5	GPI-anchored [Zea mays]	991	20	4.0E-68	82.75%	3	C:membrane; C:integral component of membrane; C:cytoplasmic, membrane-bounded vesicle	-	-
DN69111_c0_g1_i1	---NA---	336	0	-	-	-		-	-
DN69111_c0_g2_i9	---NA---	1010	0	-	-	-		-	-
DN69126_c0_g1_i1	BURP domain-containing 3-like [Brachypodium distachyon]	1331	20	2.2E-163	77.25%	3	C:trans-Golgi network; C:endosome; C:Golgi apparatus	-	-
DN69149_c0_g8_i3	Heat shock cognate 70 kDa 1	280	20	2.4E-54	96.9%	5	F:nucleotide binding; F:DNA binding; F:ATP binding; C:membrane; C:integral component of membrane	-	-
DN69149_c0_g9_i2	heat shock partial	742	20	2.2E-53	89.3%	2	F:nucleotide binding; F:ATP binding	-	-
DN69139_c1_g2_i1	serine threonine- kinase BLUS1 [Phoenix dactylifera]	1032	20	5.0E-145	76.6%	10	F:nucleotide binding; F:ATP binding; F:receptor signaling protein serine/threonine kinase activity; C:cytoplasm; F:protein kinase activity; P:phosphorylation; P:protein phosphorylation; P:signal transduction by protein phosphorylation; F:kinase activity; C:plasma membrane	-	-
DN69113_c0_g1_i1	---NA---	291	0	-	-	-		-	-
DN69113_c0_g1_i4	---NA---	365	0	-	-	-		-	-
DN69113_c0_g2_i1	---NA---	213	0	-	-	-		-	-
DN69113_c1_g3_i4	chloroplast light-harvesting chlorophyll a b-binding partial [Helianthus annuus]	218	20	6.8E-43	99.9%	18	P:photosynthesis, light harvesting; C:chloroplast envelope; C:photosystem II; C:photosystem I; P:photosynthesis, light harvesting in photosystem I; P:response to light stimulus; C:plastid; C:thylakoid; C:chloroplast thylakoid membrane; C:chloroplast; F:metal ion binding; C:membrane; F:pigment binding; C:integral component of membrane; P:protein-chromophore linkage; P:photosynthesis; F:chlorophyll…	-	-
DN69113_c1_g4_i5	chlorophyll a-b binding	258	20	4.4E-54	99.8%	10	C:chloroplast; F:metal ion binding; C:membrane; C:integral component of membrane; P:photosynthesis, light harvesting; P:protein-chromophore linkage; C:photosystem I; P:photosynthesis; F:chlorophyll binding; C:thylakoid	-	-
DN69113_c1_g5_i3	chlorophyll a b-binding Cab- partial [Solanum lycopersicum]	540	20	7.0E-15	100%	18	P:photosynthesis, light harvesting; C:photosystem II; C:chloroplast envelope; C:photosystem I; P:photosynthesis, light harvesting in photosystem I; P:response to light stimulus; C:plastid; C:thylakoid; C:chloroplast thylakoid membrane; C:chloroplast; F:metal ion binding; C:membrane; F:pigment binding; C:integral component of membrane; P:protein-chromophore linkage; P:photosynthesis; F:chlorophyll…	-	-
DN69113_c1_g5_i4	Chlorophyll a-b binding chloroplastic	333	20	1.3E-15	100%	18	P:photosynthesis, light harvesting; C:photosystem II; C:chloroplast envelope; C:photosystem I; P:photosynthesis, light harvesting in photosystem I; P:response to light stimulus; C:plastid; C:chloroplast thylakoid membrane; C:thylakoid; C:chloroplast; F:metal ion binding; C:membrane; F:pigment binding; C:integral component of membrane; P:protein-chromophore linkage; P:photosynthesis; F:chlorophyll…	-	-
DN69146_c0_g1_i1	probable galacturonosyltransferase 13	2275	20	0.0E0	91.85%	9	F:transferase activity, transferring glycosyl groups; F:polygalacturonate 4-alpha-galacturonosyltransferase activity; C:membrane; C:integral component of membrane; P:pectin biosynthetic process; C:Golgi membrane; C:Golgi apparatus; P:cell wall organization; F:transferase activity	-	-
DN69124_c0_g1_i3	guanylate kinase 1-like isoform X1 [Elaeis guineensis]	2283	20	0.0E0	87.6%	11	F:nucleotide binding; C:nucleus; F:ATP binding; P:purine nucleotide metabolic process; C:cytoplasm; P:GDP metabolic process; P:GMP metabolic process; F:guanylate kinase activity; P:phosphorylation; F:transferase activity; F:kinase activity	-	-
DN69192_c0_g2_i1	xyloglucan endotransglucosylase hydrolase 28	1902	20	7.7E-76	83.4%	16	F:transferase activity, transferring glycosyl groups; P:cellular glucan metabolic process; P:metabolic process; C:extracellular region; F:hydrolase activity, hydrolyzing O-glycosyl compounds; P:cell wall biogenesis; P:carbohydrate metabolic process; C:apoplast; C:cell wall; C:cytoplasmic, membrane-bounded vesicle; P:cell wall organization; F:transferase activity; F:xyloglucan:xyloglucosyl transfe…	-	-
DN6717_c0_g1_i1	mitochondrial import inner membrane translocase subunit Tim9	915	20	1.3E-57	94.4%	12	F:metal ion binding; P:chaperone-mediated protein transport; F:P-P-bond-hydrolysis-driven protein transmembrane transporter activity; C:mitochondrion; C:mitochondrial intermembrane space protein transporter complex; C:membrane; P:protein transport; P:protein import into mitochondrial inner membrane; F:protein transporter activity; P:transport; C:mitochondrial inner membrane protein insertion comp…	-	-
DN66045_c1_g3_i5	disease resistance RGA4	962	20	8.7E-24	77.45%	6	F:nucleotide binding; F:ATP binding; C:mitochondrion; C:membrane; C:integral component of membrane; F:ADP binding	-	-
DN66079_c0_g1_i4	translation factor GUF1 organellar chromatophore	2379	20	0.0E0	95.1%	7	F:nucleotide binding; F:GTP binding; F:GTPase activity; P:metabolic process; C:mitochondrion; C:intracellular; P:translation	-	-
DN66031_c0_g2_i1	calcium-binding KIC-like	714	20	3.9E-41	88.55%	1	F:calcium ion binding	-	-
DN66041_c0_g2_i4	ubiquitin carboxyl-terminal hydrolase 12 isoform X2	3970	20	0.0E0	95.85%	6	P:protein deubiquitination; C:mitochondrion; P:proteolysis; F:peptidase activity; F:thiol-dependent ubiquitinyl hydrolase activity; P:ubiquitin-dependent protein catabolic process	-	-
DN66072_c0_g1_i3	---NA---	1661	0	-	-	-		-	-
DN55219_c0_g1_i1	glutamate formiminotransferase partial [Zea mays]	1595	20	3.1E-92	61.6%	3	P:metabolic process; F:transferase activity; F:folic acid binding	-	-
DN55282_c0_g3_i1	glutathione S-transferase T3-like	435	20	4.7E-8	60.45%	9	F:DNA binding; F:aminoacyl-tRNA ligase activity; C:plasmodesma; C:cytoplasm; P:glutathione metabolic process; P:metabolic process; C:cytosol; F:glutathione transferase activity; F:tRNA binding	-	-
DN55283_c0_g1_i1	aspartic ase nepenthesin-1-like	1545	20	1.3E-74	46%	5	F:aspartic-type endopeptidase activity; P:protein catabolic process; P:proteolysis; F:peptidase activity; F:hydrolase activity	-	-
DN41731_c0_g1_i1	---NA---	530	0	-	-	-		-	-
DN43682_c0_g2_i1	hypothetical protein TRIUR3_14493	1121	2	9.3E-24	81%	-		-	-
DN43679_c0_g2_i2	FAR-RED ELONGATED HYPOCOTYL 3	1917	20	9.1E-24	63.55%	3	F:zinc ion binding; P:regulation of transcription, DNA-templated; P:proline biosynthetic process	-	-
DN42189_c0_g3_i1	---NA---	252	0	-	-	-		-	-
DN50045_c0_g1_i2	Cysteine-rich receptor kinase 28	352	20	2.3E-47	71.25%	11	F:nucleotide binding; F:ATP binding; C:plasmodesma; F:protein kinase activity; P:phosphorylation; F:protein serine/threonine kinase activity; F:carbohydrate binding; P:defense response; P:protein phosphorylation; F:kinase activity; C:plasma membrane	-	-
DN50021_c0_g1_i1	peroxidase A2-like [Setaria italica]	721	20	2.5E-117	81.05%	13	F:oxidoreductase activity, acting on paired donors, with incorporation or reduction of molecular oxygen; C:extracellular region; F:monooxygenase activity; F:heme binding; P:hydrogen peroxide catabolic process; F:peroxidase activity; P:response to oxidative stress; F:iron ion binding; F:oxidoreductase activity; F:metal ion binding; P:cellular oxidant detoxification; P:oxidation-reduction process; …	-	-
DN50021_c0_g1_i3	peroxidase A2-like [Setaria italica]	739	20	3.1E-117	81.05%	13	F:oxidoreductase activity, acting on paired donors, with incorporation or reduction of molecular oxygen; C:extracellular region; F:monooxygenase activity; F:heme binding; P:hydrogen peroxide catabolic process; F:peroxidase activity; P:response to oxidative stress; F:iron ion binding; F:oxidoreductase activity; F:metal ion binding; P:cellular oxidant detoxification; P:oxidation-reduction process; …	-	-
DN73872_c0_g1_i1	electron carrier electron transporter iron ion binding [Zea mays]	377	20	5.8E-18	93.75%	14	P:divalent metal ion transport; F:electron carrier activity; P:photosynthetic electron transport in photosystem I; P:transport; C:plastid; C:chloroplast thylakoid membrane; C:chloroplast; P:starch biosynthetic process; F:metal ion binding; P:isopentenyl diphosphate biosynthetic process, methylerythritol 4-phosphate pathway; P:glucosinolate biosynthetic process; F:iron-sulfur cluster binding; F:2 …	-	-
DN73872_c0_g3_i14	electron carrier electron transporter iron ion binding [Zea mays]	968	20	5.7E-94	85.05%	12	P:divalent metal ion transport; C:chloroplast; P:starch biosynthetic process; F:metal ion binding; F:electron carrier activity; P:isopentenyl diphosphate biosynthetic process, methylerythritol 4-phosphate pathway; P:glucosinolate biosynthetic process; P:photosynthetic electron transport in photosystem I; F:iron-sulfur cluster binding; C:plastid; C:NAD(P)H dehydrogenase complex (plastoquinone); C:…	-	-
DN73850_c0_g2_i9	---NA---	1121	0	-	-	-		-	-
DN73850_c0_g2_i10	---NA---	1054	0	-	-	-		-	-
DN73850_c1_g3_i1	predicted protein	1171	2	1.0E-11	77.5%	-		-	-
DN73850_c1_g3_i4	predicted protein	1187	2	1.1E-11	77.5%	-		-	-
DN73850_c1_g3_i7	predicted protein	912	2	5.4E-17	62%	-		-	-
DN73850_c1_g3_i8	predicted protein	1291	2	9.7E-20	63%	-		-	-
DN73850_c1_g3_i12	predicted protein	1275	3	9.2E-12	75.67%	-		-	-
DN73832_c1_g3_i2	LRR receptor-like serine threonine- kinase	874	20	6.1E-106	74.45%	11	F:nucleotide binding; F:ATP binding; C:membrane; C:integral component of membrane; C:cytoplasmic, membrane-bounded vesicle; F:protein kinase activity; P:phosphorylation; F:transferase activity; F:protein serine/threonine kinase activity; P:protein phosphorylation; F:kinase activity	-	-
DN73813_c2_g1_i4	methyltransferase DDB_G0268948	660	20	8.7E-73	84.75%	10	C:trans-Golgi network; P:response to cyclopentenone; C:endosome; P:metabolic process; C:mitochondrion; F:methyltransferase activity; F:transferase activity; F:S-adenosylmethionine-dependent methyltransferase activity; C:vacuolar membrane; P:methylation	-	-
DN73847_c0_g1_i5	phosphoenolpyruvate carboxylase	2348	20	0.0E0	93%	10	C:chloroplast; F:catalytic activity; P:leaf development; C:apoplast; F:lyase activity; C:cytosol; P:tricarboxylic acid cycle; P:carbon fixation; F:phosphoenolpyruvate carboxylase activity; C:plastid	-	-
DN73801_c1_g1_i1	partial [Oryza sativa Japonica Group]	1102	20	2.7E-56	74.6%	-		-	-
DN73801_c1_g1_i3	Os10g0405300 [Oryza sativa Japonica Group]	537	20	2.5E-17	79.3%	-		-	-
DN73851_c0_g4_i3	NETWORKED 1A [Oryza sativa Japonica Group]	6811	20	0.0E0	74.35%	3	F:actin binding; P:phosphorylation; F:kinase activity	-	-
DN73810_c0_g1_i10	peroxiredoxin chloroplastic	486	20	4.2E-84	97.6%	10	F:peroxidase activity; C:chloroplast; F:antioxidant activity; F:oxidoreductase activity; C:chloroplast thylakoid; P:cellular oxidant detoxification; P:oxidation-reduction process; C:plastid; C:thylakoid; F:peroxiredoxin activity	-	-
DN73854_c1_g2_i6	phospholipid--sterol O-acyltransferase	2285	20	0.0E0	88.55%	12	F:transferase activity, transferring acyl groups; F:phosphatidylethanolamine-sterol O-acyltransferase activity; F:phosphatidate-sterol O-acyltransferase activity; F:O-acyltransferase activity; F:phosphatidylcholine-sterol O-acyltransferase activity; C:intracellular membrane-bounded organelle; P:leaf senescence; P:lipid metabolic process; P:sterol esterification; C:cytoplasmic, membrane-bounded ve…	-	-
DN73844_c0_g2_i1	[Hordeum vulgare vulgare]	286	20	1.1E-16	94.2%	1	C:cytoplasmic, membrane-bounded vesicle	-	-
DN73871_c2_g1_i1	[Hordeum vulgare vulgare]	300	19	1.2E-33	77.47%	2	C:membrane; C:integral component of membrane	-	-
DN73871_c2_g5_i5	[Hordeum vulgare vulgare]	718	20	9.1E-93	71.6%	2	C:membrane; C:integral component of membrane	-	-
DN73871_c2_g5_i11	[Hordeum vulgare vulgare]	1038	20	4.2E-99	76.95%	2	C:membrane; C:integral component of membrane	-	-
DN73827_c1_g1_i2	UDP-glucose 4-epimerase GEPI48	372	20	5.0E-15	96.45%	6	F:coenzyme binding; F:UDP-glucose 4-epimerase activity; F:catalytic activity; P:metabolic process; P:galactose metabolic process; F:isomerase activity	-	-
DN73827_c1_g5_i1	UDP-glucose 4-epimerase GEPI48	481	20	2.2E-16	92.1%	5	P:carbohydrate metabolic process; F:racemase and epimerase activity, acting on carbohydrates and derivatives; F:UDP-glucose 4-epimerase activity; P:galactose metabolic process; F:isomerase activity	-	-
DN73827_c1_g5_i3	UDP-glucose 4-epimerase GEPI48	260	20	7.3E-39	93.95%	3	F:UDP-glucose 4-epimerase activity; P:galactose metabolic process; F:isomerase activity	-	-
DN73827_c1_g5_i4	UDP-glucose 4-epimerase GEPI48	411	20	1.8E-15	84.6%	3	F:UDP-glucose 4-epimerase activity; P:galactose metabolic process; F:isomerase activity	-	-
DN73827_c1_g9_i7	UDP-D-glucose UDP-D-galactose 4-epimerase [Medicago truncatula]	632	20	1.9E-143	91.6%	5	P:carbohydrate metabolic process; F:racemase and epimerase activity, acting on carbohydrates and derivatives; F:UDP-glucose 4-epimerase activity; P:galactose metabolic process; F:isomerase activity	-	-
DN73838_c0_g4_i4	polypyrimidine tract-binding homolog 3 isoform X2 [Oryza sativa Japonica Group]	1552	20	0.0E0	90.3%	7	F:nucleotide binding; F:nucleic acid binding; C:nucleus; P:RNA metabolic process; F:RNA binding; P:regulation of cell differentiation; P:mRNA processing	-	-
DN72179_c0_g2_i1	pantothenate kinase 2 [Zea mays]	3062	20	0.0E0	92.55%	7	F:nucleotide binding; F:ATP binding; P:coenzyme A biosynthetic process; F:pantothenate kinase activity; P:phosphorylation; F:transferase activity; F:kinase activity	-	-
DN72185_c1_g5_i5	dehydrogenase reductase SDR family member 7	1292	20	0.0E0	90.8%	6	F:oxidoreductase activity; P:metabolic process; C:membrane; C:integral component of membrane; P:oxidation-reduction process; C:plastid	-	-
DN72133_c0_g1_i3	zeaxanthin 7,8(7 ,8 )-cleavage chromoplast	1786	20	0.0E0	89.55%	7	F:dioxygenase activity; F:oxidoreductase activity, acting on single donors with incorporation of molecular oxygen, incorporation of two atoms of oxygen; C:chloroplast; F:beta-carotene 15,15'-monooxygenase activity; F:oxidoreductase activity; P:oxidation-reduction process; C:plastoglobule	-	-
DN72109_c0_g6_i5	APx1 - Cytosolic Ascorbate Peroxidase [Zea mays]	875	20	5.3E-153	95.15%	10	F:peroxidase activity; P:response to oxidative stress; C:cytoplasm; F:metal ion binding; F:oxidoreductase activity; P:cellular oxidant detoxification; P:oxidation-reduction process; F:heme binding; P:hydrogen peroxide catabolic process; F:L-ascorbate peroxidase activity	-	-
DN72107_c3_g3_i8	probable serine threonine- kinase At4g35230 isoform X1 [Glycine max]	1253	20	1.0E-23	68.4%	11	F:dioxygenase activity; F:ATP binding; F:acireductone dioxygenase [iron(II)-requiring] activity; C:membrane; C:integral component of membrane; P:oxidation-reduction process; F:protein kinase activity; P:phosphorylation; F:transferase activity; P:protein phosphorylation; F:kinase activity	-	-
DN72102_c0_g3_i9	Os01g0805200 [Oryza sativa Japonica Group]	419	20	1.0E-39	92.25%	12	P:maltose metabolic process; P:chloroplast relocation; P:starch biosynthetic process; P:positive regulation of catalytic activity; P:photosystem II assembly; P:ncRNA metabolic process; C:membrane; C:integral component of membrane; P:thylakoid membrane organization; P:cytochrome b6f complex assembly; C:plastid; C:chloroplast thylakoid membrane	-	-
DN72192_c0_g2_i2	Os05g0384800 [Oryza sativa Japonica Group]	973	20	3.8E-88	85%	3	F:metal ion binding; P:metabolic process; F:ligase activity	-	-
DN72100_c0_g2_i3	hypothetical protein F775_30825	2069	1	8.8E-4	87%	-		-	-
DN72148_c0_g1_i2	glyceraldehyde-3-phosphate partial [Hordeum vulgare vulgare]	1456	20	2.0E-137	98.65%	9	F:NADP binding; C:cytoplasm; F:NAD binding; F:oxidoreductase activity; P:glycolytic process; P:oxidation-reduction process; P:glucose metabolic process; F:glyceraldehyde-3-phosphate dehydrogenase (NAD+) (phosphorylating) activity; F:oxidoreductase activity, acting on the aldehyde or oxo group of donors, NAD or NADP as acceptor	-	-
DN72148_c0_g1_i10	glyceraldehyde-3-phosphate partial	456	20	1.2E-33	63.7%	11	F:nucleic acid binding; F:zinc ion binding; F:NADP binding; C:cytoplasm; F:NAD binding; F:oxidoreductase activity; P:glycolytic process; P:oxidation-reduction process; P:glucose metabolic process; F:glyceraldehyde-3-phosphate dehydrogenase (NAD+) (phosphorylating) activity; F:oxidoreductase activity, acting on the aldehyde or oxo group of donors, NAD or NADP as acceptor	-	-
DN72147_c3_g6_i6	carotene epsilon- chloroplastic isoform X1	382	20	1.0E-19	90.45%	9	F:iron ion binding; F:oxidoreductase activity; F:oxidoreductase activity, acting on paired donors, with incorporation or reduction of molecular oxygen; F:metal ion binding; P:oxidation-reduction process; P:electron transport chain; F:monooxygenase activity; C:plastid; F:heme binding	-	-
DN72142_c1_g3_i4	Ribulose bisphosphate carboxylase oxygenase chloroplastic	1030	20	4.1E-63	82.1%	9	F:geranyltranstransferase activity; F:ATP binding; C:chloroplast; C:cytoplasm; F:dimethylallyltranstransferase activity; P:isoprenoid biosynthetic process; P:farnesyl diphosphate biosynthetic process; C:plastid; C:chloroplast thylakoid membrane	-	-
DN72156_c0_g1_i3	FAM10 family At4g22670	543	20	2.4E-29	90.95%	1	C:cytosol	-	-
DN72156_c0_g1_i5	FAM10 family At4g22670	658	20	6.9E-29	90.95%	1	C:cytosol	-	-
DN72101_c0_g4_i6	Patatin group A-3	881	20	1.5E-150	88.55%	14	P:metabolic process; C:extracellular region; C:plastid; F:phospholipase activity; F:peptidase inhibitor activity; F:acylglycerol lipase activity; F:serine-type endopeptidase inhibitor activity; C:cytoplasm; P:lipid catabolic process; P:lipid metabolic process; C:membrane; P:negative regulation of endopeptidase activity; P:negative regulation of peptidase activity; F:hydrolase activity	-	-
DN72101_c0_g4_i8	Patatin group A-3	812	20	1.2E-160	88.1%	14	P:metabolic process; C:extracellular region; C:plastid; F:phospholipase activity; F:peptidase inhibitor activity; F:acylglycerol lipase activity; F:serine-type endopeptidase inhibitor activity; C:cytoplasm; P:lipid catabolic process; P:lipid metabolic process; C:membrane; P:negative regulation of endopeptidase activity; P:negative regulation of peptidase activity; F:hydrolase activity	-	-
DN72138_c0_g6_i2	---NA---	608	0	-	-	-		-	-
DN67628_c0_g4_i4	hypothetical protein TRIUR3_34788	1571	20	3.5E-108	83.85%	2	C:membrane; C:integral component of membrane	-	-
DN67683_c0_g7_i2	LRR receptor-like serine threonine- kinase	444	20	3.8E-7	74.35%	8	F:nucleotide binding; F:ATP binding; C:membrane; C:integral component of membrane; F:protein kinase activity; P:phosphorylation; P:protein phosphorylation; F:kinase activity	-	-
DN67603_c1_g2_i1	disease resistance RGA3	584	20	5.5E-49	68.7%	3	F:nucleic acid binding; F:zinc ion binding; F:ADP binding	-	-
DN67603_c1_g2_i3	disease resistance RGA3	1546	20	2.0E-148	59.3%	1	F:ADP binding	-	-
DN67662_c0_g1_i5	Delta-1-pyrroline-5-carboxylate synthetase	2806	20	0.0E0	95.5%	18	P:metabolic process; F:glutamate-5-semialdehyde dehydrogenase activity; P:proline biosynthetic process; P:cellular amino acid biosynthetic process; F:nucleotide binding; F:ATP binding; F:glutamate 5-kinase activity; C:cytoplasm; F:catalytic activity; F:oxidoreductase activity; C:membrane; C:integral component of membrane; P:oxidation-reduction process; P:phosphorylation; F:transferase activity; F…	-	-
DN67693_c0_g1_i2	fructose-1,6- chloroplastic-like	419	20	2.5E-63	93.55%	12	P:carbohydrate metabolic process; C:chloroplast; F:metal ion binding; F:oxidoreductase activity; F:2-alkenal reductase [NAD(P)] activity; P:reductive pentose-phosphate cycle; F:fructose 1,6-bisphosphate 1-phosphatase activity; P:oxidation-reduction process; P:dephosphorylation; F:phosphoric ester hydrolase activity; C:plastid; F:hydrolase activity	-	-
DN67651_c0_g1_i8	PREDICTED: uncharacterized protein LOC100821317	860	7	5.2E-5	67.14%	4	P:DNA repair; F:DNA helicase activity; P:DNA duplex unwinding; P:telomere maintenance	-	-
DN67679_c0_g1_i1	LRR receptor-like serine threonine- kinase	1665	20	1.2E-159	75.75%	11	F:nucleotide binding; F:ATP binding; C:membrane; C:integral component of membrane; C:cytoplasmic, membrane-bounded vesicle; F:protein kinase activity; P:phosphorylation; F:transferase activity; F:protein serine/threonine kinase activity; P:protein phosphorylation; F:kinase activity	-	-
DN67679_c0_g2_i1	Xa21 partial [Triticum aestivum]	316	20	1.0E-16	75.2%	10	F:nucleotide binding; F:ATP binding; C:membrane; C:integral component of membrane; F:protein kinase activity; P:phosphorylation; F:transferase activity; F:protein serine/threonine kinase activity; P:protein phosphorylation; F:kinase activity	-	-
DN67671_c0_g1_i3	---NA---	1131	0	-	-	-		-	-
DN67695_c1_g7_i3	Condensin complex subunit 1	1603	20	9.7E-19	83.95%	20	P:meiotic chromosome condensation; P:mitotic chromosome condensation; P:chromosome condensation; P:glycolytic process; C:condensed chromosome, centromeric region; P:mitotic nuclear division; C:nuclear condensin complex; F:chromatin binding; P:cell cycle; F:magnesium ion binding; P:cell division; F:pyruvate kinase activity; C:nucleus; F:potassium ion binding; F:histone binding; F:catalytic activit…	-	-
DN67695_c1_g7_i6	---NA---	2343	0	-	-	-		-	-
DN61288_c0_g2_i4	---NA---	352	0	-	-	-		-	-
DN61244_c0_g1_i1	glutamate formiminotransferase partial [Zea mays]	1803	20	6.1E-74	60.9%	3	P:metabolic process; F:transferase activity; F:folic acid binding	-	-
DN61244_c0_g1_i3	glutamate formiminotransferase partial [Zea mays]	1575	20	2.2E-58	67.7%	3	P:metabolic process; F:transferase activity; F:folic acid binding	-	-
DN61244_c0_g1_i4	glutamate formiminotransferase partial [Zea mays]	1486	20	1.1E-74	60.85%	3	P:metabolic process; F:transferase activity; F:folic acid binding	-	-
DN61244_c0_g1_i5	glutamate formiminotransferase partial [Zea mays]	1490	20	1.7E-73	61.1%	3	P:metabolic process; F:transferase activity; F:folic acid binding	-	-
DN73608_c0_g2_i4	transcription factor HBP-1a-like [Brachypodium distachyon]	1605	20	0.0E0	83.1%	3	F:transcription factor activity, sequence-specific DNA binding; P:regulation of transcription, DNA-templated; F:sequence-specific DNA binding	-	-
DN73685_c1_g3_i4	aldo keto reductase family expressed	1025	20	1.7E-129	89%	6	C:chloroplast; F:oxidoreductase activity; C:chloroplast envelope; P:isopentenyl diphosphate biosynthetic process, methylerythritol 4-phosphate pathway; P:oxidation-reduction process; C:plastid	-	-
DN73645_c0_g2_i2	probable inactive receptor kinase At1g27190	1991	20	0.0E0	81.15%	10	F:ATP binding; C:chloroplast; C:membrane; C:integral component of membrane; C:cytoplasmic, membrane-bounded vesicle; F:protein kinase activity; P:phosphorylation; P:protein phosphorylation; F:kinase activity; C:plasma membrane	-	-
DN73664_c0_g1_i8	probable metal-nicotianamine transporter YSL9 isoform X2 [Brachypodium distachyon]	2232	20	0.0E0	92.65%	4	P:transmembrane transport; C:membrane; C:integral component of membrane; P:transport	-	-
DN73662_c2_g3_i2	SPX domain-containing 3-like	490	20	1.2E-45	75.1%	3	C:endoplasmic reticulum; P:cellular response to phosphate starvation; P:cellular response to cold	-	-
DN73667_c1_g6_i6	---NA---	1845	0	-	-	-		-	-
DN74891_c0_g1_i4	nitrate-induced NOI [Zea mays]	1398	20	2.6E-157	75.4%	2	C:membrane; C:integral component of membrane	-	-
DN74833_c0_g2_i2	prolyl endopeptidase	2130	20	0.0E0	88.45%	6	C:cytoplasm; P:proteolysis; C:membrane; F:serine-type endopeptidase activity; F:serine-type peptidase activity; F:serine-type exopeptidase activity	-	-
DN74864_c2_g10_i1	lipid transfer [Triticum aestivum]	250	20	1.5E-9	89.7%	3	P:lipid transport; F:lipid binding; P:transport	-	-
DN74864_c2_g25_i1	---NA---	342	0	-	-	-		-	-
DN74805_c0_g1_i1	Hydroxyisourate hydrolase	1411	20	0.0E0	85.1%	8	P:carbohydrate metabolic process; P:metabolic process; F:beta-glucosidase activity; C:cytoplasmic, membrane-bounded vesicle; F:hydrolase activity, hydrolyzing O-glycosyl compounds; P:glycosyl compound metabolic process; F:hydrolase activity, acting on glycosyl bonds; F:hydrolase activity	-	-
DN74830_c2_g1_i2	dnaJ ERDJ3A	2136	20	0.0E0	83%	18	P:nucleic acid phosphodiester bond hydrolysis; P:DNA repair; P:heat acclimation; P:pollen tube growth; P:abscisic acid biosynthetic process; P:response to high light intensity; P:response to hydrogen peroxide; P:protein folding; F:DNA binding; C:endoplasmic reticulum lumen; P:response to heat; P:cellular response to heat; C:plasmodesma; F:catalytic activity; F:oxidoreductase activity; C:cytoplasm…	-	-
DN74829_c1_g4_i8	two-component response regulator ARR3-like	952	20	5.7E-57	91.4%	5	P:transcription, DNA-templated; P:phosphorelay signal transduction system; P:regulation of transcription, DNA-templated; P:cytokinin-activated signaling pathway; C:intracellular	-	-
DN74829_c1_g4_i11	two-component response regulator ARR3-like	561	20	2.4E-57	89.5%	5	P:transcription, DNA-templated; P:phosphorelay signal transduction system; P:regulation of transcription, DNA-templated; P:cytokinin-activated signaling pathway; C:intracellular	-	-
DN74829_c1_g5_i1	---NA---	234	0	-	-	-		-	-
DN74885_c3_g2_i1	thioredoxin chloroplastic	629	20	3.5E-16	95.85%	15	C:chloroplast stroma; F:protein disulfide oxidoreductase activity; C:chloroplast envelope; P:glycerol ether metabolic process; P:cell redox homeostasis; P:protein folding; P:sulfate assimilation; P:response to water deprivation; P:response to oxidative stress; C:cell; C:chloroplast; C:cytoplasm; F:oxidoreductase activity, acting on a sulfur group of donors, disulfide as acceptor; P:cellular respo…	-	-
DN74885_c3_g3_i1	---NA---	384	0	-	-	-		-	-
DN74885_c3_g6_i1	thioredoxin chloroplastic	1145	20	5.2E-157	90.6%	16	C:chloroplast stroma; F:protein disulfide oxidoreductase activity; C:chloroplast envelope; P:glycerol ether metabolic process; P:cell redox homeostasis; P:protein folding; P:sulfate assimilation; C:plastid; P:response to water deprivation; P:response to oxidative stress; C:cell; C:chloroplast; C:cytoplasm; F:oxidoreductase activity, acting on a sulfur group of donors, disulfide as acceptor; P:cel…	-	-
DN74885_c3_g6_i3	thioredoxin chloroplastic	1092	20	2.0E-157	90.6%	16	C:chloroplast stroma; F:protein disulfide oxidoreductase activity; C:chloroplast envelope; P:glycerol ether metabolic process; P:cell redox homeostasis; P:protein folding; P:sulfate assimilation; C:plastid; P:response to water deprivation; P:response to oxidative stress; C:cell; C:chloroplast; C:cytoplasm; F:oxidoreductase activity, acting on a sulfur group of donors, disulfide as acceptor; P:cel…	-	-
DN74847_c1_g1_i5	purple acid phosphatase isoform b1	2188	20	0.0E0	97.8%	5	F:metal ion binding; P:metabolic process; P:dephosphorylation; F:acid phosphatase activity; F:hydrolase activity	-	-
DN74873_c0_g10_i1	Chaperone dnaJ	393	20	7.5E-58	84.75%	15	P:carotenoid biosynthetic process; F:heat shock protein binding; C:chloroplast envelope; F:unfolded protein binding; P:protein folding; C:plastid; C:chloroplast thylakoid membrane; F:ATP binding; P:response to heat; C:chloroplast; C:cytoplasm; F:metal ion binding; C:membrane; C:integral component of membrane; P:thylakoid membrane organization	-	-
DN74825_c0_g2_i2	trichome birefringence-like 14 [Brachypodium distachyon]	2152	20	0.0E0	86.05%	4	C:mitochondrion; C:membrane; C:integral component of membrane; C:cytoplasmic, membrane-bounded vesicle	-	-
DN74825_c0_g3_i4	glycerate dehydrogenase	1301	20	0.0E0	96.85%	7	F:oxidoreductase activity, acting on the CH-OH group of donors, NAD or NADP as acceptor; F:NAD binding; F:hydroxypyruvate reductase activity; P:metabolic process; C:cytosol; P:oxidation-reduction process; F:glyoxylate reductase (NADP) activity	-	-
DN74825_c0_g3_i5	glycerate dehydrogenase	1798	20	0.0E0	96.05%	7	F:oxidoreductase activity, acting on the CH-OH group of donors, NAD or NADP as acceptor; F:NAD binding; F:hydroxypyruvate reductase activity; P:metabolic process; C:cytosol; P:oxidation-reduction process; F:glyoxylate reductase (NADP) activity	-	-
DN74846_c2_g1_i1	inositol hexakisphosphate and diphosphoinositol-pentakisphosphate kinase 2-like isoform X1	3627	20	0.0E0	93.45%	6	F:ATP binding; F:metal ion binding; P:phosphorylation; P:dephosphorylation; F:kinase activity; F:acid phosphatase activity	-	-
DN74879_c0_g3_i2	phosphatidylinositol phosphatidylcholine transfer SFH2-like	1346	20	0.0E0	90.65%	3	P:transport; F:transporter activity; C:intracellular	-	-
DN74807_c0_g1_i3	DNA-directed RNA polymerase chloroplastic	2665	20	0.0E0	92%	9	F:hydrolase activity, acting on ester bonds; F:DNA binding; F:nucleotidyltransferase activity; C:chloroplast; F:DNA-directed RNA polymerase activity; P:transcription, DNA-templated; C:mitochondrion; F:transferase activity; C:plastid	-	-
DN74893_c0_g2_i1	RETICULATA-RELATED chloroplastic-like	2253	20	0.0E0	93%	5	C:chloroplast inner membrane; C:chloroplast; C:mitochondrion; C:chloroplast envelope; C:plastid	-	-
DN74897_c0_g2_i2	fructose-1,6- cytosolic	1610	20	0.0E0	95.95%	7	P:carbohydrate metabolic process; C:cytoplasm; F:metal ion binding; F:fructose 1,6-bisphosphate 1-phosphatase activity; P:dephosphorylation; F:phosphoric ester hydrolase activity; F:hydrolase activity	-	-
DN18498_c0_g1_i1	Lectin-domain containing receptor kinase	1590	20	3.2E-108	75.1%	16	F:protein kinase activity; P:cytokinin-activated signaling pathway; F:protein serine/threonine kinase activity; P:protein phosphorylation; C:plasma membrane; C:intracellular; F:nucleotide binding; F:ATP binding; P:phosphorelay signal transduction system; C:membrane; C:integral component of membrane; C:cytoplasmic, membrane-bounded vesicle; P:phosphorylation; F:transferase activity; F:carbohydrate…	-	-
DN54347_c0_g2_i2	[Hordeum vulgare vulgare]	356	20	1.5E-20	88.55%	5	P:cellular transition metal ion homeostasis; F:transition metal ion binding; C:cytoplasm; F:metal ion binding; P:metal ion transport	-	-
DN54355_c0_g1_i1	Os11g0704800 [Oryza sativa Japonica Group]	1271	20	0.0E0	86.5%	10	F:nucleotide binding; F:nucleic acid binding; C:membrane; P:proteolysis; C:integral component of membrane; F:serine-type endopeptidase activity; P:protein processing; C:Golgi apparatus; F:peptidase activity; F:hydrolase activity	-	-
DN26132_c0_g2_i1	---NA---	271	0	-	-	-		-	-
DN63462_c0_g1_i1	---NA---	254	0	-	-	-		-	-
DN63462_c0_g2_i1	isoaspartyl peptidase L-asparaginase 2	303	20	4.0E-5	100%	3	P:metabolic process; F:asparaginase activity; F:hydrolase activity	-	-
DN63401_c3_g6_i3	receptor like kinase -like isoform X1 [Brachypodium distachyon]	3809	20	0.0E0	62.8%	10	F:nucleotide binding; F:ATP binding; C:plasmodesma; F:protein kinase activity; P:phosphorylation; F:protein serine/threonine kinase activity; P:protein phosphorylation; P:defense response; F:kinase activity; C:plasma membrane	-	-
DN63401_c3_g6_i4	Coatomer subunit beta -3	2247	20	0.0E0	61.25%	7	F:nucleotide binding; F:ATP binding; F:protein kinase activity; P:phosphorylation; F:protein serine/threonine kinase activity; P:protein phosphorylation; F:kinase activity	-	-
DN63476_c0_g2_i1	late embryogenesis abundant D-34 [Oryza sativa Japonica Group]	823	20	7.4E-59	74.15%	12	C:nucleus; P:response to abscisic acid; C:cytoplasm; P:embryo development ending in seed dormancy; P:response to lithium ion; P:response to osmotic stress; C:cytosol; C:nucleolus; P:seed germination; P:cellular ion homeostasis; F:molecular_function; P:response to water deprivation	-	-
DN63450_c0_g1_i1	[Hordeum vulgare vulgare]	2556	20	0.0E0	77.8%	-		-	-
DN63409_c0_g1_i1	polcalcin Phl p 7-like	724	20	3.6E-41	86.55%	1	F:calcium ion binding	-	-
DN63409_c0_g1_i2	polcalcin Phl p 7-like	730	20	6.5E-41	85.85%	1	F:calcium ion binding	-	-
DN45139_c0_g2_i3	Os07g0545100 [Oryza sativa Japonica Group]	1078	20	2.5E-82	68.1%	8	P:phloem or xylem histogenesis; C:membrane; C:integral component of membrane; P:cotyledon vascular tissue pattern formation; C:cytoplasmic, membrane-bounded vesicle; P:leaf vascular tissue pattern formation; F:molecular_function; P:cotyledon development	-	-
DN54597_c0_g2_i2	---NA---	794	0	-	-	-		-	-
DN54596_c0_g3_i1	AP2 domain CBF	305	14	9.6E-12	86.36%	5	F:DNA binding; C:nucleus; F:transcription factor activity, sequence-specific DNA binding; P:transcription, DNA-templated; P:regulation of transcription, DNA-templated	-	-
DN54596_c0_g4_i1	CBFIIId-A19-like transcription activator	283	5	8.2E-5	87.4%	5	F:DNA binding; C:nucleus; F:transcription factor activity, sequence-specific DNA binding; P:transcription, DNA-templated; P:regulation of transcription, DNA-templated	-	-
DN64755_c0_g2_i2	---NA---	928	0	-	-	-		-	-
DN64755_c0_g3_i2	---NA---	712	0	-	-	-		-	-
DN64755_c0_g3_i3	---NA---	724	0	-	-	-		-	-
DN64729_c0_g4_i9	MADS-domain transcription factor [Zea mays]	849	20	1.8E-120	95.7%	9	F:DNA binding; C:nucleus; F:transcription factor activity, sequence-specific DNA binding; P:transcription, DNA-templated; P:multicellular organism development; P:flower development; P:cell differentiation; P:regulation of transcription, DNA-templated; F:protein dimerization activity	-	-
DN64734_c0_g1_i1	predicted protein	506	2	3.5E-6	94.5%	2	C:membrane; C:integral component of membrane	-	-
DN64753_c0_g1_i1	Kinesin KIF2C	2395	20	0.0E0	86.6%	11	F:nucleotide binding; F:ATPase activity; C:nucleus; F:ATP binding; F:microtubule motor activity; P:metabolic process; C:kinesin complex; P:microtubule-based movement; C:plasma membrane; F:microtubule binding; C:microtubule	-	-
DN64771_c0_g2_i3	Os05g0103400 [Oryza sativa Japonica Group]	560	20	2.6E-24	88.7%	3	C:membrane; C:integral component of membrane; C:cytoplasmic, membrane-bounded vesicle	-	-
DN64744_c0_g1_i2	uncharacterized membrane At3g27390	2379	20	0.0E0	87.45%	6	C:membrane; C:integral component of membrane; P:regulation of transcription, DNA-templated; C:cytoplasmic, membrane-bounded vesicle; P:vegetative to reproductive phase transition of meristem; P:steroid hormone mediated signaling pathway	-	-
DN64728_c0_g5_i1	E3 ubiquitin- ligase RING1-like isoform X2 [Elaeis guineensis]	827	20	1.1E-48	75.2%	8	F:ubiquitin protein ligase activity; F:zinc ion binding; P:proteasome-mediated ubiquitin-dependent protein catabolic process; F:metal ion binding; P:protein polyubiquitination; P:metabolic process; P:protein ubiquitination involved in ubiquitin-dependent protein catabolic process; F:ligase activity	-	-
DN64737_c2_g4_i1	---NA---	273	0	-	-	-		-	-
DN64711_c0_g1_i1	CBL-interacting kinase 9	432	20	1.8E-19	90.5%	12	F:nucleotide binding; F:ATP binding; C:nucleus; C:cytoplasm; P:signal transduction; F:protein kinase activity; P:phosphorylation; F:transferase activity; F:protein serine/threonine kinase activity; P:protein phosphorylation; F:kinase activity; P:intracellular signal transduction	-	-
DN64711_c0_g3_i2	CBL-interacting kinase 9	692	20	1.5E-88	94.45%	9	F:nucleotide binding; F:ATP binding; P:signal transduction; F:protein kinase activity; P:phosphorylation; F:transferase activity; F:protein serine/threonine kinase activity; P:protein phosphorylation; F:kinase activity	-	-
DN69418_c1_g4_i5	Os06g0646600 [Oryza sativa Japonica Group]	345	20	3.4E-77	97.15%	4	F:DNA binding; C:nucleus; F:transcription factor activity, sequence-specific DNA binding; P:regulation of transcription, DNA-templated	-	-
DN69417_c0_g2_i1	tetratricopeptide repeat 28-like [Setaria italica]	2208	20	0.0E0	90.7%	2	P:metabolic process; F:hydrolase activity	-	-
DN69439_c0_g1_i6	Lactoylglutathione lyase	463	20	1.5E-89	96.15%	4	F:metal ion binding; P:metabolic process; F:lyase activity; F:lactoylglutathione lyase activity	-	-
DN69487_c0_g4_i1	[Hordeum vulgare vulgare]	310	20	5.3E-34	82.05%	4	F:DNA binding; C:nucleus; P:transcription, DNA-templated; P:regulation of transcription, DNA-templated	-	-
DN69484_c0_g1_i12	transposon En Spm sub-class	1216	17	1.2E-12	44.65%	10	F:DNA binding; C:nucleus; P:transmembrane transport; C:mitochondrion; P:proteolysis; P:regulation of transcription, DNA-templated; F:cysteine-type peptidase activity; F:peptidase activity; C:nucleolus; C:mitochondrial outer membrane	-	-
DN69484_c0_g1_i16	transposon En Spm sub-class	1371	20	4.8E-61	53.95%	8	F:nucleotide binding; F:ATP binding; P:proteolysis; C:membrane; C:integral component of membrane; F:cysteine-type peptidase activity; F:protein kinase activity; P:protein phosphorylation	-	-
DN69449_c1_g1_i1	Os07g0646300 [Oryza sativa Japonica Group]	618	20	2.1E-139	76.6%	1	C:mitochondrion	-	-
DN69485_c0_g2_i3	Os01g0655400 [Oryza sativa Japonica Group]	3716	20	0.0E0	74.3%	3	F:translation initiation factor activity; C:cytosol; P:translational initiation	-	-
DN69407_c3_g5_i1	---NA---	631	0	-	-	-		-	-
DN69429_c1_g4_i1	glycerophosphodiester phosphodiesterase chloroplastic-like	298	20	4.8E-57	93.7%	7	C:cell; P:glycerophospholipid catabolic process; P:lipid metabolic process; C:cytoplasmic, membrane-bounded vesicle; F:phosphoric diester hydrolase activity; F:glycerophosphodiester phosphodiesterase activity; P:cellular phosphate ion homeostasis	-	-
DN69429_c1_g5_i1	glycerophosphodiester phosphodiesterase chloroplastic-like	289	20	8.8E-59	93.6%	7	C:cell; P:glycerophospholipid catabolic process; P:lipid metabolic process; C:cytoplasmic, membrane-bounded vesicle; F:phosphoric diester hydrolase activity; F:glycerophosphodiester phosphodiesterase activity; P:cellular phosphate ion homeostasis	-	-
DN69429_c1_g7_i1	glycerophosphodiester phosphodiesterase chloroplastic-like	298	20	5.2E-57	93.15%	7	C:cell; P:glycerophospholipid catabolic process; P:lipid metabolic process; C:cytoplasmic, membrane-bounded vesicle; F:phosphoric diester hydrolase activity; F:glycerophosphodiester phosphodiesterase activity; P:cellular phosphate ion homeostasis	-	-
DN30044_c0_g2_i1	helicase [Oryza sativa Japonica Group]	1068	8	3.4E-9	84.88%	8	P:DNA repair; F:ATP binding; F:DNA helicase activity; P:DNA duplex unwinding; P:metabolic process; C:mitochondrion; P:telomere maintenance; F:helicase activity	-	-
DN47650_c0_g5_i1	Fruit bromelain	239	2	1.4E-4	84%	2	P:proteolysis; F:cysteine-type peptidase activity	-	-
DN55059_c0_g1_i1	mannose glucose-specific lectin-like [Setaria italica]	911	20	3.6E-48	55.7%	3	F:guiding stereospecific synthesis activity; P:regulation of catalytic activity; P:phenylpropanoid biosynthetic process	-	-
DN55064_c0_g1_i1	sucrose:fructan 6-fructosyltransferase	272	20	9.0E-53	95.35%	11	P:carbohydrate metabolic process; F:transferase activity, transferring glycosyl groups; F:levansucrase activity; P:metabolic process; C:membrane; C:integral component of membrane; F:sucrose 1F-fructosyltransferase activity; F:transferase activity; F:hydrolase activity, hydrolyzing O-glycosyl compounds; F:hydrolase activity; F:hydrolase activity, acting on glycosyl bonds	-	-
DN55064_c0_g5_i1	sucrose:fructan 6-fructosyltransferase	335	20	1.7E-68	97.1%	11	P:carbohydrate metabolic process; F:transferase activity, transferring glycosyl groups; F:levansucrase activity; P:metabolic process; C:membrane; C:integral component of membrane; F:sucrose 1F-fructosyltransferase activity; F:transferase activity; F:hydrolase activity, hydrolyzing O-glycosyl compounds; F:hydrolase activity; F:hydrolase activity, acting on glycosyl bonds	-	-
DN55053_c0_g1_i1	[Oryza sativa Japonica Group]	4943	20	0.0E0	66.25%	10	F:nucleic acid binding; F:DNA binding; C:nucleus; F:RNA-directed DNA polymerase activity; F:aspartic-type endopeptidase activity; F:RNA binding; P:proteolysis; P:DNA integration; P:DNA recombination; P:RNA-dependent DNA biosynthetic process	-	-
DN55050_c0_g2_i3	polyamine oxidase 4	527	1	4.5E-5	93%	2	F:oxidoreductase activity; P:oxidation-reduction process	-	-
DN75611_c0_g4_i4	response regulator 9 [Oryza sativa Japonica Group]	2363	20	0.0E0	75.75%	11	F:DNA binding; C:nucleus; F:transcription factor activity, sequence-specific DNA binding; P:transcription, DNA-templated; P:signal transduction; P:positive regulation of transcription, DNA-templated; P:phosphorelay signal transduction system; P:regulation of transcription, DNA-templated; F:sequence-specific DNA binding; P:cytokinin-activated signaling pathway; C:intracellular	-	-
DN75624_c0_g1_i5	hydroxyproline-rich glyco -like [Oryza sativa Japonica Group]	1302	20	7.2E-177	88.8%	2	C:nucleus; C:cytosol	-	-
DN75656_c0_g1_i8	FAR1-RELATED SEQUENCE 5	2298	20	2.5E-109	66.8%	8	F:nucleic acid binding; F:ATP binding; F:zinc ion binding; P:regulation of transcription, DNA-templated; F:protein kinase activity; P:phosphorylation; P:protein phosphorylation; F:kinase activity	-	-
DN75656_c0_g1_i21	Wall-associated receptor kinase 3	1920	20	1.7E-26	59%	8	F:nucleic acid binding; F:ATP binding; F:zinc ion binding; P:regulation of transcription, DNA-templated; F:protein kinase activity; P:phosphorylation; P:protein phosphorylation; F:kinase activity	-	-
DN75679_c1_g3_i7	phosphatase 2C containing expressed	1001	20	0.0E0	81%	7	F:phosphoprotein phosphatase activity; F:metal ion binding; F:catalytic activity; P:metabolic process; P:protein dephosphorylation; C:plastid; F:hydrolase activity	-	-
DN75675_c0_g7_i3	---NA---	545	0	-	-	-		-	-
DN75641_c2_g1_i1	hypothetical protein TRIUR3_13864	202	20	1.1E-36	91.6%	2	C:membrane; C:integral component of membrane	-	-
DN75641_c2_g5_i1	hypothetical protein TRIUR3_13864	671	20	3.4E-39	90.85%	2	C:membrane; C:integral component of membrane	-	-
DN75641_c2_g5_i2	hypothetical protein TRIUR3_13864	710	20	5.0E-39	90.85%	2	C:membrane; C:integral component of membrane	-	-
DN75641_c2_g5_i5	hypothetical protein TRIUR3_13864	700	20	4.6E-39	90.85%	2	C:membrane; C:integral component of membrane	-	-
DN75647_c0_g1_i1	cytochrome P450	1863	20	0.0E0	91.35%	11	F:iron ion binding; F:metal ion binding; F:oxidoreductase activity; F:oxidoreductase activity, acting on paired donors, with incorporation or reduction of molecular oxygen; P:secondary metabolite biosynthetic process; C:membrane; C:integral component of membrane; F:oxidoreductase activity, acting on paired donors, with incorporation or reduction of molecular oxygen, NAD(P)H as one donor, and inco…	-	-
DN75647_c0_g1_i6	cytochrome P450	1858	20	0.0E0	91.35%	11	F:iron ion binding; F:metal ion binding; F:oxidoreductase activity; F:oxidoreductase activity, acting on paired donors, with incorporation or reduction of molecular oxygen; P:secondary metabolite biosynthetic process; C:membrane; C:integral component of membrane; F:oxidoreductase activity, acting on paired donors, with incorporation or reduction of molecular oxygen, NAD(P)H as one donor, and inco…	-	-
DN75697_c0_g2_i6	[Hordeum vulgare vulgare]	630	4	3.9E-17	87%	2	F:electron carrier activity; F:heme binding	-	-
DN75638_c1_g6_i10	Universal stress A	1535	7	2.1E-6	96.57%	2	P:response to molecule of fungal origin; P:response to stress	-	-
DN75690_c0_g3_i4	indole-3-acetate beta-glucosyltransferase	647	20	4.6E-128	84.55%	9	F:transferase activity, transferring glycosyl groups; P:flavonoid glucuronidation; F:transferase activity, transferring hexosyl groups; F:quercetin 3-O-glucosyltransferase activity; F:quercetin 7-O-glucosyltransferase activity; C:intracellular membrane-bounded organelle; P:metabolic process; F:transferase activity; P:flavonoid biosynthetic process	-	-
DN75689_c1_g2_i1	dynamin-related 5A	1917	20	0.0E0	94.45%	4	F:nucleotide binding; F:GTP binding; F:GTPase activity; P:metabolic process	-	-
DN75622_c0_g2_i4	probable plastidic glucose transporter 2 [Brachypodium distachyon]	1658	20	3.6E-53	89.45%	8	F:substrate-specific transmembrane transporter activity; P:transmembrane transport; F:transmembrane transporter activity; C:membrane; C:integral component of membrane; P:carbohydrate transport; P:transport; F:transporter activity	-	-
DN75622_c0_g2_i15	probable plastidic glucose transporter 2 [Brachypodium distachyon]	2348	20	0.0E0	83.95%	8	F:substrate-specific transmembrane transporter activity; P:transmembrane transport; F:transmembrane transporter activity; C:membrane; C:integral component of membrane; P:carbohydrate transport; P:transport; F:transporter activity	-	-
DN75657_c0_g9_i15	Cytosolic Fe-S cluster assembly factor NUBP1	1264	18	1.0E-45	62%	31	F:oxidoreductase activity, acting on single donors with incorporation of molecular oxygen, incorporation of two atoms of oxygen; P:carbohydrate transport; C:extracellular region; P:protein phosphorylation; F:GTP binding; F:nucleotide binding; F:ATP binding; F:oxidoreductase activity; P:cell wall organization; P:phosphorylation; F:hydrolase activity, acting on glycosyl bonds; P:metabolic process; …	-	-
DN75605_c0_g1_i2	probable alpha,alpha-trehalose-phosphate synthase [UDP-forming] 7 [Brachypodium distachyon]	3475	20	0.0E0	91.1%	2	F:catalytic activity; P:trehalose biosynthetic process	-	-
DN75667_c0_g1_i3	Os02g0234500 [Oryza sativa Japonica Group]	1060	20	2.1E-67	92.8%	1	C:plastid	-	-
DN75667_c0_g1_i12	Os02g0234500 [Oryza sativa Japonica Group]	2309	20	0.0E0	88.55%	1	C:plastid	-	-
DN75693_c0_g3_i10	CBL-interacting kinase 31	2207	20	0.0E0	82.85%	14	P:signal transduction; F:protein kinase activity; F:protein serine/threonine kinase activity; P:protein phosphorylation; F:nucleotide binding; F:ATP binding; C:nucleus; C:cytoplasm; C:mitochondrion; C:cytosol; P:phosphorylation; F:transferase activity; F:kinase activity; P:intracellular signal transduction	-	-
DN75644_c0_g2_i2	phosphomevalonate kinase [Zea mays]	2153	20	0.0E0	88.15%	5	F:nucleotide binding; F:ATP binding; P:phosphorylation; F:transferase activity; F:kinase activity	-	-
DN75698_c0_g1_i5	pentatricopeptide repeat-containing At2g35130	4415	20	0.0E0	89.1%	2	C:mitochondrion; P:phosphatidylinositol phosphorylation	-	-
DN75685_c0_g3_i1	60S ribosomal L10a-2	452	1	1.1E-6	68%	3	F:nucleic acid binding; F:RNA binding; C:ribosome	-	-
DN75680_c0_g11_i1	probable phosphatase 2C 55	319	20	7.7E-68	92.6%	4	F:catalytic activity; P:metabolic process; C:membrane; C:integral component of membrane	-	-
DN75680_c0_g12_i2	---NA---	567	0	-	-	-		-	-
DN38649_c0_g1_i1	60 kDa jasmonate-induced -like	1153	20	8.8E-26	47.75%	6	P:metabolic process; F:rRNA N-glycosylase activity; P:defense response; P:negative regulation of translation; F:hydrolase activity, acting on glycosyl bonds; F:hydrolase activity	-	-
DN27363_c0_g3_i1	embryogeneis transmembrane [Zea mays]	1018	20	1.5E-27	55.4%	3	P:signal transduction; C:membrane; C:integral component of membrane	-	-
DN66748_c0_g1_i1	transposon Mutator sub-class	1502	20	5.6E-59	53.15%	14	F:zinc ion binding; F:aspartic-type endopeptidase activity; F:oxidoreductase activity, acting on the CH-OH group of donors, NAD or NADP as acceptor; P:metabolic process; F:hydrolase activity, hydrolyzing O-glycosyl compounds; F:nucleic acid binding; P:carbohydrate metabolic process; F:oxidoreductase activity; F:NAD binding; P:proteolysis; C:membrane; P:oxidation-reduction process; F:hydrolase act…	-	-
DN66796_c0_g1_i1	wall-associated receptor kinase 2-like	2406	20	0.0E0	65.85%	14	P:cell surface receptor signaling pathway; F:protein kinase activity; F:protein serine/threonine kinase activity; P:protein phosphorylation; C:plasma membrane; F:nucleotide binding; F:ATP binding; F:calcium ion binding; C:membrane; C:integral component of membrane; C:cytoplasmic, membrane-bounded vesicle; P:phosphorylation; F:kinase activity; F:polysaccharide binding	-	-
DN66761_c2_g8_i3	---NA---	467	0	-	-	-		-	-
DN66712_c0_g1_i5	[Hordeum vulgare vulgare]	825	12	1.6E-31	65.17%	-		-	-
DN66782_c0_g1_i3	Disease resistance RPM1	669	20	1.1E-28	79.3%	1	F:ADP binding	-	-
DN66733_c0_g1_i1	glycerophosphodiester phosphodiesterase GDPDL7-like	1653	20	1.1E-131	88.85%	5	P:lipid metabolic process; C:membrane; C:integral component of membrane; F:glycerophosphodiester phosphodiesterase activity; F:phosphoric diester hydrolase activity	-	-
DN66789_c1_g2_i27	beta-adaptin C	2841	20	0.0E0	93.25%	11	C:membrane coat; C:AP-type membrane coat adaptor complex; P:vesicle-mediated transport; P:metabolic process; C:membrane; P:protein transport; C:clathrin adaptor complex; F:protein transporter activity; P:intracellular protein transport; P:transport; F:hydrolase activity	-	-
DN66763_c0_g1_i6	uncharacterized LOC100216604 isoform X1 [Zea mays]	1900	20	0.0E0	79.75%	2	F:zinc ion binding; F:metal ion binding	-	-
DN66738_c0_g3_i9	C-terminal region family expressed [Oryza sativa Japonica Group]	1167	20	7.0E-38	76.8%	-		-	-
DN66781_c0_g1_i2	Cysteine-rich receptor kinase 6	660	20	1.1E-85	79.75%	13	P:peptidyl-tyrosine phosphorylation; F:protein kinase activity; F:protein serine/threonine kinase activity; P:protein phosphorylation; P:defense response; C:plasma membrane; F:nucleotide binding; F:ATP binding; F:protein tyrosine kinase activity; C:plasmodesma; P:phosphorylation; F:carbohydrate binding; F:kinase activity	-	-
DN66767_c0_g1_i7	cysteine-rich receptor kinase 39 [Oryza sativa Japonica Group]	1464	20	2.7E-98	62.1%	15	F:protein kinase activity; F:ADP binding; F:protein serine/threonine kinase activity; P:protein phosphorylation; P:defense response; C:intracellular; C:plasma membrane; F:nucleotide binding; P:MAPK cascade; F:ATP binding; C:plasmodesma; F:MAP kinase activity; P:phosphorylation; F:transferase activity; F:kinase activity	-	-
DN66704_c0_g5_i1	Eukaryotic translation initiation factor 5	980	20	1.4E-138	83.8%	5	F:nucleotide binding; F:GTP binding; F:translation initiation factor activity; P:translational initiation; P:translation	-	-
DN57018_c0_g2_i1	Bowman-Birk type wound-induced protease inhibitor [Triticum dicoccoides]	630	20	1.4E-43	83.3%	5	F:serine-type endopeptidase inhibitor activity; P:proteolysis; P:negative regulation of endopeptidase activity; F:peptidase activity; C:extracellular region	-	-
DN57025_c0_g1_i7	transcription factor MYB59-like [Brachypodium distachyon]	583	20	6.1E-26	85.65%	1	F:DNA binding	-	-
DN51594_c0_g3_i3	LRR receptor-like serine threonine- kinase	330	20	8.5E-27	86.65%	10	F:nucleotide binding; F:ATP binding; C:membrane; C:integral component of membrane; F:protein kinase activity; P:phosphorylation; F:transferase activity; F:protein serine/threonine kinase activity; P:protein phosphorylation; F:kinase activity	-	-
DN58947_c0_g1_i1	hypothetical protein F775_06221	869	3	2.9E-11	55%	-		-	-
DN58922_c0_g1_i2	Myb-related 3R-1	1627	20	0.0E0	71.45%	1	F:DNA binding	-	-
DN58984_c0_g2_i4	phosphomannomutase phosphoglucomutase	2050	20	0.0E0	86.3%	7	C:chloroplast stroma; P:carbohydrate metabolic process; C:chloroplast; F:intramolecular transferase activity, phosphotransferases; F:phosphomannomutase activity; C:cytosol; C:plastid	-	-
DN44240_c0_g1_i1	Isopenicillin N epimerase -like [Oryza sativa Japonica Group]	1848	20	0.0E0	90.95%	3	F:catalytic activity; P:metabolic process; F:lyase activity	-	-
DN51030_c0_g1_i1	---NA---	578	0	-	-	-		-	-
DN51076_c0_g1_i1	dnaJ ERDJ3B-like	1488	20	1.1E-176	93.35%	13	P:response to high light intensity; C:endoplasmic reticulum; F:unfolded protein binding; P:response to hydrogen peroxide; P:protein folding; C:plasma membrane; P:ER-nucleus signaling pathway; C:endoplasmic reticulum lumen; P:response to heat; P:systemic acquired resistance; P:pathogen-associated molecular pattern dependent induction by symbiont of host innate immune response; C:cytoplasmic, membr…	-	-
DN11305_c0_g1_i1	[Hordeum vulgare vulgare]	795	20	1.2E-104	58.05%	6	F:nucleotide binding; F:ATP binding; F:protein kinase activity; P:phosphorylation; P:protein phosphorylation; F:kinase activity	-	-
DN45392_c0_g1_i1	---NA---	271	0	-	-	-		-	-
DN45392_c0_g3_i1	---NA---	235	0	-	-	-		-	-
DN43167_c0_g2_i2	[Hordeum vulgare vulgare]	579	20	8.1E-92	83.75%	4	P:metabolic process; C:membrane; C:integral component of membrane; F:hydrolase activity	-	-
DN43118_c0_g1_i1	---NA---	214	0	-	-	-		-	-
DN43118_c0_g2_i1	---NA---	214	0	-	-	-		-	-
DN45591_c0_g1_i1	hypothetical protein F775_06221	745	1	1.6E-6	64%	-		-	-
DN40783_c0_g1_i1	senescence-specific cysteine protease SAG39-like [Gossypium raimondii]	977	20	1.6E-10	54.95%	9	C:extracellular space; C:mitochondrion; P:proteolysis; F:cysteine-type endopeptidase activity; F:cysteine-type peptidase activity; F:peptidase activity; P:proteolysis involved in cellular protein catabolic process; C:lysosome; F:hydrolase activity	-	-
DN53951_c0_g2_i1	mitogen-activated kinase kinase kinase 2-like isoform X1 [Zea mays]	1280	20	4.0E-166	58%	13	F:protein kinase activity; F:ADP binding; F:protein serine/threonine kinase activity; P:protein phosphorylation; P:transcription initiation from RNA polymerase II promoter; F:nucleotide binding; C:endoplasmic reticulum membrane; P:positive regulation of transcription elongation from RNA polymerase II promoter; F:DNA binding; F:ATP binding; C:nucleus; P:phosphorylation; F:kinase activity	-	-
DN53924_c0_g1_i3	coatomer subunit beta -2	1061	20	1.1E-157	82.05%	16	P:retrograde vesicle-mediated transport, Golgi to ER; P:protein transport; F:structural molecule activity; P:intra-Golgi vesicle-mediated transport; C:Golgi apparatus; C:Golgi membrane; P:intracellular protein transport; P:transport; C:membrane coat; P:ER to Golgi vesicle-mediated transport; P:vesicle-mediated transport; C:cytoplasm; C:membrane; C:cytoplasmic vesicle; C:COPI-coated vesicle membra…	-	-
DN53924_c0_g1_i5	coatomer subunit beta -2-like	2718	20	0.0E0	93.35%	16	P:retrograde vesicle-mediated transport, Golgi to ER; P:protein transport; F:structural molecule activity; P:intra-Golgi vesicle-mediated transport; C:Golgi apparatus; C:Golgi membrane; P:intracellular protein transport; P:transport; C:membrane coat; P:ER to Golgi vesicle-mediated transport; P:vesicle-mediated transport; C:cytoplasm; C:membrane; C:cytoplasmic vesicle; C:COPI-coated vesicle membra…	-	-
DN53924_c0_g1_i9	coatomer subunit beta -2 isoform X2 [Oryza brachyantha]	2670	20	0.0E0	93.55%	4	C:membrane coat; P:vesicle-mediated transport; F:structural molecule activity; P:intracellular protein transport	-	-
DN76158_c1_g1_i1	---NA---	398	0	-	-	-		-	-
DN76112_c0_g1_i1	haloacid dehalogenase-like hydrolase domain-containing Sgpp	255	20	4.1E-51	93.4%	8	P:metabolic process; C:membrane; C:integral component of membrane; C:cytosol; F:sugar-phosphatase activity; P:dephosphorylation; C:plasma membrane; F:hydrolase activity	-	-
DN76112_c0_g7_i5	haloacid dehalogenase-like hydrolase domain-containing Sgpp	394	19	1.9E-15	85.63%	6	P:metabolic process; C:cytosol; F:sugar-phosphatase activity; P:dephosphorylation; C:plasma membrane; F:hydrolase activity	-	-
DN76112_c0_g10_i1	haloacid dehalogenase-like hydrolase domain-containing Sgpp	353	20	3.6E-77	91%	8	P:metabolic process; C:membrane; C:integral component of membrane; C:cytosol; F:sugar-phosphatase activity; P:dephosphorylation; C:plasma membrane; F:hydrolase activity	-	-
DN76121_c1_g3_i1	---NA---	408	0	-	-	-		-	-
DN76140_c0_g1_i5	Os03g0659400 [Oryza sativa Japonica Group]	2325	20	0.0E0	70.4%	9	F:nucleic acid binding; F:DNA binding; C:nucleus; F:zinc ion binding; P:signal transduction; P:metabolic process; C:membrane; C:integral component of membrane; F:ligase activity	-	-
DN76134_c0_g2_i2	phytoene desaturase	319	20	4.0E-21	93.15%	12	C:chromoplast; P:carotenoid biosynthetic process; C:chloroplast; F:oxidoreductase activity; F:oxidoreductase activity, acting on paired donors, with incorporation or reduction of molecular oxygen; C:chloroplast thylakoid; C:chloroplast envelope; P:protein autophosphorylation; P:oxidation-reduction process; F:phytoene dehydrogenase activity; P:regulation of proton transport; C:plastid	-	-
DN76155_c3_g4_i1	elongation factor 1- partial [Quercus lobata]	248	20	2.7E-50	97.7%	7	F:GTP binding; F:nucleotide binding; F:translation elongation factor activity; C:cytoplasm; F:GTPase activity; P:translational elongation; P:translation	-	-
DN76163_c0_g3_i1	thylakoid ascorbate peroxidase [Triticum aestivum]	314	20	3.5E-66	98.25%	14	C:plastid; F:heme binding; P:hydrogen peroxide catabolic process; F:peroxidase activity; P:response to oxidative stress; C:chloroplast; F:metal ion binding; F:oxidoreductase activity; C:chloroplast membrane; C:membrane; C:integral component of membrane; P:cellular oxidant detoxification; P:oxidation-reduction process; F:L-ascorbate peroxidase activity	-	-
DN76160_c1_g1_i4	Fructose-bisphosphate aldolase cytoplasmic isozyme	1137	20	0.0E0	96.9%	5	C:cytoplasm; F:catalytic activity; P:glycolytic process; F:lyase activity; F:fructose-bisphosphate aldolase activity	-	-
DN76166_c0_g3_i4	ARM repeat superfamily partial	2372	20	0.0E0	84.95%	4	C:proteasome regulatory particle, base subcomplex; P:proteasome regulatory particle assembly; C:proteasome complex; P:proteasome assembly	-	-
DN76166_c0_g3_i10	ARM repeat superfamily partial	2223	20	0.0E0	81.35%	4	C:proteasome regulatory particle, base subcomplex; P:proteasome regulatory particle assembly; C:proteasome complex; P:proteasome assembly	-	-
DN76154_c0_g8_i1	Os04g0673000 [Oryza sativa Japonica Group]	735	20	5.2E-25	83.8%	1	F:DNA binding	-	-
DN76190_c1_g1_i2	---NA---	365	0	-	-	-		-	-
DN76190_c1_g2_i3	sucrose transporter	1105	20	0.0E0	93.65%	14	P:transmembrane transport; P:sucrose transport; P:carbohydrate transport; F:symporter activity; F:sucrose transmembrane transporter activity; C:vacuole; P:transport; C:plasma membrane; P:sucrose metabolic process; C:integral component of plasma membrane; C:plant-type vacuole membrane; C:cis-Golgi network; C:membrane; C:integral component of membrane	-	-
DN76190_c1_g4_i1	---NA---	250	0	-	-	-		-	-
DN76148_c0_g8_i9	LOW PSII ACCUMULATION chloroplastic	792	20	1.4E-82	92.2%	3	C:chloroplast; P:photosystem II assembly; C:plastid	-	-
DN76150_c0_g2_i5	probable phosphatase 2C 60 [Gossypium hirsutum]	2821	20	0.0E0	87.05%	7	F:protein serine/threonine phosphatase activity; F:phosphoprotein phosphatase activity; F:metal ion binding; F:catalytic activity; P:protein dephosphorylation; F:cation binding; F:hydrolase activity	-	-
DN76150_c0_g2_i8	probable phosphatase 2C 60 [Gossypium hirsutum]	3064	20	0.0E0	87.05%	7	F:protein serine/threonine phosphatase activity; F:phosphoprotein phosphatase activity; F:metal ion binding; F:catalytic activity; P:protein dephosphorylation; F:cation binding; F:hydrolase activity	-	-
DN76150_c0_g2_i13	probable phosphatase 2C 60 [Gossypium hirsutum]	3195	20	0.0E0	87.05%	7	F:protein serine/threonine phosphatase activity; F:phosphoprotein phosphatase activity; F:metal ion binding; F:catalytic activity; P:protein dephosphorylation; F:cation binding; F:hydrolase activity	-	-
DN76150_c0_g2_i14	probable phosphatase 2C 60 isoform X1 [Nelumbo nucifera]	1082	20	4.2E-154	84.05%	7	F:protein serine/threonine phosphatase activity; F:phosphoprotein phosphatase activity; F:metal ion binding; F:catalytic activity; P:protein dephosphorylation; F:cation binding; F:hydrolase activity	-	-
DN76150_c0_g2_i16	probable phosphatase 2C 60 [Gossypium hirsutum]	2656	20	0.0E0	87.05%	7	F:protein serine/threonine phosphatase activity; F:phosphoprotein phosphatase activity; F:metal ion binding; F:catalytic activity; P:protein dephosphorylation; F:cation binding; F:hydrolase activity	-	-
DN76181_c3_g2_i4	predicted protein	1078	2	2.1E-15	56.5%	-		-	-
DN76186_c1_g11_i6	2 -deoxymugineic-acid 2 -dioxygenase-like [Brachypodium distachyon]	775	20	4.0E-129	79.3%	9	F:dioxygenase activity; F:L-ascorbic acid binding; P:response to iron(III) ion; F:2'-deoxymugineic-acid 2'-dioxygenase activity; C:cytoplasm; F:iron ion binding; F:metal ion binding; F:oxidoreductase activity; P:oxidation-reduction process	-	-
DN76127_c1_g2_i5	MATE efflux family ALF5	1416	20	0.0E0	90.3%	6	P:drug transmembrane transport; P:transmembrane transport; F:antiporter activity; C:membrane; C:integral component of membrane; F:drug transmembrane transporter activity	-	-
DN76183_c0_g1_i1	BEACH domain-containing lvsA-like	11030	20	0.0E0	89.65%	-		-	-
DN76161_c0_g1_i8	pre-mRNA-splicing factor syf2	1177	20	0.0E0	84.85%	7	C:prespliceosome; C:catalytic step 2 spliceosome; C:post-mRNA release spliceosomal complex; C:catalytic step 1 spliceosome; C:Prp19 complex; C:plastid; P:mRNA splicing, via spliceosome	-	-
DN76145_c0_g1_i1	myosin-12 isoform X1	2935	20	0.0E0	88.4%	6	F:nucleotide binding; C:myosin complex; F:ATP binding; F:actin binding; P:metabolic process; F:motor activity	-	-
DN76102_c0_g1_i3	Ketol-acid chloroplastic	1889	20	0.0E0	97.65%	23	P:isoleucine biosynthetic process; C:chloroplast stroma; P:gluconeogenesis; F:protein homodimerization activity; P:response to salt stress; P:valine biosynthetic process; P:glycolytic process; C:chloroplast envelope; P:cellular amino acid biosynthetic process; C:plastid; F:ketol-acid reductoisomerase activity; F:magnesium ion binding; C:chloroplast; F:copper ion binding; F:oxidoreductase activity…	-	-
DN72685_c0_g5_i2	Os01g0904400 [Oryza sativa Japonica Group]	1219	4	1.1E-4	80%	6	C:nucleus; F:ATP binding; P:mitotic chromosome condensation; P:chromosome organization; C:chromosome; C:condensin complex	-	-
DN72605_c0_g5_i4	Proteasome subunit beta type-3	493	20	4.5E-54	98.65%	11	C:nucleus; C:cytoplasm; C:proteasome core complex; P:proteolysis; F:endopeptidase activity; C:cytoplasmic, membrane-bounded vesicle; F:threonine-type endopeptidase activity; C:proteasome complex; F:peptidase activity; P:proteolysis involved in cellular protein catabolic process; F:hydrolase activity	-	-
DN72649_c0_g3_i12	o-succinylbenzoate synthase	1732	7	4.0E-23	58%	2	F:catalytic activity; P:metabolic process	-	-
DN72649_c0_g5_i1	---NA---	1190	0	-	-	-		-	-
DN72649_c0_g5_i2	---NA---	1276	0	-	-	-		-	-
DN72660_c0_g5_i3	ABA-induced [Zea mays]	591	20	1.0E-75	87.2%	3	F:calcium ion binding; C:membrane; C:integral component of membrane	-	-
DN72621_c0_g1_i3	SEC12 1	721	20	1.3E-163	89.45%	15	P:regulation of plant-type hypersensitive response; P:ammonium transport; C:endoplasmic reticulum; P:negative regulation of programmed cell death; P:regulation of ion transport; P:protein targeting to membrane; P:nucleotide transport; C:plasma membrane; P:ER to Golgi vesicle-mediated transport; P:phosphate ion transport; C:mitochondrion; C:membrane; C:integral component of membrane; P:basic amino…	-	-
DN72621_c0_g1_i5	SEC12 1	1449	20	0.0E0	90.2%	15	P:regulation of plant-type hypersensitive response; P:ammonium transport; C:endoplasmic reticulum; P:negative regulation of programmed cell death; P:regulation of ion transport; P:protein targeting to membrane; P:nucleotide transport; C:plasma membrane; P:ER to Golgi vesicle-mediated transport; P:phosphate ion transport; C:mitochondrion; C:membrane; C:integral component of membrane; P:basic amino…	-	-
DN72646_c0_g2_i3	Methionine adenosyltransferase 2 subunit beta	467	20	8.4E-41	91.75%	3	P:metabolic process; F:transferase activity; F:isomerase activity	-	-
DN72690_c0_g2_i1	cysteine-rich receptor kinase 23	637	20	4.0E-80	76.75%	11	F:nucleotide binding; F:ATP binding; C:plasmodesma; F:protein kinase activity; F:ADP binding; P:phosphorylation; F:protein serine/threonine kinase activity; P:protein phosphorylation; P:defense response; F:kinase activity; C:plasma membrane	-	-
DN72690_c1_g3_i5	kinase chloroplastic	1528	20	0.0E0	81.6%	8	F:nucleotide binding; F:ATP binding; F:protein kinase activity; P:phosphorylation; F:protein serine/threonine kinase activity; P:protein phosphorylation; F:kinase activity; C:plastid	-	-
DN72690_c2_g4_i3	probable LRR receptor-like serine threonine- kinase At4g29180 [Brachypodium distachyon]	1298	20	0.0E0	84.9%	10	F:nucleotide binding; F:ATP binding; C:membrane; C:integral component of membrane; F:protein kinase activity; P:phosphorylation; F:protein serine/threonine kinase activity; F:carbohydrate binding; P:protein phosphorylation; F:kinase activity	-	-
DN72623_c0_g3_i1	hypothetical protein TRIUR3_16979	1272	1	1.4E-38	76%	2	C:membrane; C:integral component of membrane	-	-
DN72623_c0_g3_i3	hypothetical protein TRIUR3_16979	1121	1	3.2E-34	79%	2	C:membrane; C:integral component of membrane	-	-
DN72686_c0_g1_i1	hypothetical protein F775_09183	1630	1	3.3E-37	50%	-		-	-
DN72612_c0_g3_i4	calponin homology domain-containing DDB_G0272472 [Oryza sativa Japonica Group]	1676	20	3.8E-104	49.8%	9	F:pyridoxal phosphate binding; P:glutamate metabolic process; F:catalytic activity; C:mitochondrion; F:lyase activity; F:glutamate decarboxylase activity; P:carboxylic acid metabolic process; C:plastid; F:carboxy-lyase activity	-	-
DN72668_c0_g3_i7	pir7b [Oryza sativa Japonica Group]	670	20	8.8E-120	82.95%	4	P:metabolic process; C:cytoplasmic, membrane-bounded vesicle; F:carboxylic ester hydrolase activity; F:hydrolase activity	-	-
DN72668_c0_g4_i1	probable esterase PIR7A isoform X1 [Oryza sativa Japonica Group]	1043	20	7.8E-147	84.55%	3	P:metabolic process; F:carboxylic ester hydrolase activity; F:hydrolase activity	-	-
DN72661_c2_g2_i13	hypothetical protein TRIUR3_20374	828	1	1.1E-10	73%	-		-	-
DN72661_c3_g2_i3	---NA---	1539	0	-	-	-		-	-
DN72616_c0_g1_i2	Os04g0523100 [Oryza sativa Japonica Group]	2636	20	1.1E-170	79%	-		-	-
DN72601_c0_g1_i1	60S ribosomal L24	2356	4	7.3E-14	84%	1	C:ribosome	-	-
DN72601_c0_g1_i3	60S ribosomal L24	1683	4	7.7E-13	83.5%	1	C:ribosome	-	-
DN72601_c0_g1_i13	26 partial	1559	1	7.7E-6	81%	-		-	-
DN72647_c1_g1_i3	---NA---	271	0	-	-	-		-	-
DN72679_c3_g2_i1	ribonuclease [Oryza sativa Japonica Group]	273	20	9.3E-46	94.3%	14	P:RNA phosphodiester bond hydrolysis, endonucleolytic; P:RNA phosphodiester bond hydrolysis; P:metabolic process; F:ribonuclease activity; C:extracellular region; C:plasma membrane; P:anthocyanin-containing compound biosynthetic process; F:RNA binding; C:membrane; C:integral component of membrane; C:cytoplasmic, membrane-bounded vesicle; P:proline transport; F:ribonuclease T2 activity; F:hydrolas…	-	-
DN72679_c3_g2_i2	ribonuclease [Oryza sativa Japonica Group]	574	20	1.0E-34	92.8%	14	P:RNA phosphodiester bond hydrolysis, endonucleolytic; P:RNA phosphodiester bond hydrolysis; P:metabolic process; F:ribonuclease activity; C:extracellular region; C:plasma membrane; P:anthocyanin-containing compound biosynthetic process; F:RNA binding; C:membrane; C:integral component of membrane; C:cytoplasmic, membrane-bounded vesicle; P:proline transport; F:ribonuclease T2 activity; F:hydrolas…	-	-
DN72679_c3_g2_i4	ribonuclease [Oryza sativa Japonica Group]	546	20	3.9E-36	96.4%	14	P:RNA phosphodiester bond hydrolysis, endonucleolytic; P:RNA phosphodiester bond hydrolysis; P:metabolic process; F:ribonuclease activity; C:extracellular region; C:plasma membrane; P:anthocyanin-containing compound biosynthetic process; F:RNA binding; C:membrane; C:integral component of membrane; C:cytoplasmic, membrane-bounded vesicle; P:proline transport; F:ribonuclease T2 activity; F:hydrolas…	-	-
DN72679_c3_g2_i5	ribonuclease [Oryza sativa Japonica Group]	586	20	1.5E-34	91.15%	14	P:RNA phosphodiester bond hydrolysis, endonucleolytic; P:RNA phosphodiester bond hydrolysis; P:metabolic process; F:ribonuclease activity; C:extracellular region; C:plasma membrane; P:anthocyanin-containing compound biosynthetic process; F:RNA binding; C:membrane; C:integral component of membrane; C:cytoplasmic, membrane-bounded vesicle; P:proline transport; F:ribonuclease T2 activity; F:hydrolas…	-	-
DN72687_c1_g2_i12	V-type proton ATPase 16 kDa proteolipid subunit	555	20	3.7E-10	99.55%	16	F:ATPase activity; P:proton transport; F:hydrogen ion transmembrane transporter activity; C:proton-transporting two-sector ATPase complex, proton-transporting domain; P:ATP hydrolysis coupled proton transport; P:metabolic process; C:vacuolar membrane; C:vacuole; P:transport; P:ion transport; C:proton-transporting ATP synthase complex, coupling factor F(o); C:membrane; C:integral component of memb…	-	-
DN52305_c0_g1_i1	predicted protein	446	1	2.0E-11	86%	10	F:FAD binding; C:chloroplast; F:antheraxanthin epoxidase activity; F:zeaxanthin epoxidase activity; F:oxidoreductase activity; F:zeaxanthin epoxidase [overall] activity; C:membrane; P:abscisic acid biosynthetic process; P:oxidation-reduction process; C:plastid	-	-
DN53762_c0_g1_i1	Disease resistance RPM1	457	20	6.0E-93	81.55%	12	F:nucleotide binding; F:ATP binding; C:membrane; C:integral component of membrane; C:cytoplasmic, membrane-bounded vesicle; F:protein kinase activity; F:ADP binding; P:phosphorylation; F:transferase activity; F:protein serine/threonine kinase activity; P:protein phosphorylation; F:kinase activity	-	-
DN53739_c0_g1_i1	---NA---	373	0	-	-	-		-	-
DN46288_c0_g1_i1	beta-mannan expressed [Oryza sativa Japonica Group]	578	20	2.1E-22	72.7%	10	P:carbohydrate metabolic process; P:mannan catabolic process; P:metabolic process; C:membrane; C:integral component of membrane; C:extracellular region; F:hydrolase activity, hydrolyzing O-glycosyl compounds; F:hydrolase activity; F:hydrolase activity, acting on glycosyl bonds; F:mannan endo-1,4-beta-mannosidase activity	-	-
DN53606_c0_g1_i1	---NA---	1011	0	-	-	-		-	-
DN53606_c0_g2_i1	hypothetical protein F775_12984	1041	3	1.4E-4	74%	3	F:nucleic acid binding; C:membrane; C:integral component of membrane	-	-
DN64993_c0_g1_i3	probable magnesium transporter NIPA1 isoform X1 [Brachypodium distachyon]	1309	20	7.2E-175	92.45%	5	P:magnesium ion transport; C:membrane; C:integral component of membrane; F:magnesium ion transmembrane transporter activity; P:magnesium ion transmembrane transport	-	-
DN64973_c0_g1_i2	CBL-interacting kinase 26	2459	20	0.0E0	89.4%	11	F:nucleotide binding; F:ATP binding; P:signal transduction; C:membrane; C:integral component of membrane; F:protein kinase activity; P:phosphorylation; F:transferase activity; F:protein serine/threonine kinase activity; P:protein phosphorylation; F:kinase activity	-	-
DN64965_c0_g1_i6	Poly polymerase catalytic domain containing expressed [Oryza sativa Japonica Group]	2869	20	0.0E0	81.25%	2	P:metabolic process; F:NAD+ ADP-ribosyltransferase activity	-	-
DN64965_c0_g1_i7	Poly polymerase catalytic domain containing expressed [Oryza sativa Japonica Group]	2566	20	0.0E0	82.65%	2	P:metabolic process; F:NAD+ ADP-ribosyltransferase activity	-	-
DN64932_c1_g2_i7	Os01g0221400 [Oryza sativa Japonica Group]	621	20	1.8E-41	85.35%	-		-	-
DN64981_c3_g5_i2	LRR receptor-like serine threonine- kinase	504	20	8.4E-55	72.55%	11	F:nucleotide binding; F:ATP binding; F:oxidoreductase activity; C:membrane; C:integral component of membrane; C:cytoplasmic, membrane-bounded vesicle; P:oxidation-reduction process; F:protein kinase activity; P:phosphorylation; P:protein phosphorylation; F:kinase activity	-	-
DN64991_c0_g1_i13	transcription factor bHLH128-like	336	20	1.2E-45	92.65%	7	F:core promoter sequence-specific DNA binding; F:DNA binding; C:nucleus; P:transcription from RNA polymerase II promoter; F:protein dimerization activity; F:transcriptional activator activity, RNA polymerase II transcription regulatory region sequence-specific binding; P:positive regulation of transcription from RNA polymerase II promoter	-	-
DN64991_c0_g1_i17	Os01g0900800 [Oryza sativa Japonica Group]	610	20	3.1E-44	92.7%	7	F:core promoter sequence-specific DNA binding; F:DNA binding; C:nucleus; P:transcription from RNA polymerase II promoter; F:protein dimerization activity; F:transcriptional activator activity, RNA polymerase II transcription regulatory region sequence-specific binding; P:positive regulation of transcription from RNA polymerase II promoter	-	-
DN64925_c0_g1_i3	Os03g0324800 [Oryza sativa Japonica Group]	1150	20	8.4E-147	87.3%	2	C:mitochondrion; C:plastid	-	-
DN64911_c0_g3_i3	F-box LRR-repeat 3	2280	20	0.0E0	90.5%	-		-	-
DN64990_c0_g1_i4	[Hordeum vulgare vulgare]	841	20	2.9E-80	81.9%	12	P:carotenoid biosynthetic process; C:chloroplast; P:chloroplast relocation; P:ncRNA metabolic process; P:cell differentiation; P:transcription from plastid promoter; P:thylakoid membrane organization; P:response to cytokinin; C:plastid; P:leaf morphogenesis; C:chloroplast thylakoid membrane; C:thylakoid	-	-
DN69619_c0_g3_i3	[Hordeum vulgare vulgare]	1244	20	1.5E-148	63.2%	-		-	-
DN69645_c1_g2_i1	receptor kinase At4g00960 [Oryza sativa Japonica Group]	889	20	2.4E-44	67.75%	13	F:protein kinase activity; F:ADP binding; F:protein serine/threonine kinase activity; P:defense response; P:protein phosphorylation; C:plasma membrane; F:nucleotide binding; F:ATP binding; C:plasmodesma; C:membrane; C:integral component of membrane; P:phosphorylation; F:kinase activity	-	-
DN69681_c0_g1_i2	solute carrier family 25 member 44-like	1763	20	0.0E0	93.5%	6	P:transmembrane transport; F:structural constituent of ribosome; C:membrane; C:integral component of membrane; P:transport; P:translation	-	-
DN69681_c0_g1_i5	solute carrier family 25 member 44-like	1706	20	0.0E0	93.5%	6	P:transmembrane transport; F:structural constituent of ribosome; C:membrane; C:integral component of membrane; P:transport; P:translation	-	-
DN69625_c0_g1_i5	NAD-dependent malic enzyme 62 kDa mitochondrial	583	20	9.8E-19	91.1%	8	P:malate metabolic process; F:NAD binding; F:metal ion binding; F:oxidoreductase activity; F:malic enzyme activity; C:mitochondrion; F:malate dehydrogenase (decarboxylating) (NAD+) activity; P:oxidation-reduction process	-	-
DN69643_c0_g4_i7	bidirectional sugar transporter SWEET2a-like isoform X1 [Elaeis guineensis]	520	20	3.0E-30	82.7%	9	C:integral component of plasma membrane; C:membrane; C:integral component of membrane; P:carbohydrate transport; C:cytoplasmic, membrane-bounded vesicle; P:carbohydrate transmembrane transport; P:transport; F:sugar transmembrane transporter activity; C:plasma membrane	-	-
DN69642_c0_g2_i2	ankyrin repeat-containing At5g02620-like [Brachypodium distachyon]	1057	20	6.6E-93	66.35%	3	P:signal transduction; C:membrane; C:integral component of membrane	-	-
DN69662_c1_g6_i9	Universal stress A	659	20	1.8E-66	79.25%	1	P:response to stress	-	-
DN69672_c0_g3_i1	2-methylene-furan-3-one reductase-like	1205	20	1.3E-69	93.75%	32	P:pteridine-containing compound metabolic process; P:chlorophyll biosynthetic process; P:chlorophyll metabolic process; P:myo-inositol hexakisphosphate biosynthetic process; P:aromatic amino acid family metabolic process; P:glycine catabolic process; P:vitamin metabolic process; P:response to light stimulus; C:plastid; C:thylakoid; P:nucleotide metabolic process; P:unsaturated fatty acid biosynth…	-	-
DN69692_c1_g2_i2	FAR1-RELATED SEQUENCE 5-like	939	20	3.2E-58	70.75%	3	F:nucleic acid binding; F:zinc ion binding; P:regulation of transcription, DNA-templated	-	-
DN58473_c0_g3_i1	30S ribosomal chloroplastic	1156	20	0.0E0	93.55%	15	P:chlorophyll biosynthetic process; P:ncRNA metabolic process; P:photosynthetic electron transport in photosystem I; C:ribosome; C:plastid; C:thylakoid; P:translation; F:nucleic acid binding; C:chloroplast; F:RNA binding; P:chloroplast relocation; F:structural constituent of ribosome; C:membrane; P:isopentenyl diphosphate biosynthetic process, methylerythritol 4-phosphate pathway; P:thylakoid mem…	-	-
DN58495_c0_g1_i1	---NA---	379	0	-	-	-		-	-
DN58493_c1_g1_i2	---NA---	575	0	-	-	-		-	-
DN58464_c0_g1_i1	(+)-delta-cadinene synthase isozyme C2	554	6	3.3E-11	85.5%	5	F:magnesium ion binding; F:metal ion binding; P:metabolic process; F:lyase activity; F:terpene synthase activity	-	-
DN58443_c1_g2_i1	F-box FBD LRR-repeat At4g00160 isoform X1 [Oryza sativa Japonica Group]	1836	20	0.0E0	68.8%	-		-	-
DN58499_c2_g1_i2	tobamovirus multiplication 2A-like [Gossypium raimondii]	1521	20	2.8E-160	83.55%	3	C:membrane; C:integral component of membrane; C:cytoplasmic, membrane-bounded vesicle	-	-
DN54755_c0_g1_i1	cyclin-T1-4-like isoform X3 [Brachypodium distachyon]	1315	20	2.4E-166	70.1%	17	F:protein kinase binding; P:positive regulation of cyclin-dependent protein serine/threonine kinase activity; F:cyclin-dependent protein serine/threonine kinase regulator activity; F:oxidoreductase activity, acting on paired donors, with incorporation or reduction of molecular oxygen; C:cyclin-dependent protein kinase holoenzyme complex; P:regulation of transcription, DNA-templated; P:positive re…	-	-
DN56994_c0_g1_i1	hypothetical protein BRADI_4g28045	1072	20	3.7E-16	58.7%	1	F:nucleic acid binding	-	-
DN56913_c1_g2_i1	histone [Ricinus communis]	278	20	1.8E-43	100%	7	F:DNA binding; C:nucleus; F:protein binding; C:generative cell nucleus; F:protein heterodimerization activity; C:chromosome; C:nucleosome	-	-
DN56654_c0_g1_i1	[Hordeum vulgare vulgare]	1732	20	2.2E-24	61.1%	-		-	-
DN56658_c0_g2_i2	Os05g0349700 [Oryza sativa Japonica Group]	1536	20	0.0E0	93.45%	10	P:chlorophyll biosynthetic process; C:chloroplast; F:chlorophyll synthetase activity; F:prenyltransferase activity; C:chloroplast membrane; C:mitochondrion; C:membrane; C:integral component of membrane; F:transferase activity; C:plastid	-	-
DN56602_c0_g1_i2	---NA---	2074	0	-	-	-		-	-
DN57414_c0_g1_i4	RING-H2 finger ATL58-like	1740	20	4.0E-124	76.6%	4	F:zinc ion binding; F:metal ion binding; C:membrane; C:integral component of membrane	-	-
DN57463_c0_g1_i2	---NA---	2274	0	-	-	-		-	-
DN57463_c0_g1_i3	---NA---	1235	0	-	-	-		-	-
DN24208_c0_g1_i1	---NA---	1110	0	-	-	-		-	-
DN49725_c0_g1_i1	retrotransposon unclassified	1941	20	9.1E-166	69.55%	14	F:aspartic-type endopeptidase activity; P:DNA integration; P:DNA recombination; P:RNA-dependent DNA biosynthetic process; P:regulation of transcription, DNA-templated; F:sequence-specific DNA binding; F:ADP binding; C:plastid; F:nucleic acid binding; F:DNA binding; F:RNA-directed DNA polymerase activity; F:transcription factor activity, sequence-specific DNA binding; F:RNA binding; P:proteolysis	-	-
DN49721_c0_g1_i2	ROOT HAIR DEFECTIVE 3-like isoform X1	977	20	2.6E-12	47.9%	9	F:GTP binding; F:nucleotide binding; C:endoplasmic reticulum membrane; F:GTPase activity; P:metabolic process; C:membrane; C:integral component of membrane; C:endoplasmic reticulum; F:hydrolase activity	-	-
DN49724_c0_g1_i2	amine oxidase flavin domain-containing	230	20	1.0E-45	93.6%	4	F:oxidoreductase activity; P:oxidation-reduction process; F:methyltransferase activity; P:methylation	-	-
DN59796_c0_g1_i1	probable receptor kinase At5g18500 [Elaeis guineensis]	2646	20	0.0E0	93.7%	11	F:nucleotide binding; F:ATP binding; F:protein tyrosine kinase activity; C:membrane; C:integral component of membrane; F:protein kinase activity; P:phosphorylation; F:protein serine/threonine kinase activity; P:protein phosphorylation; F:kinase activity; C:plastid	-	-
DN59731_c0_g1_i3	---NA---	459	0	-	-	-		-	-
DN59764_c5_g1_i1	hypothetical protein TRIUR3_28035	2905	20	0.0E0	65%	2	C:membrane; C:integral component of membrane	-	-
DN70193_c0_g1_i4	phosphatase 2C 2	1821	20	0.0E0	84.65%	7	F:protein serine/threonine phosphatase activity; F:phosphoprotein phosphatase activity; F:catalytic activity; F:metal ion binding; P:protein dephosphorylation; F:cation binding; F:hydrolase activity	-	-
DN70163_c2_g1_i2	PTI1-like tyrosine- kinase 3	782	20	3.7E-63	97.65%	7	F:ATP binding; P:peptidyl-tyrosine phosphorylation; F:protein tyrosine kinase activity; F:protein kinase activity; P:phosphorylation; P:protein phosphorylation; F:kinase activity	-	-
DN70114_c0_g3_i1	Os07g0646300 [Oryza sativa Japonica Group]	901	20	1.1E-137	58.25%	1	C:mitochondrion	-	-
DN70166_c1_g1_i5	hypothetical protein F775_10040	2363	5	3.5E-21	58.8%	1	P:regulation of transcription, DNA-templated	-	-
DN70172_c1_g4_i1	---NA---	896	0	-	-	-		-	-
DN70105_c0_g2_i6	---NA---	1225	0	-	-	-		-	-
DN70151_c0_g3_i1	F-box only 9 [Zea mays]	824	20	4.0E-97	93.75%	6	P:regulation of translation; P:response to cold; C:nucleus; P:response to heat; C:mitochondrion; C:pollen tube	-	-
DN70110_c0_g5_i1	RR4 - Corn type-A response regulator [Zea mays]	362	20	2.2E-35	93.45%	9	F:DNA binding; C:nucleus; P:transcription, DNA-templated; P:phosphorelay signal transduction system; P:regulation of transcription, DNA-templated; P:cytokinin-activated signaling pathway; P:response to cytokinin; C:intracellular; F:phosphorelay response regulator activity	-	-
DN70110_c0_g6_i1	---NA---	503	0	-	-	-		-	-
DN70147_c4_g1_i3	IAA-amino acid hydrolase ILR1-like 7	1016	20	0.0E0	86.15%	3	P:metabolic process; C:cytoplasmic, membrane-bounded vesicle; F:hydrolase activity	-	-
DN70139_c1_g2_i3	Os09g0544300 [Oryza sativa Japonica Group]	621	20	5.9E-51	90%	10	F:ATP binding; P:metabolic process; C:cytosol; F:protein kinase activity; P:phosphorylation; F:amino acid binding; P:protein phosphorylation; F:kinase activity; P:chloroplast organization; C:plastid	-	-
DN70118_c0_g1_i5	endonuclease 2 [Oryza brachyantha]	3890	20	0.0E0	91.05%	7	F:ATPase activity; P:nucleic acid phosphodiester bond hydrolysis; F:ATP binding; F:endonuclease activity; P:mismatch repair; F:mismatched DNA binding; P:negative regulation of DNA recombination	-	-
DN40969_c0_g1_i3	pto-interacting 1 [Setaria italica]	1246	20	0.0E0	91.05%	7	F:ATP binding; F:protein tyrosine kinase activity; F:protein kinase activity; P:phosphorylation; F:protein serine/threonine kinase activity; P:protein phosphorylation; F:kinase activity	-	-
DN74995_c1_g1_i5	Os06g0716000 [Oryza sativa Japonica Group]	1280	20	0.0E0	82.85%	3	C:mitochondrion; P:phosphorylation; F:kinase activity	-	-
DN74965_c0_g1_i3	unnamed protein product	3002	20	7.5E-123	53.4%	11	C:nucleus; P:protein desumoylation; C:membrane; P:proteolysis; C:integral component of membrane; F:endopeptidase activity; F:SUMO-specific protease activity; F:cysteine-type peptidase activity; P:transport; C:plastid; F:transporter activity	-	-
DN74977_c3_g17_i1	elongation factor 1-alpha	213	20	1.0E-10	97.75%	10	F:GTP binding; F:nucleotide binding; F:nucleotidyltransferase activity; F:translation elongation factor activity; C:cytoplasm; F:GTPase activity; P:metabolic process; F:sulfate adenylyltransferase (ATP) activity; F:transferase activity; P:translational elongation	-	-
DN74913_c0_g4_i3	Abscisic stress-ripening 1	677	11	7.6E-41	75.55%	1	P:response to stress	-	-
DN74922_c0_g1_i1	---NA---	268	0	-	-	-		-	-
DN74900_c4_g6_i6	serine carboxypeptidase-like 20	5760	20	0.0E0	82.15%	11	P:secondary metabolic process; C:peroxisome; F:carboxypeptidase activity; F:transferase activity, transferring acyl groups other than amino-acyl groups; P:proteolysis; F:serine-type carboxypeptidase activity; C:cytoplasmic, membrane-bounded vesicle; F:peptidase activity; C:vacuole; P:proteolysis involved in cellular protein catabolic process; F:hydrolase activity	-	-
DN74976_c1_g2_i2	Charged multivesicular body 5	482	20	4.4E-26	97%	2	P:vacuolar transport; C:intracellular	-	-
DN74976_c2_g3_i4	Os05g0562200 [Oryza sativa Japonica Group]	1039	20	5.3E-115	82.85%	-		-	-
DN74950_c1_g2_i16	syntaxin-71-like [Brachypodium distachyon]	1607	20	2.6E-175	91.35%	11	P:membrane fusion; P:vesicle fusion; P:vesicle docking; C:membrane; C:integral component of membrane; F:SNAP receptor activity; C:endomembrane system; C:SNARE complex; F:SNARE binding; P:intracellular protein transport; C:intracellular	-	-
DN74928_c7_g1_i1	---NA---	953	0	-	-	-		-	-
DN74981_c3_g6_i6	TVP38 TMEM64 family membrane slr0305-like	1308	20	2.7E-111	96.4%	5	C:chloroplast; P:myo-inositol hexakisphosphate biosynthetic process; C:membrane; C:integral component of membrane; C:plastid	-	-
DN331_c0_g1_i1	---NA---	584	0	-	-	-		-	-
DN73549_c0_g2_i4	Os05g0395300 [Oryza sativa Japonica Group]	1038	20	8.4E-159	85.1%	2	C:membrane; C:integral component of membrane	-	-
DN73514_c0_g6_i5	dehydration responsive factor partial	990	20	4.2E-115	91.95%	5	F:DNA binding; C:nucleus; F:transcription factor activity, sequence-specific DNA binding; P:transcription, DNA-templated; P:regulation of transcription, DNA-templated	-	-
DN73548_c0_g4_i3	MYB-related [Saccharum hybrid cultivar R570]	1169	20	1.6E-116	82.65%	4	P:telomeric loop formation; F:DNA binding; F:double-stranded telomeric DNA binding; C:nuclear telomere cap complex	-	-
DN73552_c0_g1_i1	sucrose:sucrose 1-fructosyltransferase	215	20	9.5E-42	99.05%	13	F:transferase activity, transferring glycosyl groups; P:metabolic process; F:hydrolase activity, hydrolyzing O-glycosyl compounds; F:beta-fructofuranosidase activity; F:sucrose alpha-glucosidase activity; C:vacuole; P:carbohydrate metabolic process; C:membrane; C:integral component of membrane; F:sucrose 1F-fructosyltransferase activity; F:transferase activity; F:hydrolase activity, acting on gly…	-	-
DN73552_c0_g4_i1	sucrose:sucrose 1-fructosyltransferase	215	20	9.5E-42	99.05%	13	F:transferase activity, transferring glycosyl groups; P:metabolic process; F:hydrolase activity, hydrolyzing O-glycosyl compounds; F:beta-fructofuranosidase activity; F:sucrose alpha-glucosidase activity; C:vacuole; P:carbohydrate metabolic process; C:membrane; C:integral component of membrane; F:sucrose 1F-fructosyltransferase activity; F:transferase activity; F:hydrolase activity, acting on gly…	-	-
DN73552_c0_g8_i4	fructan:fructan 1-fructosyltransferase	556	20	7.3E-6	100%	12	P:carbohydrate metabolic process; F:transferase activity, transferring glycosyl groups; P:metabolic process; C:membrane; C:integral component of membrane; F:sucrose 1F-fructosyltransferase activity; F:transferase activity; F:sucrose alpha-glucosidase activity; F:beta-fructofuranosidase activity; F:hydrolase activity, hydrolyzing O-glycosyl compounds; F:hydrolase activity, acting on glycosyl bonds…	-	-
DN73550_c0_g1_i2	probable LRR receptor-like serine threonine- kinase MRH1	2802	20	0.0E0	84.4%	8	F:ATP binding; C:membrane; C:integral component of membrane; C:cytoplasmic, membrane-bounded vesicle; F:protein kinase activity; P:phosphorylation; P:protein phosphorylation; F:kinase activity	-	-
DN73518_c1_g1_i1	auxilin-related 2-like	2379	20	3.1E-139	85.45%	-		-	-
DN73518_c1_g1_i3	auxilin-related 2-like	2412	20	3.6E-139	85%	-		-	-
DN73518_c1_g1_i6	auxilin-related 2-like	2656	20	3.2E-138	84.85%	-		-	-
DN73569_c0_g2_i6	ERD7 [Oryza sativa Japonica Group]	1550	20	8.3E-34	92.8%	-		-	-
DN73569_c0_g2_i15	senescence-associated 12 [Zea mays]	1188	20	5.6E-112	89%	-		-	-
DN73569_c0_g2_i17	ERD7 [Oryza sativa Japonica Group]	1139	20	6.8E-112	88.75%	-		-	-
DN73599_c0_g2_i3	REVEILLE 1 isoform X2 [Oryza sativa Japonica Group]	435	19	1.7E-17	84.26%	4	F:DNA binding; C:nucleus; P:transcription, DNA-templated; P:regulation of transcription, DNA-templated	-	-
DN73585_c3_g3_i6	Wall-associated receptor kinase 5	2023	20	0.0E0	64.15%	13	P:cell surface receptor signaling pathway; F:protein kinase activity; F:protein serine/threonine kinase activity; P:protein phosphorylation; C:plasma membrane; F:nucleotide binding; F:ATP binding; F:calcium ion binding; C:membrane; C:integral component of membrane; P:phosphorylation; F:kinase activity; F:polysaccharide binding	-	-
DN73595_c0_g1_i4	phosphatase 2C 48	1314	20	0.0E0	86%	6	F:protein serine/threonine phosphatase activity; F:phosphoprotein phosphatase activity; F:catalytic activity; F:metal ion binding; P:protein dephosphorylation; F:hydrolase activity	-	-
DN73545_c0_g7_i1	embryo sac development arrest 3 [Arabidopsis thaliana]	452	20	8.4E-18	99.1%	16	P:carotenoid biosynthetic process; P:chlorophyll biosynthetic process; F:heat shock protein binding; P:megagametogenesis; P:ncRNA metabolic process; P:transcription from plastid promoter; F:unfolded protein binding; C:chloroplast thylakoid membrane; C:chloroplast; P:chloroplast relocation; F:metal ion binding; P:isopentenyl diphosphate biosynthetic process, methylerythritol 4-phosphate pathway; P…	-	-
DN73545_c0_g7_i2	[Hordeum vulgare vulgare]	300	20	7.2E-10	98.65%	15	P:carotenoid biosynthetic process; P:chlorophyll biosynthetic process; F:heat shock protein binding; P:megagametogenesis; P:ncRNA metabolic process; P:transcription from plastid promoter; F:unfolded protein binding; C:chloroplast thylakoid membrane; C:chloroplast; P:chloroplast relocation; P:isopentenyl diphosphate biosynthetic process, methylerythritol 4-phosphate pathway; P:photosynthesis, ligh…	-	-
DN73570_c0_g2_i4	clathrin light chain 2	898	20	3.7E-37	90.6%	12	P:clathrin-mediated endocytosis; F:clathrin heavy chain binding; C:cytoplasmic vesicle membrane; P:vesicle-mediated transport; C:coated pit; C:clathrin coat of trans-Golgi network vesicle; C:membrane; F:structural molecule activity; C:clathrin coat of coated pit; C:cytoplasmic vesicle; C:clathrin vesicle coat; P:intracellular protein transport	-	-
DN73570_c0_g2_i8	clathrin light chain 2-like	316	20	5.8E-20	89.75%	8	P:clathrin-mediated endocytosis; F:clathrin heavy chain binding; P:vesicle-mediated transport; C:clathrin coat of trans-Golgi network vesicle; F:structural molecule activity; C:clathrin coat of coated pit; C:clathrin vesicle coat; P:intracellular protein transport	-	-
DN73570_c0_g2_i10	---NA---	356	0	-	-	-		-	-
DN73570_c0_g2_i11	---NA---	619	0	-	-	-		-	-
DN73561_c0_g2_i2	GIGANTEA [Oryza sativa Japonica Group]	2321	20	0.0E0	96.55%	20	P:multicellular organism development; P:regulation of transcription, DNA-templated; P:positive regulation of long-day photoperiodism, flowering; P:response to hydrogen peroxide; P:regulation of circadian rhythm; P:response to blue light; P:circadian rhythm; P:starch metabolic process; C:nucleoplasm; P:response to cold; C:nucleus; P:response to red or far red light; P:rhythmic process; P:flower de…	-	-
DN73510_c1_g3_i5	cyclophilin [Saccharum hybrid cultivar R570]	424	20	1.9E-68	95%	4	F:peptidyl-prolyl cis-trans isomerase activity; P:protein peptidyl-prolyl isomerization; P:protein folding; F:isomerase activity	-	-
DN73591_c0_g2_i1	---NA---	942	0	-	-	-		-	-
DN52159_c0_g1_i1	hypothetical protein TRIUR3_24446	761	1	2.5E-8	82%	-		-	-
DN52159_c0_g2_i1	---NA---	506	0	-	-	-		-	-
DN40347_c0_g1_i1	---NA---	304	0	-	-	-		-	-
DN73988_c0_g1_i8	DA1-related 1-like [Oryza brachyantha]	2458	20	0.0E0	81%	3	F:zinc ion binding; F:metal ion binding; C:mitochondrion	-	-
DN73925_c1_g1_i1	---NA---	857	0	-	-	-		-	-
DN73991_c0_g1_i2	30S ribosomal chloroplastic	691	20	1.3E-79	81.8%	14	C:chloroplast stroma; C:chloroplast envelope; C:chloroplast thylakoid; C:ribosome; C:plastid small ribosomal subunit; C:plastid; C:intracellular; P:translation; C:chloroplast; F:RNA binding; F:structural constituent of ribosome; C:intracellular ribonucleoprotein complex; F:rRNA binding; P:plastid translation	-	-
DN73964_c0_g1_i3	MAK16 homolog A [Oryza sativa Japonica Group]	1431	20	8.7E-134	90.65%	7	F:nucleic acid binding; P:RNA methylation; P:maturation of 5.8S rRNA; P:maturation of LSU-rRNA; P:pyrimidine ribonucleotide biosynthetic process; C:nucleolus; C:preribosome, large subunit precursor	-	-
DN73938_c0_g1_i6	gl1 [Zea mays]	2156	20	4.7E-124	83.85%	9	P:aldehyde biosynthetic process; F:iron ion binding; F:oxidoreductase activity; C:membrane; C:integral component of membrane; P:oxidation-reduction process; P:fatty acid biosynthetic process; P:wax biosynthetic process; P:alkane biosynthetic process	-	-
DN73915_c0_g2_i1	N-carbamoylputrescine amidase	427	20	2.6E-99	95.8%	7	F:hydrolase activity, acting on carbon-nitrogen (but not peptide) bonds; P:nitrogen compound metabolic process; P:putrescine biosynthetic process; P:polyamine biosynthetic process; P:putrescine biosynthetic process from arginine; F:N-carbamoylputrescine amidase activity; F:hydrolase activity	-	-
DN73914_c1_g3_i1	peroxisomal (S)-2-hydroxy-acid oxidase [Elaeis guineensis]	410	20	2.7E-62	93.9%	6	F:FMN binding; F:catalytic activity; F:oxidoreductase activity; C:membrane; C:integral component of membrane; P:oxidation-reduction process	-	-
DN73977_c0_g1_i3	[Hordeum vulgare vulgare]	843	20	1.1E-83	81.65%	10	F:translation initiation factor activity; P:formation of translation preinitiation complex; C:cytoplasm; C:eukaryotic 43S preinitiation complex; C:integral component of membrane; C:eukaryotic 48S preinitiation complex; P:regulation of translational initiation; P:translational initiation; C:eukaryotic translation initiation factor 3 complex; P:translation	-	-
DN73980_c0_g3_i4	Patatin group A-3	1228	20	0.0E0	88%	8	F:acylglycerol lipase activity; C:cytoplasm; P:metabolic process; P:lipid catabolic process; P:lipid metabolic process; C:membrane; F:phospholipase activity; F:hydrolase activity	-	-
DN73931_c4_g1_i1	farnesyl pyrophosphate synthase [Oryza sativa Japonica Group]	1767	20	0.0E0	94.4%	14	P:geranyl diphosphate biosynthetic process; F:dimethylallyltranstransferase activity; P:cholesterol metabolic process; P:cholesterol biosynthetic process; P:steroid metabolic process; P:isoprenoid biosynthetic process; P:steroid biosynthetic process; P:farnesyl diphosphate biosynthetic process; F:geranyltranstransferase activity; C:cytoplasm; F:metal ion binding; P:lipid metabolic process; F:tran…	-	-
DN73965_c0_g4_i6	outward-rectifying potassium channel [Hordeum vulgare vulgare]	1677	20	0.0E0	87.1%	25	P:response to salt stress; P:Golgi organization; C:vacuolar membrane; C:vacuole; P:potassium ion transport; P:cellular potassium ion homeostasis; C:cell; C:plant-type vacuole membrane; P:ion transport; P:regulation of stomatal movement; F:calcium ion binding; P:calcium ion transport; P:divalent metal ion transport; P:potassium ion transmembrane transport; F:inward rectifier potassium channel acti…	-	-
DN73909_c0_g11_i4	---NA---	243	0	-	-	-		-	-
DN73909_c0_g11_i7	---NA---	452	0	-	-	-		-	-
DN73908_c1_g1_i1	Ras-related RGP2	1178	20	5.7E-99	93.5%	13	P:small GTPase mediated signal transduction; P:signal transduction; P:metabolic process; P:protein transport; P:intracellular protein transport; C:intracellular; C:plasma membrane; F:nucleotide binding; F:GTP binding; P:nucleocytoplasmic transport; F:DNA binding; F:GTPase activity; C:membrane	-	-
DN71175_c2_g4_i4	glucose-6-phosphate cytosolic B [Oryza sativa Japonica Group]	1283	20	6.4E-174	96.9%	10	P:defense response to fungus, incompatible interaction; P:gluconeogenesis; F:glucose-6-phosphate isomerase activity; C:cytoplasm; P:glycolytic process; C:cytosol; P:flavonoid biosynthetic process; P:response to UV-B; P:response to sucrose; F:isomerase activity	-	-
DN71175_c2_g4_i7	cytosolic phosphoglucose partial	2355	20	0.0E0	97.75%	10	P:defense response to fungus, incompatible interaction; P:gluconeogenesis; F:glucose-6-phosphate isomerase activity; C:cytoplasm; P:glycolytic process; C:cytosol; P:flavonoid biosynthetic process; P:response to UV-B; P:response to sucrose; F:isomerase activity	-	-
DN71100_c1_g2_i5	SPX and EXS domain-containing 5-like [Brachypodium distachyon]	1824	20	2.3E-166	93.05%	5	C:membrane; C:integral component of membrane; C:cytoplasmic, membrane-bounded vesicle; C:Golgi apparatus; C:plasma membrane	-	-
DN71172_c0_g1_i4	Os08g0531200 [Oryza sativa Japonica Group]	4802	20	0.0E0	84.25%	2	C:membrane; C:integral component of membrane	-	-
DN71145_c0_g2_i4	cyp450 [Hordeum vulgare]	1092	20	5.1E-178	88.2%	11	F:iron ion binding; F:metal ion binding; F:oxidoreductase activity, acting on paired donors, with incorporation or reduction of molecular oxygen; F:oxidoreductase activity; P:secondary metabolite biosynthetic process; C:membrane; C:integral component of membrane; F:oxidoreductase activity, acting on paired donors, with incorporation or reduction of molecular oxygen, NAD(P)H as one donor, and inco…	-	-
DN71116_c0_g1_i6	cytochrome P450 72A13-like [Brachypodium distachyon]	2215	20	0.0E0	90.6%	7	F:iron ion binding; F:oxidoreductase activity; F:oxidoreductase activity, acting on paired donors, with incorporation or reduction of molecular oxygen; F:metal ion binding; P:oxidation-reduction process; F:monooxygenase activity; F:heme binding	-	-
DN71128_c0_g1_i2	HGA1 [Oryza sativa Japonica Group]	1249	20	3.6E-180	77.5%	4	F:transferase activity, transferring glycosyl groups; P:metabolic process; C:mitochondrion; F:transferase activity	-	-
DN71105_c1_g1_i13	Os06g0581300 [Oryza sativa Japonica Group]	1199	20	1.1E-145	88.6%	4	C:membrane; C:integral component of membrane; C:cytoplasmic, membrane-bounded vesicle; C:vacuole	-	-
DN71157_c1_g1_i8	hypothetical protein TRIUR3_08408	896	20	3.5E-25	84.35%	3	C:membrane; C:integral component of membrane; C:cytoplasmic, membrane-bounded vesicle	-	-
DN71110_c0_g1_i5	---NA---	1441	0	-	-	-		-	-
DN71152_c2_g9_i4	60S ribosomal L44 [Zea mays]	391	20	5.3E-61	96.55%	7	F:structural constituent of ribosome; C:intracellular ribonucleoprotein complex; C:mitochondrion; C:cytosolic large ribosomal subunit; C:ribosome; C:intracellular; P:translation	-	-
DN71167_c0_g1_i4	pathogen-related -like isoform X2 [Oryza brachyantha]	836	20	5.2E-136	85.25%	2	P:response to biotic stimulus; P:defense response	-	-
DN71114_c1_g2_i1	---NA---	1058	0	-	-	-		-	-
DN71114_c1_g4_i4	Methionine S-methyltransferase	1451	20	0.0E0	90.35%	15	P:RNA phosphodiester bond hydrolysis, endonucleolytic; F:pyridoxal phosphate binding; F:methyltransferase activity; P:biosynthetic process; P:S-adenosylmethionine metabolic process; F:S-adenosylmethionine-dependent methyltransferase activity; F:nucleic acid binding; F:RNA-DNA hybrid ribonuclease activity; P:selenium compound metabolic process; C:cytoplasm; F:catalytic activity; C:cytosol; F:trans…	-	-
DN71161_c0_g1_i2	probable monogalactosyldiacylglycerol synthase chloroplastic	296	20	5.6E-39	87.7%	12	F:1,2-diacylglycerol 3-beta-galactosyltransferase activity; F:transferase activity, transferring glycosyl groups; C:chloroplast; F:transferase activity, transferring hexosyl groups; C:chloroplast membrane; P:metabolic process; C:mitochondrion; C:membrane; C:integral component of membrane; P:glycolipid biosynthetic process; F:transferase activity; C:plastid	-	-
DN71117_c0_g3_i1	DA1-related 1-like [Brachypodium distachyon]	1142	20	9.7E-156	95%	4	F:zinc ion binding; F:metal ion binding; P:metabolic process; F:hydrolase activity	-	-
DN58359_c0_g1_i1	fiber expressed [Oryza sativa Japonica Group]	484	20	9.9E-55	79.65%	3	C:membrane; C:integral component of membrane; C:cytoplasmic, membrane-bounded vesicle	-	-
DN58323_c0_g1_i8	RNA-binding Ras-GAP SH3 binding [Triticum aestivum]	1571	20	0.0E0	84.8%	10	F:nucleotide binding; F:nucleic acid binding; P:homoiothermy; C:membrane; C:integral component of membrane; F:ice binding; P:response to freezing; P:transport; C:intracellular; F:transporter activity	-	-
DN58380_c2_g3_i3	retrotransposon unclassified	459	20	9.7E-25	68.65%	13	F:aspartic-type endopeptidase activity; P:DNA integration; P:DNA recombination; P:chromatin assembly or disassembly; P:RNA-dependent DNA biosynthetic process; F:chromatin binding; C:plastid; F:nucleic acid binding; F:DNA binding; C:nucleus; F:RNA-directed DNA polymerase activity; F:RNA binding; P:proteolysis	-	-
DN64223_c0_g1_i4	receptor kinase At4g00960 [Oryza sativa Japonica Group]	341	20	3.2E-42	75.2%	15	F:protein kinase activity; F:ADP binding; F:protein serine/threonine kinase activity; P:protein phosphorylation; P:defense response; C:plasma membrane; F:nucleotide binding; C:endoplasmic reticulum membrane; F:ATP binding; C:plasmodesma; C:mitochondrion; C:membrane; C:integral component of membrane; P:phosphorylation; F:kinase activity	-	-
DN64209_c0_g1_i1	trehalose-6-phosphate phosphatase [Oryza sativa Japonica Group]	1928	20	3.3E-124	91.5%	7	P:response to cold; P:response to salt stress; F:catalytic activity; F:trehalose-phosphatase activity; P:trehalose biosynthetic process; P:dephosphorylation; F:hydrolase activity	-	-
DN64296_c2_g3_i3	Vacuolar-processing enzyme beta-isozyme	1226	20	9.4E-6	76.95%	2	P:proteolysis; F:peptidase activity	-	-
DN64254_c2_g1_i2	CBL-interacting kinase 7	629	20	7.7E-87	86.4%	18	P:signal transduction; P:protein transport; F:protein transporter activity; F:protein kinase activity; F:protein serine/threonine kinase activity; P:protein phosphorylation; P:protein secretion; C:plasma membrane; F:nucleotide binding; F:ATP binding; C:nucleus; C:cytoplasm; C:mitochondrion; C:integral component of membrane; P:phosphorylation; F:transferase activity; F:kinase activity; P:intracell…	-	-
DN64281_c0_g1_i2	iron-sulfur cluster assembly 1-like	451	20	1.4E-44	94.35%	13	F:iron-sulfur transferase activity; F:ferrous iron binding; P:cellular iron ion homeostasis; P:[2Fe-2S] cluster assembly; C:mitochondrial matrix; F:iron ion binding; F:metal ion binding; C:mitochondrion; P:protein maturation by iron-sulfur cluster transfer; F:4 iron, 4 sulfur cluster binding; F:iron-sulfur cluster binding; F:2 iron, 2 sulfur cluster binding; P:iron-sulfur cluster assembly	-	-
DN64281_c0_g1_i6	iron-sulfur cluster assembly 1-like	451	20	2.0E-35	97.05%	13	F:iron-sulfur transferase activity; F:ferrous iron binding; P:cellular iron ion homeostasis; P:[2Fe-2S] cluster assembly; C:mitochondrial matrix; F:iron ion binding; F:metal ion binding; C:mitochondrion; P:protein maturation by iron-sulfur cluster transfer; F:4 iron, 4 sulfur cluster binding; F:iron-sulfur cluster binding; F:2 iron, 2 sulfur cluster binding; P:iron-sulfur cluster assembly	-	-
DN64281_c0_g3_i1	iron-sulfur cluster assembly 1-like	556	20	1.2E-43	91.8%	13	F:iron-sulfur transferase activity; F:ferrous iron binding; P:cellular iron ion homeostasis; P:[2Fe-2S] cluster assembly; C:mitochondrial matrix; F:iron ion binding; F:metal ion binding; C:mitochondrion; P:protein maturation by iron-sulfur cluster transfer; F:4 iron, 4 sulfur cluster binding; F:iron-sulfur cluster binding; F:2 iron, 2 sulfur cluster binding; P:iron-sulfur cluster assembly	-	-
DN64281_c0_g4_i1	---NA---	388	0	-	-	-		-	-
DN64281_c0_g5_i2	---NA---	644	0	-	-	-		-	-
DN64246_c0_g1_i1	Bowman-Birk type trypsin inhibitor	511	20	1.9E-35	60.55%	5	F:peptidase inhibitor activity; F:serine-type endopeptidase inhibitor activity; P:negative regulation of endopeptidase activity; C:extracellular region; P:negative regulation of peptidase activity	-	-
DN64246_c0_g1_i7	Bowman-Birk type trypsin inhibitor	630	20	6.4E-35	60.15%	5	F:peptidase inhibitor activity; F:serine-type endopeptidase inhibitor activity; P:negative regulation of endopeptidase activity; C:extracellular region; P:negative regulation of peptidase activity	-	-
DN64228_c0_g1_i4	---NA---	916	0	-	-	-		-	-
DN64235_c0_g1_i2	[Hordeum vulgare vulgare]	776	20	7.2E-92	92.25%	21	F:zinc ion binding; P:cristae formation; P:protein complex assembly; P:mitochondrial fusion; F:peptidase activity; F:ATP-dependent peptidase activity; F:metalloendopeptidase activity; C:mitochondrial inner membrane; C:chloroplast thylakoid membrane; F:metallopeptidase activity; F:nucleotide binding; P:protein import into mitochondrial intermembrane space; P:cell division; F:ATP binding; F:metal i…	-	-
DN72785_c0_g6_i6	Os05g0574700 [Oryza sativa Japonica Group]	775	20	3.1E-113	93.6%	1	C:plastid	-	-
DN72775_c0_g2_i1	E3 ubiquitin- ligase SINAT5	806	20	4.6E-20	89.85%	16	F:ubiquitin protein ligase activity; F:zinc ion binding; P:multicellular organism development; P:protein ubiquitination involved in ubiquitin-dependent protein catabolic process; P:ubiquitin-dependent protein catabolic process; F:ubiquitin-protein transferase activity; C:nucleus; P:proteasome-mediated ubiquitin-dependent protein catabolic process; C:cytoplasm; F:metal ion binding; P:apoptotic pro…	-	-
DN72776_c0_g1_i3	glutathione synthetase	1557	20	0.0E0	92.95%	10	F:magnesium ion binding; F:nucleotide binding; F:ATP binding; F:protein homodimerization activity; F:glutathione binding; F:metal ion binding; P:glutathione biosynthetic process; F:glutathione synthase activity; F:ligase activity; C:plastid	-	-
DN72707_c0_g3_i1	probable aquaporin TIP1-2	554	20	5.4E-19	92.75%	15	P:glycerol transport; P:cellular water homeostasis; F:glycerol channel activity; P:ion transmembrane transport; C:central vacuole; F:water channel activity; C:vacuolar membrane; C:vacuole; P:transport; F:transporter activity; C:integral component of plasma membrane; C:plant-type vacuole membrane; P:water transport; C:membrane; C:integral component of membrane	-	-
DN72754_c0_g4_i7	inactive purple acid phosphatase 27	1129	20	0.0E0	86.15%	6	F:metal ion binding; P:metabolic process; C:cytoplasmic, membrane-bounded vesicle; P:dephosphorylation; F:acid phosphatase activity; F:hydrolase activity	-	-
DN72739_c0_g1_i2	FAR1-RELATED SEQUENCE 10 [Brachypodium distachyon]	1821	20	7.5E-41	66.55%	1	P:regulation of transcription, DNA-templated	-	-
DN72746_c1_g3_i3	LRR receptor-like serine threonine- kinase	476	20	1.0E-55	80.95%	11	F:nucleotide binding; F:ATP binding; C:membrane; C:integral component of membrane; C:cytoplasmic, membrane-bounded vesicle; F:protein kinase activity; P:phosphorylation; F:transferase activity; F:protein serine/threonine kinase activity; P:protein phosphorylation; F:kinase activity	-	-
DN72746_c1_g10_i1	LRR receptor-like serine threonine- kinase	256	20	8.3E-15	73.6%	11	F:nucleotide binding; F:ATP binding; C:membrane; C:integral component of membrane; C:cytoplasmic, membrane-bounded vesicle; F:protein kinase activity; P:phosphorylation; F:transferase activity; F:protein serine/threonine kinase activity; P:protein phosphorylation; F:kinase activity	-	-
DN72747_c4_g2_i7	acyl-coenzyme A oxidase peroxisomal-like	1590	20	0.0E0	95.8%	22	P:protein import into peroxisome matrix; F:oxidoreductase activity, acting on the CH-CH group of donors; P:vacuole organization; P:embryo development ending in seed dormancy; P:Golgi organization; P:lipid homeostasis; F:electron carrier activity; P:metabolic process; P:protein targeting to vacuole; P:short-chain fatty acid metabolic process; F:acyl-CoA dehydrogenase activity; C:peroxisome; F:acyl…	-	-
DN72748_c2_g10_i8	histone H1	850	20	6.4E-34	83.45%	5	F:DNA binding; C:nucleus; C:chromosome; C:nucleosome; P:nucleosome assembly	-	-
DN72763_c0_g5_i1	Os03g0707300 [Oryza sativa Japonica Group]	1341	20	5.5E-113	81.6%	1	C:plasma membrane	-	-
DN72728_c2_g9_i2	Calmodulin-binding transcription activator 2	418	1	1.3E-14	78%	3	F:DNA binding; C:nucleus; F:ADP binding	-	-
DN72714_c1_g2_i5	[Hordeum vulgare vulgare]	1248	20	1.2E-128	88.95%	3	C:membrane; C:integral component of membrane; C:plastid	-	-
DN72762_c2_g2_i2	hypothetical protein TRIUR3_20374	1299	1	7.4E-5	68%	-		-	-
DN72769_c0_g3_i2	cullin-1-like [Musa acuminata malaccensis]	3300	20	0.0E0	95.55%	5	F:ubiquitin protein ligase activity; F:ubiquitin protein ligase binding; C:cullin-RING ubiquitin ligase complex; P:protein ubiquitination involved in ubiquitin-dependent protein catabolic process; P:ubiquitin-dependent protein catabolic process	-	-
DN72769_c0_g2_i4	cullin-1-like [Brachypodium distachyon]	2883	20	0.0E0	95.4%	5	F:ubiquitin protein ligase activity; F:ubiquitin protein ligase binding; C:cullin-RING ubiquitin ligase complex; P:protein ubiquitination involved in ubiquitin-dependent protein catabolic process; P:ubiquitin-dependent protein catabolic process	-	-
DN72769_c0_g2_i5	cullin-1-like [Brachypodium distachyon]	2849	20	0.0E0	95.45%	5	F:ubiquitin protein ligase activity; F:ubiquitin protein ligase binding; C:cullin-RING ubiquitin ligase complex; P:protein ubiquitination involved in ubiquitin-dependent protein catabolic process; P:ubiquitin-dependent protein catabolic process	-	-
DN72717_c0_g2_i1	fructokinase 1	840	20	2.9E-135	94.4%	16	P:metabolic process; P:D-ribose metabolic process; P:carbohydrate phosphorylation; F:fructokinase activity; F:nucleotide binding; F:ATP binding; P:carbohydrate metabolic process; P:starch biosynthetic process; F:ribokinase activity; C:membrane; C:integral component of membrane; C:cytoplasmic, membrane-bounded vesicle; P:phosphorylation; F:phosphotransferase activity, alcohol group as acceptor; F:…	-	-
DN72731_c0_g4_i2	glutathione transferase	461	20	2.0E-11	95.05%	6	P:toxin catabolic process; C:cytoplasm; P:glutathione metabolic process; P:metabolic process; F:glutathione transferase activity; F:transferase activity	-	-
DN72731_c0_g4_i6	---NA---	373	0	-	-	-		-	-
DN72791_c0_g2_i4	Os05g0514300 [Oryza sativa Japonica Group]	499	20	5.9E-21	95.9%	13	F:transcription regulatory region DNA binding; F:phosphatidylinositol binding; P:regulation of transcription, DNA-templated; P:pollen development; P:response to fungus; P:protein localization to cilium; C:plastid; C:plasma membrane; C:nucleus; F:transcription factor activity, sequence-specific DNA binding; C:cilium; C:cytosol; F:phosphoric diester hydrolase activity	-	-
DN40018_c0_g3_i1	---NA---	893	0	-	-	-		-	-
DN66255_c0_g1_i2	3-oxoacyl-(acyl-carrier- ) reductase chloroplastic	890	5	4.7E-53	57.8%	14	C:chloroplast stroma; P:metabolic process; C:chloroplast envelope; P:very long-chain fatty acid metabolic process; P:fatty acid biosynthetic process; P:cuticle development; C:plastid; P:response to cold; C:chloroplast; F:3-oxoacyl-[acyl-carrier-protein] reductase (NADPH) activity; F:copper ion binding; F:oxidoreductase activity; F:NAD binding; P:oxidation-reduction process	-	-
DN66284_c0_g1_i3	TBC domain-containing partial	2923	20	0.0E0	88.3%	11	P:regulation of vesicle fusion; P:activation of GTPase activity; P:metabolic process; F:GTPase activator activity; C:membrane; C:integral component of membrane; C:endomembrane system; P:intracellular protein transport; F:Rab GTPase binding; C:intracellular; F:hydrolase activity	-	-
DN66271_c2_g12_i1	Os09g0483100 [Oryza sativa Japonica Group]	299	20	2.1E-37	94.5%	1	F:calcium ion binding	-	-
DN66223_c0_g4_i1	---NA---	790	0	-	-	-		-	-
DN66201_c0_g2_i2	replication A 70 kDa DNA-binding subunit B-like isoform X1 [Zea mays]	1617	20	5.4E-44	51.15%	6	P:DNA repair; F:DNA helicase activity; P:DNA duplex unwinding; P:metabolic process; P:telomere maintenance; F:helicase activity	-	-
DN66268_c2_g7_i1	Peroxidase 70	459	20	2.9E-22	81.75%	9	F:peroxidase activity; P:response to oxidative stress; F:oxidoreductase activity; F:metal ion binding; P:cellular oxidant detoxification; P:oxidation-reduction process; C:extracellular region; F:heme binding; P:hydrogen peroxide catabolic process	-	-
DN66232_c0_g1_i4	wall-associated receptor kinase 5	526	20	3.4E-74	83.75%	13	P:cell surface receptor signaling pathway; F:protein kinase activity; F:protein serine/threonine kinase activity; P:protein phosphorylation; C:plasma membrane; F:nucleotide binding; F:ATP binding; F:calcium ion binding; C:membrane; C:integral component of membrane; P:phosphorylation; F:kinase activity; F:polysaccharide binding	-	-
DN66232_c0_g1_i12	wall-associated receptor kinase 5	555	20	1.1E-87	83.95%	13	P:cell surface receptor signaling pathway; F:protein kinase activity; F:protein serine/threonine kinase activity; P:protein phosphorylation; C:plasma membrane; F:nucleotide binding; F:ATP binding; F:calcium ion binding; C:membrane; C:integral component of membrane; P:phosphorylation; F:kinase activity; F:polysaccharide binding	-	-
DN66232_c0_g1_i14	wall-associated receptor kinase 5	730	20	1.1E-73	84.1%	13	P:cell surface receptor signaling pathway; F:protein kinase activity; F:protein serine/threonine kinase activity; P:protein phosphorylation; C:plasma membrane; F:nucleotide binding; F:ATP binding; F:calcium ion binding; C:membrane; C:integral component of membrane; P:phosphorylation; F:kinase activity; F:polysaccharide binding	-	-
DN66273_c0_g1_i6	Zinc finger CCCH domain-containing 25	749	20	1.0E-52	80.35%	12	F:nucleotide binding; P:mRNA export from nucleus; F:nucleic acid binding; F:DNA binding; F:first spliceosomal transesterification activity; F:RNA binding; C:catalytic step 2 spliceosome; F:metal ion binding; C:RES complex; C:precatalytic spliceosome; C:U2 snRNP; P:mRNA splicing, via spliceosome	-	-
DN66281_c0_g1_i2	STOP1 [Triticum aestivum]	1903	20	0.0E0	93.1%	8	F:nucleic acid binding; C:nucleus; F:transcription factor activity, sequence-specific DNA binding; P:response to aluminum ion; F:metal ion binding; P:transcription, DNA-templated; P:regulation of transcription, DNA-templated; P:response to acidic pH	-	-
DN66249_c0_g2_i6	Zeaxanthin chloroplastic	1396	20	0.0E0	93.45%	19	F:FAD binding; F:zeaxanthin epoxidase [overall] activity; P:abscisic acid biosynthetic process; F:monooxygenase activity; C:plastid; P:response to water deprivation; C:chloroplast thylakoid membrane; C:thylakoid; C:chloroplast; F:antheraxanthin epoxidase activity; F:oxidoreductase activity; F:zeaxanthin epoxidase activity; P:multicellular organismal water homeostasis; C:chloroplast membrane; P:se…	-	-
DN66277_c0_g3_i6	rho GTPase-activating 7 isoform X1 [Oryza sativa Japonica Group]	3005	20	0.0E0	87.25%	5	C:cytoplasm; P:signal transduction; F:GTPase activator activity; P:regulation of GTPase activity; P:positive regulation of GTPase activity	-	-
DN66206_c0_g1_i1	PREDICTED: uncharacterized protein LOC103849055 isoform X3	2367	20	2.3E-7	53.45%	-		-	-
DN66206_c0_g1_i11	PREDICTED: uncharacterized protein LOC103849055 isoform X3	2449	20	2.4E-7	53.5%	-		-	-
DN80330_c0_g1_i1	---NA---	534	0	-	-	-		-	-
DN69239_c0_g2_i2	[Hordeum vulgare vulgare]	779	5	8.4E-27	82.4%	3	F:DNA binding; C:nucleus; P:regulation of transcription, DNA-templated	-	-
DN69248_c0_g2_i2	serine threonine- kinase HT1-like	1775	20	0.0E0	85.8%	6	F:ATP binding; F:protein kinase activity; P:phosphorylation; F:protein serine/threonine kinase activity; P:protein phosphorylation; F:kinase activity	-	-
DN69245_c0_g5_i1	---NA---	716	0	-	-	-		-	-
DN69280_c0_g7_i1	---NA---	260	0	-	-	-		-	-
DN69275_c1_g2_i7	helicase [Oryza sativa Japonica Group]	1494	20	5.6E-7	77.25%	7	P:DNA repair; F:ATP binding; F:DNA helicase activity; P:DNA duplex unwinding; P:metabolic process; P:telomere maintenance; F:helicase activity	-	-
DN69204_c0_g3_i4	---NA---	450	0	-	-	-		-	-
DN69210_c0_g2_i3	V-type proton ATPase subunit e1 [Glycine max]	559	20	2.0E-38	86.8%	7	F:hydrogen ion transmembrane transporter activity; P:ATP hydrolysis coupled proton transport; C:membrane; C:integral component of membrane; F:proton-transporting ATPase activity, rotational mechanism; C:cytoplasmic, membrane-bounded vesicle; C:proton-transporting V-type ATPase, V0 domain	-	-
DN69213_c0_g1_i4	Os05g0529000 [Oryza sativa Japonica Group]	516	20	8.5E-52	89.65%	2	C:membrane; C:integral component of membrane	-	-
DN69238_c1_g1_i2	uncharacterized ATP-dependent helicase -like [Brachypodium distachyon]	1823	20	4.9E-59	86.1%	2	P:metabolic process; F:helicase activity	-	-
DN69238_c1_g1_i3	uncharacterized ATP-dependent helicase -like [Brachypodium distachyon]	2384	20	8.1E-58	86.1%	2	P:metabolic process; F:helicase activity	-	-
DN69238_c2_g1_i1	helicase sen1-like [Phoenix dactylifera]	4970	20	0.0E0	85.95%	2	P:metabolic process; F:helicase activity	-	-
DN69297_c0_g2_i3	Os01g0837800 [Oryza sativa Japonica Group]	1110	20	6.7E-158	90.45%	16	P:response to zinc ion; P:transmembrane transport; P:regulation of sequestering of zinc ion; F:cation transmembrane transporter activity; F:zinc ion transmembrane transporter activity; C:vacuolar membrane; C:vacuole; P:transport; P:ion transport; P:cation transport; P:manganese ion transmembrane transport; C:membrane; P:cation transmembrane transport; C:integral component of membrane; P:zinc II i…	-	-
DN69253_c0_g2_i6	long chain acyl- synthetase 4-like	1714	20	0.0E0	93.3%	3	F:catalytic activity; P:metabolic process; C:plastid	-	-
DN69253_c0_g2_i7	AMP-dependent synthetase and ligase family isoform 1 [Theobroma cacao]	630	20	1.2E-38	95.35%	6	P:long-chain fatty acid metabolic process; F:catalytic activity; P:metabolic process; F:ligase activity; F:long-chain fatty acid-CoA ligase activity; C:plastid	-	-
DN69259_c0_g1_i7	coatomer beta subunit family	2444	20	0.0E0	64.85%	12	F:nucleotide binding; C:membrane coat; F:ATP binding; P:ER to Golgi vesicle-mediated transport; P:vesicle-mediated transport; P:retrograde vesicle-mediated transport, Golgi to ER; F:structural molecule activity; P:intra-Golgi vesicle-mediated transport; F:protein kinase activity; P:intracellular protein transport; P:protein phosphorylation; C:COPI vesicle coat	-	-
DN66660_c3_g1_i3	transport inhibitor response 1 Os04g0395600 [Musa acuminata malaccensis]	2942	20	0.0E0	89.8%	6	C:nucleus; F:auxin binding; F:inositol hexakisphosphate binding; C:SCF ubiquitin ligase complex; P:auxin-activated signaling pathway; P:protein ubiquitination	-	-
DN66686_c0_g3_i1	---NA---	1451	0	-	-	-		-	-
DN66686_c0_g3_i13	---NA---	1077	0	-	-	-		-	-
DN66686_c0_g3_i15	---NA---	1273	0	-	-	-		-	-
DN66626_c2_g3_i2	[Hordeum vulgare vulgare]	489	20	1.5E-39	95.9%	4	F:DNA binding; C:nucleus; P:transcription, DNA-templated; P:regulation of transcription, DNA-templated	-	-
DN66659_c0_g1_i2	ultraviolet-B receptor UVR8 isoform X1	2087	20	0.0E0	88.5%	-		-	-
DN66655_c1_g1_i8	chloroplast phytoene synthase 1 [Hordeum chilense]	436	20	9.9E-27	94.15%	6	C:membrane; C:integral component of membrane; P:biosynthetic process; F:transferase activity; C:plastid; F:transferase activity, transferring alkyl or aryl (other than methyl) groups	-	-
DN66607_c0_g2_i1	---NA---	282	0	-	-	-		-	-
DN66649_c1_g1_i2	DUF1230 family [Medicago truncatula]	629	20	1.2E-86	86.4%	2	C:membrane; C:integral component of membrane	-	-
DN63780_c0_g3_i3	3-hydroxyisobutyryl-coenzyme A expressed [Oryza sativa Japonica Group]	1549	20	0.0E0	91.1%	6	F:RNA binding; F:hydro-lyase activity; P:metabolic process; C:membrane; C:integral component of membrane; F:hydrolase activity	-	-
DN63780_c0_g3_i5	3-hydroxyisobutyryl-coenzyme A expressed [Oryza sativa Japonica Group]	1671	20	0.0E0	91.55%	6	F:RNA binding; F:hydro-lyase activity; P:metabolic process; C:membrane; C:integral component of membrane; F:hydrolase activity	-	-
DN63751_c1_g2_i1	Glucan endo-1,3-beta-glucosidase GII	498	20	2.2E-45	94%	7	P:carbohydrate metabolic process; P:metabolic process; F:hydrolase activity, hydrolyzing O-glycosyl compounds; P:defense response; F:glucan endo-1,3-beta-D-glucosidase activity; F:hydrolase activity; F:hydrolase activity, acting on glycosyl bonds	-	-
DN63745_c0_g1_i1	Ca2+ H+-exchanging [Hordeum vulgare vulgare]	564	1	1.3E-4	96%	9	P:cation transport; P:transmembrane transport; P:cation transmembrane transport; P:calcium ion transport; C:membrane; C:integral component of membrane; F:cation transmembrane transporter activity; P:calcium ion transmembrane transport; F:calcium:proton antiporter activity	-	-
DN63730_c1_g4_i2	LRR receptor-like serine threonine- kinase	1343	20	4.3E-30	79.85%	10	F:nucleotide binding; F:ATP binding; C:membrane; C:integral component of membrane; F:protein kinase activity; P:phosphorylation; F:transferase activity; F:protein serine/threonine kinase activity; P:protein phosphorylation; F:kinase activity	-	-
DN63774_c0_g1_i1	obtusifoliol 14alpha-demethylase	1794	20	0.0E0	95.1%	21	F:oxidoreductase activity, acting on paired donors, with incorporation or reduction of molecular oxygen; P:steroid metabolic process; C:endoplasmic reticulum; F:methyltransferase activity; F:sterol 14-demethylase activity; P:steroid biosynthetic process; P:electron transport chain; F:monooxygenase activity; C:plasma membrane; F:heme binding; F:iron ion binding; F:oxidoreductase activity; F:metal …	-	-
DN63728_c0_g1_i1	partial [Oryza sativa Japonica Group]	601	20	1.2E-33	85.05%	9	F:nucleotide binding; F:ATP binding; C:membrane; C:integral component of membrane; C:cytoplasmic, membrane-bounded vesicle; F:protein kinase activity; F:protein serine/threonine kinase activity; P:protein phosphorylation; C:plastid	-	-
DN63748_c0_g1_i3	retrotransposon unclassified	2109	20	2.6E-106	63.5%	8	F:nucleic acid binding; F:RNA-directed DNA polymerase activity; F:zinc ion binding; F:RNA binding; C:membrane; C:integral component of membrane; P:RNA-dependent DNA biosynthetic process; C:plastid	-	-
DN18962_c0_g1_i1	[Hordeum vulgare vulgare]	249	20	9.7E-48	92.65%	13	P:cell wall macromolecule catabolic process; F:chitin binding; P:chitin catabolic process; P:metabolic process; C:extracellular region; P:defense response; F:chitinase activity; P:carbohydrate metabolic process; P:polysaccharide catabolic process; P:killing of cells of other organism; P:defense response to fungus; F:hydrolase activity; F:hydrolase activity, acting on glycosyl bonds	-	-
DN43919_c0_g2_i1	---NA---	640	0	-	-	-		-	-
DN43909_c0_g1_i2	---NA---	1466	0	-	-	-		-	-
DN54949_c0_g2_i1	[Hordeum vulgare vulgare]	379	20	5.6E-24	78.15%	7	C:chloroplast; F:structural constituent of ribosome; C:intracellular ribonucleoprotein complex; C:ribosome; C:intracellular; C:plastid; P:translation	-	-
DN54980_c0_g1_i4	---NA---	658	0	-	-	-		-	-
DN54944_c0_g2_i1	-tyrosine phosphatase mitochondrial 1	371	1	5.3E-24	72%	7	F:protein tyrosine phosphatase activity; P:protein dephosphorylation; F:phosphatase activity; P:dephosphorylation; P:peptidyl-tyrosine dephosphorylation; F:protein tyrosine/serine/threonine phosphatase activity; F:hydrolase activity	-	-
DN51299_c0_g1_i1	late embryogenesis abundant D-34 [Oryza sativa Japonica Group]	275	20	3.5E-30	74.6%	2	C:membrane; C:integral component of membrane	-	-
DN44989_c0_g2_i2	pore-forming toxin Hfr-2	2158	20	3.3E-76	53.35%	2	C:extracellular region; P:pathogenesis	-	-
DN52986_c1_g2_i1	leaf rust resistance Lr10 [Triticum dicoccoides]	1825	20	2.2E-145	67.65%	1	F:ADP binding	-	-
DN52944_c0_g1_i1	disease resistance RPP13 1	1060	20	1.4E-30	52.8%	6	F:nucleotide binding; F:ATP binding; C:membrane; C:integral component of membrane; F:ADP binding; C:extracellular region	-	-
DN52921_c0_g1_i2	inactive tetrahydrocannabinolic acid synthase-like	1650	20	0.0E0	69.2%	12	F:DNA binding; C:nucleus; F:oxidoreductase activity, acting on CH-OH group of donors; F:oxidoreductase activity; F:flavin adenine dinucleotide binding; F:catalytic activity; F:estrogen receptor activity; P:regulation of transcription, DNA-templated; P:oxidation-reduction process; C:cytoplasmic, membrane-bounded vesicle; F:steroid binding; P:steroid hormone mediated signaling pathway	-	-
DN36092_c0_g1_i2	---NA---	1956	0	-	-	-		-	-
DN36033_c0_g2_i1	NB-ARC [Oryza sativa Japonica Group]	2311	20	0.0E0	68.15%	2	C:cytoplasmic, membrane-bounded vesicle; F:ADP binding	-	-
DN36027_c0_g1_i1	---NA---	435	0	-	-	-		-	-
DN36012_c0_g1_i1	auxin response factor 2-like	1029	20	9.9E-116	69.6%	6	F:DNA binding; C:nucleus; P:transcription, DNA-templated; P:regulation of transcription, DNA-templated; P:response to hormone; P:auxin-activated signaling pathway	-	-
DN58605_c0_g1_i3	Os03g0723400 [Oryza sativa Japonica Group]	720	20	4.4E-50	70.1%	1	C:mitochondrion	-	-
DN58609_c0_g4_i1	Os07g0573400 [Oryza sativa Japonica Group]	1542	20	0.0E0	80%	1	C:cytoplasmic, membrane-bounded vesicle	-	-
DN58604_c0_g1_i1	---NA---	1476	0	-	-	-		-	-
DN58627_c0_g1_i1	sucrose:fructan 6-fructosyltransferase	470	20	1.3E-102	87.4%	11	P:carbohydrate metabolic process; F:transferase activity, transferring glycosyl groups; F:levansucrase activity; P:metabolic process; C:membrane; C:integral component of membrane; F:sucrose 1F-fructosyltransferase activity; F:transferase activity; F:hydrolase activity, hydrolyzing O-glycosyl compounds; F:hydrolase activity; F:hydrolase activity, acting on glycosyl bonds	-	-
DN63638_c1_g2_i6	coatomer subunit beta -3	1485	20	9.8E-113	58.7%	9	F:nucleotide binding; F:ATP binding; C:membrane; C:integral component of membrane; F:protein kinase activity; P:phosphorylation; F:protein serine/threonine kinase activity; P:protein phosphorylation; F:kinase activity	-	-
DN63638_c1_g2_i8	coatomer subunit beta -3	1489	20	3.7E-166	56.6%	9	F:nucleotide binding; F:ATP binding; C:membrane; C:integral component of membrane; F:protein kinase activity; P:phosphorylation; F:protein serine/threonine kinase activity; P:protein phosphorylation; F:kinase activity	-	-
DN63638_c1_g3_i1	Coatomer subunit beta -2	3491	20	0.0E0	68.6%	9	F:nucleotide binding; F:ATP binding; C:membrane; C:integral component of membrane; F:protein kinase activity; P:phosphorylation; F:protein serine/threonine kinase activity; P:protein phosphorylation; F:kinase activity	-	-
DN63638_c1_g3_i2	coatomer subunit beta -3	3116	20	0.0E0	56.4%	9	F:nucleotide binding; F:ATP binding; C:membrane; C:integral component of membrane; F:protein kinase activity; P:phosphorylation; F:protein serine/threonine kinase activity; P:protein phosphorylation; F:kinase activity	-	-
DN63638_c1_g3_i3	coatomer subunit beta -3	3266	20	0.0E0	56.55%	9	F:nucleotide binding; F:ATP binding; C:membrane; C:integral component of membrane; F:protein kinase activity; P:phosphorylation; F:protein serine/threonine kinase activity; P:protein phosphorylation; F:kinase activity	-	-
DN63638_c1_g3_i6	coatomer subunit beta -3	2474	20	0.0E0	58.05%	9	F:nucleotide binding; F:ATP binding; C:membrane; C:integral component of membrane; F:protein kinase activity; P:phosphorylation; F:protein serine/threonine kinase activity; P:protein phosphorylation; F:kinase activity	-	-
DN63638_c1_g3_i7	coatomer subunit beta -3	3201	20	0.0E0	56.35%	9	F:nucleotide binding; F:ATP binding; C:membrane; C:integral component of membrane; F:protein kinase activity; P:phosphorylation; F:protein serine/threonine kinase activity; P:protein phosphorylation; F:kinase activity	-	-
DN63638_c1_g3_i8	coatomer subunit beta -3	2572	20	0.0E0	58.3%	9	F:nucleotide binding; F:ATP binding; C:membrane; C:integral component of membrane; F:protein kinase activity; P:phosphorylation; F:protein serine/threonine kinase activity; P:protein phosphorylation; F:kinase activity	-	-
DN63698_c0_g2_i3	---NA---	793	0	-	-	-		-	-
DN63698_c0_g6_i3	hypothetical protein F775_06221	1006	1	1.0E-9	54%	-		-	-
DN63698_c0_g8_i2	hypothetical protein F775_06221	869	1	6.4E-5	60%	-		-	-
DN36476_c1_g2_i1	---NA---	637	0	-	-	-		-	-
DN36476_c1_g3_i1	---NA---	331	0	-	-	-		-	-
DN36483_c0_g1_i1	---NA---	687	0	-	-	-		-	-
DN71625_c0_g2_i2	Os06g0595700 [Oryza sativa Japonica Group]	1323	20	8.8E-85	58.8%	2	C:membrane; C:integral component of membrane	-	-
DN71622_c0_g1_i5	choline kinase	1809	20	0.0E0	83.25%	5	F:DNA binding; F:transcription factor activity, sequence-specific DNA binding; P:regulation of transcription, DNA-templated; P:phosphorylation; F:kinase activity	-	-
DN71648_c0_g1_i2	Beta-1,4-mannosyl-glyco 4-beta-N-acetylglucosaminyltransferase	1931	20	0.0E0	86.6%	6	F:beta-1,4-mannosylglycoprotein 4-beta-N-acetylglucosaminyltransferase activity; F:transferase activity, transferring glycosyl groups; C:membrane; C:integral component of membrane; P:protein N-linked glycosylation; F:transferase activity	-	-
DN71699_c2_g2_i7	Malate dehydrogenase [NADP] chloroplastic	1419	20	0.0E0	97.05%	22	F:L-malate dehydrogenase activity; F:malate dehydrogenase activity; F:oxidoreductase activity, acting on the CH-OH group of donors, NAD or NADP as acceptor; C:chloroplast envelope; F:malate dehydrogenase (NADP+) activity; P:tricarboxylic acid cycle; C:plastid; C:thylakoid; P:maltose metabolic process; P:carbohydrate metabolic process; C:chloroplast; P:malate metabolic process; P:starch biosynthet…	-	-
DN71601_c0_g1_i1	U-box domain-containing 44-like [Phoenix dactylifera]	3203	20	0.0E0	88.3%	4	F:ubiquitin-protein transferase activity; F:protein serine/threonine kinase activity; P:protein phosphorylation; P:protein ubiquitination	-	-
DN71638_c1_g2_i1	Os03g0822200 [Oryza sativa Japonica Group]	1340	20	1.5E-93	94.8%	-		-	-
DN71661_c2_g6_i1	[Hordeum vulgare vulgare]	233	4	4.0E-5	90.25%	1	P:embryo development	-	-
DN71661_c2_g7_i1	uncharacterized mitochondrial g00810-like	1014	20	9.8E-81	74.3%	4	F:nucleic acid binding; F:zinc ion binding; F:metal ion binding; P:DNA integration	-	-
DN71661_c2_g4_i6	[Hordeum vulgare vulgare]	729	14	1.8E-22	84.36%	1	P:embryo development	-	-
DN71661_c2_g4_i13	[Hordeum vulgare vulgare]	735	9	2.6E-7	82.44%	1	P:embryo development	-	-
DN71661_c2_g4_i17	[Hordeum vulgare vulgare]	727	12	9.3E-11	90.67%	1	P:embryo development	-	-
DN71661_c2_g4_i21	[Hordeum vulgare vulgare]	315	6	1.8E-10	88%	1	P:embryo development	-	-
DN71661_c2_g16_i1	---NA---	944	0	-	-	-		-	-
DN71616_c0_g1_i1	ubiquitin-conjugating enzyme [Oryza sativa Japonica Group]	865	20	1.2E-103	95.05%	10	F:nucleotide binding; P:regulation of unidimensional cell growth; F:ATP binding; F:ubiquitin-protein transferase activity; P:proteasome-mediated ubiquitin-dependent protein catabolic process; P:DNA endoreduplication; P:proteasome assembly; P:protein ubiquitination; P:ubiquitin-dependent protein catabolic process; P:response to misfolded protein	-	-
DN71602_c1_g1_i1	one cut domain family member 2-like [Setaria italica]	793	20	2.4E-84	77.95%	-		-	-
DN71652_c0_g1_i3	Os04g0659400 [Oryza sativa Japonica Group]	2131	20	0.0E0	83.7%	-		-	-
DN71691_c0_g2_i2	B3 domain-containing	1474	20	1.0E-159	56.8%	17	F:transferase activity, transferring hexosyl groups; P:transcription, DNA-templated; P:protein desumoylation; P:metabolic process; F:endopeptidase activity; F:SUMO-specific protease activity; P:regulation of transcription, DNA-templated; F:cysteine-type peptidase activity; P:cysteine biosynthetic process from serine; F:nucleotide binding; F:nucleic acid binding; F:DNA binding; C:nucleus; P:proteo…	-	-
DN71607_c0_g3_i6	kelch repeat containing F-box -like [Oryza sativa Japonica Group]	683	4	4.7E-5	97%	2	P:red, far-red light phototransduction; P:red or far-red light signaling pathway	-	-
DN71630_c0_g1_i2	peptide-N4-asparagine amidase A [Zea mays]	1561	20	0.0E0	82.25%	1	C:cytoplasmic, membrane-bounded vesicle	-	-
DN71630_c1_g1_i1	peptide-N4-(N-acetyl-beta-glucosaminyl)asparagine amidase A-like	738	20	1.2E-107	69.1%	1	C:vacuole	-	-
DN71665_c1_g1_i1	asparagine synthetase [glutamine-hydrolyzing] [Medicago truncatula]	2375	20	0.0E0	87.65%	12	F:nucleotide binding; P:cellular amino acid catabolic process; F:ATP binding; F:protein homodimerization activity; P:L-asparagine biosynthetic process; P:asparagine biosynthetic process; P:glutamine metabolic process; C:cytosol; P:cellular amino acid biosynthetic process; F:asparagine synthase (glutamine-hydrolyzing) activity; F:ligase activity; P:response to absence of light	-	-
DN71665_c1_g1_i13	[Hordeum vulgare vulgare]	1013	20	0.0E0	96.6%	12	F:nucleotide binding; P:cellular amino acid catabolic process; F:ATP binding; F:protein homodimerization activity; P:L-asparagine biosynthetic process; P:asparagine biosynthetic process; P:glutamine metabolic process; C:cytosol; P:cellular amino acid biosynthetic process; F:asparagine synthase (glutamine-hydrolyzing) activity; F:ligase activity; P:response to absence of light	-	-
DN71665_c1_g1_i16	[Hordeum vulgare vulgare]	2422	20	0.0E0	88.85%	15	P:cellular amino acid catabolic process; P:cellular response to sucrose starvation; F:protein homodimerization activity; P:response to fructose; P:glutamine metabolic process; F:asparagine synthase (glutamine-hydrolyzing) activity; P:response to absence of light; P:response to sucrose; F:ATP binding; P:response to glucose; C:cytoplasm; P:L-asparagine biosynthetic process; P:asparagine biosyntheti…	-	-
DN71665_c1_g1_i17	asparagine synthetase [glutamine-hydrolyzing] [Medicago truncatula]	2686	20	0.0E0	83.2%	8	P:cellular amino acid catabolic process; F:protein homodimerization activity; P:asparagine biosynthetic process; P:glutamine metabolic process; C:cytosol; F:asparagine synthase (glutamine-hydrolyzing) activity; F:ligase activity; P:response to absence of light	-	-
DN71688_c0_g2_i5	synaptotagmin-1-like [Oryza brachyantha]	2263	20	0.0E0	92.55%	7	C:nucleus; C:cytoplasm; C:membrane; C:integral component of membrane; C:cytoplasmic, membrane-bounded vesicle; C:endoplasmic reticulum; F:lipid binding	-	-
DN71688_c0_g2_i6	synaptotagmin-1-like [Oryza brachyantha]	2283	20	0.0E0	92.55%	7	C:nucleus; C:cytoplasm; C:membrane; C:integral component of membrane; C:cytoplasmic, membrane-bounded vesicle; C:endoplasmic reticulum; F:lipid binding	-	-
DN71688_c0_g2_i7	synaptotagmin-1-like [Oryza brachyantha]	2187	20	0.0E0	92.55%	7	C:nucleus; C:cytoplasm; C:membrane; C:integral component of membrane; C:cytoplasmic, membrane-bounded vesicle; C:endoplasmic reticulum; F:lipid binding	-	-
DN71669_c1_g1_i4	Mitochondrial ubiquitin ligase activator of NFKB 1	1645	20	0.0E0	91.95%	9	F:ubiquitin-protein transferase activity; F:zinc ion binding; F:metal ion binding; P:metabolic process; C:membrane; C:integral component of membrane; P:mitochondrion organization; F:ligase activity; P:protein ubiquitination	-	-
DN71676_c0_g3_i6	mitogen-activated kinase kinase kinase 1 [Oryza sativa Japonica Group]	2198	20	9.9E-141	89.1%	11	F:nucleotide binding; F:ATP binding; F:receptor signaling protein serine/threonine kinase activity; C:cytoplasm; C:mitochondrion; F:protein kinase activity; P:phosphorylation; P:protein phosphorylation; P:signal transduction by protein phosphorylation; F:kinase activity; C:plastid	-	-
DN71676_c0_g3_i8	mitogen-activated kinase kinase kinase 1-like	1873	20	7.8E-170	81.7%	11	F:nucleotide binding; F:ATP binding; F:receptor signaling protein serine/threonine kinase activity; C:cytoplasm; C:mitochondrion; F:protein kinase activity; P:phosphorylation; P:protein phosphorylation; P:signal transduction by protein phosphorylation; F:kinase activity; C:plastid	-	-
DN71676_c0_g3_i9	mitogen-activated kinase kinase kinase 1-like	2172	20	7.8E-169	81.7%	11	F:nucleotide binding; F:ATP binding; F:receptor signaling protein serine/threonine kinase activity; C:cytoplasm; C:mitochondrion; F:protein kinase activity; P:phosphorylation; P:protein phosphorylation; P:signal transduction by protein phosphorylation; F:kinase activity; C:plastid	-	-
DN71634_c1_g3_i18	---NA---	1636	0	-	-	-		-	-
DN71636_c0_g1_i1	F-box SKIP31	1740	20	0.0E0	84.5%	1	C:cytoplasmic, membrane-bounded vesicle	-	-
DN71639_c0_g1_i1	ADP-glucose pyrophosphorylase small subunit [Oryza sativa Indica Group]	544	20	4.1E-128	97.65%	15	F:nucleotidyltransferase activity; P:metabolic process; C:amyloplast; P:biosynthetic process; F:glucose-1-phosphate adenylyltransferase activity; P:starch metabolic process; C:plastid; F:nucleotide binding; F:ATP binding; C:chloroplast; P:glycogen biosynthetic process; P:starch biosynthetic process; F:catalytic activity; C:cytosol; F:transferase activity	-	-
DN71637_c1_g2_i3	---NA---	1339	0	-	-	-		-	-
DN68970_c2_g4_i14	disease resistance RPP13 1	1502	1	1.6E-10	59%	1	F:ADP binding	-	-
DN68954_c1_g1_i7	Os01g0689900 [Oryza sativa Japonica Group]	799	20	5.6E-97	66.1%	11	F:nucleotide binding; F:ATP binding; C:membrane; C:integral component of membrane; C:cytoplasmic, membrane-bounded vesicle; F:protein kinase activity; P:phosphorylation; F:protein serine/threonine kinase activity; P:protein phosphorylation; F:kinase activity; F:polysaccharide binding	-	-
DN68966_c0_g3_i1	[Hordeum vulgare vulgare]	353	20	1.9E-6	95.2%	5	F:peptidyl-prolyl cis-trans isomerase activity; P:metabolic process; C:mitochondrion; P:protein peptidyl-prolyl isomerization; F:isomerase activity	-	-
DN68907_c0_g1_i1	magnesium transporter MRS2-F-like	1780	20	0.0E0	85.55%	12	F:glucan endo-1,3-beta-glucanase activity, C-3 substituted reducing group; P:ion transport; P:transmembrane transport; P:magnesium ion transport; P:metabolic process; C:membrane; C:integral component of membrane; F:magnesium ion transmembrane transporter activity; P:magnesium ion transmembrane transport; F:metal ion transmembrane transporter activity; P:metal ion transport; P:transport	-	-
DN68949_c1_g1_i1	dual specificity kinase zak2 [Oryza sativa Japonica Group]	2735	20	0.0E0	70.35%	12	F:nucleotide binding; F:ATP binding; F:zinc ion binding; F:metal ion binding; C:mitochondrion; P:cell surface receptor signaling pathway; F:protein kinase activity; P:phosphorylation; F:protein serine/threonine kinase activity; P:protein phosphorylation; F:kinase activity; C:plasma membrane	-	-
DN68949_c1_g1_i2	dual specificity kinase zak2 [Oryza sativa Japonica Group]	2497	20	0.0E0	68.85%	12	F:nucleotide binding; F:ATP binding; F:zinc ion binding; F:metal ion binding; C:mitochondrion; P:cell surface receptor signaling pathway; F:protein kinase activity; P:phosphorylation; F:protein serine/threonine kinase activity; P:protein phosphorylation; F:kinase activity; C:plasma membrane	-	-
DN68908_c0_g1_i7	red chlorophyll catabolite reductase	765	20	5.4E-100	86.45%	16	C:chloroplast stroma; P:regulation of plant-type hypersensitive response; F:double-stranded DNA binding; C:chloroplast envelope; P:regulation of programmed cell death; P:regulation of transcription, DNA-templated; C:plastid; C:chloroplast; P:defense response, incompatible interaction; C:cytoplasm; F:oxidoreductase activity; C:mitochondrion; C:cytosol; P:oxidation-reduction process; F:red chloroph…	-	-
DN68933_c0_g1_i1	cryptochrome 1a [Hordeum vulgare vulgare]	3836	20	0.0E0	84.4%	2	F:blue light photoreceptor activity; P:blue light signaling pathway	-	-
DN68930_c0_g3_i1	leucine-rich repeat receptor kinase At2g19210	2967	20	0.0E0	75.6%	9	F:ATP binding; C:membrane; C:integral component of membrane; C:cytoplasmic, membrane-bounded vesicle; F:protein kinase activity; P:phosphorylation; F:protein serine/threonine kinase activity; P:protein phosphorylation; F:kinase activity	-	-
DN68930_c0_g3_i4	leucine-rich repeat receptor kinase At2g19210	3115	20	0.0E0	75.4%	9	F:ATP binding; C:membrane; C:integral component of membrane; C:cytoplasmic, membrane-bounded vesicle; F:protein kinase activity; P:phosphorylation; F:protein serine/threonine kinase activity; P:protein phosphorylation; F:kinase activity	-	-
DN68930_c0_g3_i5	leucine-rich repeat receptor kinase At2g19210	3137	20	0.0E0	74.9%	9	F:ATP binding; C:membrane; C:integral component of membrane; C:cytoplasmic, membrane-bounded vesicle; F:protein kinase activity; P:phosphorylation; F:protein serine/threonine kinase activity; P:protein phosphorylation; F:kinase activity	-	-
DN68930_c0_g3_i7	leucine-rich repeat receptor kinase At2g19210	2991	20	0.0E0	77.1%	9	F:ATP binding; C:membrane; C:integral component of membrane; C:cytoplasmic, membrane-bounded vesicle; F:protein kinase activity; P:phosphorylation; F:protein serine/threonine kinase activity; P:protein phosphorylation; F:kinase activity	-	-
DN68930_c0_g6_i2	leucine-rich repeat receptor kinase At2g19210	1266	20	1.4E-160	70.8%	9	F:ATP binding; C:membrane; C:integral component of membrane; C:cytoplasmic, membrane-bounded vesicle; F:protein kinase activity; P:phosphorylation; F:protein serine/threonine kinase activity; P:protein phosphorylation; F:kinase activity	-	-
[truncated: 11,431 more rows]
