# Supplementary material for: RNA-Seq Analysis of Plant Maturity in Crested Wheatgrass (Agropyron cristatum L.)
Source: Genes (Basel). 2017 Oct 25;8(11):291. doi: 10.3390/genes8110291 (PMC5704204; doi:10.3390/genes8110291)
Supplement: Supplementary file 1 [file genes-08-00291-s001.zip › Supplementary Files/Supplementary_File_8.xlsx]

## Sheet: VS
id	logFC	logCPM	PValue	FDR	VSEarly_rsem_outdir	VSLate_rsem_outdir
DN67794_c1_g2	-17.7468	11.3775	1.92483e-18	2.50094e-13	4144.84	0
DN67794_c1_g4	-13.0446	12.2595	4.18241e-17	2.19383e-12	6639.95	0.829
DN75795_c0_g101	-16.1292	9.76012	5.22483e-16	1.64437e-11	3578.79	0
DN68620_c0_g4	-15.7178	9.34892	2.17089e-15	4.92752e-11	1403.45	0
DN67220_c0_g3	-15.7152	9.34629	2.19194e-15	4.92752e-11	399.377	0
DN73569_c0_g25	-14.5609	8.19285	1.18993e-13	1.87248e-09	293.009	0
DN70007_c0_g1	-14.4645	8.09655	1.66003e-13	2.14215e-09	86.457	0
DN70090_c5_g2	-11.8381	8.61224	1.66997e-13	2.14215e-09	5217.9	1.226
DN72045_c3_g3	-14.4081	8.0402	2.01626e-13	2.26629e-09	143.824	0
DN74913_c0_g4	-14.2125	7.84484	3.96835e-13	3.67331e-09	459.587	0
DN67531_c1_g2	-14.1881	7.82043	4.31948e-13	3.71278e-09	195.658	0
DN69941_c1_g1	-11.5422	8.31661	4.64559e-13	3.71278e-09	235.978	0.074
DN75827_c1_g18	-14.1619	7.79431	4.71881e-13	3.71278e-09	197.329	0
DN72714_c1_g2	-13.897	7.52974	1.18034e-12	8.07564e-09	174.705	0
DN71760_c3_g14	-13.8514	7.48424	1.38049e-12	9.05148e-09	112.412	0
DN67405_c0_g1	-13.8329	7.46579	1.47342e-12	9.27436e-09	99.229	0
DN66738_c0_g3	-13.7316	7.36465	2.08648e-12	1.13218e-08	168.368	0
DN58813_c0_g2	-13.7106	7.34371	2.24622e-12	1.17823e-08	125.595	0
DN71581_c0_g2	-13.6777	7.31083	2.5181e-12	1.25729e-08	162.878	0
DN74062_c0_g1	-13.6732	7.30633	2.55675e-12	1.25729e-08	89.322	0
DN74825_c0_g3	-13.6028	7.23613	3.2522e-12	1.50521e-08	94.509	0
DN67911_c0_g1	-13.5712	7.20455	3.6305e-12	1.63228e-08	468.311	0
DN74825_c0_g3	-13.5299	7.16333	4.18746e-12	1.73406e-08	129.154	0
DN69941_c4_g5	-13.4698	7.10336	5.14646e-12	1.97536e-08	415.751	0
DN75405_c0_g1	-13.4583	7.0919	5.36874e-12	1.97536e-08	44.878	0
DN48243_c0_g1	-13.451	7.08456	5.50372e-12	1.97536e-08	44.455	0
DN63536_c0_g2	-13.4499	7.0835	5.52333e-12	1.97536e-08	156.27	0
DN72393_c2_g1	-13.4329	7.06657	5.84887e-12	2.0453e-08	154.979	0
DN69702_c1_g1	-13.4233	7.05696	6.04209e-12	2.06693e-08	56.108	0
DN68539_c0_g1	-13.3529	6.98668	7.7198e-12	2.53082e-08	113.345	0
DN72519_c0_g3	-13.3	6.93397	9.2619e-12	2.97441e-08	100.9	0
DN75667_c0_g12	-13.293	6.92695	9.48435e-12	2.98493e-08	58.072	0
DN73847_c0_g1	-13.2859	6.91989	9.71325e-12	2.99703e-08	56.759	0
DN70278_c0_g1	-13.2427	6.87683	1.1281e-11	3.41382e-08	41.265	0
DN64642_c0_g1	-13.2281	6.86218	1.18535e-11	3.41968e-08	65.288	0
DN70090_c5_g4	-13.2256	6.85973	1.19523e-11	3.41968e-08	1472.64	0
DN73569_c0_g27	-13.2169	6.8511	1.23059e-11	3.43809e-08	121.277	0
DN74771_c0_g2	-13.1716	6.8059	1.43977e-11	3.71265e-08	88.834	0
DN75968_c1_g10	-13.1716	6.8059	1.43977e-11	3.71265e-08	67.1	0
DN72331_c0_g2	-10.5427	7.31886	1.46278e-11	3.71265e-08	267.619	0.249
DN77472_c2_g1	-13.1601	6.79437	1.49695e-11	3.73907e-08	426.341	0
DN78043_c1_g3	-10.4804	7.25677	1.81569e-11	4.37648e-08	236.619	0.184
DN77369_c1_g102	-13.1009	6.73533	1.83558e-11	4.37648e-08	130.945	0
DN67871_c0_g1	-13.0475	6.68212	2.20717e-11	4.93806e-08	182.507	0
DN66686_c0_g3	-13.0447	6.67934	2.22801e-11	4.93806e-08	81.52	0
DN71871_c0_g50	-13.025	6.65971	2.39209e-11	5.15646e-08	58.289	0
DN68620_c0_g2	-13.0065	6.64125	2.54614e-11	5.41436e-08	1606.11	0
DN65857_c0_g11	-12.9863	6.62109	2.72556e-11	5.71862e-08	102.44	0
DN67819_c0_g1	-12.945	6.57992	3.14793e-11	6.51792e-08	165.667	0
DN65983_c5_g5	-12.9405	6.57543	3.19597e-11	6.53144e-08	91.373	0
DN68834_c1_g1	-12.936	6.57094	3.24489e-11	6.54639e-08	42.361	0
DN73850_c1_g3	-12.93	6.56492	3.31151e-11	6.55267e-08	96.158	0
DN71298_c2_g1	-12.9269	6.5619	3.34544e-11	6.55267e-08	127.538	0
DN72598_c1_g1	-12.9209	6.55585	3.41456e-11	6.55267e-08	37.901	0
DN76102_c0_g1	-12.8963	6.53137	3.70875e-11	6.86604e-08	54.871	0
DN72553_c0_g40	-12.8854	6.52053	3.86723e-11	6.91535e-08	79.806	0
DN72519_c0_g3	-12.8634	6.4986	4.16457e-11	7.28156e-08	105.641	0
DN75257_c0_g3	-12.8507	6.48592	4.3468e-11	7.43496e-08	421.285	0
DN71773_c1_g2	-12.8507	6.48592	4.3468e-11	7.43496e-08	30.902	0
DN66686_c0_g33	-12.8459	6.48114	4.41759e-11	7.4748e-08	100.097	0
DN72623_c0_g3	-12.8233	6.4586	4.76684e-11	7.89594e-08	81.227	0
DN76059_c0_g25	-12.797	6.4324	5.23654e-11	8.40844e-08	64.952	0
DN73155_c0_g7	-12.7702	6.40572	5.73022e-11	8.85466e-08	344.755	0
DN77097_c1_g1	-12.7668	6.40235	5.79578e-11	8.85466e-08	41.71	0
DN62104_c0_g5	-12.7634	6.39897	5.86225e-11	8.87009e-08	318.899	0
DN69941_c4_g14	-12.7429	6.37853	6.31729e-11	9.29894e-08	468.68	0
DN56063_c0_g1	-12.7395	6.3751	6.391e-11	9.29894e-08	44.737	0
DN70444_c1_g10	-12.7378	6.37338	6.42825e-11	9.29894e-08	204.523	0
DN71915_c0_g6	-12.7343	6.36993	6.50352e-11	9.29894e-08	114.626	0
DN75857_c0_g2	-12.7343	6.36993	6.50352e-11	9.29894e-08	21.169	0
DN76250_c0_g3	-12.7308	6.36648	6.57985e-11	9.29894e-08	278.73	0.101
DN64965_c0_g1	-12.7186	6.35432	6.85561e-11	9.54696e-08	34.841	0
DN74529_c2_g2	-8.97695	7.93903	7.16073e-11	9.88439e-08	118.054	0.23
DN77004_c2_g8	-12.6904	6.32614	7.5398e-11	1.03171e-07	19.987	0
DN75380_c1_g4	-12.6868	6.32258	7.63097e-11	1.03519e-07	308.287	0
DN68620_c0_g6	-8.70939	8.50345	8.05558e-11	1.07427e-07	1596.4	3.797
DN72022_c0_g1	-12.6615	6.2974	8.35861e-11	1.08704e-07	135.925	0
DN68432_c0_g5	-12.645	6.28097	8.83522e-11	1.13034e-07	216.382	0
DN67954_c0_g1	-10.0088	6.78659	9.19259e-11	1.14806e-07	352.253	0.359
DN58609_c0_g4	-12.6115	6.24756	9.89009e-11	1.22544e-07	56.38	0
DN71083_c1_g9	-12.5963	6.23245	1.04071e-10	1.26951e-07	320.765	0
DN75427_c2_g6	-9.39287	7.08657	1.14216e-10	1.37199e-07	89.973	0.129
DN64649_c0_g1	-12.5635	6.19982	1.1694e-10	1.3927e-07	30.241	0
DN53053_c0_g1	-12.5577	6.19399	1.19266e-10	1.39939e-07	76.627	0
DN62726_c0_g1	-12.5557	6.19204	1.20054e-10	1.39939e-07	40.093	0
DN55219_c0_g1	-9.91918	6.69727	1.25407e-10	1.44792e-07	74.12	0.074
DN71665_c1_g17	-8.81278	7.77541	1.26057e-10	1.44792e-07	88.855	0.212
DN9918_c0_g1	-12.532	6.16842	1.30012e-10	1.48252e-07	27.908	0
DN69008_c0_g6	-12.522	6.15847	1.34452e-10	1.51027e-07	91.243	0
DN65242_c0_g1	-12.5038	6.14037	1.42911e-10	1.56006e-07	686.169	0
DN73045_c0_g11	-12.4957	6.13226	1.46875e-10	1.58304e-07	39.919	0
DN76160_c1_g1	-12.4772	6.11383	1.57377e-10	1.67491e-07	72.742	0
DN72898_c1_g3	-9.8528	6.63114	1.57527e-10	1.67491e-07	219.887	0.221
DN75741_c0_g4	-12.473	6.10971	1.59584e-10	1.68539e-07	135.22	0
DN67108_c2_g6	-12.4647	6.10142	1.64111e-10	1.71025e-07	98.393	0
DN74062_c0_g1	-12.4563	6.09308	1.68793e-10	1.74746e-07	49.37	0
DN77745_c2_g1	-12.4458	6.08259	1.74873e-10	1.79857e-07	86.284	0
DN72393_c2_g1	-12.4373	6.07414	1.79927e-10	1.81497e-07	13.9	0
DN74017_c0_g1	-12.4373	6.07414	1.79927e-10	1.81497e-07	39.8	0
DN73248_c1_g6	-12.4331	6.0699	1.82519e-10	1.82939e-07	235.392	0
DN69036_c0_g10	-12.4159	6.0528	1.93349e-10	1.91355e-07	31.282	0
DN66306_c0_g2	-12.3787	6.01579	2.20668e-10	2.15681e-07	28.092	0
DN71329_c0_g1	-12.3787	6.01579	2.20668e-10	2.15681e-07	574.875	0
DN67828_c1_g1	-12.3765	6.01358	2.22318e-10	2.15951e-07	27.181	0
DN76097_c2_g5	-12.3654	6.0025	2.30789e-10	2.21446e-07	137.943	0
DN66595_c0_g2	-12.3609	5.99804	2.34286e-10	2.23439e-07	367.238	0
DN72311_c0_g3	-12.3564	5.99357	2.37847e-10	2.25468e-07	43.706	0
DN62861_c0_g1	-12.3496	5.98683	2.4331e-10	2.29266e-07	69.27	0
DN75068_c0_g1	-8.8949	7.14517	2.48386e-10	2.32657e-07	71.071	0.157
DN76897_c2_g24	-12.3383	5.97554	2.52754e-10	2.35347e-07	39.67	0
DN65861_c0_g1	-12.3337	5.97099	2.56655e-10	2.36184e-07	120.062	0
DN70463_c0_g1	-12.3268	5.96415	2.62642e-10	2.40288e-07	26.237	0
DN73914_c1_g3	-12.3199	5.95728	2.68797e-10	2.44498e-07	258.428	0
DN67531_c1_g2	-12.2801	5.9177	3.09592e-10	2.75241e-07	51.323	0
DN68930_c0_g3	-12.2754	5.91297	3.14569e-10	2.78095e-07	21.777	0
DN66249_c0_g2	-12.2706	5.90822	3.19642e-10	2.81001e-07	49.75	0
DN74634_c0_g16	-12.261	5.89869	3.30087e-10	2.854e-07	43.663	0
DN70751_c0_g1	-12.2538	5.8915	3.38191e-10	2.89228e-07	30.132	0
DN74449_c0_g1	-12.2538	5.8915	3.38191e-10	2.89228e-07	36.849	0
DN76690_c3_g85	-12.2343	5.87214	3.60995e-10	3.02162e-07	96.972	0
DN72842_c0_g3	-12.227	5.86481	3.70019e-10	3.07379e-07	29.286	0
DN73251_c0_g1	-12.2245	5.86236	3.73088e-10	3.07379e-07	43.988	0
DN67335_c3_g1	-12.2245	5.86236	3.73088e-10	3.07379e-07	241.859	0
DN63401_c3_g6	-12.2171	5.85498	3.82477e-10	3.1185e-07	16.211	0
DN64755_c0_g3	-12.2171	5.85498	3.82477e-10	3.1185e-07	105.565	0
DN58604_c0_g1	-12.2146	5.85251	3.8567e-10	3.12832e-07	44.965	0
DN78013_c2_g6	-12.2121	5.85004	3.88894e-10	3.1383e-07	174.499	0
DN69941_c5_g1	-12.2072	5.84508	3.95441e-10	3.15873e-07	119.356	0
DN72148_c0_g1	-8.01251	9.01918	4.41721e-10	3.49294e-07	410.38	1.677
DN50985_c0_g4	-9.54994	6.32962	4.45205e-10	3.5029e-07	642.3	1.097
DN42189_c0_g3	-12.1408	5.77905	4.98205e-10	3.86197e-07	633.327	0
DN73781_c2_g1	-12.1382	5.77645	5.0259e-10	3.87687e-07	42.155	0
DN64899_c3_g12	-12.1329	5.77124	5.11501e-10	3.92636e-07	59.667	0
DN76059_c0_g2	-12.1171	5.75547	5.39395e-10	4.05872e-07	30.74	0
DN67178_c0_g1	-12.1144	5.75283	5.4422e-10	4.05872e-07	121.505	0
DN75519_c0_g4	-12.1144	5.75283	5.4422e-10	4.05872e-07	27.202	0
DN67531_c1_g2	-12.1037	5.74221	5.64044e-10	4.16707e-07	38.465	0
DN71256_c0_g1	-12.0929	5.7315	5.84741e-10	4.28492e-07	161.467	0
DN72311_c0_g3	-12.0902	5.72881	5.90056e-10	4.28492e-07	49.251	0
DN66941_c1_g2	-9.46738	6.24748	5.90889e-10	4.28492e-07	58.886	0.101
DN73285_c0_g2	-12.0875	5.72612	5.9543e-10	4.29805e-07	42.968	0
DN70348_c0_g2	-12.0848	5.72342	6.00863e-10	4.31746e-07	87.163	0
DN67603_c1_g2	-12.0821	5.72072	6.06355e-10	4.33712e-07	38.921	0
DN72202_c0_g12	-8.62642	6.87789	6.23985e-10	4.44303e-07	200.584	0.488
DN71175_c2_g4	-12.0712	5.70986	6.28936e-10	4.45811e-07	24.349	0
DN71740_c1_g1	-12.0519	5.69064	6.77201e-10	4.75737e-07	57.747	0
DN71783_c0_g1	-12.0407	5.67955	7.02997e-10	4.87332e-07	32.324	0
DN77745_c2_g1	-8.04322	7.98976	7.11236e-10	4.88737e-07	178.948	0.71
DN73106_c0_g1	-12.0351	5.67397	7.16336e-10	4.90102e-07	13.335	0
DN71638_c1_g2	-12.0323	5.67117	7.2312e-10	4.91551e-07	44.184	0
DN77745_c2_g14	-8.58309	6.83479	7.24702e-10	4.91551e-07	95.821	0.295
DN69899_c0_g2	-12.0266	5.66556	7.36919e-10	4.97693e-07	79.763	0
DN74893_c0_g2	-12.0238	5.66275	7.43938e-10	5.00285e-07	24.718	0
DN75741_c0_g33	-12.021	5.65993	7.51036e-10	5.0291e-07	22.146	0
DN56276_c0_g3	-12.0153	5.65427	7.65479e-10	5.0612e-07	533.523	0
DN74137_c2_g1	-12.0153	5.65427	7.65479e-10	5.0612e-07	67.046	0
DN72329_c1_g4	-12.0067	5.64575	7.87773e-10	5.18681e-07	261.249	0
DN64692_c0_g1	-12.0009	5.64004	8.03069e-10	5.26549e-07	93.868	0
DN61666_c0_g2	-11.9952	5.6343	8.18723e-10	5.34586e-07	325.235	0
DN76900_c1_g4	-11.9865	5.62566	8.42897e-10	5.48095e-07	62.684	0
DN48391_c1_g1	-11.9806	5.61987	8.59489e-10	5.52041e-07	60.687	0
DN73015_c0_g2	-11.9777	5.61696	8.67932e-10	5.55198e-07	43.836	0
DN71952_c3_g1	-11.9748	5.61405	8.76474e-10	5.56141e-07	31.988	0
DN74634_c0_g12	-11.9748	5.61405	8.76474e-10	5.56141e-07	36.729	0
DN77383_c0_g6	-11.963	5.60235	9.1167e-10	5.71559e-07	128.243	0
DN70090_c5_g3	-11.9541	5.59351	9.39183e-10	5.86472e-07	906.099	0.304
DN61244_c0_g1	-11.9482	5.58759	9.5808e-10	5.95907e-07	37.087	0
DN76605_c1_g1	-11.9452	5.58462	9.67699e-10	5.9952e-07	85.513	0
DN63521_c0_g1	-11.9422	5.58164	9.77435e-10	6.00821e-07	102.592	0
DN72504_c0_g5	-11.9422	5.58164	9.77435e-10	6.00821e-07	141.014	0
DN76296_c0_g1	-11.9332	5.57268	1.00735e-09	6.14412e-07	26.823	0
DN73155_c0_g7	-8.05953	7.49986	1.02337e-09	6.2177e-07	693.124	2.645
DN72731_c0_g4	-11.921	5.56063	1.0597e-09	6.41368e-07	162.26	0
DN73738_c2_g1	-11.9027	5.54238	1.12689e-09	6.78668e-07	22.059	0
DN73569_c0_g2	-11.8965	5.53624	1.15042e-09	6.83135e-07	34.114	0
DN69796_c0_g3	-11.8934	5.53316	1.1624e-09	6.87656e-07	53.548	0
DN77787_c1_g3	-11.8841	5.52389	1.19926e-09	7.0155e-07	23.199	0
DN63409_c0_g1	-11.8747	5.51456	1.23753e-09	7.18595e-07	82.312	0
DN71485_c1_g5	-11.8715	5.51143	1.25061e-09	7.23522e-07	219.703	0
DN75257_c0_g33	-11.8332	5.4734	1.4213e-09	8.04524e-07	103.46	0
DN75776_c0_g2	-11.8267	5.46696	1.4524e-09	8.10467e-07	37.543	0
DN68519_c0_g1	-11.8267	5.46696	1.4524e-09	8.10467e-07	28.222	0
DN67794_c1_g4	-11.8267	5.46696	1.4524e-09	8.10467e-07	36.49	0
DN63900_c3_g20	-11.8137	5.454	1.51709e-09	8.40601e-07	162.585	0
DN74149_c0_g3	-11.8137	5.454	1.51709e-09	8.40601e-07	98.154	0
DN70589_c0_g3	-11.8104	5.45074	1.5338e-09	8.46877e-07	18.641	0
DN70605_c0_g1	-11.8038	5.4442	1.56788e-09	8.59663e-07	23.557	0
DN66966_c0_g5	-11.7972	5.43763	1.60288e-09	8.72769e-07	132.507	0
DN75581_c4_g4	-11.7939	5.43433	1.62073e-09	8.79445e-07	342.162	0
DN62199_c0_g1	-11.7906	5.43103	1.63882e-09	8.8317e-07	84.765	0
DN71355_c0_g1	-8.06471	7.03078	1.64786e-09	8.85014e-07	278.675	1.051
DN74298_c0_g2	-11.7805	5.42107	1.71364e-09	9.17209e-07	13.335	0
DN75969_c0_g3	-11.7704	5.41105	1.77245e-09	9.39107e-07	34.505	0
DN75904_c2_g3	-11.767	5.40769	1.79259e-09	9.46591e-07	32.031	0
DN73363_c0_g2	-11.7637	5.40432	1.81301e-09	9.5099e-07	28.917	0
DN54009_c0_g1	-11.7603	5.40095	1.83371e-09	9.55476e-07	73.437	0
DN67794_c1_g4	-11.7397	5.38054	1.96401e-09	1.00671e-06	60.177	0
DN69139_c1_g2	-11.7397	5.38054	1.96401e-09	1.00671e-06	48.936	0
DN77552_c1_g13	-11.7362	5.37711	1.9868e-09	1.01508e-06	12.847	0
DN73158_c1_g3	-7.91655	7.13999	2.07015e-09	1.05084e-06	435.13	1.862
DN68758_c1_g1	-11.7118	5.35288	2.15549e-09	1.08715e-06	35.123	0
DN75257_c0_g34	-11.7083	5.34938	2.18097e-09	1.08861e-06	106.857	0
DN62715_c0_g1	-11.7083	5.34938	2.18097e-09	1.08861e-06	30.707	0
DN76514_c1_g4	-11.7048	5.34588	2.20681e-09	1.08861e-06	28.092	0
DN74759_c0_g1	-11.7048	5.34588	2.20681e-09	1.08861e-06	23.068	0
DN73850_c0_g20	-11.7048	5.34588	2.20681e-09	1.08861e-06	46.527	0
DN65524_c0_g2	-11.7048	5.34588	2.20681e-09	1.08861e-06	21.528	0
DN72329_c1_g8	-11.7012	5.34237	2.23302e-09	1.09809e-06	101.561	0
DN78043_c1_g11	-11.6977	5.33885	2.2596e-09	1.1077e-06	229.75	0
DN72022_c0_g1	-11.6941	5.33532	2.28657e-09	1.11744e-06	83.3	0
DN77924_c9_g8	-11.6906	5.33178	2.31392e-09	1.12037e-06	113.096	0
DN67794_c1_g6	-11.6906	5.33178	2.31392e-09	1.12037e-06	50.9	0
DN77303_c2_g12	-11.6834	5.32467	2.36981e-09	1.13348e-06	211.717	0
DN71329_c0_g5	-11.6834	5.32467	2.36981e-09	1.13348e-06	63.215	0
DN61473_c1_g3	-11.6834	5.32467	2.36981e-09	1.13348e-06	286.238	0
DN64965_c0_g1	-11.6762	5.31754	2.42732e-09	1.15398e-06	15.017	0
DN74739_c0_g2	-11.6726	5.31395	2.45671e-09	1.16093e-06	24.859	0
DN75589_c1_g21	-11.669	5.31036	2.48652e-09	1.16801e-06	21.332	0
DN64571_c0_g1	-11.6581	5.29953	2.57861e-09	1.20407e-06	192.251	0
DN76983_c4_g68	-11.6544	5.29591	2.61021e-09	1.21522e-06	27.268	0
DN72331_c0_g2	-11.6471	5.28862	2.67482e-09	1.23798e-06	111.75	0
DN71601_c0_g1	-11.6434	5.28497	2.70784e-09	1.24593e-06	13.053	0
DN70444_c1_g9	-11.6434	5.28497	2.70784e-09	1.24593e-06	168.39	0
DN23600_c0_g1	-11.6397	5.2813	2.74135e-09	1.25402e-06	154.925	0
DN74652_c0_g1	-11.6397	5.2813	2.74135e-09	1.25402e-06	74.261	0
DN68317_c0_g1	-11.6248	5.26655	2.91658e-09	1.31884e-06	8.583	0.009
DN76806_c1_g6	-11.6173	5.25912	2.99041e-09	1.34067e-06	21.799	0
DN76425_c0_g6	-11.6173	5.25912	2.99041e-09	1.34067e-06	34.82	0
DN64098_c5_g2	-11.6173	5.25912	2.99041e-09	1.34067e-06	28.049	0
DN68132_c0_g2	-8.15971	6.4139	3.08403e-09	1.37092e-06	102.429	0.369
DN77690_c1_g1	-8.15126	6.40551	3.17244e-09	1.4023e-06	446.263	1.558
DN68402_c0_g4	-11.5984	5.24037	3.18504e-09	1.40392e-06	331.832	0
DN75286_c1_g1	-11.5908	5.2328	3.26712e-09	1.43208e-06	9.831	0
DN75924_c0_g1	-11.5908	5.2328	3.26712e-09	1.43208e-06	12.771	0
DN58473_c0_g3	-11.587	5.229	3.30912e-09	1.44245e-06	38.487	0
DN60133_c0_g1	-11.5831	5.22519	3.35176e-09	1.44503e-06	63.986	0
DN69113_c1_g4	-11.5831	5.22519	3.35176e-09	1.44503e-06	403.587	0
DN76637_c1_g1	-11.5793	5.22137	3.39507e-09	1.4597e-06	5.263	0
DN52159_c0_g1	-11.5754	5.21754	3.43904e-09	1.47458e-06	63.465	0
DN72690_c0_g2	-11.5716	5.2137	3.48371e-09	1.48967e-06	79.806	0
DN61429_c0_g1	-11.5677	5.20985	3.52907e-09	1.50498e-06	79.784	0
DN76718_c0_g4	-11.5599	5.20212	3.62193e-09	1.54041e-06	49.012	0
DN65524_c0_g21	-11.556	5.19824	3.66946e-09	1.55223e-06	19.607	0
DN72869_c1_g1	-11.556	5.19824	3.66946e-09	1.55223e-06	19.791	0
DN72407_c0_g3	-11.552	5.19435	3.71775e-09	1.56844e-06	16.808	0
DN74558_c7_g3	-8.92623	5.70975	3.75041e-09	1.57645e-06	43.663	0.083
DN64121_c1_g1	-11.5481	5.19045	3.76679e-09	1.57645e-06	14.854	0
DN70444_c1_g10	-11.5481	5.19045	3.76679e-09	1.57645e-06	40.852	0
DN77923_c2_g3	-11.5442	5.18654	3.81662e-09	1.58885e-06	325.105	0
DN68847_c0_g1	-11.5402	5.18261	3.86724e-09	1.59307e-06	35.818	0
DN73096_c0_g3	-11.5402	5.18261	3.86724e-09	1.59307e-06	74.869	0
DN72102_c0_g3	-11.5362	5.17868	3.91866e-09	1.60167e-06	144.888	0
DN73048_c1_g51	-11.5362	5.17868	3.91866e-09	1.60167e-06	26.367	0
DN75841_c1_g12	-11.5323	5.17473	3.97091e-09	1.61464e-06	34.234	0
DN76073_c0_g8	-11.5243	5.16681	4.07794e-09	1.63285e-06	148.176	0
DN75981_c0_g5	-11.5243	5.16681	4.07794e-09	1.63285e-06	131.574	0
DN74321_c0_g10	-11.5243	5.16681	4.07794e-09	1.63285e-06	11.165	0
DN56658_c0_g2	-11.5243	5.16681	4.07794e-09	1.63285e-06	26.638	0
DN72008_c0_g2	-11.5162	5.15885	4.18845e-09	1.6602e-06	42.252	0
DN65898_c1_g1	-11.5082	5.15084	4.30257e-09	1.69264e-06	125.411	0
DN56525_c0_g2	-11.5082	5.15084	4.30257e-09	1.69264e-06	35.178	0
DN66966_c0_g8	-11.5041	5.14681	4.36103e-09	1.71136e-06	259.861	0
DN71312_c0_g2	-11.5	5.14278	4.42044e-09	1.7218e-06	76.996	0
DN53606_c0_g1	-11.5	5.14278	4.42044e-09	1.7218e-06	42.447	0
DN72034_c0_g2	-11.4959	5.13874	4.48083e-09	1.72821e-06	74.12	0
DN70007_c0_g1	-11.4959	5.13874	4.48083e-09	1.72821e-06	10.992	0
DN69126_c0_g1	-11.4919	5.13468	4.54221e-09	1.7476e-06	30.631	0
DN71485_c1_g5	-11.4878	5.13061	4.60461e-09	1.76728e-06	89.734	0
DN72309_c0_g1	-11.4836	5.12654	4.66803e-09	1.78293e-06	20.551	0
DN74525_c0_g12	-11.4712	5.11423	4.86469e-09	1.84018e-06	109.211	0
DN60689_c0_g1	-11.4712	5.11423	4.86469e-09	1.84018e-06	99.977	0
DN74742_c0_g2	-11.4712	5.11423	4.86469e-09	1.84018e-06	15.896	0
DN66987_c1_g20	-11.4629	5.10597	5.00134e-09	1.88733e-06	294.528	0
DN72204_c0_g1	-11.4587	5.10182	5.07138e-09	1.90009e-06	15.581	0
DN76399_c1_g1	-8.28472	5.9844	5.09615e-09	1.90484e-06	18.891	0.065
DN72100_c0_g2	-11.4545	5.09766	5.14261e-09	1.91311e-06	18.305	0
DN74788_c0_g12	-11.4545	5.09766	5.14261e-09	1.91311e-06	68.836	0
DN67303_c0_g12	-11.4503	5.09349	5.21504e-09	1.92639e-06	85.275	0
DN75841_c1_g1	-11.4376	5.08089	5.51729e-09	2.00509e-06	42.144	0
DN59503_c0_g1	-8.81193	5.59635	5.5423e-09	2.00954e-06	128.677	0.147
DN71798_c0_g1	-11.4333	5.07667	5.59611e-09	2.01975e-06	12.663	0
DN73142_c1_g2	-11.4248	5.06819	5.75784e-09	2.06392e-06	33.127	0
DN72504_c0_g5	-11.4248	5.06819	5.75784e-09	2.06392e-06	99.131	0
DN64711_c0_g3	-11.4162	5.05966	5.92521e-09	2.11428e-06	64.181	0
DN63860_c5_g1	-11.4162	5.05966	5.92521e-09	2.11428e-06	27.777	0
DN76291_c1_g9	-11.4075	5.05108	6.09845e-09	2.15654e-06	94.519	0
DN74384_c0_g1	-11.4075	5.05108	6.09845e-09	2.15654e-06	13.91	0
DN77230_c0_g65	-11.4031	5.04677	6.18735e-09	2.17332e-06	17.567	0
DN76097_c2_g5	-11.4031	5.04677	6.18735e-09	2.17332e-06	33.387	0
DN17327_c0_g2	-11.3988	5.04245	6.27781e-09	2.19043e-06	20.117	0
DN75641_c2_g5	-11.3988	5.04245	6.27781e-09	2.19043e-06	61.382	0
DN78094_c0_g1	-11.3944	5.03811	6.36986e-09	2.203e-06	58.278	0
DN71661_c2_g7	-11.3944	5.03811	6.36986e-09	2.203e-06	39.312	0
DN76061_c0_g2	-11.39	5.03376	6.46353e-09	2.22076e-06	11.285	0
DN71355_c0_g1	-11.39	5.03376	6.46353e-09	2.22076e-06	26.085	0
DN76514_c1_g41	-11.3856	5.0294	6.55886e-09	2.2486e-06	21.028	0
DN70595_c0_g4	-11.3812	5.02503	6.65589e-09	2.26215e-06	107.605	0
DN76291_c1_g9	-11.3812	5.02503	6.65589e-09	2.26215e-06	287.877	0
DN73321_c1_g2	-11.3812	5.02503	6.65589e-09	2.26215e-06	18.218	0
DN45392_c0_g3	-11.3723	5.01624	6.85516e-09	2.31986e-06	456.126	0
DN71661_c2_g6	-11.3723	5.01624	6.85516e-09	2.31986e-06	468.474	0
DN77188_c0_g10	-11.3679	5.01182	6.95747e-09	2.34943e-06	40.809	0
DN59478_c0_g1	-11.3634	5.00739	7.06162e-09	2.37441e-06	16.949	0
DN77897_c4_g3	-11.3634	5.00739	7.06162e-09	2.37441e-06	40.266	0
DN66789_c1_g27	-11.3544	4.99849	7.2756e-09	2.41539e-06	12.131	0
DN58323_c0_g1	-11.3544	4.99849	7.2756e-09	2.41539e-06	23.09	0
DN70357_c0_g6	-11.3544	4.99849	7.2756e-09	2.41539e-06	62.196	0
DN65796_c0_g1	-11.3544	4.99849	7.2756e-09	2.41539e-06	25.39	0
DN62373_c0_g1	-11.3499	4.99402	7.38551e-09	2.43646e-06	41.916	0
DN71809_c1_g8	-11.3499	4.99402	7.38551e-09	2.43646e-06	11.013	0
DN73292_c0_g5	-11.3454	4.98954	7.49741e-09	2.46305e-06	373.032	0
DN71894_c0_g1	-11.3454	4.98954	7.49741e-09	2.46305e-06	15.755	0
DN68920_c0_g1	-11.3408	4.98504	7.61135e-09	2.49008e-06	30.783	0
DN67854_c1_g6	-11.3317	4.976	7.84553e-09	2.55079e-06	94.313	0
DN70036_c0_g1	-11.3271	4.97146	7.96586e-09	2.57925e-06	17.773	0
DN65045_c2_g1	-11.3133	4.95775	8.34037e-09	2.68395e-06	26.117	0
DN75286_c1_g1	-11.3133	4.95775	8.34037e-09	2.68395e-06	8.312	0
DN74666_c0_g2	-11.3086	4.95316	8.46988e-09	2.72006e-06	87.174	0
DN58499_c2_g1	-11.304	4.94854	8.60181e-09	2.7512e-06	23.09	0
DN71871_c0_g54	-11.304	4.94854	8.60181e-09	2.7512e-06	21.56	0
DN76690_c3_g8	-11.2899	4.93462	9.01266e-09	2.8536e-06	86.327	0
DN61954_c0_g1	-11.2757	4.92055	9.44729e-09	2.95103e-06	114.116	0
DN76140_c0_g1	-11.2757	4.92055	9.44729e-09	2.95103e-06	14.247	0
DN66199_c0_g3	-11.2757	4.92055	9.44729e-09	2.95103e-06	26.866	0
DN65708_c0_g5	-11.2757	4.92055	9.44729e-09	2.95103e-06	54.188	0
DN77106_c1_g3	-6.97987	9.57124	9.45164e-09	2.95103e-06	1904.22	16.045
DN74063_c0_g2	-11.2709	4.91583	9.59772e-09	2.9848e-06	18.945	0
DN66941_c1_g2	-11.2661	4.9111	9.75104e-09	3.00869e-06	27.658	0
DN71464_c2_g4	-11.2661	4.9111	9.75104e-09	3.00869e-06	172.047	0
DN63476_c0_g2	-11.2661	4.9111	9.75104e-09	3.00869e-06	46.365	0
DN75981_c0_g2	-8.64168	5.42759	9.97903e-09	3.06913e-06	52.994	0.194
DN76112_c0_g1	-11.2565	4.90158	1.00666e-08	3.08789e-06	331.594	0
DN74400_c0_g2	-11.2517	4.8968	1.0229e-08	3.12551e-06	15.267	0
DN38649_c0_g1	-11.2517	4.8968	1.0229e-08	3.12551e-06	30.555	0
DN72359_c0_g3	-6.96908	8.90718	1.0613e-08	3.21787e-06	842.819	7.253
DN71701_c2_g1	-11.242	4.88719	1.07352e-08	3.23004e-06	190.873	0
DN61954_c0_g1	-11.242	4.88719	1.07352e-08	3.23004e-06	129.762	0
DN68930_c0_g3	-11.2371	4.88236	1.09107e-08	3.25866e-06	10.666	0
DN75795_c0_g8	-11.2371	4.88236	1.09107e-08	3.25866e-06	107.247	0
DN71871_c0_g52	-6.96397	8.8284	1.09132e-08	3.25866e-06	270.679	2.341
DN63014_c0_g3	-11.2322	4.87752	1.10895e-08	3.29879e-06	61.295	0
DN66409_c2_g5	-11.2273	4.87266	1.12719e-08	3.32165e-06	38.997	0
DN75795_c0_g8	-11.2273	4.87266	1.12719e-08	3.32165e-06	75.249	0
DN55528_c0_g1	-11.2273	4.87266	1.12719e-08	3.32165e-06	18.772	0
DN61954_c0_g1	-11.2223	4.86778	1.14579e-08	3.35136e-06	190.222	0
DN76516_c0_g6	-11.2223	4.86778	1.14579e-08	3.35136e-06	31.912	0
DN64990_c0_g1	-11.2174	4.86289	1.16476e-08	3.38795e-06	43.652	0
DN56389_c0_g2	-11.2174	4.86289	1.16476e-08	3.38795e-06	121.787	0
DN77007_c1_g53	-11.2124	4.85797	1.18411e-08	3.40645e-06	13.01	0
DN64656_c0_g1	-11.2124	4.85797	1.18411e-08	3.40645e-06	57.291	0
DN69582_c0_g1	-11.2124	4.85797	1.18411e-08	3.40645e-06	21.072	0
DN67518_c0_g1	-11.2124	4.85797	1.18411e-08	3.40645e-06	5.447	0
DN67274_c1_g2	-6.94724	8.65202	1.18642e-08	3.40686e-06	634.759	5.447
DN67108_c2_g6	-11.2075	4.85305	1.20385e-08	3.44433e-06	41.221	0
DN77334_c0_g1	-11.2075	4.85305	1.20385e-08	3.44433e-06	113.562	0
DN72926_c0_g1	-11.1974	4.84314	1.24451e-08	3.53498e-06	8.539	0
DN76747_c0_g5	-11.1974	4.84314	1.24451e-08	3.53498e-06	94.91	0
DN77844_c3_g4	-11.1874	4.83317	1.28684e-08	3.64862e-06	66.21	0
DN75781_c1_g71	-11.1772	4.82312	1.33091e-08	3.73988e-06	17.806	0.028
DN76838_c0_g2	-11.1772	4.82312	1.33091e-08	3.73988e-06	4.275	0
DN65460_c1_g1	-11.1721	4.81807	1.35362e-08	3.77672e-06	64.93	0
DN70372_c0_g5	-11.1721	4.81807	1.35362e-08	3.77672e-06	57.834	0
DN68695_c0_g4	-11.167	4.81301	1.3768e-08	3.82106e-06	63.942	0
DN75110_c0_g1	-11.167	4.81301	1.3768e-08	3.82106e-06	40.852	0
DN73434_c0_g2	-11.167	4.81301	1.3768e-08	3.82106e-06	6.337	0
DN63638_c1_g3	-11.1618	4.80792	1.40045e-08	3.87306e-06	12.283	0
DN51030_c0_g1	-11.1567	4.80282	1.4246e-08	3.92603e-06	68.489	0
DN73357_c2_g18	-11.1515	4.7977	1.44925e-08	3.97308e-06	19.444	0
DN69111_c0_g2	-11.1463	4.79256	1.47441e-08	4.00716e-06	33.268	0
DN73367_c0_g1	-11.1359	4.78223	1.52632e-08	4.13396e-06	8.377	0
DN73781_c2_g1	-11.1359	4.78223	1.52632e-08	4.13396e-06	105.695	0
DN72679_c3_g2	-11.1306	4.77704	1.5531e-08	4.17827e-06	67.914	0
DN73965_c0_g4	-11.1306	4.77704	1.5531e-08	4.17827e-06	18.392	0
DN61244_c0_g1	-11.1306	4.77704	1.5531e-08	4.17827e-06	21.007	0
DN72957_c1_g3	-11.12	4.76659	1.60836e-08	4.28972e-06	14.203	0
DN53495_c0_g1	-11.12	4.76659	1.60836e-08	4.28972e-06	108.452	0
DN72269_c0_g1	-11.12	4.76659	1.60836e-08	4.28972e-06	28.895	0
DN68585_c0_g1	-11.1147	4.76134	1.63688e-08	4.3437e-06	35.839	0
DN75395_c0_g1	-11.1147	4.76134	1.63688e-08	4.3437e-06	6.337	0
DN69106_c1_g1	-11.1147	4.76134	1.63688e-08	4.3437e-06	27.061	0
DN65845_c0_g11	-11.1094	4.75607	1.66601e-08	4.39873e-06	7.932	0
DN75069_c1_g3	-11.1094	4.75607	1.66601e-08	4.39873e-06	10.623	0
DN67237_c3_g1	-11.1094	4.75607	1.66601e-08	4.39873e-06	27.821	0
DN54814_c0_g3	-11.104	4.75078	1.69576e-08	4.45486e-06	262.269	0
DN70240_c0_g1	-11.104	4.75078	1.69576e-08	4.45486e-06	29.014	0
DN68782_c0_g2	-11.104	4.75078	1.69576e-08	4.45486e-06	32.617	0
DN70822_c2_g6	-11.0987	4.74547	1.72615e-08	4.50461e-06	126.203	0
DN63774_c0_g1	-11.0987	4.74547	1.72615e-08	4.50461e-06	16.721	0
DN77110_c0_g1	-11.0987	4.74547	1.72615e-08	4.50461e-06	10.97	0
DN71661_c2_g4	-11.0987	4.74547	1.72615e-08	4.50461e-06	48.144	0
DN67208_c3_g2	-8.47515	5.2627	1.75705e-08	4.53301e-06	16.395	0.037
DN73706_c0_g1	-11.0933	4.74015	1.75719e-08	4.53301e-06	16.688	0
DN64141_c0_g1	-11.0933	4.74015	1.75719e-08	4.53301e-06	30.772	0
DN74137_c2_g1	-11.0933	4.74015	1.75719e-08	4.53301e-06	34.158	0
DN74628_c0_g4	-11.0933	4.74015	1.75719e-08	4.53301e-06	17.459	0
DN73782_c0_g3	-11.0933	4.74015	1.75719e-08	4.53301e-06	24.794	0
DN67092_c0_g2	-11.0933	4.74015	1.75719e-08	4.53301e-06	44.097	0
DN73801_c1_g1	-7.64955	5.90794	1.76129e-08	4.53615e-06	65.06	0.286
DN55064_c0_g1	-8.47138	5.25898	1.77914e-08	4.57464e-06	359.718	0.839
DN74628_c0_g4	-11.0824	4.72943	1.82132e-08	4.65267e-06	12.337	0
DN71688_c0_g2	-11.0824	4.72943	1.82132e-08	4.65267e-06	12.825	0
DN69855_c2_g1	-11.077	4.72404	1.85443e-08	4.69157e-06	15.158	0
DN68887_c0_g2	-11.077	4.72404	1.85443e-08	4.69157e-06	173.588	0
DN76643_c0_g11	-11.077	4.72404	1.85443e-08	4.69157e-06	357.744	0
DN75433_c0_g5	-11.0715	4.71864	1.88827e-08	4.74665e-06	66.666	0
DN72031_c0_g1	-11.0715	4.71864	1.88827e-08	4.74665e-06	72.612	0
DN75693_c0_g30	-11.0715	4.71864	1.88827e-08	4.74665e-06	13.053	0
DN72544_c0_g10	-7.89604	5.59918	1.90793e-08	4.78841e-06	379.217	1.226
DN64489_c1_g6	-11.0605	4.70776	1.9582e-08	4.84505e-06	43.75	0
DN65677_c0_g1	-11.0605	4.70776	1.9582e-08	4.84505e-06	41.319	0
DN72342_c1_g4	-11.0605	4.70776	1.9582e-08	4.84505e-06	103.677	0
DN72966_c0_g3	-11.055	4.70229	1.99433e-08	4.91127e-06	23.047	0
DN76729_c0_g6	-11.055	4.70229	1.99433e-08	4.91127e-06	38.378	0
DN75720_c0_g4	-11.055	4.70229	1.99433e-08	4.91127e-06	46.95	0
DN75519_c0_g4	-11.0494	4.6968	2.03127e-08	4.98661e-06	13.053	0
DN67405_c0_g1	-11.0438	4.69129	2.06902e-08	5.03964e-06	13.726	0
DN74438_c0_g10	-11.0438	4.69129	2.06902e-08	5.03964e-06	55.034	0
DN60989_c0_g1	-11.0438	4.69129	2.06902e-08	5.03964e-06	41.297	0
DN67103_c0_g1	-7.60073	5.85961	2.07174e-08	5.03964e-06	41.503	0.23
DN76922_c1_g10	-8.42547	5.21355	2.07208e-08	5.03964e-06	73.903	0.203
DN66966_c0_g4	-11.0382	4.68576	2.10762e-08	5.05576e-06	101.735	0
DN70483_c1_g1	-11.0382	4.68576	2.10762e-08	5.05576e-06	25.955	0
DN71305_c3_g1	-11.0382	4.68576	2.10762e-08	5.05576e-06	308.883	0
DN45392_c0_g1	-11.0382	4.68576	2.10762e-08	5.05576e-06	243.661	0
DN71768_c0_g3	-11.027	4.67463	2.18745e-08	5.22336e-06	20.594	0
DN68402_c0_g2	-11.0213	4.66903	2.22872e-08	5.2898e-06	105.934	0
DN69429_c1_g4	-11.0213	4.66903	2.22872e-08	5.2898e-06	192.761	0
DN62416_c0_g1	-11.0213	4.66903	2.22872e-08	5.2898e-06	508.599	0
DN74456_c1_g1	-7.41038	6.06956	2.25587e-08	5.34617e-06	132.594	0.903
DN64744_c0_g1	-11.0156	4.66341	2.27093e-08	5.37378e-06	11.588	0
DN78003_c7_g14	-11.0099	4.65777	2.31411e-08	5.41153e-06	45.8	0
DN75377_c0_g1	-11.0099	4.65777	2.31411e-08	5.41153e-06	7.064	0
DN68805_c0_g1	-11.0099	4.65777	2.31411e-08	5.41153e-06	14.616	0
DN75589_c1_g20	-11.0099	4.65777	2.31411e-08	5.41153e-06	12.804	0
DN56285_c0_g1	-11.0099	4.65777	2.31411e-08	5.41153e-06	43.142	0
DN77181_c2_g1	-11.0042	4.65211	2.40345e-08	5.57008e-06	7.27	0
DN53191_c0_g1	-11.0042	4.65211	2.40345e-08	5.57008e-06	412.756	0
DN77714_c1_g2	-11.0042	4.65211	2.40345e-08	5.57008e-06	12.305	0
DN50985_c0_g6	-7.5579	5.81721	2.40884e-08	5.57437e-06	661.614	3.299
DN70495_c0_g1	-10.9984	4.64643	2.44967e-08	5.6357e-06	47.384	0
DN77533_c0_g1	-10.9984	4.64643	2.44967e-08	5.6357e-06	23.057	0
DN75052_c0_g1	-10.9984	4.64643	2.44967e-08	5.6357e-06	9.549	0
DN64506_c1_g3	-10.9926	4.64072	2.49696e-08	5.7111e-06	91.557	0
DN74558_c7_g2	-10.9926	4.64072	2.49696e-08	5.7111e-06	8.67	0
DN72858_c0_g1	-10.9926	4.64072	2.49696e-08	5.7111e-06	20.92	0
DN60108_c0_g1	-10.9868	4.63499	2.54535e-08	5.77978e-06	36.935	0
DN66599_c1_g3	-10.9868	4.63499	2.54535e-08	5.77978e-06	5.306	0
DN66041_c0_g2	-10.9868	4.63499	2.54535e-08	5.77978e-06	6.608	0
DN71167_c0_g1	-10.9868	4.63499	2.54535e-08	5.77978e-06	37.478	0
DN76418_c2_g2	-10.9752	4.62346	2.64555e-08	5.92185e-06	16.58	0
DN73163_c0_g1	-10.9752	4.62346	2.64555e-08	5.92185e-06	22.906	0
DN76806_c1_g6	-10.9752	4.62346	2.64555e-08	5.92185e-06	14.084	0
DN75795_c0_g8	-10.9752	4.62346	2.64555e-08	5.92185e-06	276.636	0
DN57632_c0_g1	-10.9752	4.62346	2.64555e-08	5.92185e-06	15.364	0
DN73021_c1_g1	-10.9752	4.62346	2.64555e-08	5.92185e-06	24.403	0
DN77858_c2_g4	-10.9693	4.61766	2.69742e-08	5.98497e-06	6.673	0
DN61842_c0_g2	-10.9693	4.61766	2.69742e-08	5.98497e-06	263.68	0
DN70444_c1_g6	-10.9693	4.61766	2.69742e-08	5.98497e-06	105.348	0
DN48045_c0_g2	-8.34555	5.13452	2.70037e-08	5.98497e-06	246.004	0.931
DN67405_c0_g1	-10.9634	4.61184	2.75052e-08	6.07047e-06	16.645	0
DN72340_c0_g1	-10.9634	4.61184	2.75052e-08	6.07047e-06	12.847	0
DN64657_c2_g2	-10.9634	4.61184	2.75052e-08	6.07047e-06	10.46	0
DN74321_c0_g18	-10.9575	4.60599	2.80488e-08	6.13026e-06	7.563	0
DN61473_c1_g1	-10.9575	4.60599	2.80488e-08	6.13026e-06	173.002	0
DN67976_c3_g2	-10.9575	4.60599	2.80488e-08	6.13026e-06	19.878	0
DN70600_c0_g1	-10.9575	4.60599	2.80488e-08	6.13026e-06	19.922	0
DN76254_c0_g2	-7.77513	5.47955	2.87907e-08	6.26629e-06	150.139	0.682
DN73285_c0_g2	-10.9455	4.59423	2.91752e-08	6.33246e-06	28.971	0
DN46339_c2_g1	-10.9455	4.59423	2.91752e-08	6.33246e-06	35.275	0
DN69358_c1_g1	-10.9395	4.58831	2.97587e-08	6.36257e-06	7.422	0
DN17967_c0_g1	-10.9395	4.58831	2.97587e-08	6.36257e-06	245.57	0
DN71298_c2_g11	-10.9395	4.58831	2.97587e-08	6.36257e-06	58.268	0
DN69662_c1_g6	-10.9395	4.58831	2.97587e-08	6.36257e-06	49.262	0
DN66284_c0_g1	-10.9395	4.58831	2.97587e-08	6.36257e-06	8.822	0
DN77844_c3_g4	-10.9335	4.58237	3.03562e-08	6.45525e-06	17.393	0
DN72345_c0_g1	-10.9335	4.58237	3.03562e-08	6.45525e-06	8.019	0
DN71665_c1_g13	-6.94223	6.89683	3.07613e-08	6.53256e-06	142.587	1.263
DN72717_c0_g2	-10.9275	4.5764	3.09682e-08	6.54999e-06	35.753	0
DN71256_c0_g2	-10.9275	4.5764	3.09682e-08	6.54999e-06	46.072	0
DN73745_c2_g1	-10.9214	4.57041	3.15951e-08	6.67361e-06	64.04	0
DN75702_c1_g3	-7.3058	5.96607	3.21663e-08	6.76386e-06	107.811	0.654
DN74788_c0_g1	-10.9153	4.5644	3.22373e-08	6.76386e-06	46.679	0
DN71256_c0_g1	-10.9092	4.55835	3.28952e-08	6.88354e-06	116.611	0
DN74438_c0_g4	-8.28685	5.07651	3.32559e-08	6.94979e-06	136.63	0.525
DN69992_c2_g1	-10.903	4.55229	3.35693e-08	6.95065e-06	29.741	0
DN72728_c2_g9	-10.903	4.55229	3.35693e-08	6.95065e-06	93.814	0
DN69245_c0_g5	-10.903	4.55229	3.35693e-08	6.95065e-06	43.153	0
DN77734_c0_g1	-10.903	4.55229	3.35693e-08	6.95065e-06	6.131	0
DN78182_c6_g7	-10.903	4.55229	3.35693e-08	6.95065e-06	41.482	0
DN75187_c1_g3	-10.903	4.55229	3.35693e-08	6.95065e-06	29.438	0
DN68244_c3_g3	-10.8969	4.5462	3.426e-08	7.06578e-06	18.685	0
DN64973_c0_g1	-10.8907	4.54008	3.49679e-08	7.18352e-06	10.243	0
DN72858_c0_g12	-10.8907	4.54008	3.49679e-08	7.18352e-06	19.9	0
DN78078_c0_g2	-10.8844	4.53393	3.56933e-08	7.25677e-06	19.13	0
DN43413_c0_g1	-10.8844	4.53393	3.56933e-08	7.25677e-06	11.328	0
DN74149_c0_g3	-10.8844	4.53393	3.56933e-08	7.25677e-06	60.503	0
DN75886_c0_g5	-10.8844	4.53393	3.56933e-08	7.25677e-06	17.61	0
DN70982_c0_g1	-10.8844	4.53393	3.56933e-08	7.25677e-06	36.599	0
DN69819_c0_g2	-10.8844	4.53393	3.56933e-08	7.25677e-06	8.008	0
DN75935_c0_g1	-10.8782	4.52776	3.6437e-08	7.3604e-06	36.198	0
DN78174_c5_g3	-10.8782	4.52776	3.6437e-08	7.3604e-06	11.002	0
DN72435_c3_g1	-10.8782	4.52776	3.6437e-08	7.3604e-06	15.581	0
DN59102_c0_g1	-10.8719	4.52157	3.71992e-08	7.49514e-06	11.371	0
DN57715_c0_g1	-7.424	5.68478	3.79147e-08	7.59426e-06	143.054	0.848
DN73150_c3_g8	-10.8656	4.51534	3.79807e-08	7.59426e-06	85.405	0
DN67295_c0_g1	-10.8656	4.51534	3.79807e-08	7.59426e-06	15.397	0
DN69757_c0_g1	-8.23899	5.02923	3.89651e-08	7.77134e-06	22.938	0.111
DN68696_c0_g1	-10.8529	4.50281	3.96037e-08	7.83908e-06	20.204	0
DN58517_c0_g7	-10.8529	4.50281	3.96037e-08	7.83908e-06	15.419	0
DN74885_c3_g6	-10.8529	4.50281	3.96037e-08	7.83908e-06	23.361	0
DN73021_c1_g10	-10.8529	4.50281	3.96037e-08	7.83908e-06	15.809	0
DN71083_c1_g6	-7.67816	5.3837	4.01451e-08	7.93627e-06	104.111	0.507
DN132552_c0_g1	-10.8465	4.49651	4.04463e-08	7.9459e-06	68.684	0
DN68930_c0_g3	-10.8465	4.49651	4.04463e-08	7.9459e-06	7.747	0
DN74438_c0_g5	-6.82919	6.92053	4.10349e-08	8.02551e-06	257.973	2.332
DN72337_c0_g2	-10.8401	4.49017	4.13105e-08	8.02551e-06	22.124	0
DN65389_c0_g2	-10.8401	4.49017	4.13105e-08	8.02551e-06	40.798	0
DN71275_c0_g1	-10.8401	4.49017	4.13105e-08	8.02551e-06	3.201	0
DN58947_c0_g1	-10.8401	4.49017	4.13105e-08	8.02551e-06	32.324	0
DN56389_c0_g1	-10.8336	4.48381	4.2197e-08	8.15745e-06	161.999	0
DN64876_c1_g2	-10.8336	4.48381	4.2197e-08	8.15745e-06	37.619	0
DN76747_c0_g2	-10.8336	4.48381	4.2197e-08	8.15745e-06	78.102	0.157
DN64755_c0_g2	-7.02923	6.26019	4.26245e-08	8.22998e-06	101.8	0.839
DN72769_c0_g3	-10.8271	4.47742	4.31064e-08	8.27228e-06	7.183	0
DN74603_c0_g24	-10.8271	4.47742	4.31064e-08	8.27228e-06	15.657	0
DN68398_c1_g1	-10.8271	4.47742	4.31064e-08	8.27228e-06	30.848	0
DN56861_c0_g4	-10.8206	4.47101	4.40395e-08	8.38995e-06	19.26	0
DN68511_c0_g1	-10.8206	4.47101	4.40395e-08	8.38995e-06	15.625	0
DN77584_c0_g24	-10.8206	4.47101	4.40395e-08	8.38995e-06	19.716	0
DN61778_c0_g1	-10.8141	4.46456	4.49969e-08	8.51052e-06	22.526	0
DN74656_c0_g10	-10.8141	4.46456	4.49969e-08	8.51052e-06	14.225	0
DN68149_c0_g2	-10.8141	4.46456	4.49969e-08	8.51052e-06	14.746	0
DN77078_c3_g2	-10.8141	4.46456	4.49969e-08	8.51052e-06	10.362	0
DN75795_c0_g10	-6.71968	7.25435	4.58332e-08	8.63407e-06	189.863	1.972
DN54596_c0_g3	-10.8075	4.45809	4.59793e-08	8.63407e-06	157.974	0.166
DN78078_c0_g2	-10.8075	4.45809	4.59793e-08	8.63407e-06	18.131	0
DN71661_c2_g47	-10.8075	4.45809	4.59793e-08	8.63407e-06	39.474	0
DN71025_c2_g1	-10.8075	4.45809	4.59793e-08	8.63407e-06	21.712	0
DN72769_c0_g2	-8.18491	4.97583	4.65919e-08	8.72827e-06	11.86	0.037
DN74688_c0_g34	-8.18491	4.97583	4.65919e-08	8.72827e-06	26.182	0.12
DN68195_c0_g1	-10.8009	4.45158	4.69876e-08	8.72966e-06	16.656	0
DN72929_c0_g3	-10.8009	4.45158	4.69876e-08	8.72966e-06	11.925	0
DN63698_c0_g8	-10.8009	4.45158	4.69876e-08	8.72966e-06	31.402	0
DN65977_c0_g2	-10.8009	4.45158	4.69876e-08	8.72966e-06	32.443	0
DN74603_c0_g25	-10.8009	4.45158	4.69876e-08	8.72966e-06	8.387	0
DN72504_c0_g7	-10.7943	4.44505	4.80226e-08	8.86958e-06	224.249	0
DN73248_c1_g6	-10.7943	4.44505	4.80226e-08	8.86958e-06	77.419	0
DN74601_c0_g1	-10.7943	4.44505	4.80226e-08	8.86958e-06	45.171	0
DN73748_c1_g2	-8.17106	4.96216	4.87708e-08	8.98148e-06	62.206	0.203
DN46409_c0_g2	-10.7876	4.43849	4.90851e-08	8.98148e-06	9.256	0
DN72342_c1_g8	-10.7876	4.43849	4.90851e-08	8.98148e-06	30.024	0
DN62715_c0_g1	-10.7876	4.43849	4.90851e-08	8.98148e-06	22.71	0
DN75257_c0_g38	-8.16642	4.95758	4.95242e-08	9.05131e-06	173.023	0.553
DN77371_c2_g2	-10.7809	4.43189	5.01758e-08	9.14915e-06	21.549	0
DN73139_c0_g2	-10.7809	4.43189	5.01758e-08	9.14915e-06	137.564	0
DN70691_c0_g2	-7.60727	5.31367	5.07587e-08	9.24473e-06	47.059	0.221
DN74739_c0_g2	-10.7742	4.42527	5.12958e-08	9.33175e-06	13.433	0
DN69316_c0_g1	-10.7675	4.41861	5.2446e-08	9.50801e-06	9.234	0
DN64876_c1_g2	-10.7675	4.41861	5.2446e-08	9.50801e-06	35.362	0
DN69088_c0_g21	-10.7607	4.41193	5.36272e-08	9.61345e-06	23.698	0
DN66966_c0_g1	-10.7607	4.41193	5.36272e-08	9.61345e-06	56.553	0
DN59322_c0_g1	-10.7607	4.41193	5.36272e-08	9.61345e-06	15.842	0
DN65854_c0_g2	-10.7607	4.41193	5.36272e-08	9.61345e-06	7.628	0
DN71871_c0_g5	-10.7539	4.40521	5.48405e-08	9.69635e-06	8.322	0
DN71834_c1_g1	-10.7539	4.40521	5.48405e-08	9.69635e-06	39.854	0
DN73292_c0_g7	-10.7539	4.40521	5.48405e-08	9.69635e-06	23.926	0
DN73133_c0_g1	-10.7539	4.40521	5.48405e-08	9.69635e-06	10.764	0
DN74070_c0_g3	-10.7539	4.40521	5.48405e-08	9.69635e-06	11.024	0
DN76692_c0_g7	-10.7539	4.40521	5.48405e-08	9.69635e-06	30.577	0
DN72687_c1_g22	-10.7539	4.40521	5.48405e-08	9.69635e-06	54.839	0
DN78043_c1_g8	-10.7539	4.40521	5.48405e-08	9.69635e-06	271.623	0
DN62428_c0_g2	-10.7539	4.40521	5.48405e-08	9.69635e-06	22.124	0
DN65354_c2_g2	-10.747	4.39847	5.60868e-08	9.87235e-06	10.634	0
DN75068_c0_g1	-10.747	4.39847	5.60868e-08	9.87235e-06	16.504	0
DN36012_c0_g1	-10.747	4.39847	5.60868e-08	9.87235e-06	24.653	0
DN77454_c4_g1	-10.7401	4.39169	5.73674e-08	1.00416e-05	10.178	0
DN67733_c0_g3	-10.7401	4.39169	5.73674e-08	1.00416e-05	124.239	0
DN56913_c1_g2	-10.7401	4.39169	5.73674e-08	1.00416e-05	186.38	0
DN60321_c0_g4	-10.7332	4.38488	5.86831e-08	1.02151e-05	9.234	0
DN69681_c0_g1	-10.7332	4.38488	5.86831e-08	1.02151e-05	13.216	0
DN73552_c0_g1	-10.7263	4.37803	6.00353e-08	1.03135e-05	394.158	0
DN72621_c0_g1	-10.7263	4.37803	6.00353e-08	1.03135e-05	16.33	0
DN64571_c0_g4	-10.7263	4.37803	6.00353e-08	1.03135e-05	115.515	0
DN76690_c3_g8	-10.7263	4.37803	6.00353e-08	1.03135e-05	29.47	0
DN63277_c0_g7	-10.7263	4.37803	6.00353e-08	1.03135e-05	78.298	0
DN72587_c0_g4	-10.7263	4.37803	6.00353e-08	1.03135e-05	63.378	0
DN66281_c0_g1	-10.7263	4.37803	6.00353e-08	1.03135e-05	12.077	0
DN72202_c0_g3	-10.7193	4.37116	6.1425e-08	1.05064e-05	255.509	0
DN70409_c0_g7	-7.00203	5.97735	6.16062e-08	1.0526e-05	124.803	0.949
DN73475_c1_g1	-10.7123	4.36425	6.4322e-08	1.09071e-05	9.635	0
DN71715_c0_g2	-10.7123	4.36425	6.4322e-08	1.09071e-05	6.782	0.018
DN65524_c0_g2	-10.7123	4.36425	6.4322e-08	1.09071e-05	12.229	0
DN75382_c1_g1	-7.53272	5.24008	6.57491e-08	1.10795e-05	236.988	1.106
DN74213_c0_g3	-10.7052	4.35731	6.58319e-08	1.10795e-05	13.9	0
DN71560_c0_g1	-10.7052	4.35731	6.58319e-08	1.10795e-05	6.738	0
DN68930_c0_g3	-10.7052	4.35731	6.58319e-08	1.10795e-05	6.944	0
DN65243_c3_g12	-10.7052	4.35731	6.58319e-08	1.10795e-05	415.914	0
DN73142_c1_g2	-10.7052	4.35731	6.58319e-08	1.10795e-05	25.282	0
DN69763_c0_g1	-10.6981	4.35033	6.73846e-08	1.12566e-05	38.823	0
DN76746_c0_g1	-10.6981	4.35033	6.73846e-08	1.12566e-05	30.642	0
DN69582_c0_g1	-10.6981	4.35033	6.73846e-08	1.12566e-05	14.171	0
DN75574_c1_g1	-10.691	4.34332	6.89813e-08	1.14383e-05	12.945	0
DN73346_c1_g1	-10.691	4.34332	6.89813e-08	1.14383e-05	9.299	0
DN69086_c0_g2	-10.691	4.34332	6.89813e-08	1.14383e-05	18.989	0
DN74264_c0_g1	-10.691	4.34332	6.89813e-08	1.14383e-05	3.906	0
DN76605_c1_g1	-10.6839	4.33628	7.06238e-08	1.16493e-05	79.676	0
DN77712_c0_g3	-10.6839	4.33628	7.06238e-08	1.16493e-05	20.399	0
DN78140_c2_g4	-10.6839	4.33628	7.06238e-08	1.16493e-05	173.034	0
DN65796_c0_g1	-10.6839	4.33628	7.06238e-08	1.16493e-05	21.365	0
DN76653_c0_g1	-10.6767	4.3292	7.23133e-08	1.18042e-05	6.478	0
DN74137_c2_g1	-10.6767	4.3292	7.23133e-08	1.18042e-05	60.861	0
DN56525_c0_g2	-10.6767	4.3292	7.23133e-08	1.18042e-05	18.294	0
DN77181_c2_g2	-10.6767	4.3292	7.23133e-08	1.18042e-05	9.516	0
DN67603_c1_g2	-10.6767	4.3292	7.23133e-08	1.18042e-05	48.448	0
DN74018_c0_g1	-10.6767	4.3292	7.23133e-08	1.18042e-05	15.647	0
DN74490_c0_g4	-10.6767	4.3292	7.23133e-08	1.18042e-05	5.241	0
DN76808_c0_g5	-6.95067	5.92664	7.35929e-08	1.19639e-05	33.724	0.276
DN75790_c0_g9	-10.6694	4.32209	7.40516e-08	1.19639e-05	20.833	0
DN66232_c0_g1	-10.6694	4.32209	7.40516e-08	1.19639e-05	55.815	0
DN54601_c0_g1	-10.6694	4.32209	7.40516e-08	1.19639e-05	53.244	0
DN74265_c0_g4	-10.6694	4.32209	7.40516e-08	1.19639e-05	16.428	0
DN45899_c0_g1	-6.67874	6.63636	7.50935e-08	1.21198e-05	731.535	7.161
DN46406_c0_g4	-10.6622	4.31494	7.58403e-08	1.21649e-05	275.106	0
DN67086_c0_g2	-10.6622	4.31494	7.58403e-08	1.21649e-05	59.32	0
DN73142_c1_g2	-10.6549	4.30776	7.76811e-08	1.2385e-05	19.433	0
DN43484_c0_g2	-10.6549	4.30776	7.76811e-08	1.2385e-05	11.089	0
DN61622_c0_g1	-10.6549	4.30776	7.76811e-08	1.2385e-05	41.449	0
DN76080_c0_g2	-7.20307	5.46658	7.95687e-08	1.26104e-05	34.201	0.221
DN77821_c1_g7	-10.6475	4.30054	7.95757e-08	1.26104e-05	8.051	0
DN75795_c0_g9	-10.6475	4.30054	7.95757e-08	1.26104e-05	272.794	0
DN76183_c0_g1	-10.6475	4.30054	7.95757e-08	1.26104e-05	1.834	0
DN71793_c0_g1	-10.6475	4.30054	7.95757e-08	1.26104e-05	173.078	0
DN71116_c0_g1	-10.6475	4.30054	7.95757e-08	1.26104e-05	9.7	0
DN74321_c0_g1	-10.6402	4.29328	8.15261e-08	1.28547e-05	5.914	0
DN70947_c0_g2	-10.6402	4.29328	8.15261e-08	1.28547e-05	42.35	0
DN77166_c1_g2	-10.6402	4.29328	8.15261e-08	1.28547e-05	39.203	0
DN67220_c0_g3	-10.6402	4.29328	8.15261e-08	1.28547e-05	38.465	0
DN78140_c1_g4	-10.6327	4.28599	8.35342e-08	1.31319e-05	39.312	0
DN72763_c0_g5	-10.6253	4.27866	8.56018e-08	1.33502e-05	16.645	0
DN55283_c0_g1	-10.6253	4.27866	8.56018e-08	1.33502e-05	14.193	0
DN62618_c0_g1	-10.6253	4.27866	8.56018e-08	1.33502e-05	17.046	0
DN72101_c0_g4	-10.6253	4.27866	8.56018e-08	1.33502e-05	30.197	0
DN72914_c0_g3	-10.6253	4.27866	8.56018e-08	1.33502e-05	10.286	0
DN77693_c1_g5	-10.6253	4.27866	8.56018e-08	1.33502e-05	424.909	0
DN71527_c0_g1	-10.6178	4.27129	8.77312e-08	1.35614e-05	14.149	0
DN67092_c0_g2	-10.6178	4.27129	8.77312e-08	1.35614e-05	28.591	0
DN76748_c1_g1	-10.6178	4.27129	8.77312e-08	1.35614e-05	12.337	0
DN65524_c0_g20	-10.6178	4.27129	8.77312e-08	1.35614e-05	10.265	0
DN61662_c1_g1	-7.44194	5.15053	8.87229e-08	1.37012e-05	76.551	0.507
DN67761_c0_g1	-10.6103	4.26389	8.99245e-08	1.3846e-05	26.226	0
DN75605_c0_g1	-10.6027	4.25645	9.21839e-08	1.4111e-05	5.838	0
DN67506_c1_g1	-10.6027	4.25645	9.21839e-08	1.4111e-05	13.27	0
DN65001_c1_g6	-10.6027	4.25645	9.21839e-08	1.4111e-05	19.238	0
DN67265_c0_g1	-10.6027	4.25645	9.21839e-08	1.4111e-05	7.693	0
DN66191_c0_g3	-10.5951	4.24897	9.45118e-08	1.44113e-05	20.746	0
DN74054_c3_g7	-10.5951	4.24897	9.45118e-08	1.44113e-05	10.069	0
DN72968_c1_g28	-10.5951	4.24897	9.45118e-08	1.44113e-05	12.478	0
DN76514_c1_g4	-10.5874	4.24145	9.69106e-08	1.46775e-05	16.84	0
DN68280_c0_g2	-10.5874	4.24145	9.69106e-08	1.46775e-05	33.105	0
DN71688_c0_g2	-10.5874	4.24145	9.69106e-08	1.46775e-05	9.451	0
DN77004_c2_g5	-10.5874	4.24145	9.69106e-08	1.46775e-05	23.155	0
DN62908_c0_g3	-10.5874	4.24145	9.69106e-08	1.46775e-05	44.021	0
DN74096_c1_g2	-7.96719	4.76114	9.70478e-08	1.46842e-05	39.095	0.221
DN76250_c0_g11	-6.97816	5.64244	9.76522e-08	1.47473e-05	133.44	1.087
DN73510_c1_g3	-10.5798	4.23389	9.93828e-08	1.49085e-05	73.317	0
DN72334_c0_g2	-10.5798	4.23389	9.93828e-08	1.49085e-05	61.653	0
DN77629_c1_g1	-10.5798	4.23389	9.93828e-08	1.49085e-05	14.746	0
DN78150_c3_g8	-10.5798	4.23389	9.93828e-08	1.49085e-05	24.251	0
DN76922_c1_g8	-10.572	4.22629	1.01931e-07	1.5175e-05	104.893	0
DN69582_c0_g1	-10.572	4.22629	1.01931e-07	1.5175e-05	14.279	0
DN63317_c1_g1	-10.572	4.22629	1.01931e-07	1.5175e-05	30.425	0
DN74438_c0_g6	-10.572	4.22629	1.01931e-07	1.5175e-05	196.547	0
DN71839_c0_g2	-7.94024	4.7346	1.06038e-07	1.56974e-05	28.83	0.129
DN75827_c0_g2	-10.5564	4.21097	1.07267e-07	1.57901e-05	138.518	0
DN72541_c0_g2	-10.5564	4.21097	1.07267e-07	1.57901e-05	22.634	0
DN74235_c0_g3	-10.5564	4.21097	1.07267e-07	1.57901e-05	103.428	0
DN74244_c0_g12	-10.5486	4.20325	1.1006e-07	1.60661e-05	71.386	0
DN75452_c0_g1	-10.5486	4.20325	1.1006e-07	1.60661e-05	8.463	0
DN73585_c3_g3	-10.5486	4.20325	1.1006e-07	1.60661e-05	10.015	0
DN73872_c0_g34	-10.5486	4.20325	1.1006e-07	1.60661e-05	23.09	0
DN74604_c0_g1	-10.5407	4.19548	1.12941e-07	1.62604e-05	15.874	0
DN55925_c0_g1	-10.5407	4.19548	1.12941e-07	1.62604e-05	15.722	0
DN68834_c1_g1	-10.5407	4.19548	1.12941e-07	1.62604e-05	25.575	0
DN71935_c0_g2	-10.5407	4.19548	1.12941e-07	1.62604e-05	11.154	0
DN72359_c0_g3	-10.5407	4.19548	1.12941e-07	1.62604e-05	12.934	0
DN71710_c1_g1	-10.5407	4.19548	1.12941e-07	1.62604e-05	18.218	0
DN76017_c2_g12	-10.5407	4.19548	1.12941e-07	1.62604e-05	21.712	0
DN75702_c1_g3	-10.5407	4.19548	1.12941e-07	1.62604e-05	318.215	0
DN78013_c2_g1	-10.5407	4.19548	1.12941e-07	1.62604e-05	57.378	0
DN70842_c1_g2	-10.5327	4.18768	1.15914e-07	1.6552e-05	8.832	0
DN39481_c0_g1	-10.5327	4.18768	1.15914e-07	1.6552e-05	34.179	0
DN76660_c0_g2	-10.5327	4.18768	1.15914e-07	1.6552e-05	15.343	0
DN74391_c1_g23	-10.5327	4.18768	1.15914e-07	1.6552e-05	9.679	0
DN65460_c1_g1	-10.5327	4.18768	1.15914e-07	1.6552e-05	34.993	0
DN65388_c0_g1	-7.91277	4.70755	1.16047e-07	1.6556e-05	54.817	0.212
DN73030_c1_g10	-6.54965	6.50897	1.16286e-07	1.65751e-05	65.364	0.747
DN75788_c0_g6	-6.73117	5.96588	1.16725e-07	1.66225e-05	197.209	1.76
DN77125_c0_g3	-10.5248	4.17983	1.1898e-07	1.68069e-05	3.57	0
DN65971_c0_g2	-10.5248	4.17983	1.1898e-07	1.68069e-05	5.317	0
DN66686_c0_g35	-10.5248	4.17983	1.1898e-07	1.68069e-05	16.471	0
DN66994_c0_g1	-10.5248	4.17983	1.1898e-07	1.68069e-05	12.283	0
DN73372_c1_g5	-10.5248	4.17983	1.1898e-07	1.68069e-05	5.87	0
DN75068_c0_g1	-10.5167	4.17194	1.22145e-07	1.71767e-05	21.983	0
DN66660_c3_g1	-10.5167	4.17194	1.22145e-07	1.71767e-05	6.543	0
DN76541_c6_g92	-10.5167	4.17194	1.22145e-07	1.71767e-05	48.904	0
DN76254_c0_g2	-10.5167	4.17194	1.22145e-07	1.71767e-05	47.612	0
DN76853_c0_g7	-6.91299	5.57819	1.2229e-07	1.71818e-05	99.37	0.839
DN52944_c0_g1	-10.5086	4.16401	1.2541e-07	1.74643e-05	20.215	0
DN75405_c0_g1	-10.5086	4.16401	1.2541e-07	1.74643e-05	11.013	0
DN74183_c2_g2	-10.5086	4.16401	1.2541e-07	1.74643e-05	7.617	0
DN70357_c0_g2	-10.5086	4.16401	1.2541e-07	1.74643e-05	5.968	0
DN66308_c0_g1	-10.5086	4.16401	1.2541e-07	1.74643e-05	37.673	0
DN76983_c4_g6	-10.5086	4.16401	1.2541e-07	1.74643e-05	15.896	0
DN67241_c1_g1	-10.5086	4.16401	1.2541e-07	1.74643e-05	78.602	0
DN73925_c1_g1	-10.5005	4.15603	1.28782e-07	1.78234e-05	25.998	0
DN65845_c0_g10	-10.5005	4.15603	1.28782e-07	1.78234e-05	4.763	0
DN64154_c0_g1	-10.5005	4.15603	1.28782e-07	1.78234e-05	11.176	0
DN43919_c0_g2	-10.5005	4.15603	1.28782e-07	1.78234e-05	37.879	0
DN69113_c1_g3	-6.23158	8.21331	1.29686e-07	1.79328e-05	5345.98	66.992
DN68334_c0_g1	-10.4924	4.14801	1.32262e-07	1.81455e-05	69.368	0
DN70475_c1_g3	-10.4924	4.14801	1.32262e-07	1.81455e-05	6.424	0
DN68495_c0_g1	-10.4924	4.14801	1.32262e-07	1.81455e-05	13.607	0
DN62650_c0_g1	-10.4924	4.14801	1.32262e-07	1.81455e-05	112.618	0
DN62618_c0_g1	-10.4924	4.14801	1.32262e-07	1.81455e-05	17.122	0
DN70080_c0_g1	-10.4924	4.14801	1.32262e-07	1.81455e-05	73.155	0
DN73446_c0_g13	-10.4841	4.13994	1.35856e-07	1.85416e-05	14.572	0
DN70105_c0_g2	-10.4841	4.13994	1.35856e-07	1.85416e-05	16.732	0
DN71630_c0_g1	-10.4841	4.13994	1.35856e-07	1.85416e-05	12.695	0
DN76849_c0_g1	-10.4841	4.13994	1.35856e-07	1.85416e-05	7.031	0
DN76300_c1_g5	-10.4759	4.13183	1.39568e-07	1.89988e-05	15.18	0
DN73055_c0_g3	-10.4759	4.13183	1.39568e-07	1.89988e-05	71.516	0
DN64389_c1_g3	-10.4676	4.12368	1.43403e-07	1.93699e-05	19.303	0
DN62270_c0_g1	-10.4676	4.12368	1.43403e-07	1.93699e-05	33.224	0
DN74372_c0_g1	-10.4676	4.12368	1.43403e-07	1.93699e-05	4.666	0
DN71922_c1_g1	-10.4676	4.12368	1.43403e-07	1.93699e-05	8.355	0
DN75795_c0_g5	-10.4676	4.12368	1.43403e-07	1.93699e-05	292.803	0
DN75641_c2_g5	-10.4676	4.12368	1.43403e-07	1.93699e-05	32.704	0
DN66781_c0_g1	-10.4676	4.12368	1.43403e-07	1.93699e-05	35.427	0
DN68539_c0_g1	-6.19341	8.34106	1.44311e-07	1.9476e-05	350.929	5.152
DN64602_c0_g2	-10.4592	4.11547	1.47364e-07	1.97861e-05	117.425	0
DN76242_c0_g4	-10.4592	4.11547	1.47364e-07	1.97861e-05	13.379	0
DN56861_c0_g1	-10.4592	4.11547	1.47364e-07	1.97861e-05	25.108	0
DN70400_c5_g1	-10.4592	4.11547	1.47364e-07	1.97861e-05	34.581	0
DN69113_c0_g2	-10.4508	4.10722	1.51457e-07	2.01296e-05	336.401	0
DN134916_c0_g1	-10.4508	4.10722	1.51457e-07	2.01296e-05	62.543	0
DN64552_c0_g1	-10.4508	4.10722	1.51457e-07	2.01296e-05	4.807	0
DN71054_c0_g2	-10.4508	4.10722	1.51457e-07	2.01296e-05	7.454	0
DN64402_c2_g11	-10.4508	4.10722	1.51457e-07	2.01296e-05	9.18	0
DN72541_c0_g1	-10.4508	4.10722	1.51457e-07	2.01296e-05	68.011	0
DN66410_c0_g1	-10.4508	4.10722	1.51457e-07	2.01296e-05	18.099	0
DN75999_c0_g14	-6.73031	5.70931	1.55073e-07	2.05186e-05	96.299	0.894
DN76922_c1_g101	-10.4423	4.09892	1.55688e-07	2.05186e-05	46.636	0
DN74561_c2_g41	-10.4423	4.09892	1.55688e-07	2.05186e-05	9.549	0
DN77552_c1_g1	-10.4423	4.09892	1.55688e-07	2.05186e-05	5.555	0
DN71783_c0_g1	-10.4423	4.09892	1.55688e-07	2.05186e-05	9.462	0
DN74829_c1_g4	-10.4423	4.09892	1.55688e-07	2.05186e-05	21.972	0
DN50564_c0_g1	-10.4338	4.09058	1.60061e-07	2.08505e-05	79.958	0
DN65585_c1_g1	-10.4338	4.09058	1.60061e-07	2.08505e-05	7.878	0
DN74072_c0_g2	-10.4338	4.09058	1.60061e-07	2.08505e-05	11.827	0
DN73200_c0_g1	-10.4338	4.09058	1.60061e-07	2.08505e-05	34.396	0
DN75774_c0_g9	-10.4338	4.09058	1.60061e-07	2.08505e-05	164.799	0
DN75135_c1_g6	-10.4338	4.09058	1.60061e-07	2.08505e-05	47.254	0
DN60574_c0_g1	-6.99592	5.26241	1.61241e-07	2.09869e-05	26.692	0.24
DN36476_c1_g2	-10.4253	4.08218	1.64583e-07	2.12635e-05	36.078	0
DN75924_c0_g1	-10.4253	4.08218	1.64583e-07	2.12635e-05	20.432	0
DN71842_c0_g21	-10.4253	4.08218	1.64583e-07	2.12635e-05	11.664	0
DN70865_c0_g3	-10.4253	4.08218	1.64583e-07	2.12635e-05	10.851	0
DN75349_c0_g3	-10.4167	4.07374	1.69258e-07	2.17249e-05	29.958	0
DN74309_c0_g3	-10.4167	4.07374	1.69258e-07	2.17249e-05	43.858	0
DN74833_c0_g2	-10.4167	4.07374	1.69258e-07	2.17249e-05	8.626	0
DN63698_c0_g2	-10.4167	4.07374	1.69258e-07	2.17249e-05	26.964	0
DN78140_c3_g3	-6.69953	5.679	1.71638e-07	2.20124e-05	648.463	6.11
DN77104_c0_g6	-10.408	4.06525	1.74094e-07	2.21827e-05	8.8	0
DN63780_c0_g3	-10.408	4.06525	1.74094e-07	2.21827e-05	12.131	0
DN74976_c2_g3	-10.408	4.06525	1.74094e-07	2.21827e-05	19.281	0
DN70007_c0_g1	-10.408	4.06525	1.74094e-07	2.21827e-05	5.132	0
DN76250_c0_g1	-7.79133	4.58809	1.76162e-07	2.2428e-05	332.071	1.281
DN24208_c0_g1	-10.3993	4.05671	1.79097e-07	2.25463e-05	17.708	0
DN64991_c0_g13	-10.3993	4.05671	1.79097e-07	2.25463e-05	97.851	0
DN75795_c0_g6	-10.3993	4.05671	1.79097e-07	2.25463e-05	232.224	0
DN74739_c0_g20	-10.3993	4.05671	1.79097e-07	2.25463e-05	11.393	0
DN67882_c0_g1	-10.3993	4.05671	1.79097e-07	2.25463e-05	6.706	0
DN74456_c1_g1	-10.3993	4.05671	1.79097e-07	2.25463e-05	28.277	0
DN64597_c0_g2	-10.3993	4.05671	1.79097e-07	2.25463e-05	18.923	0
DN66956_c0_g2	-10.3993	4.05671	1.79097e-07	2.25463e-05	13.021	0
DN65370_c1_g1	-10.3993	4.05671	1.79097e-07	2.25463e-05	11.219	0
DN73135_c0_g4	-10.3993	4.05671	1.79097e-07	2.25463e-05	11.719	0
DN70208_c0_g1	-7.2318	4.94356	1.79642e-07	2.25968e-05	16.818	0.129
DN71637_c1_g2	-6.07845	9.31612	1.8353e-07	2.30491e-05	548.443	8.765
DN75489_c0_g6	-10.3905	4.04811	1.84273e-07	2.30688e-05	149.966	0
DN72055_c0_g4	-10.3817	4.03947	1.8963e-07	2.35334e-05	158.494	0
DN75622_c0_g25	-10.3817	4.03947	1.8963e-07	2.35334e-05	7.563	0
DN74350_c1_g11	-10.3817	4.03947	1.8963e-07	2.35334e-05	109.189	0
DN69238_c1_g1	-10.3817	4.03947	1.8963e-07	2.35334e-05	9.961	0
DN37806_c0_g2	-10.3817	4.03947	1.8963e-07	2.35334e-05	115.428	0
DN71175_c2_g4	-10.3817	4.03947	1.8963e-07	2.35334e-05	14.789	0
DN65624_c0_g1	-7.21282	4.9249	1.91177e-07	2.37067e-05	54.492	0.415
DN71661_c2_g41	-10.3729	4.03077	1.95175e-07	2.4032e-05	109.135	0
DN69785_c0_g2	-10.3729	4.03077	1.95175e-07	2.4032e-05	42.762	0
DN58495_c0_g1	-10.3729	4.03077	1.95175e-07	2.4032e-05	76.648	0
DN68236_c0_g1	-10.3729	4.03077	1.95175e-07	2.4032e-05	4.286	0
DN62924_c0_g1	-10.3729	4.03077	1.95175e-07	2.4032e-05	16.818	0
DN69588_c1_g1	-10.3729	4.03077	1.95175e-07	2.4032e-05	14.41	0
DN76993_c0_g5	-6.32032	6.65613	1.98451e-07	2.44163e-05	192.891	2.608
DN77492_c4_g6	-10.3639	4.02202	2.00915e-07	2.45849e-05	34.082	0
DN62715_c0_g1	-10.3639	4.02202	2.00915e-07	2.45849e-05	10.091	0
DN73133_c0_g1	-10.3639	4.02202	2.00915e-07	2.45849e-05	8.496	0
DN75380_c1_g3	-10.3639	4.02202	2.00915e-07	2.45849e-05	327.829	0
DN73767_c0_g1	-10.3639	4.02202	2.00915e-07	2.45849e-05	8.605	0
DN69006_c0_g3	-10.3639	4.02202	2.00915e-07	2.45849e-05	9.874	0
DN75309_c0_g1	-6.35876	6.45624	2.0213e-07	2.47144e-05	73.86	0.922
DN75000_c0_g2	-7.74846	4.54597	2.02729e-07	2.47683e-05	160.502	0.673
DN72109_c0_g6	-6.29407	6.73589	2.04538e-07	2.497e-05	151.507	2.12
DN77022_c2_g2	-6.75968	5.42719	2.0487e-07	2.49911e-05	18.283	0.175
DN74391_c1_g31	-10.355	4.01321	2.13016e-07	2.56077e-05	12.825	0
DN77844_c3_g4	-10.355	4.01321	2.13016e-07	2.56077e-05	65.993	0
DN77307_c3_g3	-10.355	4.01321	2.13016e-07	2.56077e-05	7.574	0
DN68856_c3_g1	-10.355	4.01321	2.13016e-07	2.56077e-05	55.381	0
DN76436_c0_g10	-10.355	4.01321	2.13016e-07	2.56077e-05	294.062	0
DN63780_c0_g3	-10.355	4.01321	2.13016e-07	2.56077e-05	10.785	0
DN75442_c0_g1	-10.355	4.01321	2.13016e-07	2.56077e-05	279.956	0
DN69210_c0_g2	-10.355	4.01321	2.13016e-07	2.56077e-05	41.102	0
DN70553_c1_g50	-10.3459	4.00436	2.19394e-07	2.6274e-05	19.726	0
DN75596_c0_g8	-10.3459	4.00436	2.19394e-07	2.6274e-05	10.124	0
DN55153_c0_g3	-10.3459	4.00436	2.19394e-07	2.6274e-05	79.231	0
DN69763_c2_g4	-6.73247	5.40042	2.2406e-07	2.66796e-05	212.541	2.092
DN46812_c0_g2	-10.3368	3.99545	2.26002e-07	2.66796e-05	10.764	0
DN69062_c0_g15	-10.3368	3.99545	2.26002e-07	2.66796e-05	13.162	0
DN48243_c0_g1	-10.3368	3.99545	2.26002e-07	2.66796e-05	5.013	0
DN71676_c0_g3	-10.3368	3.99545	2.26002e-07	2.66796e-05	9.397	0
DN73850_c1_g3	-10.3368	3.99545	2.26002e-07	2.66796e-05	14.214	0
DN73850_c1_g32	-10.3368	3.99545	2.26002e-07	2.66796e-05	14.431	0
DN74788_c0_g10	-10.3368	3.99545	2.26002e-07	2.66796e-05	22.927	0
DN73150_c3_g11	-7.71068	4.50886	2.29405e-07	2.70611e-05	84.114	0.378
DN60581_c0_g1	-10.3277	3.98648	2.32851e-07	2.72631e-05	7.009	0
DN76009_c0_g2	-10.3277	3.98648	2.32851e-07	2.72631e-05	11.545	0
DN60639_c0_g1	-10.3277	3.98648	2.32851e-07	2.72631e-05	9.494	0
DN67360_c1_g4	-10.3277	3.98648	2.32851e-07	2.72631e-05	19.173	0
DN78088_c3_g1	-10.3277	3.98648	2.32851e-07	2.72631e-05	20.28	0
DN54596_c0_g4	-10.3277	3.98648	2.32851e-07	2.72631e-05	134.037	0
DN77230_c0_g6	-10.3277	3.98648	2.32851e-07	2.72631e-05	17.491	0
DN78140_c3_g6	-10.3185	3.97745	2.3995e-07	2.77638e-05	125.845	0
DN63401_c3_g6	-10.3185	3.97745	2.3995e-07	2.77638e-05	7.606	0
DN75826_c0_g3	-10.3185	3.97745	2.3995e-07	2.77638e-05	3.049	0
DN75966_c2_g1	-10.3185	3.97745	2.3995e-07	2.77638e-05	32.161	0
DN73755_c1_g5	-10.3185	3.97745	2.3995e-07	2.77638e-05	19.303	0
DN62895_c0_g2	-10.3185	3.97745	2.3995e-07	2.77638e-05	16.515	0
DN76255_c0_g2	-10.3185	3.97745	2.3995e-07	2.77638e-05	18.826	0
DN73021_c1_g1	-6.5169	5.75484	2.40387e-07	2.77939e-05	21.419	0.23
DN64281_c0_g3	-6.35897	6.17166	2.46641e-07	2.83445e-05	185.881	2.369
DN76112_c0_g7	-10.3092	3.96837	2.4731e-07	2.83445e-05	68.608	0
DN71625_c0_g2	-10.3092	3.96837	2.4731e-07	2.83445e-05	13.563	0
DN68386_c0_g1	-10.3092	3.96837	2.4731e-07	2.83445e-05	8.409	0
DN75741_c0_g3	-10.3092	3.96837	2.4731e-07	2.83445e-05	12.76	0
DN77844_c3_g42	-10.3092	3.96837	2.4731e-07	2.83445e-05	25.662	0
DN75227_c2_g6	-10.3092	3.96837	2.4731e-07	2.83445e-05	8.822	0
DN62453_c0_g1	-10.3092	3.96837	2.4731e-07	2.83445e-05	26.28	0
DN70898_c2_g3	-10.3092	3.96837	2.4731e-07	2.83445e-05	7.856	0
DN72359_c0_g3	-10.2999	3.95924	2.54943e-07	2.89452e-05	9.494	0
DN72541_c0_g2	-10.2999	3.95924	2.54943e-07	2.89452e-05	67.143	0
DN74696_c5_g4	-10.2999	3.95924	2.54943e-07	2.89452e-05	53.504	0
DN76853_c0_g6	-10.2999	3.95924	2.54943e-07	2.89452e-05	197.763	0
DN69788_c1_g2	-10.2999	3.95924	2.54943e-07	2.89452e-05	14.019	0
DN56764_c0_g1	-10.2999	3.95924	2.54943e-07	2.89452e-05	116.817	0
DN77181_c2_g1	-10.2905	3.95004	2.62861e-07	2.95246e-05	4.481	0
DN67365_c3_g1	-10.2905	3.95004	2.62861e-07	2.95246e-05	49.37	0
DN68509_c2_g2	-10.2905	3.95004	2.62861e-07	2.95246e-05	9.603	0
DN55122_c0_g1	-10.2905	3.95004	2.62861e-07	2.95246e-05	29.861	0
DN70080_c0_g1	-10.2905	3.95004	2.62861e-07	2.95246e-05	57.367	0
DN69582_c0_g1	-10.2905	3.95004	2.62861e-07	2.95246e-05	11.393	0
DN65801_c0_g1	-10.2905	3.95004	2.62861e-07	2.95246e-05	11.046	0
DN75350_c2_g1	-10.2905	3.95004	2.62861e-07	2.95246e-05	2.648	0
DN69253_c0_g2	-10.281	3.94079	2.71075e-07	3.02315e-05	33.224	0
DN75774_c0_g6	-10.281	3.94079	2.71075e-07	3.02315e-05	53.157	0
DN70409_c0_g7	-10.281	3.94079	2.71075e-07	3.02315e-05	57.454	0
DN77874_c1_g3	-10.2715	3.93147	2.79599e-07	3.09845e-05	14.442	0
DN78118_c2_g1	-10.2619	3.9221	2.88447e-07	3.17637e-05	10.775	0
DN68057_c2_g1	-10.2619	3.9221	2.88447e-07	3.17637e-05	10.579	0
DN76840_c0_g4	-10.2619	3.9221	2.88447e-07	3.17637e-05	5.512	0
DN63194_c0_g3	-10.2619	3.9221	2.88447e-07	3.17637e-05	27.81	0
DN73787_c1_g2	-10.2523	3.91266	2.97634e-07	3.25929e-05	53.114	0
DN57223_c0_g1	-10.2523	3.91266	2.97634e-07	3.25929e-05	5.675	0
DN68304_c0_g80	-10.2523	3.91266	2.97634e-07	3.25929e-05	277.493	0
DN73561_c0_g2	-10.2523	3.91266	2.97634e-07	3.25929e-05	7.009	0
DN69239_c0_g2	-10.2523	3.91266	2.97634e-07	3.25929e-05	24.598	0
DN55304_c1_g1	-10.2523	3.91266	2.97634e-07	3.25929e-05	22.135	0
DN73096_c0_g3	-6.29732	6.11102	3.04148e-07	3.32368e-05	51.052	0.673
DN77378_c5_g3	-10.2426	3.90316	3.07173e-07	3.329e-05	27.094	0
DN66580_c0_g1	-10.2426	3.90316	3.07173e-07	3.329e-05	31.098	0
DN67871_c0_g1	-10.2426	3.90316	3.07173e-07	3.329e-05	22.048	0
DN76817_c0_g3	-10.2426	3.90316	3.07173e-07	3.329e-05	6.565	0
DN68226_c0_g1	-10.2426	3.90316	3.07173e-07	3.329e-05	16.341	0
DN58984_c0_g2	-7.61848	4.41837	3.09951e-07	3.35679e-05	11.437	0.074
DN76922_c1_g7	-10.2328	3.8936	3.17082e-07	3.39662e-05	304.489	0
DN77166_c1_g4	-10.2328	3.8936	3.17082e-07	3.39662e-05	71.202	0
DN65581_c0_g6	-10.2328	3.8936	3.17082e-07	3.39662e-05	20.996	0
DN66954_c1_g1	-10.2328	3.8936	3.17082e-07	3.39662e-05	109.916	0
DN71908_c0_g2	-10.2328	3.8936	3.17082e-07	3.39662e-05	9.939	0
DN72382_c0_g1	-10.2328	3.8936	3.17082e-07	3.39662e-05	6.608	0
DN62922_c0_g2	-10.2328	3.8936	3.17082e-07	3.39662e-05	8.626	0
DN75680_c0_g11	-10.2328	3.8936	3.17082e-07	3.39662e-05	96.614	0
DN70007_c0_g1	-10.2328	3.8936	3.17082e-07	3.39662e-05	4.568	0
DN75793_c0_g5	-10.2328	3.8936	3.17082e-07	3.39662e-05	17.741	0
DN72707_c0_g3	-10.2328	3.8936	3.17082e-07	3.39662e-05	38.4	0
DN72006_c0_g5	-10.2328	3.8936	3.17082e-07	3.39662e-05	8.789	0
DN73550_c0_g1	-10.223	3.88398	3.27377e-07	3.48083e-05	5.631	0
DN75069_c1_g3	-10.223	3.88398	3.27377e-07	3.48083e-05	4.503	0
DN75040_c1_g6	-10.223	3.88398	3.27377e-07	3.48083e-05	132.334	0
DN75581_c4_g8	-10.223	3.88398	3.27377e-07	3.48083e-05	297.642	0
DN77334_c0_g12	-6.42543	5.66489	3.27645e-07	3.48134e-05	161.674	1.88
DN70444_c1_g10	-10.213	3.87429	3.38075e-07	3.55852e-05	14.659	0
DN76706_c0_g5	-10.213	3.87429	3.38075e-07	3.55852e-05	36.632	0
DN77526_c1_g30	-10.213	3.87429	3.38075e-07	3.55852e-05	18.305	0
DN75965_c1_g2	-10.213	3.87429	3.38075e-07	3.55852e-05	23.535	0
DN76690_c3_g1	-10.213	3.87429	3.38075e-07	3.55852e-05	110.85	0
DN62165_c1_g2	-10.213	3.87429	3.38075e-07	3.55852e-05	25.976	0
DN75644_c0_g2	-10.213	3.87429	3.38075e-07	3.55852e-05	7.411	0
DN71915_c0_g6	-10.213	3.87429	3.38075e-07	3.55852e-05	17.524	0
DN58627_c0_g1	-6.26118	6.07549	3.42505e-07	3.60033e-05	222.513	3.014
DN76112_c0_g10	-7.03519	4.75038	3.47639e-07	3.64389e-05	143.586	1.152
DN68086_c0_g1	-10.2031	3.86454	3.49196e-07	3.64389e-05	6.424	0
DN67104_c0_g1	-10.2031	3.86454	3.49196e-07	3.64389e-05	6.619	0
DN47821_c0_g2	-10.2031	3.86454	3.49196e-07	3.64389e-05	236.803	0
DN67695_c1_g7	-10.2031	3.86454	3.49196e-07	3.64389e-05	6.727	0
DN76190_c1_g2	-7.02978	4.74507	3.53838e-07	3.685e-05	28.743	0.184
DN71015_c6_g8	-10.193	3.85472	3.60759e-07	3.72656e-05	13.129	0
DN75092_c0_g3	-10.193	3.85472	3.60759e-07	3.72656e-05	9.516	0
DN75538_c0_g5	-10.193	3.85472	3.60759e-07	3.72656e-05	27.105	0
DN73549_c0_g2	-10.193	3.85472	3.60759e-07	3.72656e-05	16.569	0
DN68132_c0_g2	-10.193	3.85472	3.60759e-07	3.72656e-05	123.1	0
DN67870_c0_g2	-10.193	3.85472	3.60759e-07	3.72656e-05	12.044	0
DN77192_c0_g4	-10.193	3.85472	3.60759e-07	3.72656e-05	12.88	0
DN77334_c0_g16	-10.193	3.85472	3.60759e-07	3.72656e-05	30.425	0
DN74965_c0_g1	-10.193	3.85472	3.60759e-07	3.72656e-05	5.111	0
DN76735_c0_g4	-10.193	3.85472	3.60759e-07	3.72656e-05	16.428	0
DN66478_c1_g3	-6.08269	6.805	3.60908e-07	3.72656e-05	1651	23.197
DN68432_c0_g5	-10.1829	3.84483	3.72784e-07	3.80673e-05	37.966	0
DN71318_c0_g4	-10.1829	3.84483	3.72784e-07	3.80673e-05	14.377	0
DN75841_c1_g1	-10.1829	3.84483	3.72784e-07	3.80673e-05	30.664	0
DN68907_c0_g1	-10.1829	3.84483	3.72784e-07	3.80673e-05	8.897	0
DN75040_c1_g2	-10.1829	3.84483	3.72784e-07	3.80673e-05	23.199	0
DN67854_c1_g3	-10.1829	3.84483	3.72784e-07	3.80673e-05	76.844	0
DN65305_c0_g1	-10.1829	3.84483	3.72784e-07	3.80673e-05	17.61	0
DN70080_c0_g1	-10.1829	3.84483	3.72784e-07	3.80673e-05	38.107	0
DN76417_c0_g3	-10.1829	3.84483	3.72784e-07	3.80673e-05	4.861	0
DN77007_c1_g57	-10.1727	3.83487	3.85294e-07	3.90659e-05	6.532	0
DN64427_c2_g2	-10.1727	3.83487	3.85294e-07	3.90659e-05	10.579	0
DN67854_c1_g6	-10.1727	3.83487	3.85294e-07	3.90659e-05	31.261	0
DN76134_c0_g2	-10.1727	3.83487	3.85294e-07	3.90659e-05	92.545	0
DN65466_c0_g2	-10.1727	3.83487	3.85294e-07	3.90659e-05	29.557	0
DN68500_c4_g1	-6.31218	5.7705	3.88607e-07	3.93434e-05	31.054	0.433
DN76605_c1_g1	-7.55593	4.35706	3.88781e-07	3.93434e-05	118.749	0.59
DN72274_c1_g7	-7.55593	4.35706	3.88781e-07	3.93434e-05	453.901	2.138
DN75267_c0_g1	-10.1625	3.82485	3.98311e-07	3.97203e-05	3.548	0
DN36476_c1_g3	-10.1625	3.82485	3.98311e-07	3.97203e-05	85.329	0
DN75581_c4_g9	-10.1625	3.82485	3.98311e-07	3.97203e-05	280.336	0
DN61244_c0_g1	-10.1625	3.82485	3.98311e-07	3.97203e-05	10.037	0
DN75589_c1_g26	-10.1625	3.82485	3.98311e-07	3.97203e-05	18.327	0
DN69429_c1_g7	-10.1625	3.82485	3.98311e-07	3.97203e-05	105.934	0
DN61646_c0_g7	-10.1625	3.82485	3.98311e-07	3.97203e-05	79.578	0
DN72769_c0_g2	-10.1625	3.82485	3.98311e-07	3.97203e-05	5.23	0
DN53053_c0_g1	-10.1625	3.82485	3.98311e-07	3.97203e-05	13.509	0
DN77837_c1_g12	-10.1625	3.82485	3.98311e-07	3.97203e-05	270.657	0
DN71219_c1_g5	-10.1625	3.82485	3.98311e-07	3.97203e-05	19.032	0
DN77047_c0_g4	-10.1625	3.82485	3.98311e-07	3.97203e-05	22.439	0
DN71290_c0_g1	-10.1625	3.82485	3.98311e-07	3.97203e-05	32.183	0
DN65136_c0_g1	-10.1625	3.82485	3.98311e-07	3.97203e-05	21.354	0
DN75152_c0_g4	-10.1625	3.82485	3.98311e-07	3.97203e-05	5.534	0
DN70815_c0_g1	-6.7178	4.98902	4.07193e-07	4.05803e-05	39.887	0.433
DN65422_c0_g1	-10.1521	3.81475	4.11859e-07	4.07613e-05	3.201	0
DN67440_c1_g1	-10.1521	3.81475	4.11859e-07	4.07613e-05	14.41	0
DN72065_c0_g9	-10.1521	3.81475	4.11859e-07	4.07613e-05	32.465	0
DN68230_c0_g7	-10.1521	3.81475	4.11859e-07	4.07613e-05	44.314	0
DN74688_c0_g3	-10.1521	3.81475	4.11859e-07	4.07613e-05	46.95	0
DN65846_c0_g15	-10.1521	3.81475	4.11859e-07	4.07613e-05	7.932	0
DN65684_c0_g3	-5.83915	8.55464	4.18066e-07	4.12977e-05	1030.95	19.031
DN70894_c3_g2	-10.1417	3.80459	4.25963e-07	4.16594e-05	4.948	0
DN66495_c0_g3	-10.1417	3.80459	4.25963e-07	4.16594e-05	68.543	0
DN78196_c5_g10	-10.1417	3.80459	4.25963e-07	4.16594e-05	68.814	0
DN74825_c0_g2	-10.1417	3.80459	4.25963e-07	4.16594e-05	7.042	0
DN70457_c1_g7	-10.1417	3.80459	4.25963e-07	4.16594e-05	15.354	0
DN62278_c3_g4	-10.1417	3.80459	4.25963e-07	4.16594e-05	2.886	0
DN71242_c0_g1	-10.1417	3.80459	4.25963e-07	4.16594e-05	5.284	0
DN67279_c0_g7	-10.1417	3.80459	4.25963e-07	4.16594e-05	36.425	0
DN76692_c0_g70	-10.1417	3.80459	4.25963e-07	4.16594e-05	31.543	0
DN69569_c0_g1	-7.51997	4.32183	4.37155e-07	4.27009e-05	41.959	0.12
DN74026_c2_g3	-10.1312	3.79435	4.40652e-07	4.27506e-05	10.254	0
DN67274_c1_g2	-10.1312	3.79435	4.40652e-07	4.27506e-05	71.668	0
DN75751_c0_g6	-10.1312	3.79435	4.40652e-07	4.27506e-05	128.71	0
DN68041_c0_g2	-10.1312	3.79435	4.40652e-07	4.27506e-05	14.312	0
DN74372_c0_g1	-10.1312	3.79435	4.40652e-07	4.27506e-05	3.483	0
DN77078_c3_g24	-10.1312	3.79435	4.40652e-07	4.27506e-05	7.856	0
DN67761_c0_g1	-6.18606	6.00169	4.41456e-07	4.28022e-05	103.428	1.558
DN68782_c0_g2	-6.26622	5.72537	4.51783e-07	4.37765e-05	72.645	0.94
DN77115_c0_g2	-10.1207	3.78404	4.55952e-07	4.39101e-05	16.84	0
DN42945_c0_g1	-10.1207	3.78404	4.55952e-07	4.39101e-05	4.286	0
DN91675_c0_g1	-10.1207	3.78404	4.55952e-07	4.39101e-05	4.21	0
DN68145_c1_g3	-10.1207	3.78404	4.55952e-07	4.39101e-05	5.729	0
DN73909_c0_g11	-10.1207	3.78404	4.55952e-07	4.39101e-05	47.916	0
DN77883_c2_g1	-10.1207	3.78404	4.55952e-07	4.39101e-05	27.072	0
DN75166_c0_g1	-10.1207	3.78404	4.55952e-07	4.39101e-05	18.457	0
DN65222_c0_g1	-10.11	3.77365	4.71895e-07	4.50867e-05	130.391	0
DN69027_c7_g2	-10.11	3.77365	4.71895e-07	4.50867e-05	11.328	0
DN77367_c1_g7	-10.11	3.77365	4.71895e-07	4.50867e-05	247.664	0
DN70079_c0_g13	-10.11	3.77365	4.71895e-07	4.50867e-05	59.895	0
DN69407_c3_g5	-10.11	3.77365	4.71895e-07	4.50867e-05	29.373	0
DN74542_c1_g6	-10.11	3.77365	4.71895e-07	4.50867e-05	11.936	0
DN72974_c0_g7	-10.11	3.77365	4.71895e-07	4.50867e-05	69.606	0
DN68777_c0_g5	-10.11	3.77365	4.71895e-07	4.50867e-05	4.731	0
DN75078_c0_g11	-10.11	3.77365	4.71895e-07	4.50867e-05	28.906	0
DN64649_c0_g1	-10.0993	3.76319	4.88511e-07	4.6059e-05	15.039	0
DN59033_c1_g1	-10.0993	3.76319	4.88511e-07	4.6059e-05	25.955	0
DN72214_c0_g1	-10.0993	3.76319	4.88511e-07	4.6059e-05	11.339	0
DN64209_c0_g1	-10.0993	3.76319	4.88511e-07	4.6059e-05	7.736	0
DN75367_c0_g22	-10.0993	3.76319	4.88511e-07	4.6059e-05	12.315	0
DN65845_c0_g1	-10.0993	3.76319	4.88511e-07	4.6059e-05	7.389	0
DN69439_c0_g1	-10.0993	3.76319	4.88511e-07	4.6059e-05	45.703	0
DN65609_c0_g9	-10.0993	3.76319	4.88511e-07	4.6059e-05	4.102	0
DN72203_c0_g1	-10.0993	3.76319	4.88511e-07	4.6059e-05	40.321	0
DN78100_c0_g3	-10.0993	3.76319	4.88511e-07	4.6059e-05	14.388	0
DN68807_c4_g1	-10.0993	3.76319	4.88511e-07	4.6059e-05	3.418	0
DN77787_c1_g7	-10.0993	3.76319	4.88511e-07	4.6059e-05	68.489	0
DN78074_c2_g3	-10.0993	3.76319	4.88511e-07	4.6059e-05	13.726	0
DN76161_c0_g1	-10.0885	3.75266	5.05834e-07	4.74931e-05	13.346	0
DN76991_c0_g3	-10.0885	3.75266	5.05834e-07	4.74931e-05	36.729	0
DN74062_c0_g1	-6.29053	5.53243	5.14906e-07	4.82874e-05	39.561	0.516
DN57876_c0_g1	-10.0777	3.74204	5.23899e-07	4.87818e-05	6.944	0
DN74696_c4_g2	-10.0777	3.74204	5.23899e-07	4.87818e-05	98.784	0
DN61954_c0_g1	-10.0777	3.74204	5.23899e-07	4.87818e-05	73.958	0
DN78060_c0_g1	-10.0777	3.74204	5.23899e-07	4.87818e-05	2.181	0
DN63409_c0_g1	-10.0777	3.74204	5.23899e-07	4.87818e-05	23.98	0
DN69146_c0_g1	-10.0777	3.74204	5.23899e-07	4.87818e-05	6.348	0
DN65858_c0_g3	-10.0777	3.74204	5.23899e-07	4.87818e-05	41.796	0
DN54601_c0_g2	-10.0777	3.74204	5.23899e-07	4.87818e-05	62.749	0
DN74009_c4_g3	-7.46051	4.26362	5.3051e-07	4.93681e-05	39.963	0.212
DN75433_c0_g8	-10.0667	3.73135	5.42745e-07	5.00333e-05	200.747	0
DN66232_c0_g12	-10.0667	3.73135	5.42745e-07	5.00333e-05	33.995	0
DN76643_c0_g3	-10.0667	3.73135	5.42745e-07	5.00333e-05	30.837	0
DN71054_c0_g2	-10.0667	3.73135	5.42745e-07	5.00333e-05	5.707	0
DN71298_c2_g10	-10.0667	3.73135	5.42745e-07	5.00333e-05	21.875	0
DN62815_c0_g1	-10.0667	3.73135	5.42745e-07	5.00333e-05	22.255	0
DN76181_c3_g2	-10.0667	3.73135	5.42745e-07	5.00333e-05	14.561	0
DN71908_c0_g2	-10.0667	3.73135	5.42745e-07	5.00333e-05	7.389	0
DN68301_c1_g2	-10.0667	3.73135	5.42745e-07	5.00333e-05	8.453	0
DN74829_c1_g41	-10.0667	3.73135	5.42745e-07	5.00333e-05	33.463	0
DN43118_c0_g1	-10.0667	3.73135	5.42745e-07	5.00333e-05	252.352	0
DN49881_c0_g1	-10.0667	3.73135	5.42745e-07	5.00333e-05	12.543	0
DN77106_c1_g3	-5.98657	6.53196	5.45524e-07	5.02601e-05	316.511	5.17
DN67747_c0_g3	-6.89937	4.61723	5.51667e-07	5.07963e-05	16.07	0.157
DN70955_c0_g3	-7.44525	4.2487	5.57476e-07	5.12509e-05	170.408	0.866
DN58517_c0_g2	-10.0556	3.72058	5.62409e-07	5.12509e-05	8.377	0
DN68350_c2_g1	-10.0556	3.72058	5.62409e-07	5.12509e-05	9.668	0
DN71082_c0_g1	-10.0556	3.72058	5.62409e-07	5.12509e-05	4.861	0
DN72081_c0_g1	-10.0556	3.72058	5.62409e-07	5.12509e-05	14.963	0
DN72388_c2_g1	-10.0556	3.72058	5.62409e-07	5.12509e-05	6.673	0
DN65845_c0_g1	-10.0556	3.72058	5.62409e-07	5.12509e-05	22.808	0
DN77156_c2_g2	-10.0556	3.72058	5.62409e-07	5.12509e-05	8.463	0
DN75647_c0_g1	-10.0556	3.72058	5.62409e-07	5.12509e-05	7.769	0
DN64571_c0_g4	-10.0445	3.70972	5.82935e-07	5.24478e-05	99.641	0
DN76868_c0_g10	-10.0445	3.70972	5.82935e-07	5.24478e-05	68.228	0
DN77745_c2_g1	-10.0445	3.70972	5.82935e-07	5.24478e-05	13.476	0
DN62319_c0_g2	-10.0445	3.70972	5.82935e-07	5.24478e-05	28.906	0
DN71834_c1_g1	-10.0445	3.70972	5.82935e-07	5.24478e-05	27.528	0
DN75152_c0_g4	-10.0445	3.70972	5.82935e-07	5.24478e-05	3.244	0
DN71360_c0_g3	-10.0445	3.70972	5.82935e-07	5.24478e-05	62.662	0
DN73988_c0_g1	-10.0445	3.70972	5.82935e-07	5.24478e-05	5.697	0
DN70510_c3_g2	-10.0445	3.70972	5.82935e-07	5.24478e-05	9.19	0
DN72347_c1_g2	-10.0445	3.70972	5.82935e-07	5.24478e-05	52.897	0
DN68118_c0_g1	-10.0445	3.70972	5.82935e-07	5.24478e-05	6.196	0
DN62641_c1_g3	-10.0445	3.70972	5.82935e-07	5.24478e-05	51.345	0
DN73801_c1_g1	-10.0445	3.70972	5.82935e-07	5.24478e-05	35.08	0
DN70444_c1_g108	-10.0445	3.70972	5.82935e-07	5.24478e-05	215.959	0
DN67986_c0_g1	-6.88146	4.59969	5.84839e-07	5.2559e-05	7.715	0.065
DN72055_c0_g4	-5.81615	7.09499	5.95864e-07	5.34887e-05	465.403	8.635
DN68215_c4_g4	-10.0333	3.69879	6.04367e-07	5.35494e-05	6.771	0
DN66334_c0_g1	-10.0333	3.69879	6.04367e-07	5.35494e-05	11.588	0
DN74727_c0_g1	-10.0333	3.69879	6.04367e-07	5.35494e-05	9.505	0
DN74586_c1_g2	-10.0333	3.69879	6.04367e-07	5.35494e-05	16.113	0
DN72006_c0_g5	-10.0333	3.69879	6.04367e-07	5.35494e-05	8.073	0
DN74137_c2_g1	-10.0333	3.69879	6.04367e-07	5.35494e-05	15.831	0
DN78043_c1_g6	-10.0333	3.69879	6.04367e-07	5.35494e-05	93.369	0
DN73367_c0_g1	-10.0333	3.69879	6.04367e-07	5.35494e-05	3.885	0
DN77560_c0_g1	-10.0333	3.69879	6.04367e-07	5.35494e-05	6.358	0
DN74771_c0_g2	-10.022	3.68777	6.2675e-07	5.50369e-05	9.321	0
DN66201_c0_g2	-10.022	3.68777	6.2675e-07	5.50369e-05	8.876	0
DN62014_c0_g1	-10.022	3.68777	6.2675e-07	5.50369e-05	4.796	0
DN5719_c0_g1	-10.022	3.68777	6.2675e-07	5.50369e-05	10.275	0
DN76145_c0_g1	-10.022	3.68777	6.2675e-07	5.50369e-05	4.633	0
DN70751_c0_g1	-10.022	3.68777	6.2675e-07	5.50369e-05	7.194	0
DN77844_c3_g41	-10.022	3.68777	6.2675e-07	5.50369e-05	7.682	0
DN64831_c2_g4	-10.0106	3.67667	6.50137e-07	5.66166e-05	79.329	0
DN16406_c0_g2	-10.0106	3.67667	6.50137e-07	5.66166e-05	46.896	0
DN65557_c0_g2	-10.0106	3.67667	6.50137e-07	5.66166e-05	14.279	0
DN63973_c2_g1	-10.0106	3.67667	6.50137e-07	5.66166e-05	16.97	0
DN75702_c1_g2	-10.0106	3.67667	6.50137e-07	5.66166e-05	12.066	0
DN72309_c0_g1	-10.0106	3.67667	6.50137e-07	5.66166e-05	7.91	0
DN74438_c0_g7	-10.0106	3.67667	6.50137e-07	5.66166e-05	124.467	0
DN69394_c0_g1	-10.0106	3.67667	6.50137e-07	5.66166e-05	10.449	0
DN68033_c1_g1	-10.0106	3.67667	6.50137e-07	5.66166e-05	7.563	0
DN67911_c0_g1	-5.7065	8.48659	6.51069e-07	5.66664e-05	564.198	11.52
DN68856_c2_g4	-6.83878	4.55791	6.72025e-07	5.81656e-05	303.328	2.424
DN66334_c0_g1	-9.99912	3.66548	6.74578e-07	5.81656e-05	15.43	0
DN76076_c0_g9	-9.99912	3.66548	6.74578e-07	5.81656e-05	19.119	0
DN74547_c1_g1	-9.99912	3.66548	6.74578e-07	5.81656e-05	7.769	0
DN76514_c1_g1	-9.99912	3.66548	6.74578e-07	5.81656e-05	29.156	0
DN77845_c5_g10	-9.99912	3.66548	6.74578e-07	5.81656e-05	33.431	0
DN71669_c1_g1	-9.99912	3.66548	6.74578e-07	5.81656e-05	8.539	0
DN78094_c1_g5	-9.99912	3.66548	6.74578e-07	5.81656e-05	8.04	0
DN60866_c0_g1	-9.99912	3.66548	6.74578e-07	5.81656e-05	14.269	0
DN65838_c0_g2	-9.99912	3.66548	6.74578e-07	5.81656e-05	5.458	0
DN59029_c1_g3	-9.99912	3.66548	6.74578e-07	5.81656e-05	37.369	0
DN81052_c0_g1	-9.99912	3.66548	6.74578e-07	5.81656e-05	23.871	0
DN76958_c1_g3	-7.38256	4.1874	6.83216e-07	5.88782e-05	12.033	0.074
DN77211_c2_g2	-6.83257	4.55184	6.85717e-07	5.90614e-05	4.579	0.037
DN73390_c1_g1	-5.73389	7.68851	6.96213e-07	5.93286e-05	383.861	7.649
DN61641_c0_g2	-9.98754	3.6542	7.0013e-07	5.93286e-05	15.484	0
DN74807_c0_g1	-9.98754	3.6542	7.0013e-07	5.93286e-05	5.035	0
DN64246_c0_g1	-9.98754	3.6542	7.0013e-07	5.93286e-05	36.284	0
DN75868_c1_g2	-9.98754	3.6542	7.0013e-07	5.93286e-05	11.176	0
DN74072_c0_g2	-9.98754	3.6542	7.0013e-07	5.93286e-05	12.044	0
DN65327_c1_g1	-9.98754	3.6542	7.0013e-07	5.93286e-05	24.989	0
DN69712_c0_g2	-9.98754	3.6542	7.0013e-07	5.93286e-05	18.468	0
DN67166_c0_g1	-9.98754	3.6542	7.0013e-07	5.93286e-05	9.766	0
DN74053_c0_g1	-9.98754	3.6542	7.0013e-07	5.93286e-05	4.026	0
DN74634_c0_g1	-9.98754	3.6542	7.0013e-07	5.93286e-05	34.266	0
DN69088_c0_g2	-9.98754	3.6542	7.0013e-07	5.93286e-05	19.162	0
DN77167_c0_g6	-9.98754	3.6542	7.0013e-07	5.93286e-05	36.219	0
DN65986_c1_g1	-9.98754	3.6542	7.0013e-07	5.93286e-05	11.512	0
DN66874_c0_g6	-9.98754	3.6542	7.0013e-07	5.93286e-05	157.8	0
DN65272_c0_g1	-9.98754	3.6542	7.0013e-07	5.93286e-05	4.829	0
DN73433_c1_g2	-9.98754	3.6542	7.0013e-07	5.93286e-05	15.039	0
DN70667_c0_g11	-9.97587	3.64284	7.26853e-07	6.10669e-05	15.017	0
DN73188_c0_g1	-9.97587	3.64284	7.26853e-07	6.10669e-05	5.436	0
DN45139_c0_g2	-9.97587	3.64284	7.26853e-07	6.10669e-05	13.693	0.009
DN68357_c4_g2	-9.97587	3.64284	7.26853e-07	6.10669e-05	26.085	0
DN69645_c1_g2	-9.97587	3.64284	7.26853e-07	6.10669e-05	17.198	0
DN73446_c0_g1	-9.97587	3.64284	7.26853e-07	6.10669e-05	12.956	0
DN76558_c0_g2	-9.97587	3.64284	7.26853e-07	6.10669e-05	11.892	0
DN78023_c1_g2	-9.97587	3.64284	7.26853e-07	6.10669e-05	14.54	0
DN76853_c0_g4	-9.97587	3.64284	7.26853e-07	6.10669e-05	55.023	0
DN71105_c1_g13	-9.97587	3.64284	7.26853e-07	6.10669e-05	12.033	0
DN75194_c2_g13	-9.97587	3.64284	7.26853e-07	6.10669e-05	34.494	0
DN77690_c1_g10	-7.35833	4.16373	7.38977e-07	6.19863e-05	41.634	0.24
DN77166_c1_g2	-6.11882	5.58081	7.45645e-07	6.25123e-05	77.571	1.17
DN66796_c0_g1	-9.9641	3.63138	7.54808e-07	6.29118e-05	5.523	0
DN70476_c0_g1	-9.9641	3.63138	7.54808e-07	6.29118e-05	8.637	0
DN69484_c0_g16	-9.9641	3.63138	7.54808e-07	6.29118e-05	10.275	0
DN64639_c0_g1	-9.9641	3.63138	7.54808e-07	6.29118e-05	5.404	0
DN67498_c0_g2	-9.9641	3.63138	7.54808e-07	6.29118e-05	26.595	0
DN73050_c0_g1	-9.9641	3.63138	7.54808e-07	6.29118e-05	19.553	0
DN78182_c4_g2	-9.9641	3.63138	7.54808e-07	6.29118e-05	25.933	0
DN76820_c0_g1	-9.9641	3.63138	7.54808e-07	6.29118e-05	1.313	0
DN76541_c6_g9	-7.35016	4.15575	7.58768e-07	6.32083e-05	211.228	1.124
DN77836_c1_g3	-6.16931	5.4136	7.73505e-07	6.44019e-05	249.65	3.262
DN74885_c3_g6	-9.95224	3.61984	7.84065e-07	6.45637e-05	13.205	0
DN73410_c0_g1	-9.95224	3.61984	7.84065e-07	6.45637e-05	7.802	0
DN73908_c1_g1	-9.95224	3.61984	7.84065e-07	6.45637e-05	12.131	0
DN77656_c5_g1	-9.95224	3.61984	7.84065e-07	6.45637e-05	29.481	0
DN62109_c0_g1	-9.95224	3.61984	7.84065e-07	6.45637e-05	21.126	0
DN78166_c8_g5	-9.95224	3.61984	7.84065e-07	6.45637e-05	9.31	0
DN72282_c1_g4	-9.95224	3.61984	7.84065e-07	6.45637e-05	5.49	0
DN75148_c0_g7	-9.95224	3.61984	7.84065e-07	6.45637e-05	38.313	0
DN56773_c1_g1	-9.95224	3.61984	7.84065e-07	6.45637e-05	19.238	0
DN77403_c0_g6	-9.95224	3.61984	7.84065e-07	6.45637e-05	10.178	0
DN67911_c0_g4	-5.69312	7.57491	8.05781e-07	6.61788e-05	2239.73	41.906
DN66158_c0_g2	-9.94028	3.6082	8.14692e-07	6.62194e-05	20.052	0
DN62100_c0_g7	-9.94028	3.6082	8.14692e-07	6.62194e-05	143.998	0
DN70737_c0_g1	-9.94028	3.6082	8.14692e-07	6.62194e-05	9.841	0
DN74293_c3_g1	-9.94028	3.6082	8.14692e-07	6.62194e-05	6.706	0
DN73685_c1_g3	-9.94028	3.6082	8.14692e-07	6.62194e-05	14.138	0
DN75820_c2_g1	-9.94028	3.6082	8.14692e-07	6.62194e-05	18.761	0
DN77864_c1_g3	-9.94028	3.6082	8.14692e-07	6.62194e-05	9.147	0
DN66118_c0_g2	-9.94028	3.6082	8.14692e-07	6.62194e-05	11.458	0
DN67899_c2_g1	-9.94028	3.6082	8.14692e-07	6.62194e-05	39.095	0
DN6914_c0_g2	-9.94028	3.6082	8.14692e-07	6.62194e-05	14.182	0
DN77827_c2_g1	-9.94028	3.6082	8.14692e-07	6.62194e-05	4.915	0
DN68187_c0_g4	-6.15212	5.39677	8.18137e-07	6.64651e-05	34.917	0.479
DN62525_c0_g2	-6.77552	4.49604	8.25307e-07	6.7013e-05	22.135	0.194
DN74829_c1_g5	-9.92822	3.59646	8.46767e-07	6.79837e-05	169.768	0
DN72393_c2_g1	-9.92822	3.59646	8.46767e-07	6.79837e-05	2.333	0
DN69746_c0_g7	-9.92822	3.59646	8.46767e-07	6.79837e-05	124.966	0
DN77410_c0_g1	-9.92822	3.59646	8.46767e-07	6.79837e-05	3.038	0
DN75076_c1_g5	-9.92822	3.59646	8.46767e-07	6.79837e-05	201.777	0
DN77959_c2_g33	-9.92822	3.59646	8.46767e-07	6.79837e-05	7.563	0
DN78182_c5_g5	-9.92822	3.59646	8.46767e-07	6.79837e-05	15.983	0
DN73265_c2_g2	-9.92822	3.59646	8.46767e-07	6.79837e-05	45.475	0
DN11482_c0_g1	-9.92822	3.59646	8.46767e-07	6.79837e-05	14.648	0
DN66491_c0_g2	-9.92822	3.59646	8.46767e-07	6.79837e-05	18.359	0
DN73142_c1_g2	-9.92822	3.59646	8.46767e-07	6.79837e-05	12.359	0
DN59012_c0_g2	-9.92822	3.59646	8.46767e-07	6.79837e-05	7.758	0
DN70510_c3_g2	-9.92822	3.59646	8.46767e-07	6.79837e-05	9.18	0
DN77188_c0_g8	-6.4955	4.77123	8.54058e-07	6.85341e-05	26.964	0.313
DN72965_c0_g3	-9.91606	3.58463	8.80368e-07	6.97913e-05	5.23	0
DN74579_c2_g2	-9.91606	3.58463	8.80368e-07	6.97913e-05	6.282	0
DN77821_c1_g7	-9.91606	3.58463	8.80368e-07	6.97913e-05	5.859	0
DN71676_c0_g3	-9.91606	3.58463	8.80368e-07	6.97913e-05	5.87	0
DN69867_c1_g1	-9.91606	3.58463	8.80368e-07	6.97913e-05	4.08	0
DN71351_c3_g2	-9.91606	3.58463	8.80368e-07	6.97913e-05	7.53	0
DN71914_c0_g2	-9.91606	3.58463	8.80368e-07	6.97913e-05	5.555	0
DN72572_c0_g1	-9.91606	3.58463	8.80368e-07	6.97913e-05	7.91	0
DN72359_c0_g3	-9.91606	3.58463	8.80368e-07	6.97913e-05	8.724	0
DN65624_c0_g1	-9.91606	3.58463	8.80368e-07	6.97913e-05	94.802	0
DN71963_c0_g1	-9.91606	3.58463	8.80368e-07	6.97913e-05	6.727	0
DN66545_c0_g3	-9.91606	3.58463	8.80368e-07	6.97913e-05	54.307	0
DN77964_c5_g4	-6.74943	4.47054	8.98173e-07	7.1131e-05	27.875	0.276
DN60910_c2_g1	-9.90379	3.5727	9.15583e-07	7.18231e-05	12.044	0
DN73700_c2_g4	-9.90379	3.5727	9.15583e-07	7.18231e-05	22.808	0
DN152439_c0_g1	-9.90379	3.5727	9.15583e-07	7.18231e-05	19.77	0
DN77378_c5_g33	-9.90379	3.5727	9.15583e-07	7.18231e-05	22.461	0
DN73188_c0_g3	-9.90379	3.5727	9.15583e-07	7.18231e-05	8.246	0
DN72156_c0_g1	-9.90379	3.5727	9.15583e-07	7.18231e-05	24.045	0
DN65360_c1_g1	-9.90379	3.5727	9.15583e-07	7.18231e-05	13.346	0
DN72924_c0_g4	-9.90379	3.5727	9.15583e-07	7.18231e-05	5.751	0
DN71128_c0_g1	-9.90379	3.5727	9.15583e-07	7.18231e-05	10.981	0
DN61731_c0_g1	-9.90379	3.5727	9.15583e-07	7.18231e-05	6.792	0
DN63730_c1_g4	-9.90379	3.5727	9.15583e-07	7.18231e-05	10.08	0
DN59018_c0_g1	-6.7362	4.45761	9.37493e-07	7.35051e-05	71.158	0.664
DN73376_c0_g1	-9.89142	3.56068	9.52502e-07	7.37994e-05	10.644	0
DN72997_c0_g5	-9.89142	3.56068	9.52502e-07	7.37994e-05	22.493	0
DN77584_c0_g2	-9.89142	3.56068	9.52502e-07	7.37994e-05	11.024	0
DN75647_c0_g1	-9.89142	3.56068	9.52502e-07	7.37994e-05	6.944	0
DN75743_c0_g1	-9.89142	3.56068	9.52502e-07	7.37994e-05	116.394	0
DN67695_c1_g7	-9.89142	3.56068	9.52502e-07	7.37994e-05	8.192	0
DN69149_c0_g9	-9.89142	3.56068	9.52502e-07	7.37994e-05	20.356	0
DN72612_c0_g3	-9.89142	3.56068	9.52502e-07	7.37994e-05	7.78	0
DN74977_c3_g17	-9.89142	3.56068	9.52502e-07	7.37994e-05	229.045	0
DN75166_c0_g1	-9.89142	3.56068	9.52502e-07	7.37994e-05	6.098	0
DN66704_c0_g5	-9.89142	3.56068	9.52502e-07	7.37994e-05	14.486	0
DN74847_c1_g1	-9.89142	3.56068	9.52502e-07	7.37994e-05	5.827	0
DN69830_c0_g1	-9.89142	3.56068	9.52502e-07	7.37994e-05	2.289	0
DN72991_c0_g4	-9.89142	3.56068	9.52502e-07	7.37994e-05	13.151	0
DN16658_c0_g1	-9.89142	3.56068	9.52502e-07	7.37994e-05	57.041	0
DN66148_c4_g1	-9.87894	3.54855	1.03185e-06	7.89748e-05	10.829	0
DN69965_c0_g1	-9.87894	3.54855	1.03185e-06	7.89748e-05	11.74	0
DN75519_c0_g4	-9.87894	3.54855	1.03185e-06	7.89748e-05	5.859	0
DN78148_c2_g1	-9.87894	3.54855	1.03185e-06	7.89748e-05	11.86	0
DN75689_c1_g2	-9.87894	3.54855	1.03185e-06	7.89748e-05	6.651	0
DN71110_c0_g1	-9.87894	3.54855	1.03185e-06	7.89748e-05	9.147	0
DN75565_c2_g2	-9.87894	3.54855	1.03185e-06	7.89748e-05	12.76	0
DN69113_c1_g5	-6.0703	5.3167	1.06796e-06	8.12893e-05	237.248	3.705
DN72898_c1_g3	-9.86636	3.53632	1.07448e-06	8.12893e-05	90.255	0
DN77814_c0_g11	-9.86636	3.53632	1.07448e-06	8.12893e-05	27.647	0
DN76190_c1_g4	-9.86636	3.53632	1.07448e-06	8.12893e-05	133.733	0
DN52305_c0_g1	-9.86636	3.53632	1.07448e-06	8.12893e-05	41.189	0
DN70396_c1_g4	-9.86636	3.53632	1.07448e-06	8.12893e-05	18.489	0
DN67166_c0_g1	-9.86636	3.53632	1.07448e-06	8.12893e-05	22.96	0
DN68432_c0_g3	-9.86636	3.53632	1.07448e-06	8.12893e-05	181.953	0
DN62919_c0_g16	-9.86636	3.53632	1.07448e-06	8.12893e-05	6.38	0
DN63973_c2_g1	-9.86636	3.53632	1.07448e-06	8.12893e-05	13.574	0
DN75888_c2_g3	-9.86636	3.53632	1.07448e-06	8.12893e-05	43.391	0
DN73135_c0_g4	-9.86636	3.53632	1.07448e-06	8.12893e-05	14.757	0
DN59516_c0_g1	-9.86636	3.53632	1.07448e-06	8.12893e-05	19.694	0
DN56764_c0_g2	-9.86636	3.53632	1.07448e-06	8.12893e-05	121.559	0
DN75173_c0_g1	-9.86636	3.53632	1.07448e-06	8.12893e-05	6.923	0
DN73980_c0_g3	-9.86636	3.53632	1.07448e-06	8.12893e-05	10.872	0
DN65845_c0_g1	-9.86636	3.53632	1.07448e-06	8.12893e-05	3.353	0
DN77964_c5_g8	-9.86636	3.53632	1.07448e-06	8.12893e-05	27.767	0
DN77897_c4_g3	-9.86636	3.53632	1.07448e-06	8.12893e-05	22.309	0
DN68812_c0_g31	-9.85366	3.52399	1.11925e-06	8.30787e-05	8.67	0
DN77844_c3_g3	-9.85366	3.52399	1.11925e-06	8.30787e-05	23.524	0
DN74762_c1_g1	-9.85366	3.52399	1.11925e-06	8.30787e-05	4.709	0
DN74336_c0_g1	-9.85366	3.52399	1.11925e-06	8.30787e-05	4.525	0
DN61512_c0_g1	-9.85366	3.52399	1.11925e-06	8.30787e-05	30.338	0
DN55050_c0_g2	-9.85366	3.52399	1.11925e-06	8.30787e-05	31.629	0
DN61024_c1_g1	-9.85366	3.52399	1.11925e-06	8.30787e-05	15.44	0
DN67976_c3_g2	-9.85366	3.52399	1.11925e-06	8.30787e-05	7.237	0
DN77590_c1_g13	-9.85366	3.52399	1.11925e-06	8.30787e-05	12.12	0
DN74739_c0_g2	-9.85366	3.52399	1.11925e-06	8.30787e-05	7.639	0
DN71305_c3_g4	-9.85366	3.52399	1.11925e-06	8.30787e-05	135.111	0
DN77454_c4_g10	-9.85366	3.52399	1.11925e-06	8.30787e-05	5.48	0
DN71462_c0_g2	-9.85366	3.52399	1.11925e-06	8.30787e-05	4.774	0
DN63808_c0_g1	-9.85366	3.52399	1.11925e-06	8.30787e-05	6.337	0
DN73400_c1_g1	-9.85366	3.52399	1.11925e-06	8.30787e-05	9.19	0
DN76565_c2_g2	-9.85366	3.52399	1.11925e-06	8.30787e-05	18.424	0
DN58517_c0_g2	-9.84085	3.51155	1.16628e-06	8.54808e-05	8.789	0
DN75099_c0_g1	-9.84085	3.51155	1.16628e-06	8.54808e-05	5.914	0
DN77311_c0_g5	-9.84085	3.51155	1.16628e-06	8.54808e-05	33.561	0
DN65858_c0_g2	-9.84085	3.51155	1.16628e-06	8.54808e-05	27.018	0
DN74062_c0_g10	-9.84085	3.51155	1.16628e-06	8.54808e-05	5.881	0
DN73277_c0_g1	-9.84085	3.51155	1.16628e-06	8.54808e-05	10.037	0
DN71636_c0_g1	-9.84085	3.51155	1.16628e-06	8.54808e-05	7.216	0
DN74293_c3_g1	-9.84085	3.51155	1.16628e-06	8.54808e-05	7.324	0
DN70420_c0_g1	-9.84085	3.51155	1.16628e-06	8.54808e-05	2.897	0
DN74928_c7_g1	-9.84085	3.51155	1.16628e-06	8.54808e-05	14.42	0
DN73179_c0_g1	-9.84085	3.51155	1.16628e-06	8.54808e-05	6.63	0
DN74603_c0_g20	-9.84085	3.51155	1.16628e-06	8.54808e-05	4.297	0
DN64653_c0_g2	-9.84085	3.51155	1.16628e-06	8.54808e-05	37.825	0
DN67118_c0_g1	-9.84085	3.51155	1.16628e-06	8.54808e-05	17.242	0
DN74616_c1_g1	-9.84085	3.51155	1.16628e-06	8.54808e-05	3.819	0
DN70090_c5_g4	-9.84085	3.51155	1.16628e-06	8.54808e-05	145.636	0
DN74771_c0_g2	-6.66817	4.39119	1.16809e-06	8.55736e-05	26.432	0.267
DN56431_c0_g1	-5.85508	5.82659	1.19951e-06	8.78347e-05	173.859	3.124
DN76667_c1_g17	-6.03697	5.28411	1.20465e-06	8.81697e-05	70.019	1.134
DN72661_c2_g23	-9.82793	3.499	1.2157e-06	8.83001e-05	16.916	0
DN68067_c0_g1	-9.82793	3.499	1.2157e-06	8.83001e-05	12.229	0
DN73552_c0_g4	-9.82793	3.499	1.2157e-06	8.83001e-05	210.924	0
DN70545_c0_g2	-9.82793	3.499	1.2157e-06	8.83001e-05	37.489	0
DN66807_c0_g1	-9.82793	3.499	1.2157e-06	8.83001e-05	28.873	0
DN68444_c1_g1	-9.82793	3.499	1.2157e-06	8.83001e-05	7.671	0
DN76281_c0_g7	-9.82793	3.499	1.2157e-06	8.83001e-05	133.191	0
DN72926_c0_g1	-9.82793	3.499	1.2157e-06	8.83001e-05	3.136	0
DN75193_c0_g3	-9.82793	3.499	1.2157e-06	8.83001e-05	29.427	0
DN70372_c0_g1	-7.21275	4.02171	1.21653e-06	8.83001e-05	82.627	0.507
DN70139_c1_g2	-7.21275	4.02171	1.21653e-06	8.83001e-05	35.492	0.23
DN74438_c0_g3	-6.65417	4.37754	1.25017e-06	9.06161e-05	101.985	1.069
DN69824_c0_g1	-5.84217	5.81397	1.25104e-06	9.06375e-05	41.352	0.737
DN67693_c0_g1	-7.20372	4.01291	1.25259e-06	9.06661e-05	63.443	0.516
DN75405_c0_g1	-5.81377	5.92137	1.25472e-06	9.07787e-05	22.96	0.442
DN64639_c0_g1	-9.81488	3.48634	1.26765e-06	9.1128e-05	4.384	0
DN66313_c0_g1	-9.81488	3.48634	1.26765e-06	9.1128e-05	4.286	0
DN74693_c2_g1	-9.81488	3.48634	1.26765e-06	9.1128e-05	5.48	0
DN20847_c0_g1	-9.81488	3.48634	1.26765e-06	9.1128e-05	17.035	0
DN62319_c0_g2	-9.81488	3.48634	1.26765e-06	9.1128e-05	32.031	0
DN57951_c0_g1	-9.81488	3.48634	1.26765e-06	9.1128e-05	8.322	0
DN60753_c0_g1	-9.81488	3.48634	1.26765e-06	9.1128e-05	17.176	0.018
DN74733_c0_g1	-9.81488	3.48634	1.26765e-06	9.1128e-05	3.787	0
DN77129_c0_g4	-9.81488	3.48634	1.26765e-06	9.1128e-05	4.991	0
DN72587_c0_g2	-5.83437	5.80634	1.28323e-06	9.22055e-05	90.082	1.604
DN76291_c1_g14	-6.01432	5.26197	1.29676e-06	9.31354e-05	116.036	1.852
DN52986_c1_g2	-9.80172	3.47357	1.32229e-06	9.41527e-05	6.684	0
DN75376_c0_g2	-9.80172	3.47357	1.32229e-06	9.41527e-05	8.279	0
DN73146_c0_g6	-9.80172	3.47357	1.32229e-06	9.41527e-05	13.379	0
DN76983_c4_g6	-9.80172	3.47357	1.32229e-06	9.41527e-05	7.476	0
DN76150_c0_g24	-9.80172	3.47357	1.32229e-06	9.41527e-05	12.022	0
DN75002_c0_g1	-9.80172	3.47357	1.32229e-06	9.41527e-05	7.53	0
DN73188_c0_g3	-9.80172	3.47357	1.32229e-06	9.41527e-05	13.476	0
DN64281_c0_g1	-9.80172	3.47357	1.32229e-06	9.41527e-05	38.454	0
DN77332_c3_g14	-9.80172	3.47357	1.32229e-06	9.41527e-05	45.996	0
DN69113_c0_g1	-9.80172	3.47357	1.32229e-06	9.41527e-05	55.381	0
DN45971_c0_g1	-9.80172	3.47357	1.32229e-06	9.41527e-05	15.82	0
DN77166_c1_g1	-9.78844	3.46068	1.37978e-06	9.72779e-05	70.594	0
DN75182_c0_g1	-9.78844	3.46068	1.37978e-06	9.72779e-05	46.343	0
DN67220_c0_g3	-9.78844	3.46068	1.37978e-06	9.72779e-05	6.174	0
DN69306_c0_g1	-9.78844	3.46068	1.37978e-06	9.72779e-05	4.232	0
DN73871_c2_g51	-9.78844	3.46068	1.37978e-06	9.72779e-05	12.598	0
DN76772_c2_g5	-9.78844	3.46068	1.37978e-06	9.72779e-05	51.204	0
DN64753_c0_g1	-9.78844	3.46068	1.37978e-06	9.72779e-05	4.904	0
DN73395_c0_g3	-9.78844	3.46068	1.37978e-06	9.72779e-05	6.923	0
DN64343_c1_g1	-9.78844	3.46068	1.37978e-06	9.72779e-05	2.355	0
DN75707_c1_g1	-5.78212	5.89043	1.39084e-06	9.80131e-05	41.167	0.765
DN76059_c0_g3	-5.68853	6.33208	1.40436e-06	9.8878e-05	1120.6	20.792
DN74244_c0_g12	-9.77504	3.44768	1.4403e-06	0.000100509	84.385	0
DN73361_c0_g1	-9.77504	3.44768	1.4403e-06	0.000100509	9.69	0
DN76166_c0_g30	-9.77504	3.44768	1.4403e-06	0.000100509	5.273	0
DN63462_c0_g2	-9.77504	3.44768	1.4403e-06	0.000100509	78.048	0
DN76507_c0_g7	-9.77504	3.44768	1.4403e-06	0.000100509	2.702	0
DN67241_c1_g1	-9.77504	3.44768	1.4403e-06	0.000100509	38.422	0
DN65128_c0_g1	-9.77504	3.44768	1.4403e-06	0.000100509	5.859	0
DN63014_c0_g3	-9.77504	3.44768	1.4403e-06	0.000100509	33.756	0
DN65122_c0_g1	-9.77504	3.44768	1.4403e-06	0.000100509	17.969	0
DN78140_c3_g8	-5.67578	6.31963	1.47252e-06	0.000102711	196.971	4.055
DN74771_c0_g2	-5.49666	7.74789	1.47984e-06	0.000103177	149.922	3.603
DN70860_c1_g2	-9.76151	3.43457	1.50403e-06	0.000103942	7.53	0
DN61532_c0_g1	-9.76151	3.43457	1.50403e-06	0.000103942	4.904	0
DN68414_c0_g1	-9.76151	3.43457	1.50403e-06	0.000103942	6.619	0
DN70660_c3_g7	-9.76151	3.43457	1.50403e-06	0.000103942	32.432	0
DN72762_c2_g2	-9.76151	3.43457	1.50403e-06	0.000103942	9.527	0
DN73306_c0_g6	-9.76151	3.43457	1.50403e-06	0.000103942	49.316	0
DN72660_c0_g5	-9.76151	3.43457	1.50403e-06	0.000103942	25.195	0
DN74613_c0_g2	-9.76151	3.43457	1.50403e-06	0.000103942	4.753	0
DN60324_c0_g1	-9.76151	3.43457	1.50403e-06	0.000103942	14.095	0
DN78001_c1_g1	-9.76151	3.43457	1.50403e-06	0.000103942	4.145	0
DN72791_c0_g2	-9.76151	3.43457	1.50403e-06	0.000103942	32.053	0
DN72685_c0_g5	-9.76151	3.43457	1.50403e-06	0.000103942	10.167	0
DN78059_c1_g1	-9.76151	3.43457	1.50403e-06	0.000103942	13.715	0
DN73736_c0_g1	-9.76151	3.43457	1.50403e-06	0.000103942	6.185	0
DN69556_c0_g1	-9.76151	3.43457	1.50403e-06	0.000103942	11.198	0
DN72156_c0_g1	-9.76151	3.43457	1.50403e-06	0.000103942	28.396	0
DN73716_c0_g6	-6.59678	4.32158	1.50531e-06	0.000103985	23.643	0.267
DN75193_c0_g3	-5.74976	5.85881	1.54506e-06	0.000106684	200.03	3.852
DN65845_c0_g12	-9.74785	3.42133	1.57118e-06	0.00010745	4.177	0
DN72051_c4_g3	-9.74785	3.42133	1.57118e-06	0.00010745	8.713	0
DN75560_c0_g2	-9.74785	3.42133	1.57118e-06	0.00010745	2.951	0
DN71530_c0_g1	-9.74785	3.42133	1.57118e-06	0.00010745	17.914	0
DN69070_c1_g1	-9.74785	3.42133	1.57118e-06	0.00010745	6.89	0
DN78166_c8_g5	-9.74785	3.42133	1.57118e-06	0.00010745	7.867	0
DN67371_c0_g2	-9.74785	3.42133	1.57118e-06	0.00010745	35.633	0
DN76830_c0_g6	-9.74785	3.42133	1.57118e-06	0.00010745	9.505	0
DN61288_c0_g2	-9.74785	3.42133	1.57118e-06	0.00010745	56.857	0
DN68607_c3_g1	-9.74785	3.42133	1.57118e-06	0.00010745	25.206	0
DN76690_c3_g10	-9.74785	3.42133	1.57118e-06	0.00010745	142.642	0
DN74634_c0_g1	-9.74785	3.42133	1.57118e-06	0.00010745	8.073	0
DN77918_c3_g12	-9.74785	3.42133	1.57118e-06	0.00010745	14.236	0
DN76150_c0_g2	-9.74785	3.42133	1.57118e-06	0.00010745	3.667	0
DN76090_c1_g4	-9.74785	3.42133	1.57118e-06	0.00010745	5.675	0
DN70342_c0_g2	-6.14771	4.82739	1.5751e-06	0.000107671	24.739	0.378
DN78023_c1_g1	-7.1293	3.94047	1.59235e-06	0.000108803	215.417	1.318
DN49721_c0_g1	-9.73406	3.40797	1.64195e-06	0.000111097	13.042	0
DN65354_c2_g2	-9.73406	3.40797	1.64195e-06	0.000111097	6.011	0
DN67122_c0_g4	-9.73406	3.40797	1.64195e-06	0.000111097	31.185	0
DN67540_c0_g3	-9.73406	3.40797	1.64195e-06	0.000111097	22.775	0
DN66474_c0_g1	-9.73406	3.40797	1.64195e-06	0.000111097	8.973	0
DN67377_c3_g7	-9.73406	3.40797	1.64195e-06	0.000111097	10.525	0
DN75508_c1_g1	-9.73406	3.40797	1.64195e-06	0.000111097	4.145	0
DN76392_c1_g1	-9.73406	3.40797	1.64195e-06	0.000111097	2.572	0
DN52898_c0_g2	-9.73406	3.40797	1.64195e-06	0.000111097	107.594	0
DN66465_c0_g1	-9.73406	3.40797	1.64195e-06	0.000111097	9.212	0
DN76005_c1_g2	-9.73406	3.40797	1.64195e-06	0.000111097	8.236	0
DN66939_c1_g3	-9.73406	3.40797	1.64195e-06	0.000111097	10.525	0
DN68304_c0_g9	-7.11972	3.93115	1.6422e-06	0.000111097	36.935	0.304
DN69806_c1_g2	-9.72013	3.39448	1.71658e-06	0.000114751	27.843	0
DN224_c0_g1	-9.72013	3.39448	1.71658e-06	0.000114751	18.88	0
DN72917_c0_g4	-9.72013	3.39448	1.71658e-06	0.000114751	14.301	0
DN63911_c0_g1	-9.72013	3.39448	1.71658e-06	0.000114751	102.354	0
DN72192_c0_g2	-9.72013	3.39448	1.71658e-06	0.000114751	12.988	0
DN70006_c0_g4	-9.72013	3.39448	1.71658e-06	0.000114751	30.165	0
DN75354_c0_g2	-9.72013	3.39448	1.71658e-06	0.000114751	10.558	0
DN66535_c0_g2	-9.72013	3.39448	1.71658e-06	0.000114751	16.232	0
DN74412_c0_g1	-9.72013	3.39448	1.71658e-06	0.000114751	7.487	0
DN74605_c0_g2	-9.72013	3.39448	1.71658e-06	0.000114751	40.744	0
DN61379_c0_g1	-9.72013	3.39448	1.71658e-06	0.000114751	7.411	0
DN74830_c2_g1	-9.72013	3.39448	1.71658e-06	0.000114751	5.284	0
DN66368_c0_g1	-9.72013	3.39448	1.71658e-06	0.000114751	3.841	0.009
DN68973_c1_g3	-9.72013	3.39448	1.71658e-06	0.000114751	22.602	0
DN67510_c0_g1	-9.72013	3.39448	1.71658e-06	0.000114751	23.828	0
DN74864_c2_g25	-9.72013	3.39448	1.71658e-06	0.000114751	58.875	0
DN73832_c1_g3	-9.72013	3.39448	1.71658e-06	0.000114751	14.735	0
DN67335_c3_g5	-6.55219	4.27813	1.7384e-06	0.000116061	120.496	1.392
DN75257_c0_g32	-6.55219	4.27813	1.7384e-06	0.000116061	66.275	0.544
DN75433_c0_g5	-6.55219	4.27813	1.7384e-06	0.000116061	43.663	0.461
DN50021_c0_g1	-5.56766	6.60232	1.78174e-06	0.000118703	169.356	3.733
DN75611_c0_g4	-9.70608	3.38087	1.79533e-06	0.000118703	4.709	0
DN72329_c1_g8	-9.70608	3.38087	1.79533e-06	0.000118703	101.355	0
DN74900_c4_g6	-9.70608	3.38087	1.79533e-06	0.000118703	1.845	0
DN70932_c1_g10	-9.70608	3.38087	1.79533e-06	0.000118703	7.704	0
DN71765_c2_g1	-9.70608	3.38087	1.79533e-06	0.000118703	5.935	0
DN73372_c1_g5	-9.70608	3.38087	1.79533e-06	0.000118703	16.146	0
DN70079_c0_g1	-9.70608	3.38087	1.79533e-06	0.000118703	15.484	0
DN75040_c1_g21	-9.70608	3.38087	1.79533e-06	0.000118703	34.385	0
DN70240_c0_g1	-9.70608	3.38087	1.79533e-06	0.000118703	12.326	0
DN69238_c1_g1	-9.70608	3.38087	1.79533e-06	0.000118703	4.677	0
DN59764_c5_g1	-9.70608	3.38087	1.79533e-06	0.000118703	3.776	0
DN65244_c0_g1	-5.80226	5.45947	1.8008e-06	0.000119016	14.301	0.276
DN59503_c0_g1	-5.84487	5.31297	1.83757e-06	0.000121395	94.997	1.723
DN78043_c1_g4	-5.98617	4.97966	1.84961e-06	0.000122087	89.04	1.447
DN65128_c0_g1	-9.69188	3.36713	1.87844e-06	0.000122704	5.642	0
DN72843_c1_g5	-9.69188	3.36713	1.87844e-06	0.000122704	37.662	0
DN75227_c2_g4	-9.69188	3.36713	1.87844e-06	0.000122704	4.362	0
DN43539_c0_g1	-9.69188	3.36713	1.87844e-06	0.000122704	8.539	0
DN77188_c0_g8	-9.69188	3.36713	1.87844e-06	0.000122704	45.052	0
DN70230_c0_g2	-9.69188	3.36713	1.87844e-06	0.000122704	8.539	0
DN77897_c3_g1	-9.69188	3.36713	1.87844e-06	0.000122704	7.899	0
DN76849_c0_g1	-9.69188	3.36713	1.87844e-06	0.000122704	3.917	0
DN75796_c0_g1	-9.69188	3.36713	1.87844e-06	0.000122704	1.53	0
DN65986_c1_g1	-9.69188	3.36713	1.87844e-06	0.000122704	7.747	0
DN72929_c0_g3	-9.69188	3.36713	1.87844e-06	0.000122704	5.718	0
DN64378_c0_g1	-9.69188	3.36713	1.87844e-06	0.000122704	8.68	0
DN73139_c0_g2	-5.89951	5.1499	1.88164e-06	0.000122861	63.769	1.189
DN77462_c3_g3	-5.55563	6.44756	1.96166e-06	0.000126702	839.455	17.612
DN67234_c3_g3	-9.67754	3.35326	1.96622e-06	0.000126702	4.351	0
DN75864_c3_g2	-9.67754	3.35326	1.96622e-06	0.000126702	10.916	0
DN68945_c0_g1	-9.67754	3.35326	1.96622e-06	0.000126702	19.889	0
DN72142_c1_g3	-9.67754	3.35326	1.96622e-06	0.000126702	11.762	0
DN76150_c0_g2	-9.67754	3.35326	1.96622e-06	0.000126702	3.809	0
DN94027_c0_g1	-9.67754	3.35326	1.96622e-06	0.000126702	4.611	0
DN70346_c2_g10	-9.67754	3.35326	1.96622e-06	0.000126702	3.526	0
DN68828_c0_g1	-9.67754	3.35326	1.96622e-06	0.000126702	5.208	0
DN76391_c4_g10	-9.67754	3.35326	1.96622e-06	0.000126702	43.641	0
DN76767_c0_g3	-9.67754	3.35326	1.96622e-06	0.000126702	24.273	0
DN59509_c0_g1	-9.67754	3.35326	1.96622e-06	0.000126702	35.785	0
DN69963_c0_g3	-9.67754	3.35326	1.96622e-06	0.000126702	35.123	0
DN76448_c0_g2	-9.67754	3.35326	1.96622e-06	0.000126702	1.15	0
DN76694_c0_g1	-9.67754	3.35326	1.96622e-06	0.000126702	15.69	0
DN72804_c1_g1	-9.67754	3.35326	1.96622e-06	0.000126702	7.389	0
DN70530_c1_g2	-9.67754	3.35326	1.96622e-06	0.000126702	7.574	0
DN36033_c0_g2	-9.67754	3.35326	1.96622e-06	0.000126702	4.731	0
DN52734_c0_g12	-9.67754	3.35326	1.96622e-06	0.000126702	4.948	0
DN77188_c0_g9	-9.67754	3.35326	1.96622e-06	0.000126702	31.988	0
DN74552_c0_g2	-9.67754	3.35326	1.96622e-06	0.000126702	4.677	0
DN76957_c1_g1	-9.67754	3.35326	1.96622e-06	0.000126702	3.472	0
DN73850_c1_g3	-5.87876	5.12967	2.01219e-06	0.000129558	34.223	0.645
DN64981_c3_g5	-9.66306	3.33925	2.05897e-06	0.000131174	29.6	0
DN75342_c2_g4	-9.66306	3.33925	2.05897e-06	0.000131174	8.659	0
DN76786_c2_g3	-9.66306	3.33925	2.05897e-06	0.000131174	11.415	0
DN74326_c2_g1	-9.66306	3.33925	2.05897e-06	0.000131174	6.966	0
DN75199_c0_g2	-9.66306	3.33925	2.05897e-06	0.000131174	9.766	0
DN76150_c0_g26	-9.66306	3.33925	2.05897e-06	0.000131174	4.015	0
DN70114_c0_g3	-9.66306	3.33925	2.05897e-06	0.000131174	13.639	0
DN47333_c0_g2	-9.66306	3.33925	2.05897e-06	0.000131174	129.078	0
DN72282_c1_g4	-9.66306	3.33925	2.05897e-06	0.000131174	3.798	0
DN68933_c0_g1	-9.66306	3.33925	2.05897e-06	0.000131174	2.745	0
DN74064_c0_g2	-9.66306	3.33925	2.05897e-06	0.000131174	12.022	0
DN58605_c0_g1	-9.66306	3.33925	2.05897e-06	0.000131174	18.131	0
DN74105_c0_g1	-9.66306	3.33925	2.05897e-06	0.000131174	5.219	0
DN72504_c0_g3	-6.49835	4.22574	2.06748e-06	0.000131664	446.306	3.521
DN68539_c0_g1	-6.22618	4.5084	2.08077e-06	0.000132456	24.935	0.332
DN70760_c2_g1	-9.64843	3.32511	2.15701e-06	0.000135663	3.353	0
DN36092_c0_g1	-9.64843	3.32511	2.15701e-06	0.000135663	5.577	0
DN75624_c0_g1	-9.64843	3.32511	2.15701e-06	0.000135663	8.735	0
DN73514_c0_g6	-9.64843	3.32511	2.15701e-06	0.000135663	12.001	0
DN53606_c0_g2	-9.64843	3.32511	2.15701e-06	0.000135663	11.382	0
DN76761_c0_g2	-9.64843	3.32511	2.15701e-06	0.000135663	3.168	0
DN77566_c0_g3	-9.64843	3.32511	2.15701e-06	0.000135663	4.264	0
DN74604_c0_g10	-9.64843	3.32511	2.15701e-06	0.000135663	6.999	0
DN77944_c2_g1	-9.64843	3.32511	2.15701e-06	0.000135663	7.335	0
DN70193_c0_g1	-9.64843	3.32511	2.15701e-06	0.000135663	5.979	0
DN68422_c0_g3	-9.64843	3.32511	2.15701e-06	0.000135663	6.272	0
DN56525_c0_g2	-9.64843	3.32511	2.15701e-06	0.000135663	8.648	0
DN63638_c1_g3	-9.64843	3.32511	2.15701e-06	0.000135663	4.134	0
DN67775_c0_g2	-9.64843	3.32511	2.15701e-06	0.000135663	14.475	0
DN62668_c0_g2	-9.64843	3.32511	2.15701e-06	0.000135663	6.348	0
DN57573_c0_g1	-9.64843	3.32511	2.15701e-06	0.000135663	9.353	0
DN77501_c3_g2	-9.64843	3.32511	2.15701e-06	0.000135663	6.858	0
DN73518_c1_g1	-9.64843	3.32511	2.15701e-06	0.000135663	4.416	0
DN70495_c0_g1	-9.64843	3.32511	2.15701e-06	0.000135663	18.283	0
DN68539_c0_g1	-5.43717	6.60513	2.16869e-06	0.000136343	85.817	2.147
DN64345_c0_g1	-7.03053	3.84449	2.18667e-06	0.000137364	59.505	0.424
DN47333_c0_g4	-9.63365	3.31082	2.26071e-06	0.00014039	120.93	0
DN64566_c0_g3	-9.63365	3.31082	2.26071e-06	0.00014039	3.917	0
DN69487_c0_g4	-9.63365	3.31082	2.26071e-06	0.00014039	67.371	0
DN73599_c0_g2	-9.63365	3.31082	2.26071e-06	0.00014039	36.393	0
DN27363_c0_g3	-9.63365	3.31082	2.26071e-06	0.00014039	11.534	0
DN76291_c1_g9	-9.63365	3.31082	2.26071e-06	0.00014039	24.034	0
DN64571_c0_g1	-9.63365	3.31082	2.26071e-06	0.00014039	49.956	0
DN64540_c0_g2	-9.63365	3.31082	2.26071e-06	0.00014039	16.818	0
DN74337_c0_g1	-9.63365	3.31082	2.26071e-06	0.00014039	3.082	0
DN75349_c0_g1	-9.63365	3.31082	2.26071e-06	0.00014039	56.043	0
DN70118_c0_g1	-9.63365	3.31082	2.26071e-06	0.00014039	2.648	0
DN76829_c1_g1	-9.63365	3.31082	2.26071e-06	0.00014039	10.427	0
DN77556_c1_g3	-9.63365	3.31082	2.26071e-06	0.00014039	3.657	0
DN72948_c0_g1	-9.63365	3.31082	2.26071e-06	0.00014039	4.253	0
DN76215_c1_g16	-9.63365	3.31082	2.26071e-06	0.00014039	59.45	0
DN15464_c0_g2	-9.63365	3.31082	2.26071e-06	0.00014039	29.438	0
DN76241_c0_g2	-9.63365	3.31082	2.26071e-06	0.00014039	4.633	0
DN74629_c4_g9	-9.63365	3.31082	2.26071e-06	0.00014039	7.888	0
DN71751_c1_g2	-9.63365	3.31082	2.26071e-06	0.00014039	7.823	0
DN63148_c1_g1	-9.63365	3.31082	2.26071e-06	0.00014039	21.755	0
DN72679_c3_g2	-9.63365	3.31082	2.26071e-06	0.00014039	25.77	0
DN74569_c0_g3	-6.03529	4.71782	2.26466e-06	0.00014058	13.27	0.221
DN74525_c0_g3	-9.61872	3.2964	2.37046e-06	0.000145293	52.18	0
DN36120_c0_g2	-9.61872	3.2964	2.37046e-06	0.000145293	4.611	0
DN74739_c0_g2	-9.61872	3.2964	2.37046e-06	0.000145293	5.935	0
DN75040_c1_g2	-9.61872	3.2964	2.37046e-06	0.000145293	37.586	0
DN64339_c3_g3	-9.61872	3.2964	2.37046e-06	0.000145293	9.223	0
DN73872_c0_g1	-9.61872	3.2964	2.37046e-06	0.000145293	45.844	0
DN59796_c0_g1	-9.61872	3.2964	2.37046e-06	0.000145293	3.928	0
DN75227_c2_g2	-9.61872	3.2964	2.37046e-06	0.000145293	13.509	0
DN71464_c1_g1	-9.61872	3.2964	2.37046e-06	0.000145293	91.698	0
DN75751_c0_g7	-9.61872	3.2964	2.37046e-06	0.000145293	53.059	0
DN64833_c0_g2	-9.61872	3.2964	2.37046e-06	0.000145293	9.386	0
DN67493_c1_g32	-9.61872	3.2964	2.37046e-06	0.000145293	7.769	0
DN68708_c0_g7	-9.61872	3.2964	2.37046e-06	0.000145293	128.352	0
DN61719_c0_g5	-9.61872	3.2964	2.37046e-06	0.000145293	43.207	0
DN56480_c0_g1	-9.61872	3.2964	2.37046e-06	0.000145293	13.357	0
DN67228_c0_g1	-9.61872	3.2964	2.37046e-06	0.000145293	6.141	0
DN65612_c0_g1	-9.61872	3.2964	2.37046e-06	0.000145293	45.963	0
DN60079_c0_g2	-9.60363	3.28183	2.48666e-06	0.000150328	24.132	0
DN72520_c1_g2	-9.60363	3.28183	2.48666e-06	0.000150328	64.431	0
DN75491_c0_g3	-9.60363	3.28183	2.48666e-06	0.000150328	13.205	0
DN40783_c0_g1	-9.60363	3.28183	2.48666e-06	0.000150328	11.871	0
DN77442_c5_g8	-9.60363	3.28183	2.48666e-06	0.000150328	7.064	0
DN77276_c0_g2	-9.60363	3.28183	2.48666e-06	0.000150328	9.418	0
DN70520_c1_g8	-9.60363	3.28183	2.48666e-06	0.000150328	29.622	0
DN61614_c0_g1	-9.60363	3.28183	2.48666e-06	0.000150328	8.008	0
DN65243_c3_g6	-9.60363	3.28183	2.48666e-06	0.000150328	197.589	0
DN65796_c0_g1	-9.60363	3.28183	2.48666e-06	0.000150328	7.769	0
DN68738_c1_g3	-9.60363	3.28183	2.48666e-06	0.000150328	20.453	0
DN63129_c0_g2	-9.60363	3.28183	2.48666e-06	0.000150328	37.163	0
DN66966_c0_g2	-9.60363	3.28183	2.48666e-06	0.000150328	69.737	0
DN68120_c3_g5	-9.60363	3.28183	2.48666e-06	0.000150328	13.422	0
DN77096_c3_g2	-9.60363	3.28183	2.48666e-06	0.000150328	16.287	0
DN70595_c0_g3	-9.60363	3.28183	2.48666e-06	0.000150328	20.367	0
DN66951_c0_g1	-9.60363	3.28183	2.48666e-06	0.000150328	38.031	0
DN68908_c0_g1	-9.60363	3.28183	2.48666e-06	0.000150328	15.983	0
DN57414_c0_g1	-9.60363	3.28183	2.48666e-06	0.000150328	6.141	0
DN71634_c1_g38	-9.60363	3.28183	2.48666e-06	0.000150328	6.521	0
DN76764_c1_g4	-9.60363	3.28183	2.48666e-06	0.000150328	9.158	0
DN55059_c0_g1	-9.60363	3.28183	2.48666e-06	0.000150328	12.912	0
DN69704_c0_g1	-6.16032	4.44433	2.57163e-06	0.000155345	16.319	0.267
DN73791_c3_g4	-9.58839	3.26711	2.60976e-06	0.000156091	20.41	0
DN75827_c0_g1	-9.58839	3.26711	2.60976e-06	0.000156091	19.596	0
DN62920_c0_g3	-9.58839	3.26711	2.60976e-06	0.000156091	11.317	0
DN65354_c2_g2	-9.58839	3.26711	2.60976e-06	0.000156091	4.774	0
DN57908_c0_g1	-9.58839	3.26711	2.60976e-06	0.000156091	16.406	0
DN46480_c0_g1	-9.58839	3.26711	2.60976e-06	0.000156091	5.49	0
DN63698_c0_g6	-9.58839	3.26711	2.60976e-06	0.000156091	11.35	0
DN75889_c0_g10	-9.58839	3.26711	2.60976e-06	0.000156091	33.68	0
DN76158_c1_g1	-9.58839	3.26711	2.60976e-06	0.000156091	40.657	0
DN73595_c0_g1	-9.58839	3.26711	2.60976e-06	0.000156091	8.301	0
DN72272_c4_g7	-9.58839	3.26711	2.60976e-06	0.000156091	5.838	0
DN70550_c0_g1	-9.58839	3.26711	2.60976e-06	0.000156091	8.019	0
DN67941_c0_g2	-9.58839	3.26711	2.60976e-06	0.000156091	9.972	0
DN77262_c0_g9	-9.58839	3.26711	2.60976e-06	0.000156091	64.604	0
DN77637_c1_g3	-9.58839	3.26711	2.60976e-06	0.000156091	7.454	0
DN74636_c1_g4	-9.58839	3.26711	2.60976e-06	0.000156091	27.973	0
DN71778_c0_g2	-9.58839	3.26711	2.60976e-06	0.000156091	10.731	0
DN69248_c0_g2	-9.58839	3.26711	2.60976e-06	0.000156091	5.935	0
DN75978_c0_g24	-9.58839	3.26711	2.60976e-06	0.000156091	3.418	0
DN77923_c2_g1	-5.47688	6.21202	2.73045e-06	0.00016138	427.035	9.806
DN75107_c1_g3	-9.57298	3.25224	2.74025e-06	0.00016138	4.427	0
DN61666_c0_g4	-9.57298	3.25224	2.74025e-06	0.00016138	114.202	0
DN76005_c1_g20	-9.57298	3.25224	2.74025e-06	0.00016138	7.096	0
DN72605_c0_g5	-9.57298	3.25224	2.74025e-06	0.00016138	28.732	0
DN67108_c2_g2	-9.57298	3.25224	2.74025e-06	0.00016138	23.394	0
DN78089_c1_g2	-9.57298	3.25224	2.74025e-06	0.00016138	6.836	0
DN71083_c1_g9	-9.57298	3.25224	2.74025e-06	0.00016138	36.729	0
DN56285_c0_g1	-9.57298	3.25224	2.74025e-06	0.00016138	14.16	0
DN67580_c0_g3	-9.57298	3.25224	2.74025e-06	0.00016138	30.436	0
DN74404_c0_g2	-9.57298	3.25224	2.74025e-06	0.00016138	11.686	0
DN64296_c2_g3	-9.57298	3.25224	2.74025e-06	0.00016138	8.876	0
DN43679_c0_g2	-9.57298	3.25224	2.74025e-06	0.00016138	5.414	0
DN68137_c0_g1	-9.57298	3.25224	2.74025e-06	0.00016138	4.102	0
DN62128_c0_g1	-9.57298	3.25224	2.74025e-06	0.00016138	6.575	0
DN54949_c0_g2	-9.57298	3.25224	2.74025e-06	0.00016138	43.999	0
DN74657_c1_g28	-9.57298	3.25224	2.74025e-06	0.00016138	9.093	0
DN44419_c0_g3	-9.57298	3.25224	2.74025e-06	0.00016138	6.575	0
DN69280_c0_g7	-9.57298	3.25224	2.74025e-06	0.00016138	98.013	0
DN74377_c2_g2	-9.57298	3.25224	2.74025e-06	0.00016138	10.731	0
DN76692_c0_g7	-9.57298	3.25224	2.74025e-06	0.00016138	21.571	0
DN76706_c0_g4	-9.57298	3.25224	2.74025e-06	0.00016138	72.721	0
DN62519_c0_g1	-9.57298	3.25224	2.74025e-06	0.00016138	4.232	0
DN71665_c1_g1	-5.60593	5.58344	2.74254e-06	0.000161455	21.669	0.488
DN4087_c0_g2	-6.95713	3.7733	2.7649e-06	0.000162711	7.075	0.055
DN74740_c0_g1	-5.71402	5.18547	2.83949e-06	0.00016703	324.497	6.064
DN76327_c0_g2	-6.94633	3.76284	2.86177e-06	0.00016703	13.4	0.12
DN76514_c1_g1	-9.5574	3.23721	2.87864e-06	0.00016703	21.354	0
DN76433_c1_g40	-9.5574	3.23721	2.87864e-06	0.00016703	5.263	0
DN72869_c1_g10	-9.5574	3.23721	2.87864e-06	0.00016703	7.237	0
DN73724_c2_g3	-9.5574	3.23721	2.87864e-06	0.00016703	5.87	0
DN69485_c0_g2	-9.5574	3.23721	2.87864e-06	0.00016703	2.637	0
DN62128_c0_g1	-9.5574	3.23721	2.87864e-06	0.00016703	7.02	0
DN65119_c0_g1	-9.5574	3.23721	2.87864e-06	0.00016703	94.107	0
DN76381_c0_g10	-9.5574	3.23721	2.87864e-06	0.00016703	56.727	0
DN66987_c1_g15	-9.5574	3.23721	2.87864e-06	0.00016703	55.718	0
DN74512_c0_g3	-9.5574	3.23721	2.87864e-06	0.00016703	5.284	0
DN69672_c0_g3	-9.5574	3.23721	2.87864e-06	0.00016703	9.017	0
DN74192_c0_g8	-9.5574	3.23721	2.87864e-06	0.00016703	5.979	0
DN44095_c0_g2	-9.5574	3.23721	2.87864e-06	0.00016703	13.878	0
DN60796_c0_g1	-9.5574	3.23721	2.87864e-06	0.00016703	24.067	0
DN67147_c0_g2	-9.5574	3.23721	2.87864e-06	0.00016703	21.452	0
DN74770_c0_g1	-9.5574	3.23721	2.87864e-06	0.00016703	8.691	0
DN61919_c0_g2	-9.5574	3.23721	2.87864e-06	0.00016703	19.336	0
DN62982_c0_g1	-9.5574	3.23721	2.87864e-06	0.00016703	17.556	0
DN77914_c2_g1	-9.5574	3.23721	2.87864e-06	0.00016703	19.9	0
DN76692_c0_g4	-9.5574	3.23721	2.87864e-06	0.00016703	36.74	0
DN77693_c1_g2	-5.32021	6.87167	2.95577e-06	0.000171442	93.575	2.553
DN71360_c0_g4	-6.38426	4.11489	2.98085e-06	0.00017277	23.101	0.332
DN73838_c0_g4	-6.11237	4.39773	2.99913e-06	0.000173126	15.137	0.194
DN76643_c0_g4	-9.54165	3.22203	3.02551e-06	0.000173126	24.859	0
DN77298_c2_g2	-9.54165	3.22203	3.02551e-06	0.000173126	25.477	0
DN66538_c0_g4	-9.54165	3.22203	3.02551e-06	0.000173126	19.097	0
DN61509_c0_g2	-9.54165	3.22203	3.02551e-06	0.000173126	7.932	0
DN44812_c0_g2	-9.54165	3.22203	3.02551e-06	0.000173126	7.411	0
DN58753_c0_g1	-9.54165	3.22203	3.02551e-06	0.000173126	8.822	0
DN71989_c0_g3	-9.54165	3.22203	3.02551e-06	0.000173126	6.923	0
DN77177_c2_g5	-9.54165	3.22203	3.02551e-06	0.000173126	11.382	0
DN72022_c0_g13	-9.54165	3.22203	3.02551e-06	0.000173126	10.927	0
DN73545_c0_g7	-9.54165	3.22203	3.02551e-06	0.000173126	68.044	0
DN74461_c0_g60	-9.54165	3.22203	3.02551e-06	0.000173126	6.109	0
DN73453_c1_g4	-9.54165	3.22203	3.02551e-06	0.000173126	47.287	0
DN72690_c1_g3	-9.54165	3.22203	3.02551e-06	0.000173126	6.782	0
DN72256_c0_g1	-9.54165	3.22203	3.02551e-06	0.000173126	2.496	0
DN76826_c4_g2	-9.54165	3.22203	3.02551e-06	0.000173126	33.897	0
DN74528_c1_g7	-9.54165	3.22203	3.02551e-06	0.000173126	4.492	0
DN62899_c0_g1	-9.54165	3.22203	3.02551e-06	0.000173126	6.695	0
DN74428_c2_g6	-9.54165	3.22203	3.02551e-06	0.000173126	32.812	0
DN65449_c3_g28	-9.54165	3.22203	3.02551e-06	0.000173126	8.561	0
DN75783_c1_g2	-5.2679	7.88605	3.05006e-06	0.000174468	105.066	2.958
DN67058_c0_g1	-5.83474	4.83222	3.06281e-06	0.000175017	15.896	0.286
DN71415_c0_g1	-6.37576	4.10664	3.063e-06	0.000175017	27.734	0.341
DN72342_c1_g8	-5.3287	6.56041	3.06796e-06	0.000175176	133.885	3.603
DN73645_c0_g2	-9.52573	3.20668	3.18147e-06	0.000179505	5.024	0
DN69192_c0_g2	-9.52573	3.20668	3.18147e-06	0.000179505	5.252	0
DN74244_c0_g14	-9.52573	3.20668	3.18147e-06	0.000179505	128.536	0
DN75227_c2_g3	-9.52573	3.20668	3.18147e-06	0.000179505	13.65	0
DN40496_c0_g2	-9.52573	3.20668	3.18147e-06	0.000179505	62.705	0
DN66782_c0_g1	-9.52573	3.20668	3.18147e-06	0.000179505	18.11	0
DN76215_c1_g7	-9.52573	3.20668	3.18147e-06	0.000179505	99.966	0
DN64413_c0_g4	-9.52573	3.20668	3.18147e-06	0.000179505	13.129	0
DN66763_c0_g1	-9.52573	3.20668	3.18147e-06	0.000179505	5.252	0.009
DN59190_c3_g1	-9.52573	3.20668	3.18147e-06	0.000179505	9.983	0
DN64246_c0_g1	-9.52573	3.20668	3.18147e-06	0.000179505	19.553	0
DN67896_c2_g9	-9.52573	3.20668	3.18147e-06	0.000179505	137.553	0
DN64771_c0_g2	-9.52573	3.20668	3.18147e-06	0.000179505	23.057	0
DN13934_c0_g2	-9.52573	3.20668	3.18147e-06	0.000179505	59.841	0
DN69642_c0_g2	-9.52573	3.20668	3.18147e-06	0.000179505	10.265	0
DN60046_c0_g1	-9.52573	3.20668	3.18147e-06	0.000179505	9.136	0
DN75795_c0_g14	-9.52573	3.20668	3.18147e-06	0.000179505	173.989	0
DN77007_c1_g5	-9.52573	3.20668	3.18147e-06	0.000179505	5.99	0
DN70928_c0_g2	-9.52573	3.20668	3.18147e-06	0.000179505	20.594	0
DN74769_c0_g2	-9.52573	3.20668	3.18147e-06	0.000179505	14.985	0
DN67821_c0_g3	-9.52573	3.20668	3.18147e-06	0.000179505	11.86	0
DN76281_c0_g1	-5.43996	6.08963	3.2045e-06	0.00018074	45.692	1.143
DN64675_c0_g1	-5.40384	6.29962	3.24446e-06	0.000182928	59.06	1.511
DN66271_c2_g12	-6.34993	4.08159	3.32628e-06	0.000185463	124.793	1.456
DN68867_c3_g23	-9.50964	3.19117	3.34717e-06	0.000185463	8.008	0
DN72878_c0_g1	-9.50964	3.19117	3.34717e-06	0.000185463	8.062	0
DN69055_c1_g6	-9.50964	3.19117	3.34717e-06	0.000185463	8.529	0
DN66934_c2_g1	-9.50964	3.19117	3.34717e-06	0.000185463	13.889	0
DN65709_c0_g2	-9.50964	3.19117	3.34717e-06	0.000185463	14.149	0
DN69965_c0_g1	-9.50964	3.19117	3.34717e-06	0.000185463	9.896	0
DN71965_c2_g5	-9.50964	3.19117	3.34717e-06	0.000185463	4.557	0
DN60411_c0_g1	-9.50964	3.19117	3.34717e-06	0.000185463	13.173	0
DN69309_c0_g2	-9.50964	3.19117	3.34717e-06	0.000185463	2.756	0
DN56790_c0_g1	-9.50964	3.19117	3.34717e-06	0.000185463	30.989	0
DN73460_c0_g1	-9.50964	3.19117	3.34717e-06	0.000185463	5.382	0
DN77787_c1_g3	-9.50964	3.19117	3.34717e-06	0.000185463	41.916	0
DN78078_c0_g2	-9.50964	3.19117	3.34717e-06	0.000185463	7.378	0
DN64852_c0_g2	-9.50964	3.19117	3.34717e-06	0.000185463	3.255	0
DN71114_c1_g4	-9.50964	3.19117	3.34717e-06	0.000185463	7.064	0
DN39888_c0_g1	-9.50964	3.19117	3.34717e-06	0.000185463	8.322	0
DN56365_c0_g1	-9.50964	3.19117	3.34717e-06	0.000185463	29.047	0
DN77208_c1_g3	-9.50964	3.19117	3.34717e-06	0.000185463	33.311	0
DN72679_c3_g2	-9.50964	3.19117	3.34717e-06	0.000185463	82.671	0
DN75379_c2_g3	-9.50964	3.19117	3.34717e-06	0.000185463	24.294	0
DN75969_c0_g3	-9.50964	3.19117	3.34717e-06	0.000185463	18.012	0
DN66607_c0_g2	-9.50964	3.19117	3.34717e-06	0.000185463	76.28	0
DN77176_c1_g1	-9.50964	3.19117	3.34717e-06	0.000185463	2.832	0
DN57661_c0_g1	-9.50964	3.19117	3.34717e-06	0.000185463	12.977	0
DN56602_c0_g1	-9.50964	3.19117	3.34717e-06	0.000185463	4.731	0
DN66255_c0_g1	-9.50964	3.19117	3.34717e-06	0.000185463	12.402	0
DN75935_c0_g1	-9.50964	3.19117	3.34717e-06	0.000185463	14.681	0
DN75884_c0_g1	-9.50964	3.19117	3.34717e-06	0.000185463	5.393	0
DN71699_c2_g2	-9.50964	3.19117	3.34717e-06	0.000185463	7.205	0
DN67054_c0_g1	-9.50964	3.19117	3.34717e-06	0.000185463	7.107	0
DN76275_c1_g1	-9.50964	3.19117	3.34717e-06	0.000185463	13.183	0
DN72986_c6_g52	-5.65649	5.12951	3.41739e-06	0.000189087	46.148	0.912
DN67335_c3_g4	-5.79823	4.79673	3.44452e-06	0.000190521	118.857	2.341
DN75707_c1_g10	-6.33246	4.06465	3.51695e-06	0.000192179	14.193	0.184
DN59012_c0_g2	-9.49336	3.1755	3.52334e-06	0.000192179	6.196	0
DN69746_c0_g3	-9.49336	3.1755	3.52334e-06	0.000192179	16.894	0
DN72407_c0_g3	-9.49336	3.1755	3.52334e-06	0.000192179	4.036	0
DN62715_c0_g1	-9.49336	3.1755	3.52334e-06	0.000192179	4.46	0
DN67234_c3_g30	-9.49336	3.1755	3.52334e-06	0.000192179	4.753	0
DN69484_c0_g12	-9.49336	3.1755	3.52334e-06	0.000192179	8.453	0
DN77110_c0_g10	-9.49336	3.1755	3.52334e-06	0.000192179	3.364	0
DN37155_c0_g1	-9.49336	3.1755	3.52334e-06	0.000192179	42.024	0
DN75947_c0_g1	-9.49336	3.1755	3.52334e-06	0.000192179	17.589	0
DN71922_c1_g1	-9.49336	3.1755	3.52334e-06	0.000192179	5.002	0
DN64737_c2_g4	-9.49336	3.1755	3.52334e-06	0.000192179	81.922	0
DN75886_c0_g5	-9.49336	3.1755	3.52334e-06	0.000192179	64.387	0
DN68956_c0_g1	-9.49336	3.1755	3.52334e-06	0.000192179	2.68	0
DN75469_c0_g5	-9.49336	3.1755	3.52334e-06	0.000192179	12.348	0
DN54814_c0_g4	-9.49336	3.1755	3.52334e-06	0.000192179	200.03	0
DN54944_c0_g2	-9.49336	3.1755	3.52334e-06	0.000192179	43.25	0
DN72495_c1_g2	-6.8798	3.69843	3.53666e-06	0.000192572	43.381	0.341
DN40347_c0_g1	-6.8798	3.69843	3.53666e-06	0.000192572	92.436	0.71
DN69018_c0_g10	-6.8798	3.69843	3.53666e-06	0.000192572	6.358	0.065
DN72356_c1_g2	-5.70576	4.96129	3.56422e-06	0.000194005	17.046	0.323
DN74652_c0_g1	-5.58766	5.25048	3.68554e-06	0.000199701	87.217	2.009
DN70511_c0_g1	-9.47689	3.15965	3.71075e-06	0.000199701	6.651	0
DN68966_c0_g3	-9.47689	3.15965	3.71075e-06	0.000199701	46.831	0
DN77413_c0_g7	-9.47689	3.15965	3.71075e-06	0.000199701	16.808	0
DN78140_c3_g2	-9.47689	3.15965	3.71075e-06	0.000199701	37.934	0
DN71602_c1_g1	-9.47689	3.15965	3.71075e-06	0.000199701	14.062	0
DN66959_c0_g1	-9.47689	3.15965	3.71075e-06	0.000199701	3.505	0
DN65360_c1_g1	-9.47689	3.15965	3.71075e-06	0.000199701	28.797	0
DN71914_c0_g2	-9.47689	3.15965	3.71075e-06	0.000199701	3.711	0
DN69619_c0_g3	-9.47689	3.15965	3.71075e-06	0.000199701	8.181	0
DN73336_c0_g1	-9.47689	3.15965	3.71075e-06	0.000199701	17.079	0
DN73850_c0_g2	-9.47689	3.15965	3.71075e-06	0.000199701	9.212	0
DN72022_c0_g12	-9.47689	3.15965	3.71075e-06	0.000199701	43.326	0
DN77386_c1_g2	-9.47689	3.15965	3.71075e-06	0.000199701	3.44	0
DN68421_c0_g1	-9.47689	3.15965	3.71075e-06	0.000199701	3.461	0
DN67810_c0_g1	-6.85692	3.6763	3.80306e-06	0.00020439	27.615	0.221
DN76448_c0_g2	-9.46024	3.14363	3.91025e-06	0.000207039	4.72	0
DN74897_c0_g2	-9.46024	3.14363	3.91025e-06	0.000207039	6.033	0
DN69297_c0_g2	-9.46024	3.14363	3.91025e-06	0.000207039	9.19	0
DN65141_c0_g1	-9.46024	3.14363	3.91025e-06	0.000207039	16.428	0.083
DN70865_c0_g3	-9.46024	3.14363	3.91025e-06	0.000207039	31.152	0
DN73440_c0_g2	-9.46024	3.14363	3.91025e-06	0.000207039	5.946	0
DN68213_c0_g1	-9.46024	3.14363	3.91025e-06	0.000207039	6.055	0
DN72846_c0_g3	-9.46024	3.14363	3.91025e-06	0.000207039	24.501	0
DN61555_c1_g2	-9.46024	3.14363	3.91025e-06	0.000207039	30.36	0
DN71905_c0_g1	-9.46024	3.14363	3.91025e-06	0.000207039	7.769	0
DN65151_c0_g5	-9.46024	3.14363	3.91025e-06	0.000207039	3.939	0
DN75768_c0_g4	-9.46024	3.14363	3.91025e-06	0.000207039	7.02	0
DN70527_c1_g5	-9.46024	3.14363	3.91025e-06	0.000207039	31.575	0
DN74109_c0_g1	-9.46024	3.14363	3.91025e-06	0.000207039	7.368	0
DN78017_c1_g4	-9.46024	3.14363	3.91025e-06	0.000207039	2.138	0
DN74748_c1_g3	-9.46024	3.14363	3.91025e-06	0.000207039	5.707	0
DN75795_c0_g7	-9.46024	3.14363	3.91025e-06	0.000207039	88.877	0
DN76390_c0_g4	-9.46024	3.14363	3.91025e-06	0.000207039	47.547	0
DN69735_c2_g1	-9.46024	3.14363	3.91025e-06	0.000207039	5.588	0
DN74553_c1_g1	-9.46024	3.14363	3.91025e-06	0.000207039	25.575	0
DN70163_c2_g1	-9.46024	3.14363	3.91025e-06	0.000207039	14.052	0
DN63160_c0_g6	-9.46024	3.14363	3.91025e-06	0.000207039	22.699	0
DN63234_c0_g1	-9.46024	3.14363	3.91025e-06	0.000207039	5.078	0
DN74013_c0_g2	-9.46024	3.14363	3.91025e-06	0.000207039	14.692	0
DN76698_c0_g3	-5.56825	5.23162	3.92317e-06	0.000207653	49.815	1.152
DN76701_c0_g4	-5.85778	4.5453	4.08271e-06	0.000215392	80.566	1.428
DN76684_c0_g6	-6.83367	3.65383	4.09389e-06	0.000215392	47.797	0.396
DN73570_c0_g20	-9.44339	3.12742	4.12276e-06	0.000215392	45.041	0
DN75108_c1_g2	-9.44339	3.12742	4.12276e-06	0.000215392	5.881	0
DN58295_c0_g2	-9.44339	3.12742	4.12276e-06	0.000215392	5.523	0
DN76291_c0_g2	-9.44339	3.12742	4.12276e-06	0.000215392	9.896	0
DN74354_c0_g1	-9.44339	3.12742	4.12276e-06	0.000215392	6.315	0
DN76423_c0_g16	-9.44339	3.12742	4.12276e-06	0.000215392	70.464	0
DN67490_c0_g1	-9.44339	3.12742	4.12276e-06	0.000215392	202.917	0
DN76186_c1_g11	-9.44339	3.12742	4.12276e-06	0.000215392	14.138	0
DN69337_c0_g10	-9.44339	3.12742	4.12276e-06	0.000215392	20.638	0
DN56654_c0_g1	-9.44339	3.12742	4.12276e-06	0.000215392	5.501	0
DN62600_c1_g4	-9.44339	3.12742	4.12276e-06	0.000215392	4.177	0
DN74622_c0_g1	-9.44339	3.12742	4.12276e-06	0.000215392	54.047	0
DN73748_c1_g5	-9.44339	3.12742	4.12276e-06	0.000215392	57.139	0
DN75774_c0_g10	-9.44339	3.12742	4.12276e-06	0.000215392	29.948	0
DN61619_c0_g1	-9.44339	3.12742	4.12276e-06	0.000215392	22.515	0
DN76783_c4_g6	-9.44339	3.12742	4.12276e-06	0.000215392	9.657	0
DN68160_c0_g1	-9.44339	3.12742	4.12276e-06	0.000215392	8.42	0
DN72342_c1_g3	-9.44339	3.12742	4.12276e-06	0.000215392	43.023	0
DN59294_c0_g1	-9.44339	3.12742	4.12276e-06	0.000215392	5.534	0
DN65872_c0_g1	-9.44339	3.12742	4.12276e-06	0.000215392	7.693	0
DN68585_c0_g1	-5.23583	6.34575	4.26987e-06	0.000222856	119.552	3.345
DN67854_c1_g6	-5.54063	5.20479	4.28752e-06	0.000223703	56.022	1.272
DN71385_c5_g1	-9.42634	3.11104	4.34929e-06	0.000223736	8.832	0
DN64436_c0_g1	-9.42634	3.11104	4.34929e-06	0.000223736	11.773	0
DN72943_c0_g1	-9.42634	3.11104	4.34929e-06	0.000223736	10.666	0
DN72661_c3_g2	-9.42634	3.11104	4.34929e-06	0.000223736	6.174	0
DN69714_c0_g1	-9.42634	3.11104	4.34929e-06	0.000223736	10.742	0
DN66339_c0_g3	-9.42634	3.11104	4.34929e-06	0.000223736	41.08	0
DN62084_c0_g3	-9.42634	3.11104	4.34929e-06	0.000223736	42.947	0
DN64235_c0_g1	-9.42634	3.11104	4.34929e-06	0.000223736	13.921	0
DN57025_c0_g1	-9.42634	3.11104	4.34929e-06	0.000223736	20.453	0
DN72022_c0_g1	-9.42634	3.11104	4.34929e-06	0.000223736	18.457	0
DN75996_c0_g1	-9.42634	3.11104	4.34929e-06	0.000223736	12.001	0
DN61646_c0_g4	-9.42634	3.11104	4.34929e-06	0.000223736	34.722	0
DN76465_c4_g10	-9.42634	3.11104	4.34929e-06	0.000223736	20.833	0
DN80330_c0_g1	-9.42634	3.11104	4.34929e-06	0.000223736	23.068	0
DN65388_c0_g1	-9.42634	3.11104	4.34929e-06	0.000223736	15.169	0
DN77208_c1_g8	-9.42634	3.11104	4.34929e-06	0.000223736	137.9	0
DN73871_c2_g1	-9.42634	3.11104	4.34929e-06	0.000223736	62.912	0
DN62379_c0_g2	-9.42634	3.11104	4.34929e-06	0.000223736	10.134	0
DN76327_c0_g2	-9.42634	3.11104	4.34929e-06	0.000223736	34.722	0
DN68675_c0_g1	-9.42634	3.11104	4.34929e-06	0.000223736	17.274	0
DN75679_c1_g3	-9.42634	3.11104	4.34929e-06	0.000223736	10.232	0
DN70641_c1_g10	-6.81004	3.63101	4.41183e-06	0.000226731	10.861	0.12
DN76423_c0_g7	-5.48805	5.31985	4.46216e-06	0.000229168	65.917	1.511
DN72008_c0_g2	-5.18142	6.95775	4.49273e-06	0.000230662	65.972	1.945
DN59731_c0_g1	-9.40908	3.09446	4.59092e-06	0.000232592	28.711	0
DN71145_c0_g2	-9.40908	3.09446	4.59092e-06	0.000232592	9.125	0
DN18962_c0_g1	-9.40908	3.09446	4.59092e-06	0.000232592	98.469	0
DN67213_c1_g1	-9.40908	3.09446	4.59092e-06	0.000232592	3.57	0
DN76707_c0_g2	-9.40908	3.09446	4.59092e-06	0.000232592	14.073	0
DN73548_c0_g4	-9.40908	3.09446	4.59092e-06	0.000232592	8.333	0
DN76729_c0_g4	-9.40908	3.09446	4.59092e-06	0.000232592	113.833	0
DN78165_c2_g1	-9.40908	3.09446	4.59092e-06	0.000232592	0.922	0
DN73851_c0_g4	-9.40908	3.09446	4.59092e-06	0.000232592	1.27	0
DN75777_c2_g12	-9.40908	3.09446	4.59092e-06	0.000232592	55.316	0
DN70609_c0_g1	-9.40908	3.09446	4.59092e-06	0.000232592	7.107	0
DN75381_c3_g1	-9.40908	3.09446	4.59092e-06	0.000232592	21.604	0
DN66106_c0_g1	-9.40908	3.09446	4.59092e-06	0.000232592	3.483	0
DN68134_c0_g1	-9.40908	3.09446	4.59092e-06	0.000232592	3.136	0
DN72433_c0_g2	-9.40908	3.09446	4.59092e-06	0.000232592	5.599	0
DN70217_c0_g1	-9.40908	3.09446	4.59092e-06	0.000232592	11.729	0
DN60245_c0_g1	-9.40908	3.09446	4.59092e-06	0.000232592	13.639	0
DN76823_c1_g1	-9.40908	3.09446	4.59092e-06	0.000232592	29.535	0
DN77166_c1_g2	-9.40908	3.09446	4.59092e-06	0.000232592	54.763	0
DN60997_c0_g2	-9.40908	3.09446	4.59092e-06	0.000232592	5.49	0
DN57308_c0_g3	-9.40908	3.09446	4.59092e-06	0.000232592	22.135	0
DN77666_c2_g2	-9.40908	3.09446	4.59092e-06	0.000232592	17.828	0
DN67854_c1_g4	-9.40908	3.09446	4.59092e-06	0.000232592	13.129	0
DN77721_c2_g62	-9.40908	3.09446	4.59092e-06	0.000232592	12.37	0
DN76356_c3_g3	-5.98121	4.2705	4.67047e-06	0.00023647	15.809	0.258
DN71935_c0_g2	-6.78602	3.60781	4.75985e-06	0.000240841	9.961	0.055
DN66333_c0_g1	-9.39162	3.0777	4.84883e-06	0.000242305	5.914	0
DN69990_c0_g4	-9.39162	3.0777	4.84883e-06	0.000242305	16.471	0
DN61845_c0_g2	-9.39162	3.0777	4.84883e-06	0.000242305	10.807	0
DN78096_c0_g7	-9.39162	3.0777	4.84883e-06	0.000242305	4.742	0
DN76853_c0_g7	-9.39162	3.0777	4.84883e-06	0.000242305	31.629	0
DN65861_c0_g1	-9.39162	3.0777	4.84883e-06	0.000242305	13.726	0
DN70660_c3_g7	-9.39162	3.0777	4.84883e-06	0.000242305	12.76	0
DN77608_c1_g6	-9.39162	3.0777	4.84883e-06	0.000242305	4.069	0
DN77233_c0_g3	-9.39162	3.0777	4.84883e-06	0.000242305	9.668	0
DN66079_c0_g1	-9.39162	3.0777	4.84883e-06	0.000242305	3.754	0
DN59641_c0_g1	-9.39162	3.0777	4.84883e-06	0.000242305	6.152	0
DN73748_c1_g6	-9.39162	3.0777	4.84883e-06	0.000242305	63.639	0
DN57392_c0_g1	-9.39162	3.0777	4.84883e-06	0.000242305	11.491	0
DN65845_c0_g1	-9.39162	3.0777	4.84883e-06	0.000242305	2.214	0
DN73736_c0_g1	-9.39162	3.0777	4.84883e-06	0.000242305	6.131	0
DN72601_c0_g1	-9.39162	3.0777	4.84883e-06	0.000242305	3.819	0
DN76767_c0_g3	-9.39162	3.0777	4.84883e-06	0.000242305	21.311	0
DN78094_c1_g51	-5.68281	4.68472	4.98604e-06	0.000249082	132.149	2.59
DN77836_c1_g2	-9.37395	3.06073	5.12433e-06	0.000253019	82.877	0
DN66649_c1_g1	-9.37395	3.06073	5.12433e-06	0.000253019	17.61	0
DN75680_c0_g12	-9.37395	3.06073	5.12433e-06	0.000253019	20.345	0
DN72668_c0_g3	-9.37395	3.06073	5.12433e-06	0.000253019	16.308	0
DN58066_c0_g1	-9.37395	3.06073	5.12433e-06	0.000253019	2.463	0
DN63014_c0_g3	-9.37395	3.06073	5.12433e-06	0.000253019	18.533	0
DN69171_c1_g1	-9.37395	3.06073	5.12433e-06	0.000253019	2.973	0
DN60469_c0_g1	-9.37395	3.06073	5.12433e-06	0.000253019	3.255	0
DN68949_c1_g1	-9.37395	3.06073	5.12433e-06	0.000253019	3.201	0
DN65104_c0_g5	-9.37395	3.06073	5.12433e-06	0.000253019	8.713	0
DN75247_c0_g1	-9.37395	3.06073	5.12433e-06	0.000253019	3.201	0
DN74879_c0_g3	-9.37395	3.06073	5.12433e-06	0.000253019	6.999	0
DN74073_c0_g2	-9.37395	3.06073	5.12433e-06	0.000253019	4.102	0
DN72981_c2_g1	-9.37395	3.06073	5.12433e-06	0.000253019	10.351	0
DN67844_c2_g10	-9.37395	3.06073	5.12433e-06	0.000253019	5.067	0
DN56523_c0_g1	-9.37395	3.06073	5.12433e-06	0.000253019	22.493	0
DN76692_c0_g4	-9.37395	3.06073	5.12433e-06	0.000253019	17.252	0
DN72520_c1_g4	-9.37395	3.06073	5.12433e-06	0.000253019	32.237	0
DN71520_c0_g57	-9.37395	3.06073	5.12433e-06	0.000253019	21.636	0
DN73667_c1_g6	-9.37395	3.06073	5.12433e-06	0.000253019	4.883	0
DN67343_c3_g1	-9.37395	3.06073	5.12433e-06	0.000253019	13.509	0
DN76190_c1_g1	-9.37395	3.06073	5.12433e-06	0.000253019	40.95	0
DN71849_c0_g3	-9.37395	3.06073	5.12433e-06	0.000253019	34.472	0
DN69429_c1_g5	-6.76159	3.58425	5.14135e-06	0.000253779	94.823	0.553
DN56072_c0_g1	-5.95037	4.24064	5.15375e-06	0.000254311	85.926	1.382
DN67220_c0_g3	-5.10748	7.63581	5.22247e-06	0.000257622	108.126	3.373
DN77044_c0_g1	-5.78017	4.47007	5.23269e-06	0.000258045	14.269	0.258
DN77198_c1_g6	-6.21341	3.94941	5.29193e-06	0.000260884	35.188	0.47
DN64728_c0_g5	-5.77351	4.46362	5.34505e-06	0.000263376	33.149	0.654
DN76939_c0_g10	-6.74922	3.57232	5.34582e-06	0.000263376	47.374	0.406
DN77181_c1_g2	-9.35605	3.04357	5.41884e-06	0.000263508	21.983	0
DN75277_c2_g3	-9.35605	3.04357	5.41884e-06	0.000263508	8.019	0
DN71630_c1_g1	-9.35605	3.04357	5.41884e-06	0.000263508	14.127	0
DN51348_c0_g2	-9.35605	3.04357	5.41884e-06	0.000263508	6.825	0
DN76521_c3_g1	-9.35605	3.04357	5.41884e-06	0.000263508	1.628	0
DN73591_c0_g2	-9.35605	3.04357	5.41884e-06	0.000263508	10.438	0
DN77211_c2_g2	-9.35605	3.04357	5.41884e-06	0.000263508	1.736	0
DN77526_c1_g8	-9.35605	3.04357	5.41884e-06	0.000263508	50.238	0
DN76878_c1_g2	-9.35605	3.04357	5.41884e-06	0.000263508	23.437	0
DN52704_c0_g1	-9.35605	3.04357	5.41884e-06	0.000263508	5.187	0
DN71665_c1_g16	-9.35605	3.04357	5.41884e-06	0.000263508	3.602	0
DN75638_c1_g60	-9.35605	3.04357	5.41884e-06	0.000263508	5.957	0
DN68067_c0_g1	-9.35605	3.04357	5.41884e-06	0.000263508	3.516	0
DN56525_c0_g1	-9.35605	3.04357	5.41884e-06	0.000263508	10.026	0
DN12125_c0_g1	-9.35605	3.04357	5.41884e-06	0.000263508	11.057	0
DN76255_c0_g1	-9.35605	3.04357	5.41884e-06	0.000263508	29.21	0
DN77306_c0_g10	-9.35605	3.04357	5.41884e-06	0.000263508	2.268	0
DN66268_c2_g7	-9.35605	3.04357	5.41884e-06	0.000263508	27.571	0
DN75546_c0_g1	-9.35605	3.04357	5.41884e-06	0.000263508	6.988	0
DN69213_c0_g1	-9.35605	3.04357	5.41884e-06	0.000263508	23.101	0
DN63096_c0_g1	-9.35605	3.04357	5.41884e-06	0.000263508	7.237	0
DN73777_c0_g3	-9.35605	3.04357	5.41884e-06	0.000263508	10.134	0
DN69113_c0_g1	-9.35605	3.04357	5.41884e-06	0.000263508	63.791	0
DN75423_c2_g1	-9.35605	3.04357	5.41884e-06	0.000263508	8.42	0
DN66807_c0_g3	-9.35605	3.04357	5.41884e-06	0.000263508	24.436	0
DN70372_c0_g5	-9.35605	3.04357	5.41884e-06	0.000263508	14.171	0
DN77341_c3_g7	-9.35605	3.04357	5.41884e-06	0.000263508	9.646	0
DN67335_c3_g6	-6.20383	3.94015	5.45583e-06	0.000265226	364.102	4.267
DN76574_c1_g6	-5.65974	4.66236	5.46785e-06	0.000265727	61.881	1.17
DN78043_c1_g4	-5.06571	7.86151	5.48422e-06	0.000266441	333.666	10.663
DN74666_c0_g7	-5.27598	5.93028	5.51495e-06	0.000267851	35.601	0.977
DN77599_c1_g5	-5.12231	6.77193	5.56654e-06	0.00027019	105.207	3.189
DN72435_c3_g1	-5.91885	4.21015	5.69829e-06	0.000274753	13.748	0.23
DN73827_c1_g5	-5.91885	4.21015	5.69829e-06	0.000274753	57.953	0.876
DN71025_c2_g5	-9.33793	3.0262	5.73388e-06	0.000274753	3.027	0
DN72747_c4_g2	-9.33793	3.0262	5.73388e-06	0.000274753	5.621	0
DN69417_c0_g2	-9.33793	3.0262	5.73388e-06	0.000274753	3.928	0
DN66343_c0_g1	-9.33793	3.0262	5.73388e-06	0.000274753	9.473	0
DN70019_c0_g2	-9.33793	3.0262	5.73388e-06	0.000274753	1.899	0
DN66316_c0_g2	-9.33793	3.0262	5.73388e-06	0.000274753	3.7	0
DN57463_c0_g1	-9.33793	3.0262	5.73388e-06	0.000274753	7.519	0
DN76302_c0_g5	-9.33793	3.0262	5.73388e-06	0.000274753	42.979	0
DN76849_c0_g1	-9.33793	3.0262	5.73388e-06	0.000274753	7.454	0
DN65349_c0_g2	-9.33793	3.0262	5.73388e-06	0.000274753	2.539	0
DN70015_c0_g2	-9.33793	3.0262	5.73388e-06	0.000274753	10.362	0
DN26132_c0_g2	-9.33793	3.0262	5.73388e-06	0.000274753	74.902	0
DN66599_c2_g1	-9.33793	3.0262	5.73388e-06	0.000274753	5.577	0
DN63450_c0_g1	-9.33793	3.0262	5.73388e-06	0.000274753	3.331	0
DN74885_c3_g3	-9.33793	3.0262	5.73388e-06	0.000274753	36.642	0
DN17580_c0_g2	-9.33793	3.0262	5.73388e-06	0.000274753	5.99	0
DN70282_c2_g5	-9.33793	3.0262	5.73388e-06	0.000274753	93.727	0
DN73810_c0_g10	-9.33793	3.0262	5.73388e-06	0.000274753	25.043	0
DN77853_c0_g1	-9.33793	3.0262	5.73388e-06	0.000274753	14.03	0
DN76121_c1_g3	-9.33793	3.0262	5.73388e-06	0.000274753	32.932	0
DN72389_c0_g2	-5.49238	4.97025	5.8667e-06	0.000280861	8.615	0.221
DN71405_c0_g4	-5.1336	6.31015	5.90633e-06	0.000282672	576.48	16.552
DN72647_c1_g1	-9.31958	3.00862	6.07117e-06	0.000287155	73.958	0
DN64397_c0_g2	-9.31958	3.00862	6.07117e-06	0.000287155	16.623	0
DN23441_c0_g1	-9.31958	3.00862	6.07117e-06	0.000287155	21.484	0
DN71556_c0_g3	-9.31958	3.00862	6.07117e-06	0.000287155	6.011	0
DN68481_c0_g2	-9.31958	3.00862	6.07117e-06	0.000287155	23.633	0
DN62715_c0_g1	-9.31958	3.00862	6.07117e-06	0.000287155	4.611	0
DN77745_c3_g5	-9.31958	3.00862	6.07117e-06	0.000287155	8.42	0
DN76703_c0_g7	-9.31958	3.00862	6.07117e-06	0.000287155	11.686	0
DN77049_c2_g26	-9.31958	3.00862	6.07117e-06	0.000287155	12.326	0
DN78025_c3_g6	-9.31958	3.00862	6.07117e-06	0.000287155	12.033	0
DN73518_c1_g1	-9.31958	3.00862	6.07117e-06	0.000287155	3.57	0
DN71652_c0_g1	-9.31958	3.00862	6.07117e-06	0.000287155	4.026	0
DN77298_c2_g3	-9.31958	3.00862	6.07117e-06	0.000287155	54.351	0
DN52825_c0_g3	-9.31958	3.00862	6.07117e-06	0.000287155	58.322	0
DN72649_c0_g5	-9.31958	3.00862	6.07117e-06	0.000287155	7.118	0
DN75042_c0_g1	-9.31958	3.00862	6.07117e-06	0.000287155	7.726	0
DN65643_c0_g4	-9.31958	3.00862	6.07117e-06	0.000287155	13.52	0
DN62641_c1_g3	-9.31958	3.00862	6.07117e-06	0.000287155	20.692	0
DN72251_c0_g3	-9.31958	3.00862	6.07117e-06	0.000287155	9.939	0
DN67628_c0_g4	-9.31958	3.00862	6.07117e-06	0.000287155	5.664	0
DN72101_c0_g4	-9.31958	3.00862	6.07117e-06	0.000287155	10.981	0
DN76250_c0_g12	-5.73289	4.4243	6.08351e-06	0.000287652	231.226	4.654
DN75830_c0_g4	-6.71146	3.53592	6.26782e-06	0.000295923	24.197	0.221
DN59847_c0_g1	-5.09607	6.50316	6.34229e-06	0.000298858	57.378	1.825
DN75857_c0_g3	-9.301	2.99082	6.43255e-06	0.000298858	21.365	0
DN60822_c0_g1	-9.301	2.99082	6.43255e-06	0.000298858	26.215	0
DN73977_c0_g1	-9.301	2.99082	6.43255e-06	0.000298858	11.567	0
DN77982_c7_g1	-9.301	2.99082	6.43255e-06	0.000298858	2.506	0
DN68146_c0_g1	-9.301	2.99082	6.43255e-06	0.000298858	6.934	0
DN75889_c0_g11	-9.301	2.99082	6.43255e-06	0.000298858	44.01	0
DN61830_c0_g3	-9.301	2.99082	6.43255e-06	0.000298858	17.784	0
DN57463_c0_g1	-9.301	2.99082	6.43255e-06	0.000298858	3.722	0
DN72668_c0_g4	-9.301	2.99082	6.43255e-06	0.000298858	8.887	0
DN75741_c0_g4	-9.301	2.99082	6.43255e-06	0.000298858	11.523	0
DN58517_c0_g2	-9.301	2.99082	6.43255e-06	0.000298858	8.605	0
DN75526_c0_g1	-9.301	2.99082	6.43255e-06	0.000298858	2.224	0
DN72544_c0_g10	-9.301	2.99082	6.43255e-06	0.000298858	27.235	0
DN66655_c1_g1	-9.301	2.99082	6.43255e-06	0.000298858	28.646	0
DN76163_c0_g3	-9.301	2.99082	6.43255e-06	0.000298858	52.224	0
DN73813_c2_g1	-9.301	2.99082	6.43255e-06	0.000298858	15.777	0
DN77031_c2_g5	-9.301	2.99082	6.43255e-06	0.000298858	91.351	0
[truncated: 3,248 more rows]

## Sheet: BS
id	logFC	logCPM	PValue	FDR	BSEarly_rsem_outdir	BSLate_rsem_outdir
DN67274_c0_g16	-18.0032	11.1777	7.92192e-19	1.94586e-13	1236.29	0
DN74020_c1_g1	-16.7751	9.94981	5.58068e-17	6.85391e-12	439.14	0
DN50503_c0_g1	-12.9208	11.103	1.29278e-16	1.05849e-11	3073.78	0.371
DN64789_c0_g1	-15.6043	8.77931	3.21953e-15	1.97704e-10	235.428	0
DN71028_c1_g3	-15.406	8.58118	6.39415e-15	2.54793e-10	387.315	0
DN72445_c0_g3	-12.1761	9.40285	7.79104e-15	2.54793e-10	604.45	0.117
DN66476_c0_g1	-15.3074	8.48262	8.99145e-15	2.54793e-10	592.934	0
DN72445_c0_g5	-15.2662	8.44141	1.03731e-14	2.54793e-10	503.834	0
DN68353_c0_g5	-15.074	8.24931	2.01684e-14	4.50361e-10	454.286	0
DN68353_c0_g5	-15.0413	8.21665	2.25954e-14	4.62509e-10	361.023	0
DN75434_c1_g1	-14.6539	7.82956	8.62808e-14	1.5327e-09	148.933	0
DN71028_c1_g3	-14.6502	7.82588	8.7358e-14	1.5327e-09	264.92	0
DN67794_c1_g4	-14.5788	7.75456	1.11797e-13	1.83071e-09	189.756	0
DN21061_c0_g1	-14.4925	7.66828	1.50782e-13	2.31478e-09	366.755	0
DN63584_c0_g1	-14.4132	7.58904	1.98328e-13	2.82245e-09	510.141	0
DN71028_c1_g2	-14.3857	7.56163	2.17916e-13	2.82245e-09	295.836	0
DN51268_c0_g1	-14.3852	7.56108	2.18322e-13	2.82245e-09	208.757	0
DN71718_c0_g7	-14.3333	7.50922	2.61481e-13	3.21137e-09	387.007	0
DN67274_c0_g15	-14.2925	7.46848	3.01131e-13	3.47119e-09	91.827	0
DN71234_c0_g1	-14.283	7.45901	3.10899e-13	3.47119e-09	103.722	0
DN59566_c0_g1	-14.2638	7.43986	3.32275e-13	3.54855e-09	373.297	0
DN76347_c1_g1	-14.0931	7.2694	5.98922e-13	5.97944e-09	60.459	0
DN77731_c0_g3	-14.0441	7.22047	7.095e-13	6.45461e-09	85.162	0
DN74614_c1_g1	-14.0115	7.18785	7.95666e-13	6.97998e-09	186.433	0
DN71760_c3_g14	-13.9803	7.15668	8.85901e-13	7.25346e-09	94.821	0
DN59634_c0_g1	-13.9514	7.12782	9.78782e-13	7.75543e-09	86.915	0
DN69860_c3_g1	-13.9157	7.09225	1.10615e-12	8.23343e-09	526.045	0
DN73475_c1_g1	-13.8546	7.03121	1.3657e-12	9.58445e-09	65.566	0
DN71028_c1_g2	-9.70388	9.7614	1.6552e-12	1.12935e-08	2619.03	3.101
DN71028_c1_g25	-13.7423	6.91906	2.01467e-12	1.33747e-08	307.629	0
DN76491_c2_g1	-13.7161	6.8929	2.20658e-12	1.42632e-08	337.797	0
DN75434_c1_g1	-13.693	6.86985	2.38467e-12	1.50191e-08	76.477	0
DN75620_c1_g75	-13.6704	6.84732	2.58028e-12	1.56009e-08	55.609	0
DN59600_c0_g1	-13.6429	6.81982	2.83927e-12	1.6605e-08	81.152	0
DN68398_c1_g1	-13.6242	6.80119	3.02299e-12	1.72683e-08	165.853	0
DN66686_c0_g3	-13.5871	6.76416	3.43511e-12	1.84022e-08	91.55	0
DN70632_c0_g1	-13.5861	6.7632	3.44625e-12	1.84022e-08	165.207	0
DN63594_c0_g4	-13.5784	6.75548	3.54847e-12	1.85449e-08	327.768	0
DN59589_c0_g1	-13.5638	6.74089	3.72705e-12	1.89309e-08	106.152	0
DN71028_c1_g28	-13.5599	6.73697	3.77648e-12	1.89309e-08	151.969	0
DN66611_c0_g1	-13.552	6.72911	3.87772e-12	1.89876e-08	93.899	0
DN73850_c1_g3	-13.548	6.72516	3.94265e-12	1.89876e-08	113.946	0
DN53026_c0_g1	-10.0977	7.88184	4.01968e-12	1.89876e-08	887.109	0.653
DN71871_c0_g52	-13.5331	6.71026	4.14542e-12	1.9212e-08	66.386	0
DN69595_c0_g1	-13.4056	6.583	6.42841e-12	2.67629e-08	432.454	0
DN67702_c1_g4	-13.3813	6.55881	6.99937e-12	2.81845e-08	30.178	0
DN60897_c0_g1	-13.3691	6.54656	7.29387e-12	2.8438e-08	159.567	0
DN73871_c1_g1	-13.2896	6.46724	9.59798e-12	3.627e-08	150.082	0
DN66611_c0_g1	-13.2657	6.44341	1.04408e-11	3.88573e-08	52.379	0
DN77731_c0_g3	-10.6311	6.9447	1.10335e-11	3.98553e-08	62.356	0.039
DN64696_c0_g4	-10.6139	6.92763	1.17198e-11	4.17207e-08	121.421	0.068
DN74529_c2_g2	-13.2067	6.38457	1.27791e-11	4.4842e-08	42.535	0
DN72445_c0_g6	-13.2017	6.37955	1.29965e-11	4.49038e-08	130.394	0
DN72206_c0_g4	-13.1979	6.37578	1.31624e-11	4.49038e-08	61.249	0
DN74065_c1_g3	-13.1763	6.35422	1.4213e-11	4.78237e-08	189.94	0
DN70605_c0_g1	-13.1699	6.34781	1.45225e-11	4.82048e-08	46.79	0
DN64965_c0_g1	-13.1543	6.33233	1.52989e-11	5.01049e-08	36.31	0
DN68462_c0_g1	-13.1241	6.30217	1.70067e-11	5.42513e-08	61.967	0
DN73001_c1_g2	-13.1148	6.29287	1.75473e-11	5.52581e-08	55.055	0
DN71952_c3_g1	-13.0891	6.26731	1.91219e-11	5.94546e-08	53.384	0
DN59566_c0_g1	-13.0837	6.26187	1.94747e-11	5.97946e-08	158.777	0
DN73700_c2_g4	-13.0755	6.25367	2.01111e-11	6.09862e-08	62.295	0
DN75395_c0_g1	-13.0589	6.23713	2.12611e-11	6.25976e-08	18.786	0
DN68353_c0_g5	-13.0547	6.23297	2.15608e-11	6.25976e-08	452.204	0
DN63973_c2_g1	-13.0533	6.23158	2.16618e-11	6.25976e-08	95.837	0
DN65311_c0_g1	-13.0435	6.22181	2.23852e-11	6.37994e-08	59.085	0
DN53606_c0_g1	-13.0407	6.219	2.25972e-11	6.37994e-08	95.344	0
DN73279_c0_g1	-13.0294	6.20773	2.34696e-11	6.40916e-08	38.187	0
DN60142_c0_g2	-13.028	6.20632	2.36939e-11	6.40916e-08	167.801	0
DN66686_c0_g33	-10.406	6.72016	2.39997e-11	6.40916e-08	125.236	0.078
DN74465_c1_g2	-13.0237	6.20206	2.40353e-11	6.40916e-08	44.329	0
DN67809_c0_g2	-13.0209	6.19922	2.42662e-11	6.40916e-08	85.849	0
DN77731_c0_g3	-12.9862	6.16466	2.72556e-11	7.00799e-08	49.436	0
DN76677_c0_g3	-12.9848	6.1632	2.73894e-11	7.00799e-08	129.553	0
DN74449_c0_g1	-12.976	6.15442	2.82094e-11	7.14338e-08	46.831	0
DN91675_c0_g1	-12.9686	6.14706	2.9059e-11	7.28183e-08	23.4	0
DN68057_c2_g1	-12.9656	6.14411	2.9349e-11	7.28183e-08	53.363	0
DN71407_c0_g2	-12.9507	6.12925	3.08523e-11	7.32347e-08	35.152	0
DN72964_c0_g2	-12.9492	6.12776	3.10076e-11	7.32347e-08	36.495	0
DN67108_c2_g6	-10.3157	6.63015	3.27107e-11	7.65211e-08	151.138	0.098
DN77696_c0_g3	-12.9097	6.08835	3.55801e-11	8.06931e-08	12.777	0
DN73807_c2_g4	-12.9066	6.08527	3.595e-11	8.06931e-08	101.251	0
DN69126_c0_g1	-12.8942	6.0729	3.74763e-11	8.29306e-08	62.449	0
DN74459_c0_g1	-12.8879	6.06668	3.82686e-11	8.39278e-08	46.77	0
DN75519_c0_g4	-12.8738	6.05257	4.01259e-11	8.64573e-08	35.531	0
DN55831_c1_g3	-12.8659	6.04467	4.12045e-11	8.80093e-08	422.436	0
DN73871_c1_g1	-12.8627	6.0415	4.16457e-11	8.81847e-08	222.682	0
DN67603_c1_g2	-12.8515	6.03035	4.3468e-11	9.01624e-08	51.179	0
DN67898_c0_g1	-12.8483	6.02715	4.39384e-11	9.01624e-08	59.936	0
DN76448_c0_g2	-12.8467	6.02554	4.41759e-11	9.01624e-08	38.084	0
DN70741_c0_g1	-12.8467	6.02554	4.41759e-11	9.01624e-08	55.978	0
DN76183_c0_g1	-12.8451	6.02394	4.4415e-11	9.01624e-08	6.47	0
DN76448_c0_g2	-10.2172	6.53189	4.60257e-11	9.21262e-08	11.352	0.01
DN72767_c1_g3	-12.8337	6.01265	4.61325e-11	9.21262e-08	62.941	0
DN75356_c1_g1	-12.8272	6.00615	4.71497e-11	9.2651e-08	61.29	0
DN73874_c0_g3	-12.8191	5.998	4.84593e-11	9.29927e-08	49.139	0
DN68956_c0_g1	-12.8191	5.998	4.84593e-11	9.29927e-08	20.632	0
DN44550_c0_g1	-10.1955	6.51026	4.94981e-11	9.32073e-08	252.184	0.185
DN70044_c2_g1	-12.8108	5.9898	4.98129e-11	9.32073e-08	116.602	0
DN66046_c0_g1	-12.8092	5.98815	5.0089e-11	9.32073e-08	48.482	0
DN76491_c2_g1	-12.8092	5.98815	5.0089e-11	9.32073e-08	222.139	0
DN72603_c2_g4	-10.1874	6.50221	5.0856e-11	9.39231e-08	181.522	0.185
DN68513_c4_g7	-12.8009	5.97989	5.17849e-11	9.42216e-08	281.973	0
DN74065_c1_g3	-12.7926	5.97159	5.32509e-11	9.61767e-08	91.202	0
DN65311_c0_g1	-12.7656	5.94468	5.8289e-11	1.02709e-07	45.344	0
DN67505_c0_g1	-12.7639	5.94298	5.86225e-11	1.02709e-07	49.508	0
DN68462_c0_g1	-12.7639	5.94298	5.86225e-11	1.02709e-07	59.742	0
DN69006_c0_g3	-12.7415	5.92072	6.31729e-11	1.08512e-07	39.643	0
DN67108_c2_g6	-12.7363	5.91553	6.46575e-11	1.1017e-07	91.776	0
DN59847_c0_g1	-12.7346	5.9138	6.50352e-11	1.1017e-07	41.489	0
DN75257_c0_g3	-12.7206	5.89986	6.81538e-11	1.14662e-07	298.851	0
DN61410_c0_g2	-8.45405	9.64479	6.93265e-11	1.15841e-07	636.894	1.736
DN77133_c0_g2	-12.6976	5.87691	7.36135e-11	1.20545e-07	162.787	0
DN48243_c0_g1	-12.694	5.87335	7.44994e-11	1.21113e-07	20.293	0
DN73871_c1_g1	-10.0529	6.36814	8.07808e-11	1.28845e-07	234.321	0.185
DN74825_c0_g3	-12.6577	5.83724	8.46181e-11	1.33177e-07	54.42	0
DN77482_c1_g2	-12.6541	5.83357	8.56653e-11	1.33177e-07	35.541	0
DN55831_c1_g1	-12.6485	5.82806	8.72655e-11	1.33969e-07	343.129	0
DN51061_c0_g2	-8.57028	8.42578	9.29795e-11	1.40114e-07	546	1.346
DN74121_c1_g5	-12.6262	5.80581	9.40359e-11	1.40842e-07	180.373	0
DN72769_c0_g3	-12.6149	5.79455	9.76569e-11	1.43637e-07	19.135	0
DN70444_c1_g10	-12.5997	5.7794	1.03407e-10	1.50296e-07	143.704	0
DN70359_c0_g1	-12.5997	5.7794	1.03407e-10	1.50296e-07	315.781	0
DN74065_c1_g3	-12.5901	5.76986	1.06778e-10	1.54281e-07	77.42	0
DN74825_c0_g3	-12.5805	5.76024	1.10281e-10	1.5749e-07	35.9	0
DN73700_c2_g4	-12.5785	5.75831	1.10998e-10	1.57597e-07	54.984	0
DN55859_c0_g1	-12.5766	5.75638	1.1172e-10	1.57712e-07	360.408	0
DN76378_c0_g75	-12.5629	5.74278	1.1694e-10	1.62282e-07	93.806	0
DN39276_c0_g1	-12.5531	5.73298	1.20848e-10	1.65832e-07	66.12	0
DN75356_c1_g10	-12.5352	5.71518	1.28285e-10	1.73237e-07	49.805	0
DN66157_c1_g2	-9.91861	6.23429	1.2836e-10	1.73237e-07	81.132	0.068
DN73279_c0_g1	-8.80893	7.30867	1.30882e-10	1.75675e-07	81.614	0.176
DN59992_c0_g1	-12.5151	5.69515	1.38135e-10	1.8242e-07	82.055	0
DN56880_c1_g1	-12.5009	5.68095	1.44877e-10	1.88286e-07	195.18	0
DN73438_c1_g3	-9.04666	6.8335	1.50836e-10	1.94153e-07	41.94	0.078
DN77133_c0_g5	-12.4803	5.66043	1.55206e-10	1.9753e-07	70.683	0
DN74864_c2_g25	-12.4782	5.65836	1.56287e-10	1.97881e-07	309.936	0
DN59270_c0_g2	-12.4594	5.63961	1.66432e-10	2.07517e-07	206.286	0
DN72603_c2_g4	-8.65411	7.41109	1.6832e-10	2.08345e-07	292.381	0.692
DN70359_c0_g4	-12.4509	5.6312	1.7241e-10	2.10692e-07	349.569	0
DN69111_c0_g2	-12.4445	5.62485	1.7612e-10	2.1316e-07	63.105	0
DN76832_c0_g10	-9.27305	6.50445	1.76165e-10	2.1316e-07	277.963	0.41
DN73700_c2_g42	-12.4381	5.61848	1.79927e-10	2.16644e-07	24.446	0
DN75030_c0_g2	-12.4231	5.60351	1.892e-10	2.25598e-07	44.022	0
DN77844_c3_g4	-12.4188	5.5992	1.91954e-10	2.27776e-07	37.5	0
DN16870_c0_g1	-9.24621	6.47772	1.93475e-10	2.28477e-07	388.258	0.585
DN71718_c0_g3	-12.4144	5.59488	1.94756e-10	2.28889e-07	172.846	0
DN72586_c0_g10	-12.4123	5.59272	1.96175e-10	2.2946e-07	13.105	0
DN72769_c0_g2	-12.4057	5.58621	2.00509e-10	2.32316e-07	19.104	0
DN61156_c0_g3	-8.47482	7.63951	2.12386e-10	2.44922e-07	266.632	0.673
DN77967_c3_g2	-12.3859	5.56649	2.14217e-10	2.45879e-07	98.431	0
DN71234_c0_g1	-12.3815	5.56207	2.17414e-10	2.48388e-07	110.203	0
DN69113_c1_g4	-12.3793	5.55985	2.19034e-10	2.4908e-07	548	0
DN73807_c2_g4	-12.3748	5.55541	2.23982e-10	2.5237e-07	455.27	0
DN68833_c1_g1	-9.20076	6.43244	2.26174e-10	2.53677e-07	155.024	0.234
DN74065_c1_g3	-12.3591	5.53977	2.36058e-10	2.63559e-07	104.942	0
DN66773_c0_g1	-12.3478	5.52849	2.45164e-10	2.70044e-07	115.904	0
DN72206_c0_g4	-12.3478	5.52849	2.45164e-10	2.70044e-07	42.791	0
DN69860_c3_g2	-12.3455	5.52622	2.47036e-10	2.7089e-07	204.84	0
DN75356_c1_g1	-12.3225	5.50336	2.66726e-10	2.91182e-07	44.001	0
DN77967_c3_g2	-12.3202	5.50105	2.68797e-10	2.92144e-07	107.537	0
DN71407_c0_g4	-9.13613	6.36808	2.81928e-10	3.03728e-07	265.586	0.429
DN66046_c0_g1	-12.2921	5.47308	2.97556e-10	3.17777e-07	40.34	0
DN66773_c0_g1	-12.2921	5.47308	2.97556e-10	3.17777e-07	156.737	0
DN71175_c2_g4	-12.2874	5.46836	3.02302e-10	3.20062e-07	21.831	0
DN75286_c1_g1	-12.2826	5.46363	3.07138e-10	3.22224e-07	12.244	0
DN66773_c0_g1	-12.2802	5.46126	3.09592e-10	3.22224e-07	75.174	0
DN63698_c0_g2	-12.2802	5.46126	3.09592e-10	3.22224e-07	75.913	0
DN70426_c0_g1	-8.06324	8.53682	3.13301e-10	3.23345e-07	208.449	0.741
DN60222_c0_g2	-7.98473	9.85841	3.16462e-10	3.24369e-07	487.889	1.824
DN62727_c0_g2	-12.273	5.45413	3.17093e-10	3.24369e-07	68.981	0
DN67794_c1_g2	-12.2682	5.44935	3.22216e-10	3.24369e-07	71.831	0
DN77821_c1_g7	-12.2682	5.44935	3.22216e-10	3.24369e-07	19.093	0
DN75405_c0_g1	-12.2682	5.44935	3.22216e-10	3.24369e-07	15.166	0
DN71718_c0_g3	-12.2658	5.44696	3.24815e-10	3.2565e-07	171.267	0
DN73029_c0_g1	-12.2634	5.44456	3.27438e-10	3.26946e-07	5.701	0
DN69280_c0_g3	-12.2586	5.43975	3.32762e-10	3.28286e-07	95.642	0
DN63698_c0_g8	-12.2586	5.43975	3.32762e-10	3.28286e-07	66.643	0
DN63594_c0_g2	-8.81459	6.60233	3.34692e-10	3.28286e-07	753.978	1.599
DN42945_c0_g1	-12.2562	5.43734	3.35463e-10	3.28286e-07	14.469	0
DN77712_c0_g3	-12.2513	5.4325	3.40945e-10	3.32326e-07	46.575	0
DN58947_c0_g1	-12.2342	5.41546	3.60995e-10	3.46764e-07	65.525	0
DN55859_c0_g4	-9.06448	6.29673	3.61403e-10	3.46764e-07	320.539	0.546
DN30031_c0_g1	-12.2144	5.39573	3.8567e-10	3.65761e-07	158.901	0
DN56276_c0_g3	-12.2043	5.38576	3.98764e-10	3.75281e-07	475.471	0
DN66773_c0_g1	-12.1892	5.37068	4.22988e-10	3.9207e-07	217.893	0
DN71715_c0_g2	-12.1892	5.37068	4.22988e-10	3.9207e-07	14.582	0
DN72586_c0_g1	-12.1866	5.36815	4.26591e-10	3.93923e-07	10.993	0
DN75257_c0_g33	-12.1739	5.35544	4.45168e-10	4.03493e-07	101.333	0
DN6914_c0_g2	-12.1662	5.34776	4.56781e-10	4.10985e-07	51.302	0
DN73966_c5_g1	-12.1532	5.33487	4.76953e-10	4.2757e-07	17.883	0
DN65122_c0_g1	-12.148	5.32968	4.85321e-10	4.33489e-07	72.057	0
DN69582_c0_g1	-12.1454	5.32708	4.89571e-10	4.34127e-07	32.711	0
DN66644_c0_g3	-12.1454	5.32708	4.89571e-10	4.34127e-07	121.011	0
DN66199_c0_g3	-12.1427	5.32447	4.93865e-10	4.3636e-07	38.618	0
DN71768_c0_g3	-12.1349	5.31662	5.07022e-10	4.45259e-07	34.239	0
DN53026_c0_g1	-8.18157	7.51469	5.07562e-10	4.45259e-07	323.677	1.102
DN76784_c0_g2	-12.1189	5.3008	5.34622e-10	4.67328e-07	17.094	0
DN67603_c1_g2	-12.1056	5.28747	5.64044e-10	4.89562e-07	100.892	0
DN75994_c0_g3	-12.1029	5.2848	5.69134e-10	4.90514e-07	134.741	0
DN69860_c3_g2	-12.1029	5.2848	5.69134e-10	4.90514e-07	155.783	0
DN68461_c0_g1	-12.1002	5.28211	5.7428e-10	4.93218e-07	33.019	0
DN68833_c0_g2	-12.0784	5.26046	6.17522e-10	5.28508e-07	115.566	0
DN73418_c0_g1	-12.0756	5.25773	6.23198e-10	5.31514e-07	32.814	0
DN66476_c0_g1	-8.02629	7.76968	6.48337e-10	5.49142e-07	251.374	0.887
DN67532_c0_g1	-12.0563	5.23847	6.6473e-10	5.61092e-07	29.737	0
DN72714_c1_g2	-8.59564	6.38438	7.09605e-10	5.96919e-07	83.326	0.176
DN63879_c0_g1	-8.42197	6.61086	7.29887e-10	6.09803e-07	97.764	0.263
DN65388_c0_g1	-12.0253	5.20769	7.36919e-10	6.13592e-07	83.265	0
DN76074_c0_g8	-12.0196	5.20202	7.51036e-10	6.23233e-07	17.781	0
DN75187_c1_g3	-8.84412	6.0774	7.6941e-10	6.34195e-07	90.381	0.224
DN55859_c0_g3	-12.0024	5.18488	8.03069e-10	6.55344e-07	174.231	0
DN63536_c0_g2	-9.38507	5.70309	8.03071e-10	6.55344e-07	63.361	0.078
DN77133_c0_g50	-11.9879	5.17044	8.42897e-10	6.85565e-07	32.363	0
DN75935_c0_g1	-11.9849	5.16753	8.51144e-10	6.87719e-07	63.187	0
DN72445_c0_g6	-11.9702	5.15291	8.93864e-10	7.17516e-07	47.344	0
DN58470_c0_g1	-11.9584	5.14111	9.29903e-10	7.36813e-07	148.154	0
DN75030_c0_g12	-11.9343	5.11722	1.00735e-09	7.78583e-07	30.763	0
DN68725_c1_g1	-9.31903	5.63741	1.00798e-09	7.78583e-07	45.765	0.078
DN70007_c0_g1	-11.9252	5.10815	1.03838e-09	7.99552e-07	11.464	0
DN62202_c0_g1	-11.916	5.09903	1.07056e-09	8.14122e-07	57.455	0
DN73925_c1_g1	-11.916	5.09903	1.07056e-09	8.14122e-07	53.497	0
DN43028_c0_g3	-11.916	5.09903	1.07056e-09	8.14122e-07	743.785	0
DN73279_c0_g1	-11.913	5.09598	1.08155e-09	8.17419e-07	19.063	0
DN71028_c1_g30	-7.96044	7.29462	1.0855e-09	8.17889e-07	133.706	0.527
DN72356_c1_g2	-11.8944	5.07752	1.1624e-09	8.60002e-07	20.027	0
DN66885_c1_g1	-11.8944	5.07752	1.1624e-09	8.60002e-07	36.885	0
DN73460_c0_g1	-11.885	5.0682	1.19926e-09	8.79327e-07	21.647	0
DN64789_c0_g1	-11.885	5.0682	1.19926e-09	8.79327e-07	17.084	0
DN72445_c0_g6	-11.8787	5.06196	1.22461e-09	8.92588e-07	80.783	0
DN71028_c1_g4	-8.70539	5.93941	1.23571e-09	8.96682e-07	136.177	0.302
DN25994_c0_g2	-11.8692	5.05254	1.26386e-09	9.10389e-07	69.586	0
DN76059_c0_g25	-11.8661	5.04939	1.27728e-09	9.14688e-07	26.282	0
DN68353_c0_g5	-11.8661	5.04939	1.27728e-09	9.14688e-07	334.751	0
DN74132_c1_g1	-11.8629	5.04623	1.29087e-09	9.21732e-07	29.009	0
DN70426_c0_g1	-11.8533	5.0367	1.33268e-09	9.43364e-07	109.957	0
DN70961_c0_g2	-11.8469	5.03032	1.36147e-09	9.52756e-07	62.961	0
DN75178_c2_g8	-11.8469	5.03032	1.36147e-09	9.52756e-07	78.558	0
DN69149_c0_g8	-11.8469	5.03032	1.36147e-09	9.52756e-07	307.834	0
DN59992_c0_g1	-11.8469	5.03032	1.36147e-09	9.52756e-07	46.411	0
DN75519_c0_g4	-11.8437	5.02712	1.37614e-09	9.60287e-07	17.463	0
DN63443_c0_g1	-11.8372	5.02069	1.40605e-09	9.75619e-07	14.951	0
DN62428_c0_g2	-11.8372	5.02069	1.40605e-09	9.75619e-07	51.62	0
DN64656_c0_g1	-11.8339	5.01747	1.4213e-09	9.8066e-07	68.109	0
DN55219_c0_g1	-11.8307	5.01424	1.43675e-09	9.85781e-07	24.364	0
DN76077_c0_g8	-9.21392	5.5329	1.44148e-09	9.86271e-07	132.362	0.195
DN62742_c0_g1	-11.8242	5.00775	1.46826e-09	1.0018e-06	39.243	0
DN71701_c2_g1	-11.8209	5.0045	1.48432e-09	1.00717e-06	221.79	0
DN66476_c0_g1	-7.90064	7.06798	1.52562e-09	1.0295e-06	269.042	1.073
DN65209_c1_g1	-11.8077	4.99142	1.55073e-09	1.04072e-06	30.876	0
DN74490_c0_g4	-11.7978	4.98152	1.60288e-09	1.07279e-06	8.767	0
DN73096_c0_g3	-8.19044	6.38055	1.61232e-09	1.07618e-06	65.802	0.185
DN76254_c0_g2	-11.7911	4.97489	1.63882e-09	1.08795e-06	112.961	0
DN71028_c1_g3	-7.9864	6.74645	1.66623e-09	1.10317e-06	103.066	0.361
DN74864_c2_g10	-11.7743	4.95818	1.75258e-09	1.15412e-06	392.975	0
DN51268_c0_g1	-7.42848	10.4818	1.79641e-09	1.17982e-06	1715.07	9.547
DN74666_c0_g2	-11.7641	4.94805	1.81301e-09	1.18439e-06	92.473	0
DN73874_c0_g3	-11.7606	4.94466	1.83371e-09	1.19473e-06	22.518	0
DN71329_c0_g5	-11.7572	4.94126	1.85469e-09	1.19886e-06	51.436	0
DN70920_c3_g1	-9.13933	5.45877	1.86241e-09	1.20069e-06	55.824	0.088
DN69582_c0_g1	-11.7435	4.92759	1.94154e-09	1.24843e-06	23.995	0
DN59270_c0_g2	-11.7261	4.91031	2.05708e-09	1.30902e-06	174.19	0
DN74377_c2_g2	-11.719	4.90334	2.10559e-09	1.33298e-06	36.823	0
DN64965_c0_g1	-11.7155	4.89985	2.13037e-09	1.33832e-06	11.885	0
DN73427_c0_g4	-11.7155	4.89985	2.13037e-09	1.33832e-06	12.254	0
DN75974_c0_g2	-8.10865	6.29925	2.13632e-09	1.33863e-06	41.52	0.146
DN71028_c1_g27	-11.7085	4.89283	2.18097e-09	1.35967e-06	60.193	0
DN72769_c0_g1	-11.7085	4.89283	2.18097e-09	1.35967e-06	13.167	0
DN58473_c0_g3	-11.6942	4.87868	2.28657e-09	1.41473e-06	32.024	0
DN64076_c0_g2	-8.52302	5.75812	2.31075e-09	1.42448e-06	87.336	0.215
DN71126_c1_g6	-8.52107	5.75619	2.32577e-09	1.42463e-06	93.796	0.234
DN77133_c0_g5	-11.687	4.87156	2.34166e-09	1.4308e-06	41.191	0
DN67580_c0_g3	-11.6834	4.86799	2.36981e-09	1.43373e-06	102.553	0
DN63484_c1_g2	-11.6834	4.86799	2.36981e-09	1.43373e-06	15.002	0
DN76291_c0_g2	-11.6834	4.86799	2.36981e-09	1.43373e-06	34.783	0
DN66284_c0_g1	-11.6798	4.8644	2.39836e-09	1.44389e-06	11.362	0
DN77057_c0_g7	-11.6762	4.86081	2.42732e-09	1.45759e-06	12.89	0
DN60108_c0_g1	-11.6726	4.85721	2.45671e-09	1.45759e-06	45.898	0
DN76047_c0_g2	-11.6726	4.85721	2.45671e-09	1.45759e-06	13.823	0
DN70483_c1_g1	-11.6726	4.85721	2.45671e-09	1.45759e-06	31.05	0
DN75257_c0_g34	-11.6726	4.85721	2.45671e-09	1.45759e-06	80.568	0
DN77133_c0_g2	-11.6726	4.85721	2.45671e-09	1.45759e-06	132.27	0
DN68920_c0_g1	-11.6653	4.84998	2.51677e-09	1.47894e-06	29.737	0
DN76509_c2_g52	-11.6653	4.84998	2.51677e-09	1.47894e-06	18.048	0
DN64563_c2_g6	-11.6616	4.84635	2.54747e-09	1.48278e-06	34.157	0
DN76656_c1_g51	-11.6616	4.84635	2.54747e-09	1.48278e-06	15.628	0
DN66611_c0_g11	-11.6616	4.84635	2.54747e-09	1.48278e-06	24.046	0
DN73807_c2_g8	-11.658	4.84271	2.57861e-09	1.49031e-06	284.505	0
DN69106_c1_g1	-11.658	4.84271	2.57861e-09	1.49031e-06	30.496	0
DN70044_c2_g11	-11.6543	4.83906	2.61021e-09	1.50504e-06	52.902	0
DN49619_c0_g1	-11.6432	4.82806	2.74135e-09	1.56232e-06	46.575	0
DN74412_c0_g1	-11.6395	4.82438	2.77536e-09	1.57439e-06	21.934	0
DN76006_c1_g4	-11.6395	4.82438	2.77536e-09	1.57439e-06	75.513	0
DN65128_c0_g1	-11.632	4.81698	2.84492e-09	1.59543e-06	16.776	0
DN75405_c0_g1	-11.632	4.81698	2.84492e-09	1.59543e-06	11.464	0
DN72156_c0_g1	-11.632	4.81698	2.84492e-09	1.59543e-06	61.751	0
DN66791_c0_g1	-11.632	4.81698	2.84492e-09	1.59543e-06	6.378	0
DN64688_c0_g1	-11.6283	4.81327	2.88048e-09	1.60438e-06	24.569	0
DN77837_c1_g8	-11.6283	4.81327	2.88048e-09	1.60438e-06	204.184	0
DN77844_c3_g4	-11.6246	4.80955	2.91658e-09	1.61715e-06	123.79	0
DN69146_c0_g1	-11.6208	4.80581	2.95322e-09	1.63378e-06	14.274	0
DN70359_c0_g4	-11.617	4.80207	2.99041e-09	1.64924e-06	159.67	0
DN71028_c1_g24	-7.70184	6.87038	3.02e-09	1.64924e-06	708.377	3.296
DN75935_c0_g1	-11.6132	4.79832	3.02817e-09	1.64924e-06	46.493	0
DN77864_c1_g3	-11.6132	4.79832	3.02817e-09	1.64924e-06	22.539	0
DN56525_c0_g2	-11.6132	4.79832	3.02817e-09	1.64924e-06	29.194	0
DN62803_c0_g5	-7.36369	8.27134	3.11409e-09	1.68483e-06	180.609	1.053
DN68475_c1_g1	-11.5942	4.77941	3.22577e-09	1.74142e-06	27.225	0
DN71871_c0_g50	-11.5865	4.77178	3.30912e-09	1.77471e-06	16.612	0
DN66364_c0_g3	-11.5865	4.77178	3.30912e-09	1.77471e-06	47.17	0
DN48632_c0_g1	-11.5788	4.76411	3.39507e-09	1.81684e-06	47.857	0
DN70961_c0_g4	-11.571	4.75639	3.48371e-09	1.84817e-06	86.321	0
DN72541_c0_g2	-11.571	4.75639	3.48371e-09	1.84817e-06	35.306	0
DN70276_c0_g2	-8.39715	5.6331	3.5611e-09	1.88043e-06	66.007	0.185
DN71569_c0_g1	-11.5632	4.74864	3.57514e-09	1.88043e-06	36.71	0
DN64644_c3_g1	-8.94775	5.26848	3.58321e-09	1.88065e-06	105.301	0.185
DN57358_c0_g1	-11.5592	4.74475	3.62193e-09	1.89288e-06	136.29	0
DN73836_c0_g1	-11.5592	4.74475	3.62193e-09	1.89288e-06	7.711	0
DN66099_c2_g1	-11.5553	4.74084	3.66946e-09	1.9096e-06	34.536	0
DN75110_c0_g1	-11.5514	4.73693	3.71775e-09	1.92656e-06	41.191	0
DN72617_c0_g1	-11.5514	4.73693	3.71775e-09	1.92656e-06	23.677	0
DN78196_c5_g10	-11.5434	4.72907	3.81662e-09	1.96949e-06	141.284	0
DN62428_c0_g2	-11.5434	4.72907	3.81662e-09	1.96949e-06	29.543	0
DN76808_c0_g5	-11.5355	4.72116	3.91866e-09	2.01524e-06	15.566	0
DN73850_c1_g32	-11.5315	4.71719	3.97091e-09	2.01524e-06	25.482	0
DN72656_c2_g4	-11.5315	4.71719	3.97091e-09	2.01524e-06	17.227	0
DN64129_c5_g1	-11.5315	4.71719	3.97091e-09	2.01524e-06	21.893	0
DN64642_c0_g1	-11.5315	4.71719	3.97091e-09	2.01524e-06	15.535	0
DN74321_c0_g18	-11.5234	4.70922	4.07794e-09	2.05259e-06	8.634	0
DN60689_c0_g1	-11.5234	4.70922	4.07794e-09	2.05259e-06	80.25	0
DN75107_c1_g3	-11.5154	4.70121	4.18845e-09	2.09961e-06	13.125	0
DN56880_c1_g1	-11.4991	4.68505	4.48083e-09	2.21901e-06	154.686	0
DN72627_c0_g3	-11.4991	4.68505	4.48083e-09	2.21901e-06	23.298	0
DN72939_c0_g2	-7.7769	6.28182	4.51513e-09	2.23149e-06	47.303	0.185
DN71650_c0_g6	-11.4908	4.6769	4.60461e-09	2.24857e-06	47.17	0
DN73850_c1_g3	-11.4867	4.67281	4.66803e-09	2.27502e-06	24.405	0
DN75030_c0_g1	-11.4784	4.66459	4.79805e-09	2.32914e-06	35.459	0
DN72206_c0_g4	-11.4743	4.66046	4.86469e-09	2.35219e-06	19.247	0
DN78075_c0_g3	-11.4701	4.65632	4.93245e-09	2.37095e-06	4.491	0
DN64977_c2_g1	-11.4701	4.65632	4.93245e-09	2.37095e-06	20.909	0
DN72707_c0_g3	-11.4701	4.65632	4.93245e-09	2.37095e-06	69.832	0
DN69055_c1_g2	-11.4659	4.65217	5.00134e-09	2.39469e-06	34.126	0
DN75731_c1_g3	-11.4659	4.65217	5.00134e-09	2.39469e-06	6.317	0
DN66491_c0_g2	-11.4617	4.64801	5.07138e-09	2.42351e-06	41.027	0
DN77291_c1_g2	-8.83708	5.15864	5.22427e-09	2.4869e-06	102.461	0.195
DN69387_c1_g68	-11.4405	4.62701	5.4398e-09	2.56464e-06	42.996	0
DN52762_c0_g1	-11.4363	4.62278	5.51729e-09	2.59123e-06	11.31	0
DN70961_c0_g4	-11.432	4.61853	5.59611e-09	2.60336e-06	79.368	0
DN70444_c1_g9	-11.432	4.61853	5.59611e-09	2.60336e-06	112.838	0
DN77812_c2_g3	-11.4277	4.61427	5.67628e-09	2.63566e-06	12.603	0
DN71533_c1_g1	-11.4234	4.60999	5.75784e-09	2.65845e-06	17.996	0
DN77133_c0_g7	-11.4234	4.60999	5.75784e-09	2.65845e-06	140.525	0
DN77696_c0_g3	-7.16048	8.48266	5.7815e-09	2.66437e-06	69.934	0.468
DN67274_c0_g1	-11.419	4.60571	5.8408e-09	2.68666e-06	9.383	0
DN55917_c0_g2	-11.4147	4.60141	5.92521e-09	2.7002e-06	167.453	0
DN78060_c0_g1	-11.4147	4.60141	5.92521e-09	2.7002e-06	4.225	0
DN64692_c0_g1	-11.4147	4.60141	5.92521e-09	2.7002e-06	48.308	0
DN70751_c0_g1	-11.4104	4.5971	6.01108e-09	2.72921e-06	12.941	0
DN70348_c0_g2	-11.4104	4.5971	6.01108e-09	2.72921e-06	42.196	0
DN75545_c0_g1	-11.406	4.59277	6.09845e-09	2.75868e-06	12.603	0
DN52831_c0_g4	-11.3972	4.58408	6.27781e-09	2.80878e-06	115.679	0
DN74321_c0_g10	-11.3972	4.58408	6.27781e-09	2.80878e-06	7.937	0
DN77823_c3_g2	-11.3972	4.58408	6.27781e-09	2.80878e-06	15.197	0
DN71857_c0_g6	-11.3972	4.58408	6.27781e-09	2.80878e-06	28.804	0
DN69148_c0_g1	-11.3928	4.57972	6.36986e-09	2.84386e-06	38.741	0
DN64389_c1_g3	-11.3884	4.57534	6.46353e-09	2.86577e-06	28.22	0
DN75972_c3_g1	-11.3884	4.57534	6.46353e-09	2.86577e-06	47.99	0
DN71214_c1_g1	-11.384	4.57095	6.55886e-09	2.89238e-06	27.635	0
DN70676_c4_g2	-11.384	4.57095	6.55886e-09	2.89238e-06	22.6	0
DN51061_c0_g1	-8.21661	5.45389	6.58774e-09	2.8999e-06	884.279	3.208
DN63491_c0_g1	-11.3751	4.56213	6.75464e-09	2.95747e-06	30.999	0
DN70816_c2_g1	-11.3751	4.56213	6.75464e-09	2.95747e-06	20.878	0
DN63522_c1_g3	-11.3706	4.5577	6.85516e-09	2.98023e-06	12.428	0
DN58604_c0_g1	-7.76659	5.95954	6.87397e-09	2.98313e-06	51.118	0.215
DN74465_c1_g22	-11.3661	4.55325	6.95747e-09	3.00874e-06	24.569	0
DN57358_c0_g1	-11.3616	4.54879	7.06162e-09	3.03774e-06	92.75	0
DN63406_c0_g1	-11.3616	4.54879	7.06162e-09	3.03774e-06	39.787	0
DN77426_c0_g5	-8.19481	5.43227	7.08214e-09	3.04123e-06	33.05	0.098
DN77133_c0_g5	-11.3571	4.54432	7.16766e-09	3.04601e-06	22.426	0
DN71044_c1_g1	-11.3571	4.54432	7.16766e-09	3.04601e-06	6.542	0
DN61473_c1_g3	-11.3571	4.54432	7.16766e-09	3.04601e-06	177.789	0
DN77827_c2_g1	-11.3571	4.54432	7.16766e-09	3.04601e-06	10.08	0
DN64675_c0_g1	-8.74261	5.06493	7.22012e-09	3.063e-06	27.041	0.078
DN64245_c3_g3	-11.3526	4.53983	7.2756e-09	3.07591e-06	58.234	0
DN67108_c0_g1	-11.3526	4.53983	7.2756e-09	3.07591e-06	51.333	0
DN71148_c0_g6	-11.348	4.53533	7.38551e-09	3.09046e-06	25.574	0
DN64402_c2_g11	-11.348	4.53533	7.38551e-09	3.09046e-06	13.228	0
DN69481_c2_g1	-11.3435	4.53082	7.49741e-09	3.12663e-06	50.492	0
DN76047_c0_g2	-11.3435	4.53082	7.49741e-09	3.12663e-06	10.675	0
DN69567_c0_g1	-8.72678	5.04924	7.60932e-09	3.16237e-06	19.022	0.039
DN73827_c1_g9	-11.3389	4.52629	7.72738e-09	3.17936e-06	53.066	0
DN71915_c0_g6	-11.3389	4.52629	7.72738e-09	3.17936e-06	33.675	0
DN38170_c0_g1	-11.3389	4.52629	7.72738e-09	3.17936e-06	46.032	0
DN75380_c1_g4	-11.3389	4.52629	7.72738e-09	3.17936e-06	93.899	0
DN77110_c0_g1	-11.3389	4.52629	7.72738e-09	3.17936e-06	9.977	0
DN66476_c0_g11	-8.16523	5.40292	7.81247e-09	3.205e-06	81.532	0.302
DN67951_c0_g1	-11.3343	4.52175	7.84553e-09	3.205e-06	13.987	0
DN77784_c7_g7	-11.3343	4.52175	7.84553e-09	3.205e-06	221.636	0
DN72329_c1_g8	-8.7172	5.03973	7.85493e-09	3.205e-06	87.428	0.205
DN64141_c0_g1	-11.3297	4.51719	7.96586e-09	3.23949e-06	27.953	0
DN68659_c0_g1	-11.3297	4.51719	7.96586e-09	3.23949e-06	38.084	0
DN65304_c1_g1	-11.3205	4.50803	8.21323e-09	3.30724e-06	12.726	0
DN71560_c0_g1	-11.3205	4.50803	8.21323e-09	3.30724e-06	7.998	0
DN64245_c3_g30	-11.3158	4.50343	8.34037e-09	3.33656e-06	24.477	0
DN73616_c0_g1	-11.3158	4.50343	8.34037e-09	3.33656e-06	6.409	0
DN73096_c0_g3	-11.3158	4.50343	8.34037e-09	3.33656e-06	49.477	0
DN65967_c3_g1	-11.3112	4.49882	8.46988e-09	3.36644e-06	38.269	0
DN68137_c0_g1	-11.3112	4.49882	8.46988e-09	3.36644e-06	10.562	0
DN65616_c0_g1	-11.3065	4.49419	8.60181e-09	3.40236e-06	42.545	0
DN67108_c2_g2	-11.3018	4.48954	8.73622e-09	3.43891e-06	60.039	0
DN76840_c0_g4	-11.3018	4.48954	8.73622e-09	3.43891e-06	8.716	0
DN75192_c0_g3	-11.2971	4.48488	8.87315e-09	3.47609e-06	11.536	0
DN69238_c1_g1	-11.2971	4.48488	8.87315e-09	3.47609e-06	14.53	0
DN75827_c1_g1	-11.2924	4.48021	9.01266e-09	3.50837e-06	20.857	0
DN70090_c5_g2	-11.2924	4.48021	9.01266e-09	3.50837e-06	316.683	0
DN62278_c3_g4	-11.2829	4.47081	9.29967e-09	3.59163e-06	4.912	0
DN59906_c0_g2	-11.2781	4.46609	9.44729e-09	3.63721e-06	64.52	0
DN56658_c0_g2	-11.2733	4.46135	9.59772e-09	3.66639e-06	17.258	0
DN63973_c4_g8	-11.2733	4.46135	9.59772e-09	3.66639e-06	39.807	0
DN66118_c0_g2	-11.2733	4.46135	9.59772e-09	3.66639e-06	22.385	0
DN72345_c0_g1	-11.2685	4.4566	9.75104e-09	3.71917e-06	7.783	0
DN71298_c2_g1	-11.2589	4.44705	1.00666e-08	3.79242e-06	30.958	0
DN76514_c1_g4	-11.2492	4.43744	1.03945e-08	3.88614e-06	20.601	0
DN72767_c0_g1	-11.2492	4.43744	1.03945e-08	3.88614e-06	90.566	0
DN70947_c0_g2	-11.2443	4.4326	1.05632e-08	3.9194e-06	49.723	0
DN74613_c0_g2	-11.2443	4.4326	1.05632e-08	3.9194e-06	10.244	0
DN68520_c0_g2	-11.2443	4.4326	1.05632e-08	3.9194e-06	102.533	0
DN6717_c0_g1	-11.2394	4.42776	1.07352e-08	3.97123e-06	30.814	0
DN64393_c0_g1	-11.2394	4.42776	1.07352e-08	3.97123e-06	17.842	0
DN75257_c0_g32	-11.2345	4.42289	1.09107e-08	4.01797e-06	79.173	0
DN76698_c0_g3	-11.2246	4.41311	1.12719e-08	4.12012e-06	30.486	0
DN73872_c0_g34	-11.2196	4.4082	1.14579e-08	4.17568e-06	28.394	0
DN70463_c0_g1	-11.2097	4.39832	1.18411e-08	4.29621e-06	9.311	0
DN68508_c0_g1	-11.2097	4.39832	1.18411e-08	4.29621e-06	12.787	0
DN66146_c3_g8	-8.0404	5.27916	1.20222e-08	4.34854e-06	60.47	0.254
DN76284_c1_g2	-11.2047	4.39336	1.20385e-08	4.34854e-06	8.983	0
DN75581_c4_g4	-11.1996	4.38838	1.22398e-08	4.38899e-06	176.815	0
DN72842_c0_g3	-11.1996	4.38838	1.22398e-08	4.38899e-06	11.075	0
DN76166_c0_g31	-11.1996	4.38838	1.22398e-08	4.38899e-06	11.136	0
DN67034_c0_g1	-11.1996	4.38838	1.22398e-08	4.38899e-06	23.79	0
DN70230_c0_g2	-11.1895	4.37836	1.26546e-08	4.49835e-06	18.55	0
DN72926_c0_g1	-11.1844	4.37333	1.28684e-08	4.56114e-06	6.522	0
DN75434_c0_g1	-11.1844	4.37333	1.28684e-08	4.56114e-06	36.475	0
DN70359_c0_g2	-11.1742	4.36321	1.33091e-08	4.697e-06	144.339	0
DN76509_c2_g53	-11.169	4.35812	1.35362e-08	4.76346e-06	29.276	0
DN76161_c0_g1	-11.1639	4.35301	1.40045e-08	4.90019e-06	21.719	0
DN65842_c0_g4	-11.1639	4.35301	1.40045e-08	4.90019e-06	36.618	0
DN71733_c0_g9	-7.72213	5.51678	1.40444e-08	4.90714e-06	76.456	0.312
DN73055_c0_g3	-11.1587	4.34789	1.4246e-08	4.94943e-06	88.935	0
DN74712_c0_g2	-11.1587	4.34789	1.4246e-08	4.94943e-06	112.807	0
DN59548_c0_g1	-8.54009	4.86423	1.42743e-08	4.95225e-06	36.526	0.088
DN69595_c0_g2	-7.12089	6.87019	1.44035e-08	4.99005e-06	128.712	0.878
DN61473_c1_g1	-11.1535	4.34275	1.44925e-08	4.99269e-06	154.45	0
DN77208_c1_g3	-11.1535	4.34275	1.44925e-08	4.99269e-06	123.554	0
DN70044_c2_g1	-11.1483	4.33759	1.47441e-08	5.04399e-06	43.786	0
DN58443_c1_g2	-11.1431	4.33241	1.50009e-08	5.08934e-06	12.941	0
DN71329_c0_g1	-11.1431	4.33241	1.50009e-08	5.08934e-06	190.474	0
DN56878_c0_g1	-11.1378	4.32721	1.52632e-08	5.13575e-06	7.404	0
DN77133_c0_g2	-11.1378	4.32721	1.52632e-08	5.13575e-06	91.776	0
DN71696_c0_g16	-11.1378	4.32721	1.52632e-08	5.13575e-06	63.464	0
DN57931_c0_g2	-11.1378	4.32721	1.52632e-08	5.13575e-06	7.486	0
DN77924_c9_g3	-6.90711	7.5884	1.5642e-08	5.24883e-06	445.836	3.638
DN66476_c0_g1	-11.1272	4.31676	1.58044e-08	5.27451e-06	31.624	0
DN75574_c1_g1	-11.1272	4.31676	1.58044e-08	5.27451e-06	5.917	0
DN36818_c0_g2	-11.1219	4.31151	1.60836e-08	5.33148e-06	48.011	0
DN75286_c1_g1	-11.1219	4.31151	1.60836e-08	5.33148e-06	5.609	0
DN59270_c0_g1	-11.1219	4.31151	1.60836e-08	5.33148e-06	231.593	0
DN70003_c0_g1	-11.1112	4.30095	1.66601e-08	5.4782e-06	9.977	0
DN75194_c2_g13	-11.1112	4.30095	1.66601e-08	5.4782e-06	58.778	0
DN59634_c0_g1	-8.49594	4.82051	1.67192e-08	5.49028e-06	17.586	0.039
DN68696_c0_g1	-11.1005	4.2903	1.72615e-08	5.61581e-06	18.509	0
DN77291_c1_g2	-11.1005	4.2903	1.72615e-08	5.61581e-06	63.146	0
DN72898_c1_g3	-11.1005	4.2903	1.72615e-08	5.61581e-06	45.734	0
DN73782_c0_g3	-11.1005	4.2903	1.72615e-08	5.61581e-06	19.227	0
DN77133_c0_g5	-8.48469	4.80937	1.73529e-08	5.63809e-06	39.787	0.098
DN73827_c1_g5	-11.0951	4.28495	1.75719e-08	5.68668e-06	66.356	0
DN64154_c0_g1	-7.92744	5.16725	1.7641e-08	5.70152e-06	24.057	0.098
DN71407_c0_g2	-8.47713	4.80189	1.77914e-08	5.74259e-06	14.294	0.029
DN75827_c1_g18	-11.0896	4.27958	1.78891e-08	5.75144e-06	18.078	0
DN59516_c0_g1	-11.0896	4.27958	1.78891e-08	5.75144e-06	35.552	0
DN73736_c0_g1	-11.0896	4.27958	1.78891e-08	5.75144e-06	15.31	0
DN75777_c2_g12	-11.0842	4.27419	1.82132e-08	5.84035e-06	138.412	0
DN77689_c1_g1	-7.21969	6.20298	1.85254e-08	5.88507e-06	92.596	0.605
DN77844_c3_g4	-11.0787	4.26878	1.85443e-08	5.88507e-06	47.395	0
DN57024_c0_g13	-11.0787	4.26878	1.85443e-08	5.88507e-06	11.157	0
DN72929_c0_g3	-11.0787	4.26878	1.85443e-08	5.88507e-06	19.555	0
DN73211_c1_g3	-11.0732	4.26335	1.88827e-08	5.96933e-06	20.642	0
DN76347_c1_g1	-11.0732	4.26335	1.88827e-08	5.96933e-06	13.751	0
DN75689_c1_g2	-11.0732	4.26335	1.88827e-08	5.96933e-06	11.782	0
DN59595_c0_g2	-11.0622	4.25242	1.9582e-08	6.15869e-06	20.826	0
DN66021_c1_g1	-11.0566	4.24693	1.99433e-08	6.24832e-06	5.025	0
DN58342_c0_g1	-11.051	4.24142	2.03127e-08	6.34783e-06	161.823	0
DN75267_c0_g1	-11.0454	4.23588	2.06902e-08	6.43308e-06	5.014	0
DN19216_c0_g1	-11.0398	4.23032	2.10762e-08	6.54482e-06	265.648	0
DN75820_c2_g1	-11.0285	4.21915	2.18745e-08	6.7247e-06	30.804	0
DN72204_c0_g1	-11.0285	4.21915	2.18745e-08	6.7247e-06	8.921	0
DN68520_c0_g2	-11.0285	4.21915	2.18745e-08	6.7247e-06	65.597	0
DN68048_c1_g2	-11.0228	4.21352	2.22872e-08	6.81745e-06	23.38	0
DN73616_c0_g1	-11.0228	4.21352	2.22872e-08	6.81745e-06	5.23	0
DN72207_c0_g2	-8.40336	4.72888	2.26972e-08	6.90358e-06	40.956	0.127
DN64785_c0_g1	-11.0171	4.20788	2.27093e-08	6.90358e-06	23.052	0
DN75745_c0_g2	-11.0171	4.20788	2.27093e-08	6.90358e-06	5.117	0
DN76320_c1_g6	-11.0171	4.20788	2.27093e-08	6.90358e-06	117.883	0
DN66704_c0_g5	-11.0171	4.20788	2.27093e-08	6.90358e-06	24.292	0
DN76589_c0_g2	-7.21683	5.98271	2.31362e-08	6.99156e-06	19.986	0.137
DN69149_c0_g9	-11.0114	4.20221	2.31411e-08	6.99156e-06	112.079	0
DN70444_c1_g10	-11.0114	4.20221	2.31411e-08	6.99156e-06	21.729	0
DN76102_c0_g1	-7.05571	6.39646	2.39231e-08	7.17325e-06	52.481	0.371
DN72769_c0_g1	-10.9998	4.19082	2.40345e-08	7.17325e-06	9.803	0
DN71340_c1_g8	-10.9998	4.19082	2.40345e-08	7.17325e-06	78.63	0
DN72731_c0_g4	-10.9998	4.19082	2.40345e-08	7.17325e-06	66.366	0
DN28702_c0_g3	-10.9998	4.19082	2.40345e-08	7.17325e-06	18.109	0
DN45156_c0_g1	-10.9998	4.19082	2.40345e-08	7.17325e-06	35.593	0
DN58813_c0_g2	-10.9998	4.19082	2.40345e-08	7.17325e-06	14.807	0
DN77599_c1_g9	-10.9998	4.19082	2.40345e-08	7.17325e-06	415.945	0
DN63109_c0_g1	-10.994	4.18508	2.44967e-08	7.24954e-06	13.002	0
DN72445_c0_g4	-10.994	4.18508	2.44967e-08	7.24954e-06	385.326	0
DN62382_c0_g3	-10.994	4.18508	2.44967e-08	7.24954e-06	12.9	0
DN72368_c0_g13	-10.9882	4.17933	2.49696e-08	7.36288e-06	30.927	0
DN67213_c1_g1	-10.9824	4.17355	2.54535e-08	7.4697e-06	8.173	0
DN76808_c0_g5	-10.9824	4.17355	2.54535e-08	7.4697e-06	13.854	0
DN74950_c1_g26	-10.9765	4.16774	2.59487e-08	7.5698e-06	13.351	0
DN60321_c0_g4	-10.9765	4.16774	2.59487e-08	7.5698e-06	8.45	0
DN66668_c0_g1	-10.9706	4.16192	2.64555e-08	7.69025e-06	12.9	0
DN68605_c0_g1	-10.9647	4.15607	2.69742e-08	7.79492e-06	15.504	0
DN76470_c1_g2	-10.9647	4.15607	2.69742e-08	7.79492e-06	43.519	0
DN72480_c2_g1	-10.9647	4.15607	2.69742e-08	7.79492e-06	11.885	0
DN74018_c0_g1	-10.9647	4.15607	2.69742e-08	7.79492e-06	14.776	0
DN67237_c3_g1	-8.35061	4.67671	2.73739e-08	7.90113e-06	27.871	0.098
DN74625_c1_g2	-6.88982	6.86114	2.77778e-08	7.98018e-06	69.319	0.556
DN65724_c0_g2	-10.9587	4.1502	2.80488e-08	8.01119e-06	32.24	0
DN132212_c0_g1	-10.9587	4.1502	2.80488e-08	8.01119e-06	12.972	0
DN67274_c0_g1	-10.9528	4.1443	2.86053e-08	8.13232e-06	8.88	0
DN62481_c2_g5	-10.9468	4.13838	2.91752e-08	8.2466e-06	18.786	0
DN76454_c0_g1	-10.9468	4.13838	2.91752e-08	8.2466e-06	5.178	0
DN72603_c2_g7	-10.9407	4.13243	2.97587e-08	8.36341e-06	145.129	0
DN65893_c0_g1	-10.9407	4.13243	2.97587e-08	8.36341e-06	12.869	0
DN72541_c0_g2	-10.9347	4.12646	3.03562e-08	8.50216e-06	81.029	0
DN67976_c3_g2	-10.9347	4.12646	3.03562e-08	8.50216e-06	15.105	0
DN68448_c1_g1	-10.9286	4.12047	3.09682e-08	8.6342e-06	12.305	0
DN77812_c2_g3	-8.30869	4.63525	3.14326e-08	8.72971e-06	12.797	0.039
DN71718_c0_g7	-10.9225	4.11444	3.15951e-08	8.72971e-06	55.291	0
DN17327_c0_g2	-10.9225	4.11444	3.15951e-08	8.72971e-06	11.136	0
DN70044_c2_g1	-7.48202	5.27903	3.18648e-08	8.79433e-06	80.26	0.439
DN64791_c0_g1	-10.9164	4.1084	3.22373e-08	8.79828e-06	29.481	0
DN62715_c0_g1	-10.9164	4.1084	3.22373e-08	8.79828e-06	13.689	0
DN61858_c1_g1	-10.9164	4.1084	3.22373e-08	8.79828e-06	80.537	0
DN77689_c2_g1	-10.9164	4.1084	3.22373e-08	8.79828e-06	27.758	0
DN73461_c0_g2	-10.9164	4.1084	3.22373e-08	8.79828e-06	35.5	0
DN72106_c3_g1	-10.9164	4.1084	3.22373e-08	8.79828e-06	30.332	0
DN74220_c0_g1	-7.74613	4.98781	3.24402e-08	8.83402e-06	179.101	0.77
DN73807_c2_g3	-7.74613	4.98781	3.24402e-08	8.83402e-06	285.059	1.248
DN69588_c1_g1	-10.9102	4.10233	3.28952e-08	8.93811e-06	16.14	0
DN57358_c0_g1	-8.29157	4.61833	3.32559e-08	9.02614e-06	97.877	0.273
DN67355_c0_g1	-10.9041	4.09623	3.35693e-08	9.04125e-06	45.991	0
DN73850_c0_g20	-10.9041	4.09623	3.35693e-08	9.04125e-06	20.642	0
DN63096_c0_g1	-10.9041	4.09623	3.35693e-08	9.04125e-06	16.294	0
DN74874_c2_g1	-10.9041	4.09623	3.35693e-08	9.04125e-06	17.637	0
DN63289_c0_g3	-8.28726	4.61407	3.37315e-08	9.07498e-06	23.236	0.059
DN66887_c1_g4	-10.8979	4.09011	3.426e-08	9.14705e-06	13.218	0
DN73706_c0_g1	-10.8979	4.09011	3.426e-08	9.14705e-06	11.228	0
DN74874_c3_g2	-10.8979	4.09011	3.426e-08	9.14705e-06	50.954	0
DN71821_c2_g2	-10.8979	4.09011	3.426e-08	9.14705e-06	12.428	0
DN75377_c0_g1	-10.8916	4.08396	3.49679e-08	9.26554e-06	5.004	0
DN44812_c0_g2	-10.8916	4.08396	3.49679e-08	9.26554e-06	14.592	0
DN74712_c0_g1	-10.8916	4.08396	3.49679e-08	9.26554e-06	237.377	0
DN69777_c0_g1	-10.8916	4.08396	3.49679e-08	9.26554e-06	11.844	0
DN75213_c0_g2	-10.8916	4.08396	3.49679e-08	9.26554e-06	12.305	0
DN70651_c4_g13	-10.8916	4.08396	3.49679e-08	9.26554e-06	9.526	0
DN76853_c0_g4	-10.8854	4.07779	3.56933e-08	9.41714e-06	80.199	0
DN61919_c0_g2	-10.8854	4.07779	3.56933e-08	9.41714e-06	37.418	0
DN70595_c0_g3	-10.8854	4.07779	3.56933e-08	9.41714e-06	36.833	0
DN56534_c0_g1	-10.8791	4.07159	3.6437e-08	9.55177e-06	9.526	0
DN69481_c3_g2	-10.8791	4.07159	3.6437e-08	9.55177e-06	21.575	0
DN64144_c1_g5	-10.8791	4.07159	3.6437e-08	9.55177e-06	19.545	0
DN72156_c0_g1	-10.8791	4.07159	3.6437e-08	9.55177e-06	47.734	0
DN66106_c0_g1	-10.8728	4.06536	3.71992e-08	9.72048e-06	7.434	0
DN61637_c3_g2	-10.8728	4.06536	3.71992e-08	9.72048e-06	9.188	0
DN76425_c0_g6	-7.43218	5.22974	3.75637e-08	9.80528e-06	36.054	0.185
DN74102_c0_g1	-10.8665	4.0591	3.79807e-08	9.87218e-06	20.95	0
DN70457_c1_g7	-10.8665	4.0591	3.79807e-08	9.87218e-06	19.493	0
DN76378_c0_g71	-8.24786	4.57513	3.83999e-08	9.97057e-06	105.158	0.302
DN65557_c0_g2	-10.8601	4.05282	3.8782e-08	1.00485e-05	19.791	0
DN68107_c0_g5	-8.24342	4.57074	3.89651e-08	1.00853e-05	189.961	0.644
DN66485_c0_g1	-10.8537	4.04651	3.96037e-08	1.01969e-05	16.704	0
DN65637_c0_g1	-10.8537	4.04651	3.96037e-08	1.01969e-05	29.327	0
DN66913_c0_g1	-10.8537	4.04651	3.96037e-08	1.01969e-05	15.34	0
DN60897_c0_g1	-10.8473	4.04017	4.04463e-08	1.0338e-05	28.456	0
DN68374_c0_g1	-10.8408	4.03381	4.13105e-08	1.04825e-05	23.431	0
DN77829_c4_g5	-10.8408	4.03381	4.13105e-08	1.04825e-05	27.133	0
DN71638_c1_g2	-10.8408	4.03381	4.13105e-08	1.04825e-05	14.961	0
DN74465_c1_g2	-10.8408	4.03381	4.13105e-08	1.04825e-05	11.885	0
DN64398_c3_g3	-10.8343	4.02742	4.2197e-08	1.06634e-05	34.701	0
DN64852_c0_g2	-10.8343	4.02742	4.2197e-08	1.06634e-05	6.296	0
DN74561_c2_g42	-10.8278	4.02099	4.31064e-08	1.07823e-05	10.275	0
DN72858_c0_g1	-10.8278	4.02099	4.31064e-08	1.07823e-05	14.418	0
DN55917_c0_g1	-10.8278	4.02099	4.31064e-08	1.07823e-05	153.394	0
DN69627_c2_g4	-10.8278	4.02099	4.31064e-08	1.07823e-05	224.21	0
DN75508_c1_g1	-10.8213	4.01454	4.40395e-08	1.09599e-05	6.778	0
DN63698_c0_g9	-10.8213	4.01454	4.40395e-08	1.09599e-05	31.163	0
DN60574_c0_g1	-10.8147	4.00806	4.49969e-08	1.10858e-05	11.977	0
DN69103_c0_g3	-10.8147	4.00806	4.49969e-08	1.10858e-05	7.455	0
DN77133_c0_g5	-10.8147	4.00806	4.49969e-08	1.10858e-05	39.469	0
DN63132_c0_g2	-10.8147	4.00806	4.49969e-08	1.10858e-05	20.857	0
DN59566_c0_g1	-10.8147	4.00806	4.49969e-08	1.10858e-05	77.348	0
DN75048_c0_g1	-10.8147	4.00806	4.49969e-08	1.10858e-05	6.019	0
DN69006_c0_g3	-10.8081	4.00156	4.59793e-08	1.12377e-05	16.991	0
DN72144_c0_g4	-10.8081	4.00156	4.59793e-08	1.12377e-05	49.108	0
DN74464_c0_g1	-10.8081	4.00156	4.59793e-08	1.12377e-05	69.401	0
DN44419_c0_g3	-10.8081	4.00156	4.59793e-08	1.12377e-05	11.957	0
DN76986_c0_g2	-10.8081	4.00156	4.59793e-08	1.12377e-05	2.707	0
DN71863_c1_g2	-7.08969	5.60083	4.68708e-08	1.14442e-05	56.696	0.4
DN70444_c1_g6	-10.8015	3.99502	4.69876e-08	1.14613e-05	72.631	0
DN74579_c2_g2	-8.18899	4.51698	4.7305e-08	1.15273e-05	12.91	0.039
DN77133_c0_g2	-10.7948	3.98845	4.80226e-08	1.15779e-05	64.961	0
DN71696_c0_g3	-10.7948	3.98845	4.80226e-08	1.15779e-05	175.328	0
DN48243_c0_g1	-10.7948	3.98845	4.80226e-08	1.15779e-05	10.008	0
DN77004_c2_g8	-10.7948	3.98845	4.80226e-08	1.15779e-05	4.132	0
DN66476_c0_g10	-8.18436	4.51241	4.80312e-08	1.15779e-05	35.367	0.107
DN67628_c0_g4	-10.7881	3.98185	4.90851e-08	1.17972e-05	12.018	0
DN62453_c0_g1	-8.17506	4.50322	4.95242e-08	1.18679e-05	40.689	0.146
DN72939_c0_g2	-7.6173	4.86047	5.01535e-08	1.19194e-05	14.899	0.059
DN72214_c0_g1	-10.7814	3.97522	5.01758e-08	1.19194e-05	14.1	0
DN73510_c1_g3	-10.7814	3.97522	5.01758e-08	1.19194e-05	65.238	0
DN63576_c0_g2	-10.7814	3.97522	5.01758e-08	1.19194e-05	14.089	0
DN77590_c1_g1	-10.7814	3.97522	5.01758e-08	1.19194e-05	22.652	0
DN63282_c1_g2	-10.7747	3.96857	5.12958e-08	1.20919e-05	10.07	0
DN75779_c0_g2	-10.7747	3.96857	5.12958e-08	1.20919e-05	5.117	0
DN77566_c0_g3	-10.7747	3.96857	5.12958e-08	1.20919e-05	7.188	0
DN65179_c0_g2	-10.7747	3.96857	5.12958e-08	1.20919e-05	7.332	0
DN75030_c0_g10	-10.7747	3.96857	5.12958e-08	1.20919e-05	16.735	0
DN74911_c0_g3	-10.7747	3.96857	5.12958e-08	1.20919e-05	10.275	0
DN77133_c0_g2	-10.7747	3.96857	5.12958e-08	1.20919e-05	47.806	0
DN77136_c0_g1	-10.7679	3.96188	5.2446e-08	1.22806e-05	6.799	0
DN73577_c0_g1	-10.7679	3.96188	5.2446e-08	1.22806e-05	4.666	0
DN73815_c1_g2	-8.15153	4.47999	5.35074e-08	1.24976e-05	13.218	0.039
DN75069_c1_g3	-10.7611	3.95516	5.36272e-08	1.24976e-05	6.429	0
DN71290_c0_g1	-10.7611	3.95516	5.36272e-08	1.24976e-05	37.705	0
DN68992_c0_g1	-10.7542	3.9484	5.48405e-08	1.272e-05	95.96	0
DN67228_c0_g1	-10.7542	3.9484	5.48405e-08	1.272e-05	10.388	0
DN60428_c0_g1	-10.7473	3.94162	5.60868e-08	1.29236e-05	32.793	0
DN71696_c0_g16	-10.7473	3.94162	5.60868e-08	1.29236e-05	51.733	0
DN72603_c2_g3	-7.31179	5.11074	5.63969e-08	1.29829e-05	71.749	0.41
DN71634_c1_g38	-10.7404	3.9348	5.73674e-08	1.31447e-05	11.126	0
DN56577_c0_g2	-10.7335	3.92796	5.86831e-08	1.33467e-05	32.609	0
DN56829_c0_g1	-10.7335	3.92796	5.86831e-08	1.33467e-05	18.15	0
DN71718_c0_g2	-10.7335	3.92796	5.86831e-08	1.33467e-05	176.897	0
DN68833_c0_g1	-10.7335	3.92796	5.86831e-08	1.33467e-05	71.196	0
DN67733_c0_g3	-10.7335	3.92796	5.86831e-08	1.33467e-05	96.319	0
DN68284_c1_g1	-7.29949	5.09859	5.87268e-08	1.33467e-05	123.267	0.731
DN67794_c1_g4	-6.79095	6.13454	5.87378e-08	1.33467e-05	99.6	0.848
DN60523_c0_g1	-10.7265	3.92108	6.00353e-08	1.35041e-05	5.291	0
DN72407_c0_g3	-10.7265	3.92108	6.00353e-08	1.35041e-05	7.301	0
DN68190_c1_g2	-10.7265	3.92108	6.00353e-08	1.35041e-05	37.295	0
DN68304_c0_g80	-10.7265	3.92108	6.00353e-08	1.35041e-05	303.26	0
DN72713_c0_g1	-10.7265	3.92108	6.00353e-08	1.35041e-05	13.71	0
DN67274_c0_g1	-10.7265	3.92108	6.00353e-08	1.35041e-05	6.891	0
DN71415_c0_g1	-10.7265	3.92108	6.00353e-08	1.35041e-05	26.241	0
DN75487_c1_g1	-10.7195	3.91416	6.28535e-08	1.40736e-05	10.377	0
DN61658_c0_g1	-10.7195	3.91416	6.28535e-08	1.40736e-05	10.931	0
DN66966_c0_g4	-10.7124	3.90722	6.4322e-08	1.43111e-05	62.879	0
DN73827_c1_g5	-10.7124	3.90722	6.4322e-08	1.43111e-05	50.123	0
DN73616_c0_g1	-10.7124	3.90722	6.4322e-08	1.43111e-05	4.122	0
DN63133_c0_g1	-10.7124	3.90722	6.4322e-08	1.43111e-05	24.128	0
DN73292_c0_g5	-10.7124	3.90722	6.4322e-08	1.43111e-05	187.879	0
DN75356_c1_g12	-10.7124	3.90722	6.4322e-08	1.43111e-05	15.033	0
DN69595_c0_g2	-6.91114	5.68035	6.51105e-08	1.44734e-05	148.574	1.17
DN72747_c4_g2	-10.7053	3.90024	6.58319e-08	1.45025e-05	9.875	0
DN72772_c0_g5	-10.7053	3.90024	6.58319e-08	1.45025e-05	11.967	0
DN59012_c0_g2	-10.7053	3.90024	6.58319e-08	1.45025e-05	10.295	0
DN74964_c9_g3	-10.6982	3.89322	6.73846e-08	1.46735e-05	21.667	0
DN52380_c0_g1	-10.6982	3.89322	6.73846e-08	1.46735e-05	62.531	0
DN74497_c0_g1	-10.6982	3.89322	6.73846e-08	1.46735e-05	11.721	0
DN77812_c2_g3	-10.6982	3.89322	6.73846e-08	1.46735e-05	10.08	0
DN66476_c0_g12	-10.6982	3.89322	6.73846e-08	1.46735e-05	20.345	0
DN68580_c0_g1	-10.6982	3.89322	6.73846e-08	1.46735e-05	7.588	0
DN12614_c0_g1	-7.0927	5.2923	6.81448e-08	1.48259e-05	255.865	1.804
DN66409_c2_g5	-10.6911	3.88617	6.89813e-08	1.49285e-05	20.765	0
DN73058_c0_g2	-10.6911	3.88617	6.89813e-08	1.49285e-05	126.353	0
DN72611_c1_g39	-10.6911	3.88617	6.89813e-08	1.49285e-05	11.813	0
DN63808_c0_g1	-10.6911	3.88617	6.89813e-08	1.49285e-05	8.706	0
DN65861_c0_g1	-10.6839	3.87909	7.06238e-08	1.51903e-05	29.512	0
DN53711_c0_g2	-10.6839	3.87909	7.06238e-08	1.51903e-05	6.901	0
DN64238_c0_g1	-10.6766	3.87197	7.23133e-08	1.55129e-05	17.75	0
DN70965_c1_g1	-8.05846	4.38815	7.26172e-08	1.55645e-05	52.287	0.244
DN39243_c0_g1	-6.46814	6.95403	7.3197e-08	1.56751e-05	312.52	3.325
DN71028_c1_g22	-10.6694	3.86482	7.40516e-08	1.5762e-05	23.134	0
DN71538_c0_g1	-10.6694	3.86482	7.40516e-08	1.5762e-05	21.698	0
DN76829_c1_g1	-10.6694	3.86482	7.40516e-08	1.5762e-05	16.489	0
DN75336_c0_g6	-10.6621	3.85763	7.58403e-08	1.60592e-05	6.645	0
DN75994_c0_g1	-10.6621	3.85763	7.58403e-08	1.60592e-05	54.573	0
DN72203_c0_g1	-8.0432	4.37309	7.6338e-08	1.61507e-05	65.802	0.215
DN77967_c3_g2	-10.6547	3.8504	7.76811e-08	1.63363e-05	68.929	0
DN71989_c0_g3	-10.6547	3.8504	7.76811e-08	1.63363e-05	11.567	0
DN66885_c1_g1	-10.6547	3.8504	7.76811e-08	1.63363e-05	36.926	0
DN67628_c0_g3	-10.6547	3.8504	7.76811e-08	1.63363e-05	7.67	0
DN57676_c0_g1	-10.6547	3.8504	7.76811e-08	1.63363e-05	59.629	0
DN72136_c0_g1	-8.03294	4.36297	7.8946e-08	1.65881e-05	38.915	0.127
DN72598_c1_g1	-10.6474	3.84314	7.95757e-08	1.66068e-05	6.04	0
DN67274_c0_g18	-10.6474	3.84314	7.95757e-08	1.66068e-05	6.511	0
DN74992_c0_g1	-10.6474	3.84314	7.95757e-08	1.66068e-05	8.039	0
DN43834_c0_g1	-10.6474	3.84314	7.95757e-08	1.66068e-05	241.786	0
DN64875_c0_g3	-10.6474	3.84314	7.95757e-08	1.66068e-05	8.491	0
DN76853_c0_g6	-10.6474	3.84314	7.95757e-08	1.66068e-05	197.631	0
DN63546_c0_g1	-10.6474	3.84314	7.95757e-08	1.66068e-05	23	0
DN76448_c0_g1	-10.64	3.83585	8.15261e-08	1.69275e-05	22.221	0
DN65348_c4_g2	-10.64	3.83585	8.15261e-08	1.69275e-05	18.078	0
DN73629_c0_g1	-10.6325	3.82851	8.35342e-08	1.71991e-05	5.63	0
DN63769_c0_g2	-10.6325	3.82851	8.35342e-08	1.71991e-05	131.399	0
DN44812_c0_g1	-10.6325	3.82851	8.35342e-08	1.71991e-05	12.018	0
DN59122_c0_g1	-10.6325	3.82851	8.35342e-08	1.71991e-05	37.192	0
DN69354_c4_g5	-10.6325	3.82851	8.35342e-08	1.71991e-05	37.931	0
DN71214_c1_g1	-10.625	3.82114	8.56018e-08	1.74638e-05	13.177	0
DN73548_c0_g4	-10.625	3.82114	8.56018e-08	1.74638e-05	15.043	0
DN68992_c0_g2	-10.625	3.82114	8.56018e-08	1.74638e-05	46.144	0
DN73343_c2_g1	-10.625	3.82114	8.56018e-08	1.74638e-05	6.932	0
DN73716_c0_g6	-10.625	3.82114	8.56018e-08	1.74638e-05	17.832	0
DN76356_c3_g3	-10.625	3.82114	8.56018e-08	1.74638e-05	14.202	0
DN76597_c0_g2	-7.18379	4.98435	8.68132e-08	1.76962e-05	22.365	0.117
DN76191_c2_g15	-10.6175	3.81373	8.77312e-08	1.77654e-05	4.82	0
DN75868_c1_g2	-10.6175	3.81373	8.77312e-08	1.77654e-05	13.341	0
DN76729_c0_g6	-10.6175	3.81373	8.77312e-08	1.77654e-05	21.883	0
DN77133_c0_g5	-10.6175	3.81373	8.77312e-08	1.77654e-05	41.684	0
DN74693_c2_g1	-10.6099	3.80628	8.99245e-08	1.80754e-05	7.332	0
DN58944_c0_g1	-10.6099	3.80628	8.99245e-08	1.80754e-05	173.308	0
DN76509_c2_g5	-10.6099	3.80628	8.99245e-08	1.80754e-05	9.772	0
DN61759_c0_g1	-10.6099	3.80628	8.99245e-08	1.80754e-05	6.03	0
DN74652_c0_g1	-10.6099	3.80628	8.99245e-08	1.80754e-05	34.403	0
DN77133_c0_g2	-10.6099	3.80628	8.99245e-08	1.80754e-05	42.668	0
DN68834_c1_g1	-10.6023	3.79879	9.21839e-08	1.83792e-05	6.46	0
DN38792_c0_g1	-10.6023	3.79879	9.21839e-08	1.83792e-05	13.043	0
DN71028_c1_g5	-10.6023	3.79879	9.21839e-08	1.83792e-05	166.56	0
DN65241_c1_g1	-10.6023	3.79879	9.21839e-08	1.83792e-05	4.543	0
DN65128_c0_g1	-10.6023	3.79879	9.21839e-08	1.83792e-05	7.988	0
DN69959_c0_g4	-10.6023	3.79879	9.21839e-08	1.83792e-05	28.958	0
DN66776_c0_g1	-10.5947	3.79127	9.45118e-08	1.86916e-05	13.761	0
DN69407_c3_g5	-10.5947	3.79127	9.45118e-08	1.86916e-05	31.788	0
DN75152_c0_g4	-10.5947	3.79127	9.45118e-08	1.86916e-05	5.783	0
DN72534_c0_g5	-10.587	3.7837	9.69106e-08	1.90586e-05	9.711	0
DN71794_c2_g1	-10.587	3.7837	9.69106e-08	1.90586e-05	10.1	0.01
DN77297_c3_g7	-10.587	3.7837	9.69106e-08	1.90586e-05	189.756	0
DN62861_c0_g1	-10.587	3.7837	9.69106e-08	1.90586e-05	15.73	0
DN57863_c0_g1	-10.587	3.7837	9.69106e-08	1.90586e-05	42.248	0
DN39009_c0_g1	-10.587	3.7837	9.69106e-08	1.90586e-05	13.013	0
DN77844_c3_g4	-10.5792	3.7761	9.93828e-08	1.94204e-05	36.351	0
DN72291_c0_g2	-10.5792	3.7761	9.93828e-08	1.94204e-05	14.756	0
DN69253_c0_g2	-10.5792	3.7761	9.93828e-08	1.94204e-05	31.532	0
DN76558_c0_g2	-10.5792	3.7761	9.93828e-08	1.94204e-05	7.988	0
DN66445_c0_g1	-10.5792	3.7761	9.93828e-08	1.94204e-05	8.214	0
DN76286_c1_g3	-7.96438	4.29539	1.0053e-07	1.96289e-05	7.834	0.029
DN72519_c0_g3	-10.5715	3.76845	1.01931e-07	1.9668e-05	16.591	0
DN76806_c1_g6	-10.5715	3.76845	1.01931e-07	1.9668e-05	8.152	0
DN71028_c1_g2	-10.5715	3.76845	1.01931e-07	1.9668e-05	44.042	0
DN68692_c0_g1	-10.5715	3.76845	1.01931e-07	1.9668e-05	6.491	0
DN77708_c2_g1	-10.5715	3.76845	1.01931e-07	1.9668e-05	44.863	0
DN71028_c1_g7	-10.5715	3.76845	1.01931e-07	1.9668e-05	44.042	0
DN72876_c2_g2	-10.5715	3.76845	1.01931e-07	1.9668e-05	8.388	0
DN12125_c0_g1	-10.5715	3.76845	1.01931e-07	1.9668e-05	19.842	0
DN74220_c1_g7	-10.5715	3.76845	1.01931e-07	1.9668e-05	43.806	0
DN49537_c0_g1	-10.5715	3.76845	1.01931e-07	1.9668e-05	4.112	0
DN75918_c1_g1	-10.5715	3.76845	1.01931e-07	1.9668e-05	1.682	0
DN66987_c1_g20	-7.40587	4.65178	1.03074e-07	1.98729e-05	228.937	1.278
DN72605_c0_g5	-10.5636	3.76077	1.04558e-07	2.00802e-05	44.237	0
DN77449_c0_g1	-10.5636	3.76077	1.04558e-07	2.00802e-05	3.804	0
DN65640_c0_g1	-10.5636	3.76077	1.04558e-07	2.00802e-05	7.598	0
DN62110_c0_g1	-10.5636	3.76077	1.04558e-07	2.00802e-05	10.203	0
DN57448_c0_g1	-6.61331	5.95912	1.07163e-07	2.04248e-05	91.335	0.887
DN74012_c0_g1	-10.5558	3.75304	1.07267e-07	2.04248e-05	7.404	0
DN77438_c0_g1	-10.5558	3.75304	1.07267e-07	2.04248e-05	42.822	0
DN60507_c0_g1	-10.5558	3.75304	1.07267e-07	2.04248e-05	19.934	0
DN67773_c0_g2	-10.5558	3.75304	1.07267e-07	2.04248e-05	11.28	0
DN77482_c1_g2	-10.5558	3.75304	1.07267e-07	2.04248e-05	41.212	0
DN71198_c0_g5	-10.5479	3.74527	1.1006e-07	2.08115e-05	16.274	0
DN75434_c0_g1	-10.5479	3.74527	1.1006e-07	2.08115e-05	20.929	0
DN74132_c1_g1	-10.5479	3.74527	1.1006e-07	2.08115e-05	13.423	0
DN75484_c0_g1	-10.5479	3.74527	1.1006e-07	2.08115e-05	24.528	0
DN37046_c0_g1	-10.5479	3.74527	1.1006e-07	2.08115e-05	304.132	0
DN74062_c0_g1	-10.5479	3.74527	1.1006e-07	2.08115e-05	10.152	0
DN65983_c5_g5	-7.93161	4.2631	1.11913e-07	2.11455e-05	19.247	0.068
DN70965_c1_g1	-6.68686	5.67616	1.12626e-07	2.12639e-05	31.081	0.283
DN75367_c0_g22	-10.5399	3.73746	1.12941e-07	2.12744e-05	12.89	0
DN62319_c0_g2	-10.5399	3.73746	1.12941e-07	2.12744e-05	31.634	0
DN75974_c0_g2	-7.10469	4.90633	1.13826e-07	2.14246e-05	68.181	0.507
DN58785_c0_g1	-10.532	3.72961	1.15914e-07	2.17177e-05	24.333	0
DN69112_c1_g1	-10.532	3.72961	1.15914e-07	2.17177e-05	16.643	0
DN71696_c0_g13	-10.532	3.72961	1.15914e-07	2.17177e-05	40.904	0
DN70894_c3_g2	-10.532	3.72961	1.15914e-07	2.17177e-05	4.861	0
DN4536_c0_g1	-10.5239	3.72171	1.1898e-07	2.204e-05	12.572	0
DN66201_c0_g2	-10.5239	3.72171	1.1898e-07	2.204e-05	9.701	0
DN71028_c1_g21	-10.5239	3.72171	1.1898e-07	2.204e-05	54.676	0
DN65305_c0_g4	-10.5239	3.72171	1.1898e-07	2.204e-05	16.53	0
DN76308_c0_g31	-10.5239	3.72171	1.1898e-07	2.204e-05	7.25	0
DN76509_c2_g5	-10.5239	3.72171	1.1898e-07	2.204e-05	58.839	0
DN58064_c0_g1	-10.5239	3.72171	1.1898e-07	2.204e-05	26.497	0
DN66794_c0_g1	-10.5239	3.72171	1.1898e-07	2.204e-05	6.563	0
DN76509_c2_g5	-10.5239	3.72171	1.1898e-07	2.204e-05	10.08	0
DN59270_c0_g2	-10.5239	3.72171	1.1898e-07	2.204e-05	75.308	0
DN68833_c1_g1	-6.24753	7.99259	1.22039e-07	2.24569e-05	204.512	2.575
DN61039_c0_g1	-10.5159	3.71377	1.22145e-07	2.24569e-05	6.399	0
DN67676_c1_g1	-10.5159	3.71377	1.22145e-07	2.24569e-05	16.089	0
DN73667_c1_g6	-10.5159	3.71377	1.22145e-07	2.24569e-05	8.326	0
DN72125_c0_g60	-10.5159	3.71377	1.22145e-07	2.24569e-05	12.551	0
DN69055_c1_g23	-10.5159	3.71377	1.22145e-07	2.24569e-05	28.21	0
DN78043_c1_g6	-7.90371	4.23563	1.22597e-07	2.25232e-05	146.883	0.653
DN72202_c0_g3	-7.89807	4.23007	1.24879e-07	2.27676e-05	249.118	0.946
DN76077_c0_g1	-10.5077	3.70579	1.2541e-07	2.27676e-05	20.498	0
DN67757_c0_g1	-10.5077	3.70579	1.2541e-07	2.27676e-05	15.176	0
DN77797_c0_g1	-10.5077	3.70579	1.2541e-07	2.27676e-05	6.604	0
DN65684_c0_g3	-10.5077	3.70579	1.2541e-07	2.27676e-05	38.095	0
DN73198_c2_g5	-10.5077	3.70579	1.2541e-07	2.27676e-05	34.106	0
DN76634_c2_g3	-10.5077	3.70579	1.2541e-07	2.27676e-05	47.662	0
DN68672_c0_g1	-10.5077	3.70579	1.2541e-07	2.27676e-05	8.819	0
DN74614_c1_g1	-10.5077	3.70579	1.2541e-07	2.27676e-05	11.998	0
DN75356_c1_g19	-10.4996	3.69776	1.28782e-07	2.31402e-05	12.182	0
DN71636_c0_g1	-10.4996	3.69776	1.28782e-07	2.31402e-05	8.798	0
DN70550_c0_g1	-10.4996	3.69776	1.28782e-07	2.31402e-05	11.608	0
DN61155_c1_g5	-10.4996	3.69776	1.28782e-07	2.31402e-05	15.843	0
DN72700_c0_g5	-10.4996	3.69776	1.28782e-07	2.31402e-05	66.53	0
DN72687_c1_g22	-10.4996	3.69776	1.28782e-07	2.31402e-05	35.572	0
DN58785_c0_g1	-10.4996	3.69776	1.28782e-07	2.31402e-05	17.658	0
DN74780_c1_g1	-6.45422	6.32497	1.28946e-07	2.31527e-05	172.928	1.892
DN74885_c3_g6	-10.4913	3.68969	1.32262e-07	2.35417e-05	14.038	0
DN74372_c0_g1	-10.4913	3.68969	1.32262e-07	2.35417e-05	3.651	0
DN76077_c0_g8	-10.4913	3.68969	1.32262e-07	2.35417e-05	20.662	0
DN70961_c0_g2	-10.4913	3.68969	1.32262e-07	2.35417e-05	23	0
DN77914_c2_g1	-10.4913	3.68969	1.32262e-07	2.35417e-05	29.584	0
DN73319_c4_g3	-10.4831	3.68157	1.35856e-07	2.40421e-05	20.539	0
DN70741_c3_g2	-10.4831	3.68157	1.35856e-07	2.40421e-05	11.833	0
DN68853_c0_g1	-10.4831	3.68157	1.35856e-07	2.40421e-05	8.603	0
DN65708_c0_g5	-10.4831	3.68157	1.35856e-07	2.40421e-05	24.21	0
DN68047_c1_g2	-10.4831	3.68157	1.35856e-07	2.40421e-05	4.737	0
DN69582_c0_g1	-10.4831	3.68157	1.35856e-07	2.40421e-05	9.393	0
DN69711_c3_g2	-10.4748	3.67341	1.39568e-07	2.4575e-05	9.239	0
DN72661_c2_g2	-10.4748	3.67341	1.39568e-07	2.4575e-05	4.297	0
DN57833_c0_g2	-10.4748	3.67341	1.39568e-07	2.4575e-05	45.344	0
DN68304_c0_g9	-10.4748	3.67341	1.39568e-07	2.4575e-05	33.193	0
DN75030_c0_g11	-10.4748	3.67341	1.39568e-07	2.4575e-05	11.598	0
DN72767_c1_g3	-10.4748	3.67341	1.39568e-07	2.4575e-05	70.109	0
DN77689_c2_g1	-6.4747	6.10735	1.40006e-07	2.46345e-05	201.938	2.223
DN72939_c0_g1	-6.87754	5.08002	1.40958e-07	2.47665e-05	51.938	0.429
DN67074_c0_g1	-10.4664	3.6652	1.43403e-07	2.5017e-05	16.027	0
DN39888_c0_g2	-10.4664	3.6652	1.43403e-07	2.5017e-05	13.536	0
DN77599_c1_g11	-10.4664	3.6652	1.43403e-07	2.5017e-05	272.118	0
DN70006_c0_g4	-10.4664	3.6652	1.43403e-07	2.5017e-05	39.253	0
DN72968_c1_g28	-10.4664	3.6652	1.43403e-07	2.5017e-05	8.767	0
DN74013_c0_g2	-10.4664	3.6652	1.43403e-07	2.5017e-05	22.888	0
DN75294_c0_g4	-10.458	3.65694	1.47364e-07	2.54908e-05	7.034	0
DN70997_c0_g6	-10.458	3.65694	1.47364e-07	2.54908e-05	36.136	0
DN62552_c0_g4	-10.458	3.65694	1.47364e-07	2.54908e-05	33.029	0
DN71615_c1_g2	-7.84038	4.17328	1.5074e-07	2.59794e-05	19.011	0.068
DN67330_c0_g1	-10.4496	3.64863	1.51457e-07	2.59794e-05	9.147	0
DN74490_c0_g40	-10.4496	3.64863	1.51457e-07	2.59794e-05	3.63	0
DN67809_c0_g2	-10.4496	3.64863	1.51457e-07	2.59794e-05	26.282	0
DN66238_c1_g1	-10.4496	3.64863	1.51457e-07	2.59794e-05	40.422	0
DN64911_c0_g3	-10.4496	3.64863	1.51457e-07	2.59794e-05	6.327	0
DN67702_c1_g46	-10.4496	3.64863	1.51457e-07	2.59794e-05	4.102	0
DN73110_c6_g1	-7.01726	4.82016	1.53455e-07	2.63036e-05	43.622	0.312
DN50791_c0_g1	-10.4411	3.64028	1.55688e-07	2.64831e-05	12.951	0
DN77078_c3_g2	-10.4411	3.64028	1.55688e-07	2.64831e-05	6.153	0
DN74603_c0_g25	-10.4411	3.64028	1.55688e-07	2.64831e-05	5.045	0
DN70348_c0_g2	-6.84263	5.04562	1.58063e-07	2.685e-05	70.129	0.585
DN73647_c0_g1	-7.00215	4.80528	1.61241e-07	2.72767e-05	21.924	0.176
DN77472_c2_g1	-6.7219	5.2378	1.62353e-07	2.74459e-05	152.246	1.278
DN73446_c0_g13	-10.4325	3.63188	1.64583e-07	2.76137e-05	10.839	0
DN76077_c0_g1	-10.4325	3.63188	1.64583e-07	2.76137e-05	26.282	0
DN50985_c0_g6	-10.4325	3.63188	1.64583e-07	2.76137e-05	154.973	0
DN68511_c0_g1	-10.4325	3.63188	1.64583e-07	2.76137e-05	9.219	0
DN58979_c0_g1	-10.4325	3.63188	1.64583e-07	2.76137e-05	22.539	0
DN77165_c0_g2	-10.4325	3.63188	1.64583e-07	2.76137e-05	123.862	0
DN62540_c0_g1	-10.4325	3.63188	1.64583e-07	2.76137e-05	11.228	0
DN73827_c1_g5	-10.4325	3.63188	1.64583e-07	2.76137e-05	53.917	0
DN69210_c0_g2	-10.4325	3.63188	1.64583e-07	2.76137e-05	33.511	0
DN69111_c0_g1	-10.4239	3.62343	1.69258e-07	2.82596e-05	77.205	0
DN66740_c3_g2	-10.4239	3.62343	1.69258e-07	2.82596e-05	42.186	0
DN50100_c1_g2	-10.4239	3.62343	1.69258e-07	2.82596e-05	35.572	0
DN66987_c1_g2	-10.4239	3.62343	1.69258e-07	2.82596e-05	75.215	0
DN69358_c1_g1	-10.4239	3.62343	1.69258e-07	2.82596e-05	6.47	0
DN77291_c1_g2	-7.80463	4.13811	1.72717e-07	2.88014e-05	45.826	0.176
DN71028_c1_g2	-10.4152	3.61493	1.74094e-07	2.88743e-05	49.313	0
DN74217_c0_g3	-10.4152	3.61493	1.74094e-07	2.88743e-05	15.115	0
DN68035_c2_g1	-10.4152	3.61493	1.74094e-07	2.88743e-05	23.913	0
DN74341_c3_g1	-6.61939	5.39251	1.7516e-07	2.90314e-05	29.922	0.293
DN50999_c0_g3	-7.79858	4.13216	1.76162e-07	2.91777e-05	161.69	0.712
DN72281_c0_g1	-10.4065	3.60638	1.79097e-07	2.9485e-05	18.683	0
DN72311_c0_g3	-10.4065	3.60638	1.79097e-07	2.9485e-05	11.833	0
DN73418_c0_g1	-10.4065	3.60638	1.79097e-07	2.9485e-05	8.101	0
DN70114_c0_g3	-10.4065	3.60638	1.79097e-07	2.9485e-05	17.648	0
DN23585_c0_g2	-10.4065	3.60638	1.79097e-07	2.9485e-05	118.376	0
DN71894_c0_g1	-10.4065	3.60638	1.79097e-07	2.9485e-05	6.317	0
DN71811_c0_g1	-10.4065	3.60638	1.79097e-07	2.9485e-05	8.706	0
DN57140_c0_g1	-10.4065	3.60638	1.79097e-07	2.9485e-05	15.884	0
DN29793_c0_g1	-6.33236	6.31049	1.83871e-07	2.99359e-05	109.301	1.287
DN74306_c2_g1	-10.3978	3.59778	1.84273e-07	2.99359e-05	21.103	0
DN68882_c0_g2	-10.3978	3.59778	1.84273e-07	2.99359e-05	4.327	0
DN67906_c0_g2	-10.3978	3.59778	1.84273e-07	2.99359e-05	3.886	0
DN60093_c0_g1	-10.3978	3.59778	1.84273e-07	2.99359e-05	6.614	0
DN63858_c0_g15	-10.3978	3.59778	1.84273e-07	2.99359e-05	41.94	0
DN67279_c0_g7	-6.95587	4.75971	1.87618e-07	3.0459e-05	75.472	0.624
DN56654_c0_g1	-7.22649	4.47508	1.88212e-07	3.05152e-05	15.146	0.068
DN77844_c3_g3	-10.3889	3.58913	1.8963e-07	3.05235e-05	26.364	0
DN23095_c0_g1	-10.3889	3.58913	1.8963e-07	3.05235e-05	62.51	0
DN67178_c0_g1	-10.3889	3.58913	1.8963e-07	3.05235e-05	28.333	0
DN71625_c0_g2	-10.3889	3.58913	1.8963e-07	3.05235e-05	11.085	0
DN75790_c0_g9	-10.3889	3.58913	1.8963e-07	3.05235e-05	13.249	0
DN39888_c0_g1	-10.3889	3.58913	1.8963e-07	3.05235e-05	11.823	0
DN77717_c4_g6	-10.3889	3.58913	1.8963e-07	3.05235e-05	35.418	0
DN71336_c1_g1	-10.3889	3.58913	1.8963e-07	3.05235e-05	43.683	0
DN67532_c0_g1	-10.3889	3.58913	1.8963e-07	3.05235e-05	64.858	0
DN76743_c0_g35	-10.3801	3.58042	1.95175e-07	3.11506e-05	7.537	0
DN57644_c0_g1	-10.3801	3.58042	1.95175e-07	3.11506e-05	4.235	0
DN69071_c0_g2	-10.3801	3.58042	1.95175e-07	3.11506e-05	30.178	0
DN50503_c0_g1	-10.3801	3.58042	1.95175e-07	3.11506e-05	15.904	0
DN77591_c3_g1	-10.3801	3.58042	1.95175e-07	3.11506e-05	14.151	0
DN66409_c3_g1	-10.3801	3.58042	1.95175e-07	3.11506e-05	15.658	0
DN78106_c3_g2	-10.3801	3.58042	1.95175e-07	3.11506e-05	33.121	0
DN75257_c0_g38	-10.3801	3.58042	1.95175e-07	3.11506e-05	70.724	0
DN76871_c0_g3	-10.3801	3.58042	1.95175e-07	3.11506e-05	7.147	0
DN78043_c1_g11	-6.77018	4.97425	2.00385e-07	3.18187e-05	188.566	1.658
DN69106_c1_g1	-10.3711	3.57167	2.00915e-07	3.18187e-05	11.095	0
DN68071_c2_g116	-10.3711	3.57167	2.00915e-07	3.18187e-05	33.398	0
DN58826_c0_g1	-10.3711	3.57167	2.00915e-07	3.18187e-05	9.301	0
DN75434_c0_g1	-10.3711	3.57167	2.00915e-07	3.18187e-05	20.15	0
DN76874_c0_g1	-10.3711	3.57167	2.00915e-07	3.18187e-05	5.086	0
DN62027_c3_g3	-10.3711	3.57167	2.00915e-07	3.18187e-05	14.91	0
DN76254_c0_g2	-10.3711	3.57167	2.00915e-07	3.18187e-05	33.408	0
DN67327_c0_g1	-6.65279	5.16973	2.05552e-07	3.25111e-05	33.737	0.312
DN73850_c1_g3	-6.65279	5.16973	2.05552e-07	3.25111e-05	37.654	0.361
DN75108_c1_g2	-10.3622	3.56285	2.0686e-07	3.25502e-05	8.532	0
DN66491_c0_g2	-10.3622	3.56285	2.0686e-07	3.25502e-05	32.096	0
DN72311_c0_g3	-10.3622	3.56285	2.0686e-07	3.25502e-05	8.45	0
DN74919_c0_g3	-10.3622	3.56285	2.0686e-07	3.25502e-05	198.656	0
DN55528_c0_g1	-10.3622	3.56285	2.0686e-07	3.25502e-05	7.947	0
DN71898_c0_g13	-10.3531	3.55399	2.13016e-07	3.31789e-05	60.695	0
DN53606_c0_g2	-10.3531	3.55399	2.13016e-07	3.31789e-05	14.325	0
DN75519_c0_g4	-10.3531	3.55399	2.13016e-07	3.31789e-05	6.255	0
DN63129_c0_g2	-10.3531	3.55399	2.13016e-07	3.31789e-05	48.38	0.137
DN75620_c1_g74	-10.3531	3.55399	2.13016e-07	3.31789e-05	4.994	0
DN65609_c0_g3	-10.3531	3.55399	2.13016e-07	3.31789e-05	3.507	0
DN74913_c0_g4	-10.3531	3.55399	2.13016e-07	3.31789e-05	24.436	0
DN72627_c0_g3	-10.3531	3.55399	2.13016e-07	3.31789e-05	11.177	0
DN74616_c1_g1	-10.3531	3.55399	2.13016e-07	3.31789e-05	4.204	0
DN77021_c0_g1	-10.3531	3.55399	2.13016e-07	3.31789e-05	6.224	0
DN71028_c1_g1	-7.18777	4.43699	2.13579e-07	3.32455e-05	181.522	1.17
DN73333_c5_g5	-10.344	3.54507	2.19394e-07	3.3957e-05	172.887	0
DN68803_c0_g1	-10.344	3.54507	2.19394e-07	3.3957e-05	94.821	0
DN68448_c1_g1	-10.344	3.54507	2.19394e-07	3.3957e-05	21.38	0
DN73265_c2_g2	-10.344	3.54507	2.19394e-07	3.3957e-05	47.057	0
DN59658_c0_g2	-10.344	3.54507	2.19394e-07	3.3957e-05	4.45	0
DN76077_c0_g8	-10.344	3.54507	2.19394e-07	3.3957e-05	19.411	0
DN75751_c0_g6	-10.3349	3.5361	2.26002e-07	3.47172e-05	115.75	0
DN60384_c0_g1	-10.3349	3.5361	2.26002e-07	3.47172e-05	9.588	0
DN69857_c0_g2	-10.3349	3.5361	2.26002e-07	3.47172e-05	17.925	0
DN73019_c1_g2	-10.3349	3.5361	2.26002e-07	3.47172e-05	3.343	0
DN65977_c0_g2	-10.3349	3.5361	2.26002e-07	3.47172e-05	18.119	0
DN60687_c0_g1	-10.3349	3.5361	2.26002e-07	3.47172e-05	6.676	0
DN66484_c3_g4	-10.3257	3.52706	2.32851e-07	3.55028e-05	9.034	0
DN74031_c0_g3	-10.3257	3.52706	2.32851e-07	3.55028e-05	5.486	0
DN61334_c0_g1	-10.3257	3.52706	2.32851e-07	3.55028e-05	18.253	0
DN70239_c0_g1	-10.3257	3.52706	2.32851e-07	3.55028e-05	13.013	0
DN68623_c0_g1	-7.70471	4.03989	2.39221e-07	3.63147e-05	11.721	0.068
DN67911_c0_g1	-10.3164	3.51798	2.3995e-07	3.63147e-05	37.961	0
DN70456_c0_g6	-10.3164	3.51798	2.3995e-07	3.63147e-05	18.027	0
DN72506_c1_g5	-10.3164	3.51798	2.3995e-07	3.63147e-05	8.409	0
DN71162_c0_g1	-10.3164	3.51798	2.3995e-07	3.63147e-05	9.813	0
DN73058_c0_g1	-10.3164	3.51798	2.3995e-07	3.63147e-05	122.969	0
DN75334_c0_g2	-10.3164	3.51798	2.3995e-07	3.63147e-05	16.612	0.01
DN72435_c3_g1	-10.3164	3.51798	2.3995e-07	3.63147e-05	8.173	0
DN51919_c0_g2	-10.3164	3.51798	2.3995e-07	3.63147e-05	14.838	0
DN68704_c0_g1	-10.3071	3.50883	2.4731e-07	3.70407e-05	6.594	0
DN93653_c0_g1	-10.3071	3.50883	2.4731e-07	3.70407e-05	16.745	0
DN76853_c0_g7	-10.3071	3.50883	2.4731e-07	3.70407e-05	45.888	0
DN77690_c1_g1	-10.3071	3.50883	2.4731e-07	3.70407e-05	63.054	0
DN77689_c0_g3	-10.3071	3.50883	2.4731e-07	3.70407e-05	11.013	0
DN68520_c0_g3	-10.3071	3.50883	2.4731e-07	3.70407e-05	19.688	0
DN73874_c0_g5	-7.69172	4.02713	2.49544e-07	3.73298e-05	56.788	0.234
DN69133_c2_g1	-10.2977	3.49963	2.54943e-07	3.79295e-05	8.029	0
DN72929_c0_g3	-10.2977	3.49963	2.54943e-07	3.79295e-05	6.491	0
DN73427_c0_g4	-10.2977	3.49963	2.54943e-07	3.79295e-05	4.553	0
DN71778_c0_g2	-10.2977	3.49963	2.54943e-07	3.79295e-05	13.638	0
DN76241_c0_g3	-10.2977	3.49963	2.54943e-07	3.79295e-05	2.717	0
DN71175_c2_g4	-10.2977	3.49963	2.54943e-07	3.79295e-05	10.788	0
DN68833_c0_g2	-6.5833	5.10134	2.5802e-07	3.83409e-05	70.796	0.731
DN66194_c0_g5	-10.2882	3.49036	2.62861e-07	3.87554e-05	35.121	0
DN41421_c0_g1	-10.2882	3.49036	2.62861e-07	3.87554e-05	22.549	0
DN73030_c1_g10	-10.2882	3.49036	2.62861e-07	3.87554e-05	8.511	0
DN75677_c0_g2	-10.2882	3.49036	2.62861e-07	3.87554e-05	7.496	0
DN74625_c1_g2	-10.2882	3.49036	2.62861e-07	3.87554e-05	22.016	0
DN72924_c0_g4	-10.2882	3.49036	2.62861e-07	3.87554e-05	6.071	0
DN75670_c0_g1	-10.2882	3.49036	2.62861e-07	3.87554e-05	4.799	0
DN74539_c2_g2	-10.2882	3.49036	2.62861e-07	3.87554e-05	8.562	0
DN74990_c0_g4	-10.2882	3.49036	2.62861e-07	3.87554e-05	5.671	0
DN53711_c0_g2	-10.2787	3.48104	2.71075e-07	3.97517e-05	5.219	0
DN75732_c0_g8	-10.2787	3.48104	2.71075e-07	3.97517e-05	8.655	0
DN43621_c0_g2	-10.2787	3.48104	2.71075e-07	3.97517e-05	87.51	0
DN61088_c0_g1	-10.2787	3.48104	2.71075e-07	3.97517e-05	6.84	0
DN76690_c3_g85	-7.66539	4.00127	2.71843e-07	3.98168e-05	27.738	0.078
DN77590_c1_g13	-7.66539	4.00127	2.71843e-07	3.98168e-05	17.812	0.088
DN59584_c0_g1	-6.4189	5.41217	2.77291e-07	4.05905e-05	79.163	0.878
DN72453_c1_g3	-10.2691	3.47166	2.79599e-07	4.0686e-05	2.543	0
DN68992_c0_g5	-10.2691	3.47166	2.79599e-07	4.0686e-05	35.439	0
DN56525_c0_g2	-10.2691	3.47166	2.79599e-07	4.0686e-05	10.634	0
DN70028_c0_g1	-10.2691	3.47166	2.79599e-07	4.0686e-05	6.891	0
DN49062_c0_g1	-10.2691	3.47166	2.79599e-07	4.0686e-05	23.103	0
DN81052_c0_g1	-10.2691	3.47166	2.79599e-07	4.0686e-05	22.252	0
DN72866_c0_g2	-6.66511	4.87088	2.8568e-07	4.15463e-05	33.234	0.302
DN64566_c0_g3	-10.2595	3.46222	2.88447e-07	4.17018e-05	4.666	0
DN65912_c0_g1	-10.2595	3.46222	2.88447e-07	4.17018e-05	20.919	0
DN66364_c0_g2	-10.2595	3.46222	2.88447e-07	4.17018e-05	62.5	0
DN68714_c1_g2	-10.2595	3.46222	2.88447e-07	4.17018e-05	9.701	0
DN76982_c0_g2	-10.2595	3.46222	2.88447e-07	4.17018e-05	3.179	0
DN66686_c0_g35	-10.2595	3.46222	2.88447e-07	4.17018e-05	10.582	0
DN65287_c0_g1	-10.2595	3.46222	2.88447e-07	4.17018e-05	8.839	0
DN66409_c3_g1	-7.09666	4.34742	2.92296e-07	4.22333e-05	26.63	0.176
DN77306_c0_g1	-10.2498	3.45271	2.97634e-07	4.26533e-05	2.697	0
DN48243_c0_g1	-10.2498	3.45271	2.97634e-07	4.26533e-05	3.64	0
DN64755_c0_g3	-10.2498	3.45271	2.97634e-07	4.26533e-05	21.319	0
DN73410_c0_g1	-10.2498	3.45271	2.97634e-07	4.26533e-05	7.414	0
DN64990_c0_g1	-10.2498	3.45271	2.97634e-07	4.26533e-05	17.186	0
DN64343_c1_g1	-10.2498	3.45271	2.97634e-07	4.26533e-05	2.523	0
DN76266_c0_g3	-10.2498	3.45271	2.97634e-07	4.26533e-05	6.624	0
DN69582_c0_g1	-6.34688	5.52986	3.00585e-07	4.30511e-05	35.347	0.4
DN76743_c0_g3	-10.24	3.44314	3.07173e-07	4.36637e-05	6.952	0
DN72617_c0_g1	-10.24	3.44314	3.07173e-07	4.36637e-05	8.388	0
DN77640_c2_g5	-10.24	3.44314	3.07173e-07	4.36637e-05	11.085	0
DN47872_c0_g2	-10.24	3.44314	3.07173e-07	4.36637e-05	35.388	0
DN74062_c0_g1	-10.24	3.44314	3.07173e-07	4.36637e-05	6.358	0
DN68997_c0_g2	-10.24	3.44314	3.07173e-07	4.36637e-05	5.466	0
DN72769_c0_g2	-6.13009	6.38849	3.15417e-07	4.47357e-05	33.316	0.449
DN59406_c1_g1	-10.2302	3.43351	3.17082e-07	4.47357e-05	90.156	0
DN67506_c1_g1	-10.2302	3.43351	3.17082e-07	4.47357e-05	7.875	0
DN77454_c4_g10	-10.2302	3.43351	3.17082e-07	4.47357e-05	5.455	0
DN74524_c0_g10	-10.2302	3.43351	3.17082e-07	4.47357e-05	12.49	0
DN71474_c0_g1	-10.2302	3.43351	3.17082e-07	4.47357e-05	11.034	0
DN71822_c0_g1	-10.2302	3.43351	3.17082e-07	4.47357e-05	9.126	0
DN63169_c0_g1	-6.0272	6.58946	3.19258e-07	4.50169e-05	63.72	0.926
DN74132_c1_g1	-10.2203	3.42381	3.27377e-07	4.5872e-05	9.311	0
DN68867_c3_g2	-10.2203	3.42381	3.27377e-07	4.5872e-05	10.039	0
DN76592_c0_g1	-10.2203	3.42381	3.27377e-07	4.5872e-05	6.224	0
DN68756_c1_g1	-10.2203	3.42381	3.27377e-07	4.5872e-05	9.342	0
DN77593_c2_g1	-10.2203	3.42381	3.27377e-07	4.5872e-05	21.206	0
DN66596_c8_g1	-10.2203	3.42381	3.27377e-07	4.5872e-05	26.538	0
DN67790_c1_g1	-10.2103	3.41405	3.38075e-07	4.66787e-05	4.04	0
DN71407_c0_g5	-10.2103	3.41405	3.38075e-07	4.66787e-05	33.593	0
DN76077_c0_g1	-10.2103	3.41405	3.38075e-07	4.66787e-05	25.615	0
DN65986_c1_g12	-10.2103	3.41405	3.38075e-07	4.66787e-05	8.224	0
DN77036_c1_g1	-10.2103	3.41405	3.38075e-07	4.66787e-05	8.234	0
DN68758_c1_g1	-10.2103	3.41405	3.38075e-07	4.66787e-05	10.654	0
DN65524_c0_g2	-10.2103	3.41405	3.38075e-07	4.66787e-05	5.876	0
DN72435_c3_g1	-10.2103	3.41405	3.38075e-07	4.66787e-05	7.24	0
DN76809_c0_g5	-10.2103	3.41405	3.38075e-07	4.66787e-05	10.295	0
DN68833_c0_g2	-6.60956	4.81628	3.46626e-07	4.78144e-05	62.162	0.556
DN76707_c0_g40	-10.2002	3.40422	3.49196e-07	4.79179e-05	14.315	0
DN63555_c1_g1	-10.2002	3.40422	3.49196e-07	4.79179e-05	30.137	0
DN74558_c7_g2	-10.2002	3.40422	3.49196e-07	4.79179e-05	3.743	0
DN31469_c0_g1	-10.2002	3.40422	3.49196e-07	4.79179e-05	57.65	0
DN73712_c0_g4	-10.2002	3.40422	3.49196e-07	4.79179e-05	18.437	0
DN71407_c0_g3	-10.1901	3.39432	3.60759e-07	4.9066e-05	8.798	0
DN75509_c1_g7	-10.1901	3.39432	3.60759e-07	4.9066e-05	8.388	0
DN70571_c0_g1	-10.1901	3.39432	3.60759e-07	4.9066e-05	8.316	0
DN76073_c0_g8	-10.1901	3.39432	3.60759e-07	4.9066e-05	45.57	0
DN66238_c1_g1	-10.1901	3.39432	3.60759e-07	4.9066e-05	26.938	0
DN77734_c0_g1	-10.1901	3.39432	3.60759e-07	4.9066e-05	2.892	0
DN72136_c1_g1	-10.1901	3.39432	3.60759e-07	4.9066e-05	9.157	0
DN60553_c0_g1	-7.02709	4.27909	3.66639e-07	4.98382e-05	26.005	0.195
DN70076_c0_g34	-10.1799	3.38436	3.72784e-07	5.00366e-05	4.809	0
DN74354_c0_g1	-10.1799	3.38436	3.72784e-07	5.00366e-05	8.173	0
DN56331_c0_g1	-10.1799	3.38436	3.72784e-07	5.00366e-05	8.326	0
DN64184_c1_g6	-10.1799	3.38436	3.72784e-07	5.00366e-05	254.829	0
DN63020_c2_g3	-10.1799	3.38436	3.72784e-07	5.00366e-05	23.79	0
DN72541_c0_g1	-10.1799	3.38436	3.72784e-07	5.00366e-05	43.54	0
DN76974_c0_g1	-10.1799	3.38436	3.72784e-07	5.00366e-05	4.707	0
DN68120_c2_g2	-10.1799	3.38436	3.72784e-07	5.00366e-05	22.098	0
DN72274_c1_g7	-10.1799	3.38436	3.72784e-07	5.00366e-05	249.395	0
DN62526_c0_g1	-10.1799	3.38436	3.72784e-07	5.00366e-05	19.463	0
DN72248_c0_g1	-10.1799	3.38436	3.72784e-07	5.00366e-05	7.875	0
DN27638_c0_g1	-10.1697	3.37432	3.85294e-07	5.12397e-05	14.11	0
DN68120_c3_g2	-10.1697	3.37432	3.85294e-07	5.12397e-05	14.592	0
DN73418_c0_g1	-10.1697	3.37432	3.85294e-07	5.12397e-05	14.182	0
DN75895_c0_g5	-10.1697	3.37432	3.85294e-07	5.12397e-05	74.487	0
DN77745_c2_g1	-10.1697	3.37432	3.85294e-07	5.12397e-05	13.772	0
DN61741_c0_g2	-10.1697	3.37432	3.85294e-07	5.12397e-05	31.542	0
DN71688_c0_g2	-10.1697	3.37432	3.85294e-07	5.12397e-05	5.445	0
DN72929_c0_g3	-10.1697	3.37432	3.85294e-07	5.12397e-05	6.163	0
DN72144_c0_g7	-10.1697	3.37432	3.85294e-07	5.12397e-05	14.889	0
DN56389_c0_g2	-10.1697	3.37432	3.85294e-07	5.12397e-05	45.673	0
DN44751_c0_g3	-10.1697	3.37432	3.85294e-07	5.12397e-05	6.05	0
DN73879_c1_g5	-10.1697	3.37432	3.85294e-07	5.12397e-05	30.455	0
DN72866_c0_g2	-5.96859	6.53187	3.88218e-07	5.16006e-05	48.626	0.741
DN63584_c0_g1	-5.84375	8.87749	3.95022e-07	5.24482e-05	436.146	7.255
DN55413_c0_g1	-10.1593	3.36422	3.98311e-07	5.25159e-05	12.705	0
DN71028_c1_g2	-10.1593	3.36422	3.98311e-07	5.25159e-05	13.177	0
DN77767_c0_g2	-10.1593	3.36422	3.98311e-07	5.25159e-05	18.56	0
DN74977_c3_g17	-10.1593	3.36422	3.98311e-07	5.25159e-05	216.437	0
DN48415_c0_g1	-10.1593	3.36422	3.98311e-07	5.25159e-05	27.635	0
DN73986_c1_g1	-10.1593	3.36422	3.98311e-07	5.25159e-05	9.403	0
DN72144_c0_g10	-10.1593	3.36422	3.98311e-07	5.25159e-05	30.537	0
DN75350_c2_g1	-10.1593	3.36422	3.98311e-07	5.25159e-05	1.866	0
DN72603_c2_g4	-6.36899	5.14617	4.04658e-07	5.32955e-05	289.468	3.433
DN67166_c0_g1	-10.1489	3.35404	4.11859e-07	5.37825e-05	21.575	0
DN59528_c0_g1	-10.1489	3.35404	4.11859e-07	5.37825e-05	7.004	0
DN74350_c1_g10	-10.1489	3.35404	4.11859e-07	5.37825e-05	13.782	0
DN70141_c0_g1	-10.1489	3.35404	4.11859e-07	5.37825e-05	6.286	0
DN64620_c0_g4	-10.1489	3.35404	4.11859e-07	5.37825e-05	7.598	0
DN74097_c1_g2	-10.1489	3.35404	4.11859e-07	5.37825e-05	34.998	0
DN60074_c0_g3	-10.1489	3.35404	4.11859e-07	5.37825e-05	11.526	0
DN72913_c0_g1	-10.1489	3.35404	4.11859e-07	5.37825e-05	7.629	0
DN77617_c2_g7	-10.1489	3.35404	4.11859e-07	5.37825e-05	12.941	0
DN72703_c0_g5	-10.1384	3.3438	4.25963e-07	5.51282e-05	6.491	0
DN72627_c0_g3	-10.1384	3.3438	4.25963e-07	5.51282e-05	8.88	0
DN62948_c0_g1	-10.1384	3.3438	4.25963e-07	5.51282e-05	9.567	0
DN64245_c1_g2	-10.1384	3.3438	4.25963e-07	5.51282e-05	10.531	0
DN72913_c0_g1	-10.1384	3.3438	4.25963e-07	5.51282e-05	11.516	0
DN72731_c0_g4	-10.1384	3.3438	4.25963e-07	5.51282e-05	52.133	0
DN65305_c0_g1	-10.1384	3.3438	4.25963e-07	5.51282e-05	13.177	0
DN69213_c0_g1	-10.1384	3.3438	4.25963e-07	5.51282e-05	30.773	0
DN58001_c0_g1	-10.1384	3.3438	4.25963e-07	5.51282e-05	6.163	0
DN68035_c2_g1	-10.1384	3.3438	4.25963e-07	5.51282e-05	20.826	0
DN42903_c0_g1	-10.1384	3.3438	4.25963e-07	5.51282e-05	11.034	0
DN66639_c3_g3	-10.1384	3.3438	4.25963e-07	5.51282e-05	6.799	0
DN72488_c1_g1	-7.52597	3.8645	4.37155e-07	5.65149e-05	37.1	0.185
DN78007_c1_g5	-10.1279	3.33347	4.40652e-07	5.65208e-05	7.937	0
DN76605_c1_g1	-10.1279	3.33347	4.40652e-07	5.65208e-05	18.694	0
DN71028_c1_g20	-10.1279	3.33347	4.40652e-07	5.65208e-05	56.552	0
DN58066_c0_g1	-10.1279	3.33347	4.40652e-07	5.65208e-05	2.235	0
DN74073_c0_g2	-10.1279	3.33347	4.40652e-07	5.65208e-05	5.363	0
DN67503_c0_g1	-10.1279	3.33347	4.40652e-07	5.65208e-05	5.968	0
DN72555_c1_g1	-10.1279	3.33347	4.40652e-07	5.65208e-05	14.817	0
DN72974_c0_g7	-10.1279	3.33347	4.40652e-07	5.65208e-05	54.348	0
DN43621_c0_g1	-10.1279	3.33347	4.40652e-07	5.65208e-05	74.415	0
DN76219_c1_g2	-10.1172	3.32308	4.55952e-07	5.79987e-05	5.999	0
DN74874_c3_g1	-10.1172	3.32308	4.55952e-07	5.79987e-05	82.711	0
DN55053_c0_g1	-10.1172	3.32308	4.55952e-07	5.79987e-05	2.225	0
DN45007_c0_g4	-10.1172	3.32308	4.55952e-07	5.79987e-05	116.602	0
DN68833_c2_g2	-10.1172	3.32308	4.55952e-07	5.79987e-05	19.217	0
DN71710_c1_g1	-10.1172	3.32308	4.55952e-07	5.79987e-05	10.459	0
DN77096_c2_g1	-10.1172	3.32308	4.55952e-07	5.79987e-05	9.813	0
DN54949_c0_g2	-10.1172	3.32308	4.55952e-07	5.79987e-05	49.682	0
DN71871_c0_g54	-10.1172	3.32308	4.55952e-07	5.79987e-05	7.322	0
DN78150_c3_g8	-10.1172	3.32308	4.55952e-07	5.79987e-05	13.587	0
DN75192_c0_g3	-10.1172	3.32308	4.55952e-07	5.79987e-05	4.963	0
DN73117_c1_g3	-10.1172	3.32308	4.55952e-07	5.79987e-05	13.002	0
DN77567_c2_g9	-6.95399	4.20737	4.64867e-07	5.91021e-05	24.928	0.185
DN72767_c1_g1	-5.81107	8.3682	4.658e-07	5.91901e-05	217.75	3.706
DN73931_c4_g1	-10.1065	3.31261	4.71895e-07	5.96252e-05	6.563	0
DN62600_c1_g4	-10.1065	3.31261	4.71895e-07	5.96252e-05	5.076	0
DN77438_c0_g1	-10.1065	3.31261	4.71895e-07	5.96252e-05	24.662	0
DN51318_c0_g1	-10.1065	3.31261	4.71895e-07	5.96252e-05	9.813	0
DN69445_c4_g6	-10.0957	3.30206	4.88511e-07	6.10962e-05	15.853	0
DN65563_c0_g1	-10.0957	3.30206	4.88511e-07	6.10962e-05	46.462	0
DN4536_c0_g2	-10.0957	3.30206	4.88511e-07	6.10962e-05	9.26	0
DN72192_c0_g2	-10.0957	3.30206	4.88511e-07	6.10962e-05	12.931	0
DN74405_c0_g41	-10.0957	3.30206	4.88511e-07	6.10962e-05	22.211	0
DN77054_c1_g1	-10.0957	3.30206	4.88511e-07	6.10962e-05	3.568	0
DN78011_c4_g5	-10.0957	3.30206	4.88511e-07	6.10962e-05	8.747	0
DN69496_c0_g2	-10.0957	3.30206	4.88511e-07	6.10962e-05	38.987	0
DN58269_c0_g2	-10.0957	3.30206	4.88511e-07	6.10962e-05	61.136	0
DN60010_c0_g2	-6.93073	4.18456	5.01255e-07	6.23735e-05	25.349	0.185
DN52152_c0_g1	-10.0849	3.29144	5.05834e-07	6.23735e-05	37.008	0
DN71290_c0_g4	-10.0849	3.29144	5.05834e-07	6.23735e-05	10.798	0
DN70090_c5_g4	-10.0849	3.29144	5.05834e-07	6.23735e-05	130.896	0
DN72038_c0_g2	-10.0849	3.29144	5.05834e-07	6.23735e-05	10.582	0
DN63491_c0_g1	-10.0849	3.29144	5.05834e-07	6.23735e-05	42.135	0
DN71417_c0_g1	-10.0849	3.29144	5.05834e-07	6.23735e-05	11.844	0
DN69627_c1_g2	-10.0849	3.29144	5.05834e-07	6.23735e-05	21.401	0
DN77984_c4_g41	-10.0849	3.29144	5.05834e-07	6.23735e-05	3.404	0
DN64369_c0_g1	-10.0849	3.29144	5.05834e-07	6.23735e-05	30.599	0
DN77110_c0_g10	-10.0849	3.29144	5.05834e-07	6.23735e-05	3.927	0
DN72282_c1_g4	-10.0849	3.29144	5.05834e-07	6.23735e-05	4.635	0
DN73021_c1_g1	-10.0849	3.29144	5.05834e-07	6.23735e-05	10.172	0
DN73583_c4_g1	-10.0849	3.29144	5.05834e-07	6.23735e-05	4.112	0
DN76873_c0_g1	-10.0849	3.29144	5.05834e-07	6.23735e-05	10.213	0
DN71981_c0_g1	-10.0849	3.29144	5.05834e-07	6.23735e-05	9.465	0
DN51061_c0_g2	-10.0849	3.29144	5.05834e-07	6.23735e-05	13.556	0
DN71355_c0_g1	-6.01311	6.09486	5.10405e-07	6.29055e-05	152.553	2.223
DN63129_c0_g1	-6.4875	4.69643	5.22688e-07	6.42784e-05	347.487	3.833
DN73438_c1_g1	-7.4662	3.80596	5.3051e-07	6.50569e-05	9.475	0.049
DN69613_c0_g1	-10.0739	3.28074	5.42745e-07	6.58342e-05	4.758	0
DN64801_c0_g2	-10.0739	3.28074	5.42745e-07	6.58342e-05	8.983	0
DN75303_c1_g8	-10.0739	3.28074	5.42745e-07	6.58342e-05	10.193	0
DN73909_c0_g11	-10.0739	3.28074	5.42745e-07	6.58342e-05	24.333	0
DN56147_c0_g1	-10.0739	3.28074	5.42745e-07	6.58342e-05	13.054	0
DN71696_c0_g15	-10.0739	3.28074	5.42745e-07	6.58342e-05	40.71	0
DN72334_c0_g2	-10.0739	3.28074	5.42745e-07	6.58342e-05	33.603	0
DN76628_c1_g2	-10.0739	3.28074	5.42745e-07	6.58342e-05	11.239	0
DN63698_c1_g1	-10.0739	3.28074	5.42745e-07	6.58342e-05	14.879	0
DN67405_c0_g1	-10.0739	3.28074	5.42745e-07	6.58342e-05	5.65	0
DN71670_c1_g1	-10.0739	3.28074	5.42745e-07	6.58342e-05	25.061	0
DN54377_c0_g1	-10.0739	3.28074	5.42745e-07	6.58342e-05	31.993	0
DN57931_c0_g2	-10.0739	3.28074	5.42745e-07	6.58342e-05	4.481	0
DN64789_c0_g1	-10.0739	3.28074	5.42745e-07	6.58342e-05	7.793	0
DN74769_c0_g2	-10.0739	3.28074	5.42745e-07	6.58342e-05	16.889	0
DN76900_c1_g4	-10.0739	3.28074	5.42745e-07	6.58342e-05	12.859	0
DN65662_c1_g3	-7.45086	3.79094	5.57476e-07	6.73219e-05	17.914	0.078
DN63874_c0_g1	-10.0629	3.26995	5.62409e-07	6.73219e-05	6.573	0
DN74837_c0_g42	-10.0629	3.26995	5.62409e-07	6.73219e-05	9.926	0
DN71028_c1_g7	-10.0629	3.26995	5.62409e-07	6.73219e-05	32.66	0
DN71305_c2_g1	-10.0629	3.26995	5.62409e-07	6.73219e-05	5.23	0
DN52549_c0_g4	-10.0629	3.26995	5.62409e-07	6.73219e-05	15.187	0
DN72772_c0_g5	-10.0629	3.26995	5.62409e-07	6.73219e-05	7.711	0
DN35741_c0_g1	-10.0629	3.26995	5.62409e-07	6.73219e-05	32.865	0
DN74132_c1_g1	-10.0629	3.26995	5.62409e-07	6.73219e-05	8.255	0
DN62715_c0_g1	-10.0629	3.26995	5.62409e-07	6.73219e-05	6.327	0
DN105204_c0_g1	-10.0629	3.26995	5.62409e-07	6.73219e-05	5.783	0
DN71028_c1_g26	-10.0629	3.26995	5.62409e-07	6.73219e-05	32.66	0
DN63860_c5_g1	-10.0629	3.26995	5.62409e-07	6.73219e-05	8.378	0
DN61691_c0_g2	-10.0629	3.26995	5.62409e-07	6.73219e-05	13.607	0
DN67103_c0_g1	-10.0629	3.26995	5.62409e-07	6.73219e-05	7.219	0
DN76281_c0_g7	-10.0629	3.26995	5.62409e-07	6.73219e-05	122.693	0
DN41923_c0_g1	-10.0629	3.26995	5.62409e-07	6.73219e-05	5.486	0
DN63954_c0_g1	-10.0517	3.25909	5.82935e-07	6.93061e-05	16.858	0
DN74762_c1_g1	-10.0517	3.25909	5.82935e-07	6.93061e-05	4.163	0
DN57908_c0_g1	-10.0517	3.25909	5.82935e-07	6.93061e-05	17.545	0
DN73367_c0_g1	-10.0517	3.25909	5.82935e-07	6.93061e-05	3.056	0.01
DN75287_c1_g4	-10.0517	3.25909	5.82935e-07	6.93061e-05	10.07	0
DN53383_c0_g1	-10.0517	3.25909	5.82935e-07	6.93061e-05	21.267	0
DN75194_c2_g1	-10.0517	3.25909	5.82935e-07	6.93061e-05	148.974	0
DN76991_c0_g3	-10.0517	3.25909	5.82935e-07	6.93061e-05	27.707	0
DN70960_c5_g1	-10.0517	3.25909	5.82935e-07	6.93061e-05	12.797	0
DN75586_c2_g2	-10.0405	3.24815	6.04367e-07	7.0995e-05	4.635	0
DN69638_c0_g1	-10.0405	3.24815	6.04367e-07	7.0995e-05	7.711	0
DN72245_c0_g1	-10.0405	3.24815	6.04367e-07	7.0995e-05	14.961	0
DN71413_c1_g8	-10.0405	3.24815	6.04367e-07	7.0995e-05	6.706	0
DN50239_c0_g1	-10.0405	3.24815	6.04367e-07	7.0995e-05	19.627	0
DN75725_c0_g1	-10.0405	3.24815	6.04367e-07	7.0995e-05	9.639	0
DN75356_c1_g1	-10.0405	3.24815	6.04367e-07	7.0995e-05	9.475	0
DN67274_c0_g14	-10.0405	3.24815	6.04367e-07	7.0995e-05	4.215	0
DN62379_c0_g3	-10.0405	3.24815	6.04367e-07	7.0995e-05	12.592	0
DN70386_c0_g1	-10.0405	3.24815	6.04367e-07	7.0995e-05	5.927	0
DN70519_c2_g6	-7.41969	3.76043	6.16514e-07	7.23528e-05	58.244	0.41
DN74456_c1_g1	-6.59735	4.40752	6.20578e-07	7.2795e-05	38.136	0.322
DN53053_c0_g1	-10.0292	3.23712	6.2675e-07	7.28579e-05	10.244	0
DN70444_c1_g10	-10.0292	3.23712	6.2675e-07	7.28579e-05	9.998	0
DN76540_c1_g2	-10.0292	3.23712	6.2675e-07	7.28579e-05	3.425	0
DN72923_c1_g3	-10.0292	3.23712	6.2675e-07	7.28579e-05	10.654	0
DN70451_c1_g6	-10.0292	3.23712	6.2675e-07	7.28579e-05	10.603	0
DN69663_c0_g3	-10.0292	3.23712	6.2675e-07	7.28579e-05	14.52	0
DN73938_c0_g1	-10.0292	3.23712	6.2675e-07	7.28579e-05	6.337	0
DN76425_c0_g6	-10.0292	3.23712	6.2675e-07	7.28579e-05	8.808	0
DN67383_c0_g6	-10.0292	3.23712	6.2675e-07	7.28579e-05	159.813	0
DN56431_c0_g1	-5.82972	6.32581	6.31125e-07	7.33317e-05	261.679	4.447
DN75620_c1_g7	-6.4288	4.63886	6.32615e-07	7.34354e-05	11.567	0.107
DN73165_c0_g3	-7.40384	3.74493	6.48837e-07	7.48327e-05	20.929	0.107
DN61024_c1_g1	-10.0178	3.226	6.50137e-07	7.48327e-05	13.341	0
DN74275_c0_g2	-10.0178	3.226	6.50137e-07	7.48327e-05	3.866	0
DN73323_c0_g12	-10.0178	3.226	6.50137e-07	7.48327e-05	7.127	0
DN65610_c0_g2	-10.0178	3.226	6.50137e-07	7.48327e-05	8.47	0
DN55122_c0_g1	-10.0178	3.226	6.50137e-07	7.48327e-05	19.083	0
DN73850_c0_g2	-10.0178	3.226	6.50137e-07	7.48327e-05	10.993	0
DN69009_c0_g3	-10.0178	3.226	6.50137e-07	7.48327e-05	9.752	0
DN68448_c2_g1	-10.0178	3.226	6.50137e-07	7.48327e-05	15.074	0
DN77685_c1_g1	-10.0178	3.226	6.50137e-07	7.48327e-05	25.267	0
DN73134_c0_g3	-6.22037	5.0003	6.63232e-07	7.63044e-05	53.548	0.722
DN70934_c2_g5	-6.84624	4.10178	6.72025e-07	7.69251e-05	50.954	0.4
DN71929_c1_g2	-10.0063	3.2148	6.74578e-07	7.69251e-05	10.449	0
DN76263_c0_g1	-10.0063	3.2148	6.74578e-07	7.69251e-05	3.722	0
DN70915_c1_g8	-10.0063	3.2148	6.74578e-07	7.69251e-05	23.8	0
DN62275_c0_g1	-10.0063	3.2148	6.74578e-07	7.69251e-05	11.413	0
DN61513_c0_g1	-10.0063	3.2148	6.74578e-07	7.69251e-05	6.368	0
DN65671_c0_g1	-10.0063	3.2148	6.74578e-07	7.69251e-05	6.46	0
DN62807_c0_g3	-10.0063	3.2148	6.74578e-07	7.69251e-05	22.539	0
DN73134_c1_g3	-10.0063	3.2148	6.74578e-07	7.69251e-05	7.496	0
DN64431_c0_g1	-10.0063	3.2148	6.74578e-07	7.69251e-05	48.534	0
DN59042_c0_g6	-10.0063	3.2148	6.74578e-07	7.69251e-05	77.81	0
DN72144_c0_g5	-10.0063	3.2148	6.74578e-07	7.69251e-05	14.612	0
DN75000_c0_g2	-6.84001	4.09568	6.85717e-07	7.80866e-05	125.102	1.024
DN63519_c0_g6	-6.39853	4.60919	6.9792e-07	7.87422e-05	100.574	1.131
DN67215_c1_g2	-9.99475	3.20352	7.0013e-07	7.87422e-05	5.209	0
DN68353_c0_g3	-9.99475	3.20352	7.0013e-07	7.87422e-05	142.965	0
DN36092_c0_g1	-9.99475	3.20352	7.0013e-07	7.87422e-05	5.466	0
DN74513_c0_g2	-9.99475	3.20352	7.0013e-07	7.87422e-05	5.896	0
DN70396_c1_g4	-9.99475	3.20352	7.0013e-07	7.87422e-05	15.607	0
DN31633_c0_g2	-9.99475	3.20352	7.0013e-07	7.87422e-05	37.203	0
DN48391_c1_g1	-9.99475	3.20352	7.0013e-07	7.87422e-05	11.782	0
DN71760_c3_g15	-9.99475	3.20352	7.0013e-07	7.87422e-05	6.071	0
DN68733_c0_g1	-9.99475	3.20352	7.0013e-07	7.87422e-05	3.066	0
DN76241_c0_g2	-9.99475	3.20352	7.0013e-07	7.87422e-05	7.886	0
DN75783_c1_g2	-9.99475	3.20352	7.0013e-07	7.87422e-05	4.348	0
DN75154_c0_g1	-9.99475	3.20352	7.0013e-07	7.87422e-05	4.707	0
DN58759_c0_g1	-9.99475	3.20352	7.0013e-07	7.87422e-05	9.044	0
DN50186_c0_g1	-9.99475	3.20352	7.0013e-07	7.87422e-05	20.919	0
DN76509_c2_g51	-9.99475	3.20352	7.0013e-07	7.87422e-05	53.456	0
DN77208_c1_g7	-9.99475	3.20352	7.0013e-07	7.87422e-05	186.003	0
DN72185_c1_g5	-9.99475	3.20352	7.0013e-07	7.87422e-05	8.624	0
DN76270_c0_g1	-9.99475	3.20352	7.0013e-07	7.87422e-05	7.178	0
DN77784_c7_g20	-9.99475	3.20352	7.0013e-07	7.87422e-05	147.252	0
DN63815_c0_g3	-9.99475	3.20352	7.0013e-07	7.87422e-05	8.788	0
DN59294_c0_g1	-9.99475	3.20352	7.0013e-07	7.87422e-05	6.276	0
DN66773_c0_g1	-9.99475	3.20352	7.0013e-07	7.87422e-05	21.247	0
DN45571_c0_g2	-9.98308	3.19214	7.26853e-07	8.08225e-05	13.013	0
DN77685_c0_g2	-9.98308	3.19214	7.26853e-07	8.08225e-05	13.351	0
DN72481_c0_g1	-9.98308	3.19214	7.26853e-07	8.08225e-05	2.646	0
DN77286_c0_g1	-9.98308	3.19214	7.26853e-07	8.08225e-05	3.702	0
DN76390_c0_g2	-9.98308	3.19214	7.26853e-07	8.08225e-05	30.999	0
DN67058_c0_g1	-9.98308	3.19214	7.26853e-07	8.08225e-05	5.394	0
DN75933_c1_g3	-9.98308	3.19214	7.26853e-07	8.08225e-05	3.199	0
DN66409_c3_g1	-9.98308	3.19214	7.26853e-07	8.08225e-05	11.136	0
DN73264_c0_g3	-9.98308	3.19214	7.26853e-07	8.08225e-05	5.301	0
DN68803_c1_g2	-9.98308	3.19214	7.26853e-07	8.08225e-05	33.347	0
DN75194_c2_g12	-9.98308	3.19214	7.26853e-07	8.08225e-05	140.104	0
DN75498_c0_g1	-9.97131	3.18067	7.54808e-07	8.33649e-05	6.522	0
DN77967_c3_g1	-9.97131	3.18067	7.54808e-07	8.33649e-05	3.363	0
DN77766_c0_g1	-9.97131	3.18067	7.54808e-07	8.33649e-05	37.346	0
DN77823_c3_g1	-9.97131	3.18067	7.54808e-07	8.33649e-05	27.482	0
DN64771_c0_g2	-9.97131	3.18067	7.54808e-07	8.33649e-05	24.333	0
DN52704_c0_g1	-9.97131	3.18067	7.54808e-07	8.33649e-05	6.142	0
DN75425_c0_g1	-9.97131	3.18067	7.54808e-07	8.33649e-05	5.178	0
DN58621_c0_g1	-9.97131	3.18067	7.54808e-07	8.33649e-05	11.987	0
DN66994_c0_g1	-9.97131	3.18067	7.54808e-07	8.33649e-05	6.44	0
DN74115_c0_g2	-9.97131	3.18067	7.54808e-07	8.33649e-05	28.527	0
DN69824_c0_g1	-9.97131	3.18067	7.54808e-07	8.33649e-05	7.014	0
DN74275_c0_g2	-6.36313	4.57452	7.82737e-07	8.57479e-05	11.444	0.137
DN67444_c2_g3	-9.95945	3.16912	7.84065e-07	8.57479e-05	16.427	0
DN72762_c2_g3	-9.95945	3.16912	7.84065e-07	8.57479e-05	2.758	0
DN73418_c0_g13	-9.95945	3.16912	7.84065e-07	8.57479e-05	10.859	0
DN58485_c0_g1	-9.95945	3.16912	7.84065e-07	8.57479e-05	6.306	0
DN75933_c1_g3	-9.95945	3.16912	7.84065e-07	8.57479e-05	2.974	0
DN74575_c0_g5	-9.95945	3.16912	7.84065e-07	8.57479e-05	9.608	0
DN60301_c0_g1	-9.95945	3.16912	7.84065e-07	8.57479e-05	65.976	0
DN76611_c1_g11	-9.95945	3.16912	7.84065e-07	8.57479e-05	6.901	0
DN76347_c1_g11	-9.95945	3.16912	7.84065e-07	8.57479e-05	14.264	0
DN69663_c0_g4	-9.94749	3.15746	8.14692e-07	8.80004e-05	14.336	0
DN69111_c0_g2	-9.94749	3.15746	8.14692e-07	8.80004e-05	102.717	0
DN71114_c1_g2	-9.94749	3.15746	8.14692e-07	8.80004e-05	10.572	0
DN60125_c0_g1	-9.94749	3.15746	8.14692e-07	8.80004e-05	21.79	0
DN65952_c3_g1	-9.94749	3.15746	8.14692e-07	8.80004e-05	6.552	0
DN77976_c2_g3	-9.94749	3.15746	8.14692e-07	8.80004e-05	4.502	0
DN71083_c1_g6	-9.94749	3.15746	8.14692e-07	8.80004e-05	23.298	0
DN70997_c0_g5	-9.94749	3.15746	8.14692e-07	8.80004e-05	11.608	0
DN63780_c0_g3	-9.94749	3.15746	8.14692e-07	8.80004e-05	6.245	0
DN62094_c0_g4	-9.94749	3.15746	8.14692e-07	8.80004e-05	6.224	0
DN71701_c2_g6	-9.94749	3.15746	8.14692e-07	8.80004e-05	110.685	0
DN75148_c0_g7	-9.94749	3.15746	8.14692e-07	8.80004e-05	29.573	0
DN64852_c0_g2	-9.94749	3.15746	8.14692e-07	8.80004e-05	3.415	0
DN67819_c0_g1	-9.94749	3.15746	8.14692e-07	8.80004e-05	15.053	0
DN77327_c2_g8	-6.34963	4.5613	8.17699e-07	8.82863e-05	108.111	1.258
DN63584_c0_g2	-7.33031	3.67305	8.22072e-07	8.87195e-05	29.573	0.185
DN70692_c0_g2	-9.93543	3.14572	8.46767e-07	9.01566e-05	7.383	0
DN75743_c1_g3	-9.93543	3.14572	8.46767e-07	9.01566e-05	228.302	0
DN71241_c3_g41	-9.93543	3.14572	8.46767e-07	9.01566e-05	14.428	0
DN73386_c0_g2	-9.93543	3.14572	8.46767e-07	9.01566e-05	6.081	0
DN75347_c1_g8	-9.93543	3.14572	8.46767e-07	9.01566e-05	128.517	0
DN68823_c0_g3	-9.93543	3.14572	8.46767e-07	9.01566e-05	7.199	0
DN75849_c0_g2	-9.93543	3.14572	8.46767e-07	9.01566e-05	5.322	0
DN72883_c0_g1	-9.93543	3.14572	8.46767e-07	9.01566e-05	9.834	0
DN73608_c0_g2	-9.93543	3.14572	8.46767e-07	9.01566e-05	6.501	0
DN75219_c1_g2	-9.93543	3.14572	8.46767e-07	9.01566e-05	10.9	0
DN75356_c1_g1	-9.93543	3.14572	8.46767e-07	9.01566e-05	9.834	0
DN72506_c1_g5	-9.93543	3.14572	8.46767e-07	9.01566e-05	6.706	0
DN60428_c0_g1	-9.93543	3.14572	8.46767e-07	9.01566e-05	18.078	0
DN75848_c1_g2	-9.93543	3.14572	8.46767e-07	9.01566e-05	9.055	0
DN62432_c0_g1	-9.93543	3.14572	8.46767e-07	9.01566e-05	4.389	0
DN73755_c1_g5	-9.93543	3.14572	8.46767e-07	9.01566e-05	11.208	0
DN55059_c0_g1	-9.93543	3.14572	8.46767e-07	9.01566e-05	12.551	0
DN74377_c0_g1	-9.92326	3.13388	8.80368e-07	9.30486e-05	24.354	0
DN67733_c0_g3	-9.92326	3.13388	8.80368e-07	9.30486e-05	11.454	0
DN73411_c0_g2	-9.92326	3.13388	8.80368e-07	9.30486e-05	6.112	0
DN62270_c0_g1	-9.92326	3.13388	8.80368e-07	9.30486e-05	17.617	0
DN69201_c0_g1	-9.92326	3.13388	8.80368e-07	9.30486e-05	8.952	0
DN71695_c3_g3	-9.92326	3.13388	8.80368e-07	9.30486e-05	10.839	0
DN76024_c0_g4	-9.92326	3.13388	8.80368e-07	9.30486e-05	50.143	0
DN63698_c0_g6	-9.92326	3.13388	8.80368e-07	9.30486e-05	11.013	0
DN65389_c0_g2	-9.92326	3.13388	8.80368e-07	9.30486e-05	16.673	0
DN72445_c0_g6	-9.92326	3.13388	8.80368e-07	9.30486e-05	25.82	0
DN45591_c0_g1	-9.92326	3.13388	8.80368e-07	9.30486e-05	16.017	0
DN66679_c1_g5	-9.92326	3.13388	8.80368e-07	9.30486e-05	50.174	0
DN66987_c1_g13	-9.92326	3.13388	8.80368e-07	9.30486e-05	122.641	0
DN77696_c0_g3	-5.61349	8.25767	9.00818e-07	9.51281e-05	56.491	1.102
DN75376_c0_g2	-9.911	3.12194	9.15583e-07	9.57406e-05	6.932	0
DN64696_c0_g4	-9.911	3.12194	9.15583e-07	9.57406e-05	9.639	0
DN70547_c0_g5	-9.911	3.12194	9.15583e-07	9.57406e-05	4.891	0
DN5036_c0_g1	-9.911	3.12194	9.15583e-07	9.57406e-05	13.156	0
DN69456_c0_g3	-9.911	3.12194	9.15583e-07	9.57406e-05	6.594	0
DN76267_c0_g5	-9.911	3.12194	9.15583e-07	9.57406e-05	10.89	0
DN66046_c0_g1	-9.911	3.12194	9.15583e-07	9.57406e-05	6.737	0
DN68915_c0_g12	-9.911	3.12194	9.15583e-07	9.57406e-05	12.5	0
DN67199_c0_g1	-9.911	3.12194	9.15583e-07	9.57406e-05	11.341	0
DN70894_c3_g2	-9.911	3.12194	9.15583e-07	9.57406e-05	3.292	0
DN70461_c1_g1	-9.911	3.12194	9.15583e-07	9.57406e-05	2.84	0
DN76270_c0_g1	-9.911	3.12194	9.15583e-07	9.57406e-05	6.799	0
DN56436_c0_g1	-9.911	3.12194	9.15583e-07	9.57406e-05	5.701	0
DN66799_c0_g2	-9.911	3.12194	9.15583e-07	9.57406e-05	7.947	0
DN74625_c1_g2	-6.74986	4.00749	9.1758e-07	9.59086e-05	49.262	0.419
DN71214_c1_g1	-6.31764	4.52998	9.20503e-07	9.61323e-05	23	0.263
DN65414_c1_g1	-6.31764	4.52998	9.20503e-07	9.61323e-05	28.558	0.371
DN76137_c0_g7	-9.89863	3.1099	9.52502e-07	9.85938e-05	22.57	0
DN70175_c0_g2	-9.89863	3.1099	9.52502e-07	9.85938e-05	11.157	0
DN77932_c1_g3	-9.89863	3.1099	9.52502e-07	9.85938e-05	3.292	0
DN68357_c4_g2	-9.89863	3.1099	9.52502e-07	9.85938e-05	19.114	0
DN70955_c0_g3	-9.89863	3.1099	9.52502e-07	9.85938e-05	82.486	0.127
DN75017_c1_g3	-9.89863	3.1099	9.52502e-07	9.85938e-05	7.824	0
DN76378_c0_g7	-9.89863	3.1099	9.52502e-07	9.85938e-05	23.226	0
DN49855_c0_g3	-9.89863	3.1099	9.52502e-07	9.85938e-05	3.292	0
DN77556_c1_g3	-9.89863	3.1099	9.52502e-07	9.85938e-05	3.394	0
DN77828_c4_g2	-9.89863	3.1099	9.52502e-07	9.85938e-05	6.901	0
DN68949_c1_g1	-9.89863	3.1099	9.52502e-07	9.85938e-05	3.907	0
DN70007_c0_g1	-9.89863	3.1099	9.52502e-07	9.85938e-05	2.799	0
DN77875_c2_g17	-5.65853	6.87548	9.57054e-07	9.90232e-05	40.156	0.741
DN77413_c0_g8	-6.46593	4.27884	9.65832e-07	9.98894e-05	11.762	0.137
DN76378_c0_g7	-7.28778	3.63152	9.68794e-07	0.000100111	33.532	0.185
DN76061_c0_g2	-6.10603	4.88829	9.71848e-07	0.000100385	10.675	0.137
DN54490_c0_g1	-9.88615	3.09776	9.91221e-07	0.000101236	8.778	0
DN62815_c0_g1	-9.88615	3.09776	9.91221e-07	0.000101236	15.771	0
DN77181_c2_g1	-9.88615	3.09776	9.91221e-07	0.000101236	2.564	0
DN65690_c0_g3	-9.88615	3.09776	9.91221e-07	0.000101236	12.705	0
DN67695_c1_g7	-9.88615	3.09776	9.91221e-07	0.000101236	6.317	0
DN9656_c0_g1	-9.88615	3.09776	9.91221e-07	0.000101236	10.664	0
DN72725_c4_g3	-9.88615	3.09776	9.91221e-07	0.000101236	8.039	0
DN74303_c0_g2	-9.88615	3.09776	9.91221e-07	0.000101236	7.342	0
DN74817_c0_g22	-9.88615	3.09776	9.91221e-07	0.000101236	39.243	0
DN60419_c0_g1	-9.88615	3.09776	9.91221e-07	0.000101236	29.902	0
DN67952_c1_g9	-9.88615	3.09776	9.91221e-07	0.000101236	11.413	0
DN66535_c0_g2	-9.88615	3.09776	9.91221e-07	0.000101236	13.977	0
DN74762_c1_g1	-9.88615	3.09776	9.91221e-07	0.000101236	4.666	0
DN58326_c0_g1	-9.88615	3.09776	9.91221e-07	0.000101236	25.892	0
DN67231_c0_g1	-9.88615	3.09776	9.91221e-07	0.000101236	16.192	0
DN73850_c1_g3	-7.27912	3.62307	9.96207e-07	0.000101703	16.622	0.107
DN59933_c0_g1	-5.54024	9.97018	1.01442e-06	0.00010352	669.677	13.76
DN74062_c0_g1	-6.71625	3.97463	1.02251e-06	0.000103831	14.171	0.146
DN72858_c0_g12	-6.71625	3.97463	1.02251e-06	0.000103831	14.1	0.088
DN44738_c0_g1	-7.27041	3.61457	1.02456e-06	0.000103831	6.481	0.039
DN73188_c0_g1	-9.87356	3.08552	1.03185e-06	0.000103831	3.927	0
DN56861_c0_g4	-9.87356	3.08552	1.03185e-06	0.000103831	7.711	0
DN65101_c0_g1	-9.87356	3.08552	1.03185e-06	0.000103831	21.729	0
DN74885_c3_g6	-9.87356	3.08552	1.03185e-06	0.000103831	9.721	0
DN70228_c0_g2	-9.87356	3.08552	1.03185e-06	0.000103831	8.583	0
DN76270_c0_g1	-9.87356	3.08552	1.03185e-06	0.000103831	6.993	0
DN75276_c0_g1	-9.87356	3.08552	1.03185e-06	0.000103831	6.491	0
DN74807_c0_g1	-9.87356	3.08552	1.03185e-06	0.000103831	3.579	0
DN73518_c1_g1	-9.87356	3.08552	1.03185e-06	0.000103831	3.589	0
DN74825_c0_g2	-9.87356	3.08552	1.03185e-06	0.000103831	4.512	0
DN68520_c0_g2	-9.87356	3.08552	1.03185e-06	0.000103831	69.852	0
DN73393_c0_g4	-9.87356	3.08552	1.03185e-06	0.000103831	17.925	0
DN64369_c0_g1	-9.87356	3.08552	1.03185e-06	0.000103831	21.083	0
DN38538_c0_g2	-9.87356	3.08552	1.03185e-06	0.000103831	19.832	0
DN76347_c1_g1	-9.87356	3.08552	1.03185e-06	0.000103831	20.898	0
DN73755_c1_g5	-9.87356	3.08552	1.03185e-06	0.000103831	10.911	0
DN72991_c0_g4	-9.87356	3.08552	1.03185e-06	0.000103831	10.039	0
DN45046_c0_g1	-9.87356	3.08552	1.03185e-06	0.000103831	40.556	0
DN72144_c0_g4	-9.87356	3.08552	1.03185e-06	0.000103831	25.39	0
DN74688_c0_g34	-9.87356	3.08552	1.03185e-06	0.000103831	7.352	0
DN65033_c0_g1	-9.87356	3.08552	1.03185e-06	0.000103831	70.55	0
DN66111_c5_g3	-9.87356	3.08552	1.03185e-06	0.000103831	156.788	0
DN74277_c7_g10	-9.86087	3.07317	1.07448e-06	0.000106852	5.855	0
DN76514_c1_g1	-9.86087	3.07317	1.07448e-06	0.000106852	20.488	0
DN71199_c1_g2	-9.86087	3.07317	1.07448e-06	0.000106852	15.258	0
DN76077_c0_g4	-9.86087	3.07317	1.07448e-06	0.000106852	65.207	0
DN78145_c0_g1	-9.86087	3.07317	1.07448e-06	0.000106852	13.761	0
DN63409_c0_g1	-9.86087	3.07317	1.07448e-06	0.000106852	15.74	0
DN72876_c2_g2	-9.86087	3.07317	1.07448e-06	0.000106852	4.973	0
DN71625_c0_g2	-9.86087	3.07317	1.07448e-06	0.000106852	15.792	0
DN70888_c0_g1	-9.86087	3.07317	1.07448e-06	0.000106852	8.942	0
DN66966_c0_g8	-9.86087	3.07317	1.07448e-06	0.000106852	64.797	0
DN76322_c4_g6	-9.86087	3.07317	1.07448e-06	0.000106852	11.444	0
DN65360_c1_g1	-9.86087	3.07317	1.07448e-06	0.000106852	10.029	0
DN68620_c0_g4	-9.86087	3.07317	1.07448e-06	0.000106852	18.776	0
DN66521_c1_g2	-9.86087	3.07317	1.07448e-06	0.000106852	6.306	0
DN65674_c0_g13	-9.86087	3.07317	1.07448e-06	0.000106852	4.625	0
DN74085_c0_g1	-9.86087	3.07317	1.07448e-06	0.000106852	3.302	0
DN72144_c0_g5	-9.86087	3.07317	1.07448e-06	0.000106852	25.861	0
DN66801_c1_g12	-9.86087	3.07317	1.07448e-06	0.000106852	14.951	0
DN72254_c0_g4	-9.86087	3.07317	1.07448e-06	0.000106852	7.065	0
DN40079_c0_g1	-9.86087	3.07317	1.07448e-06	0.000106852	6.194	0
DN73005_c0_g1	-9.86087	3.07317	1.07448e-06	0.000106852	4.84	0
DN62742_c0_g1	-5.96453	5.15471	1.08018e-06	0.000107375	43.622	0.692
DN67044_c2_g1	-6.42121	4.23512	1.11583e-06	0.000110322	28.897	0.312
DN74481_c0_g2	-9.84806	3.06072	1.11925e-06	0.000110322	4.225	0
DN72939_c0_g1	-9.84806	3.06072	1.11925e-06	0.000110322	13.874	0
DN64184_c1_g9	-9.84806	3.06072	1.11925e-06	0.000110322	77.512	0
DN75076_c1_g54	-9.84806	3.06072	1.11925e-06	0.000110322	16.233	0
DN59666_c0_g1	-9.84806	3.06072	1.11925e-06	0.000110322	7.886	0
DN76712_c0_g2	-9.84806	3.06072	1.11925e-06	0.000110322	19.514	0
DN39050_c0_g1	-9.84806	3.06072	1.11925e-06	0.000110322	3.169	0
DN77133_c0_g5	-9.84806	3.06072	1.11925e-06	0.000110322	49.528	0
DN75339_c0_g1	-9.84806	3.06072	1.11925e-06	0.000110322	11.044	0
DN64323_c0_g2	-9.84806	3.06072	1.11925e-06	0.000110322	4.399	0
DN71971_c0_g2	-9.84806	3.06072	1.11925e-06	0.000110322	4.348	0
DN65912_c0_g1	-9.84806	3.06072	1.11925e-06	0.000110322	23.851	0
DN72986_c6_g52	-6.41552	4.22956	1.13649e-06	0.000111886	26.384	0.322
DN62742_c0_g1	-6.41552	4.22956	1.13649e-06	0.000111886	25.4	0.283
DN68994_c0_g2	-7.23503	3.58005	1.14809e-06	0.000112937	43.171	0.244
DN40863_c0_g4	-7.23503	3.58005	1.14809e-06	0.000112937	218.437	1.336
DN71038_c0_g2	-9.83513	3.04815	1.16628e-06	0.000113545	4.614	0
DN27672_c0_g1	-9.83513	3.04815	1.16628e-06	0.000113545	22.416	0
DN73466_c1_g2	-9.83513	3.04815	1.16628e-06	0.000113545	7.783	0
DN67108_c1_g1	-9.83513	3.04815	1.16628e-06	0.000113545	17.514	0
DN73440_c0_g2	-9.83513	3.04815	1.16628e-06	0.000113545	5.978	0
DN73117_c1_g3	-9.83513	3.04815	1.16628e-06	0.000113545	71.575	0
DN76031_c1_g5	-9.83513	3.04815	1.16628e-06	0.000113545	3.353	0
DN76100_c4_g2	-9.83513	3.04815	1.16628e-06	0.000113545	3.538	0
DN61042_c0_g1	-9.83513	3.04815	1.16628e-06	0.000113545	14.879	0
DN72710_c0_g1	-9.83513	3.04815	1.16628e-06	0.000113545	3.097	0
DN67461_c1_g1	-9.83513	3.04815	1.16628e-06	0.000113545	14.746	0
DN77256_c0_g11	-9.83513	3.04815	1.16628e-06	0.000113545	26.548	0
DN74760_c0_g8	-9.83513	3.04815	1.16628e-06	0.000113545	15.894	0
DN59371_c0_g1	-9.83513	3.04815	1.16628e-06	0.000113545	7.711	0
DN45012_c0_g2	-5.57415	7.06905	1.2155e-06	0.000117149	520.077	10.62
DN75248_c0_g3	-9.82209	3.03548	1.2157e-06	0.000117149	5.076	0
DN75670_c0_g1	-9.82209	3.03548	1.2157e-06	0.000117149	3.517	0
DN69614_c0_g3	-9.82209	3.03548	1.2157e-06	0.000117149	22.641	0
DN76024_c0_g2	-9.82209	3.03548	1.2157e-06	0.000117149	151.856	0
DN73021_c1_g10	-9.82209	3.03548	1.2157e-06	0.000117149	5.968	0
DN69387_c1_g6	-9.82209	3.03548	1.2157e-06	0.000117149	15.761	0.068
DN76154_c0_g8	-9.82209	3.03548	1.2157e-06	0.000117149	15.156	0
DN76951_c1_g26	-9.82209	3.03548	1.2157e-06	0.000117149	13.372	0
DN70301_c3_g5	-9.82209	3.03548	1.2157e-06	0.000117149	4.604	0
DN78000_c1_g1	-9.82209	3.03548	1.2157e-06	0.000117149	2.441	0
DN75194_c2_g7	-9.82209	3.03548	1.2157e-06	0.000117149	19.196	0
DN54463_c0_g2	-9.82209	3.03548	1.2157e-06	0.000117149	10.634	0
DN69149_c0_g9	-5.55607	7.25212	1.25598e-06	0.000120734	280.752	5.685
DN76856_c0_g1	-5.77651	5.6591	1.25987e-06	0.000120734	21.073	0.371
DN72371_c0_g3	-9.80893	3.0227	1.26765e-06	0.000120734	31.399	0
DN71486_c2_g1	-9.80893	3.0227	1.26765e-06	0.000120734	5.896	0
DN75704_c0_g2	-9.80893	3.0227	1.26765e-06	0.000120734	6.296	0
DN76079_c3_g2	-9.80893	3.0227	1.26765e-06	0.000120734	4.932	0
DN60077_c0_g1	-9.80893	3.0227	1.26765e-06	0.000120734	6.06	0
DN58853_c0_g3	-9.80893	3.0227	1.26765e-06	0.000120734	2.615	0
DN69990_c0_g1	-9.80893	3.0227	1.26765e-06	0.000120734	14.069	0
DN29879_c0_g1	-9.80893	3.0227	1.26765e-06	0.000120734	19.34	0
DN39781_c0_g2	-9.80893	3.0227	1.26765e-06	0.000120734	34.249	0
DN68853_c0_g1	-9.80893	3.0227	1.26765e-06	0.000120734	5.937	0
DN76181_c3_g2	-9.80893	3.0227	1.26765e-06	0.000120734	9.383	0
DN59006_c0_g1	-9.80893	3.0227	1.26765e-06	0.000120734	21.103	0
DN73850_c0_g2	-9.80893	3.0227	1.26765e-06	0.000120734	9.834	0
DN69244_c0_g1	-9.80893	3.0227	1.26765e-06	0.000120734	9.311	0
DN72519_c0_g2	-9.80893	3.0227	1.26765e-06	0.000120734	5.671	0
DN72748_c2_g10	-9.80893	3.0227	1.26765e-06	0.000120734	12.562	0
DN63110_c0_g1	-9.80893	3.0227	1.26765e-06	0.000120734	13.546	0
DN76327_c0_g2	-9.80893	3.0227	1.26765e-06	0.000120734	35.121	0
DN67532_c0_g1	-5.57242	6.74711	1.28653e-06	0.000122485	83.808	1.677
DN70993_c1_g3	-7.19877	3.54469	1.28993e-06	0.000122761	37.121	0.224
DN77821_c1_g7	-6.64658	3.9066	1.30874e-06	0.000124406	20.16	0.185
DN57729_c0_g1	-6.64658	3.9066	1.30874e-06	0.000124406	50.831	0.351
DN77590_c1_g13	-6.64658	3.9066	1.30874e-06	0.000124406	16.735	0.176
DN73570_c0_g20	-9.79565	3.0098	1.32229e-06	0.000124442	44.688	0
DN71152_c2_g9	-9.79565	3.0098	1.32229e-06	0.000124442	37.756	0
DN37233_c0_g1	-9.79565	3.0098	1.32229e-06	0.000124442	16.386	0
DN70083_c0_g2	-9.79565	3.0098	1.32229e-06	0.000124442	7.219	0
DN64129_c4_g9	-9.79565	3.0098	1.32229e-06	0.000124442	12.438	0
DN72144_c0_g5	-9.79565	3.0098	1.32229e-06	0.000124442	22.406	0
DN66002_c0_g1	-9.79565	3.0098	1.32229e-06	0.000124442	10.859	0
DN58944_c0_g1	-9.79565	3.0098	1.32229e-06	0.000124442	81.881	0
DN43695_c0_g3	-9.79565	3.0098	1.32229e-06	0.000124442	11.003	0
DN64129_c4_g9	-9.79565	3.0098	1.32229e-06	0.000124442	4.768	0
DN74097_c1_g1	-9.79565	3.0098	1.32229e-06	0.000124442	23.39	0
DN64228_c0_g1	-9.79565	3.0098	1.32229e-06	0.000124442	11.3	0
DN71234_c0_g12	-9.79565	3.0098	1.32229e-06	0.000124442	17.535	0
DN75670_c0_g1	-9.79565	3.0098	1.32229e-06	0.000124442	3.948	0
DN74051_c2_g12	-7.18028	3.52668	1.36871e-06	0.00012799	33.603	0.195
DN64581_c0_g1	-7.18028	3.52668	1.36871e-06	0.00012799	12.613	0.098
DN60085_c0_g1	-9.78224	2.99679	1.37978e-06	0.00012799	5.035	0
DN77058_c1_g3	-9.78224	2.99679	1.37978e-06	0.00012799	4.573	0
DN72045_c3_g3	-9.78224	2.99679	1.37978e-06	0.00012799	4.471	0
DN72329_c1_g8	-9.78224	2.99679	1.37978e-06	0.00012799	83.49	0
DN73787_c0_g2	-9.78224	2.99679	1.37978e-06	0.00012799	3.804	0
DN76347_c1_g1	-9.78224	2.99679	1.37978e-06	0.00012799	14.848	0
DN74911_c0_g3	-9.78224	2.99679	1.37978e-06	0.00012799	5.137	0
DN73019_c1_g2	-9.78224	2.99679	1.37978e-06	0.00012799	2.235	0
DN66712_c0_g1	-9.78224	2.99679	1.37978e-06	0.00012799	13.433	0
DN76339_c1_g10	-9.78224	2.99679	1.37978e-06	0.00012799	8.06	0
DN65778_c0_g2	-9.78224	2.99679	1.37978e-06	0.00012799	12.51	0
DN77844_c3_g1	-9.78224	2.99679	1.37978e-06	0.00012799	10.213	0
DN27106_c0_g1	-9.78224	2.99679	1.37978e-06	0.00012799	63.812	0
DN76748_c1_g1	-9.78224	2.99679	1.37978e-06	0.00012799	5.342	0.01
DN29794_c0_g1	-9.78224	2.99679	1.37978e-06	0.00012799	16.212	0
DN70741_c0_g1	-9.78224	2.99679	1.37978e-06	0.00012799	6.276	0
DN72568_c0_g2	-9.78224	2.99679	1.37978e-06	0.00012799	2.851	0
DN74778_c0_g2	-9.78224	2.99679	1.37978e-06	0.00012799	3.61	0
DN75341_c0_g3	-9.78224	2.99679	1.37978e-06	0.00012799	104.604	0
DN44989_c0_g2	-9.78224	2.99679	1.37978e-06	0.00012799	5.425	0
DN74258_c1_g24	-9.76871	2.98366	1.4403e-06	0.000132156	3.753	0
DN74211_c0_g1	-9.76871	2.98366	1.4403e-06	0.000132156	5.671	0
DN68966_c0_g3	-9.76871	2.98366	1.4403e-06	0.000132156	44.565	0
DN60469_c0_g1	-9.76871	2.98366	1.4403e-06	0.000132156	3.322	0
DN73137_c0_g1	-9.76871	2.98366	1.4403e-06	0.000132156	2.235	0
DN76075_c0_g19	-9.76871	2.98366	1.4403e-06	0.000132156	7.527	0
DN73324_c0_g3	-9.76871	2.98366	1.4403e-06	0.000132156	17.863	0
DN69510_c1_g1	-9.76871	2.98366	1.4403e-06	0.000132156	7.978	0
DN66492_c0_g12	-9.76871	2.98366	1.4403e-06	0.000132156	3.825	0
DN68693_c1_g1	-9.76871	2.98366	1.4403e-06	0.000132156	7.496	0
DN74931_c1_g16	-9.76871	2.98366	1.4403e-06	0.000132156	9.362	0
DN76140_c0_g1	-9.76871	2.98366	1.4403e-06	0.000132156	3.845	0
DN66987_c1_g17	-7.16156	3.50845	1.45333e-06	0.000133252	193.099	1.239
DN71234_c0_g1	-5.56378	6.20191	1.47762e-06	0.000135327	61.474	1.258
DN76878_c1_g2	-7.15211	3.49924	1.49799e-06	0.000136424	48.318	0.293
DN62379_c0_g2	-7.15211	3.49924	1.49799e-06	0.000136424	14.223	0.088
DN60687_c0_g1	-9.75505	2.9704	1.50403e-06	0.000136424	4.553	0
DN67724_c0_g1	-9.75505	2.9704	1.50403e-06	0.000136424	3.23	0
DN66364_c0_g1	-9.75505	2.9704	1.50403e-06	0.000136424	51.087	0
DN65943_c0_g1	-9.75505	2.9704	1.50403e-06	0.000136424	5.342	0
DN73569_c0_g25	-9.75505	2.9704	1.50403e-06	0.000136424	8.091	0
DN74377_c2_g2	-9.75505	2.9704	1.50403e-06	0.000136424	11.659	0
DN67794_c0_g2	-9.75505	2.9704	1.50403e-06	0.000136424	107.403	0
DN65868_c0_g2	-9.75505	2.9704	1.50403e-06	0.000136424	12.582	0
DN67750_c1_g1	-9.75505	2.9704	1.50403e-06	0.000136424	27.287	0
DN68190_c1_g2	-9.75505	2.9704	1.50403e-06	0.000136424	15.658	0
DN61459_c0_g1	-9.75505	2.9704	1.50403e-06	0.000136424	11.372	0
DN71630_c0_g1	-9.75505	2.9704	1.50403e-06	0.000136424	5.917	0
DN70846_c1_g10	-9.75505	2.9704	1.50403e-06	0.000136424	11.505	0
DN66722_c1_g1	-9.75505	2.9704	1.50403e-06	0.000136424	6.809	0
DN72513_c0_g4	-7.14259	3.48998	1.54431e-06	0.000139922	31.245	0.185
DN74051_c2_g2	-6.04572	4.57431	1.54994e-06	0.000140381	70.078	1.063
DN76900_c1_g1	-9.74126	2.95703	1.57118e-06	0.000141004	23.164	0
DN70973_c0_g2	-9.74126	2.95703	1.57118e-06	0.000141004	10.059	0
DN69062_c0_g1	-9.74126	2.95703	1.57118e-06	0.000141004	5.199	0
DN67228_c0_g1	-9.74126	2.95703	1.57118e-06	0.000141004	11.598	0
DN76923_c1_g41	-9.74126	2.95703	1.57118e-06	0.000141004	8.378	0
DN75628_c1_g3	-9.74126	2.95703	1.57118e-06	0.000141004	7.301	0
DN64656_c0_g1	-9.74126	2.95703	1.57118e-06	0.000141004	5.804	0
DN67695_c1_g7	-9.74126	2.95703	1.57118e-06	0.000141004	3.743	0
DN67108_c2_g4	-9.74126	2.95703	1.57118e-06	0.000141004	15.792	0
DN53420_c0_g1	-9.74126	2.95703	1.57118e-06	0.000141004	9.085	0
DN76667_c1_g17	-9.74126	2.95703	1.57118e-06	0.000141004	14.684	0
DN61312_c0_g2	-9.74126	2.95703	1.57118e-06	0.000141004	37.51	0
DN60507_c0_g1	-9.74126	2.95703	1.57118e-06	0.000141004	11.362	0
DN72359_c0_g3	-6.58832	3.84977	1.57859e-06	0.000141617	26.446	0.263
DN63973_c2_g1	-7.13302	3.48065	1.59235e-06	0.0001428	15.679	0.098
DN67383_c0_g7	-5.89516	4.89868	1.59608e-06	0.000143082	48.513	0.741
DN69788_c1_g2	-5.74604	5.3919	1.60979e-06	0.000144154	39.92	0.712
DN67234_c4_g1	-6.3091	4.12565	1.63211e-06	0.000145308	30.773	0.4
DN71834_c1_g1	-9.72734	2.94353	1.64195e-06	0.000145308	15.115	0
DN77858_c2_g4	-9.72734	2.94353	1.64195e-06	0.000145308	2.174	0
DN71082_c0_g1	-9.72734	2.94353	1.64195e-06	0.000145308	4.789	0
DN74042_c1_g3	-9.72734	2.94353	1.64195e-06	0.000145308	9.598	0
DN74132_c1_g1	-9.72734	2.94353	1.64195e-06	0.000145308	6.112	0
DN76494_c2_g4	-9.72734	2.94353	1.64195e-06	0.000145308	182.25	0
DN73446_c0_g1	-9.72734	2.94353	1.64195e-06	0.000145308	8.429	0
DN63425_c0_g1	-9.72734	2.94353	1.64195e-06	0.000145308	5.035	0
DN69250_c1_g2	-9.72734	2.94353	1.64195e-06	0.000145308	9.003	0
DN48168_c0_g3	-9.72734	2.94353	1.64195e-06	0.000145308	79.594	0
DN77732_c1_g8	-9.72734	2.94353	1.64195e-06	0.000145308	49.057	0
DN70659_c1_g4	-9.72734	2.94353	1.64195e-06	0.000145308	6.901	0
DN73142_c1_g2	-9.72734	2.94353	1.64195e-06	0.000145308	7.855	0
DN67420_c0_g1	-9.72734	2.94353	1.64195e-06	0.000145308	6.429	0
DN66340_c0_g1	-9.72734	2.94353	1.64195e-06	0.000145308	11.157	0
DN76277_c0_g2	-9.72734	2.94353	1.64195e-06	0.000145308	5.086	0
DN72215_c2_g6	-9.72734	2.94353	1.64195e-06	0.000145308	7.865	0
DN69170_c1_g2	-9.72734	2.94353	1.64195e-06	0.000145308	22.477	0
DN76121_c1_g3	-9.72734	2.94353	1.64195e-06	0.000145308	33.47	0
DN59906_c0_g4	-5.83275	5.02589	1.67106e-06	0.000147808	62.336	1.014
DN76320_c1_g1	-7.11367	3.46182	1.69394e-06	0.000149778	53.015	0.4
DN92527_c0_g1	-9.71328	2.92991	1.71658e-06	0.000150212	10.634	0
DN74524_c0_g1	-9.71328	2.92991	1.71658e-06	0.000150212	10.326	0
DN73137_c0_g1	-9.71328	2.92991	1.71658e-06	0.000150212	2.03	0
DN77740_c2_g8	-9.71328	2.92991	1.71658e-06	0.000150212	71.442	0
DN18794_c0_g2	-9.71328	2.92991	1.71658e-06	0.000150212	17.299	0
DN71300_c1_g6	-9.71328	2.92991	1.71658e-06	0.000150212	15.187	0
DN59509_c0_g1	-9.71328	2.92991	1.71658e-06	0.000150212	28.425	0
DN70997_c0_g5	-9.71328	2.92991	1.71658e-06	0.000150212	14.1	0
DN77845_c5_g10	-9.71328	2.92991	1.71658e-06	0.000150212	21.216	0
DN66752_c0_g1	-9.71328	2.92991	1.71658e-06	0.000150212	18.017	0
DN62110_c0_g1	-9.71328	2.92991	1.71658e-06	0.000150212	5.23	0
DN73870_c0_g1	-9.71328	2.92991	1.71658e-06	0.000150212	11.003	0
DN61164_c2_g4	-9.71328	2.92991	1.71658e-06	0.000150212	5.322	0
DN15939_c0_g2	-9.71328	2.92991	1.71658e-06	0.000150212	8.634	0
DN66306_c0_g2	-9.71328	2.92991	1.71658e-06	0.000150212	3.415	0
DN70444_c1_g108	-9.71328	2.92991	1.71658e-06	0.000150212	134.311	0
DN73363_c0_g2	-9.71328	2.92991	1.71658e-06	0.000150212	5.373	0
DN56913_c1_g2	-9.71328	2.92991	1.71658e-06	0.000150212	71.185	0
DN77047_c0_g4	-6.11978	4.33664	1.77261e-06	0.000154949	33.849	0.41
DN68444_c1_g1	-6.55067	3.81308	1.78134e-06	0.000154949	10.121	0.088
DN64949_c1_g1	-9.69908	2.91615	1.79533e-06	0.000154949	7.916	0
DN77593_c2_g1	-9.69908	2.91615	1.79533e-06	0.000154949	14.12	0
DN36818_c0_g1	-9.69908	2.91615	1.79533e-06	0.000154949	18.222	0
DN69638_c0_g1	-9.69908	2.91615	1.79533e-06	0.000154949	6.245	0
DN67578_c0_g2	-9.69908	2.91615	1.79533e-06	0.000154949	16.509	0
DN77708_c2_g16	-9.69908	2.91615	1.79533e-06	0.000154949	16.735	0
DN72368_c0_g1	-9.69908	2.91615	1.79533e-06	0.000154949	8.983	0
DN71340_c1_g11	-9.69908	2.91615	1.79533e-06	0.000154949	55.455	0
DN67196_c0_g1	-9.69908	2.91615	1.79533e-06	0.000154949	4.973	0
DN73368_c6_g2	-9.69908	2.91615	1.79533e-06	0.000154949	1.251	0
DN69684_c0_g3	-9.69908	2.91615	1.79533e-06	0.000154949	37.285	0
DN61929_c1_g1	-9.69908	2.91615	1.79533e-06	0.000154949	18.263	0
DN66416_c0_g1	-9.69908	2.91615	1.79533e-06	0.000154949	10.685	0
DN72006_c0_g5	-9.69908	2.91615	1.79533e-06	0.000154949	4.696	0
DN45012_c0_g1	-5.80957	5.00325	1.8008e-06	0.000155367	102.851	1.755
DN65662_c0_g1	-5.4763	6.51207	1.81815e-06	0.000156754	138.156	3.023
DN73570_c0_g2	-7.08415	3.43311	1.86131e-06	0.00015982	15.576	0.098
DN72432_c0_g1	-6.10379	4.32104	1.86628e-06	0.00015982	85.972	1.16
DN76997_c0_g5	-9.68474	2.90226	1.87844e-06	0.00015982	4.491	0
DN74326_c2_g1	-9.68474	2.90226	1.87844e-06	0.00015982	5.455	0
DN65983_c3_g1	-9.68474	2.90226	1.87844e-06	0.00015982	17.166	0
DN72787_c0_g1	-9.68474	2.90226	1.87844e-06	0.00015982	2.482	0
DN69481_c0_g1	-9.68474	2.90226	1.87844e-06	0.00015982	87.295	0
DN66919_c0_g1	-9.68474	2.90226	1.87844e-06	0.00015982	2.615	0
DN64366_c0_g1	-9.68474	2.90226	1.87844e-06	0.00015982	63.925	0
DN76994_c0_g5	-9.68474	2.90226	1.87844e-06	0.00015982	42.268	0
DN65723_c0_g1	-9.68474	2.90226	1.87844e-06	0.00015982	6.399	0
DN64528_c0_g1	-9.68474	2.90226	1.87844e-06	0.00015982	10.459	0
DN66660_c3_g1	-9.68474	2.90226	1.87844e-06	0.00015982	2.83	0
DN63973_c2_g1	-9.68474	2.90226	1.87844e-06	0.00015982	7.988	0
DN75581_c4_g8	-9.68474	2.90226	1.87844e-06	0.00015982	161.782	0
DN77103_c0_g9	-9.68474	2.90226	1.87844e-06	0.00015982	5.804	0
DN75999_c0_g14	-9.68474	2.90226	1.87844e-06	0.00015982	14.366	0
DN75418_c0_g2	-9.68474	2.90226	1.87844e-06	0.00015982	12.162	0
DN64006_c0_g2	-9.68474	2.90226	1.87844e-06	0.00015982	4.768	0
DN59409_c0_g1	-5.44166	6.93961	1.88778e-06	0.000160559	107.198	2.379
DN73279_c0_g1	-6.52761	3.79061	1.91802e-06	0.000163075	7.547	0.068
DN71915_c0_g1	-5.6915	5.33865	1.91987e-06	0.000163175	358.531	6.963
DN66238_c0_g5	-5.89687	4.6839	1.9587e-06	0.000165796	65.545	1.043
DN68037_c0_g1	-9.67026	2.88824	1.96622e-06	0.000165796	13.925	0
DN70760_c2_g1	-9.67026	2.88824	1.96622e-06	0.000165796	2.625	0
DN71145_c0_g2	-9.67026	2.88824	1.96622e-06	0.000165796	8.368	0
DN63020_c2_g9	-9.67026	2.88824	1.96622e-06	0.000165796	10.449	0
DN74558_c7_g3	-9.67026	2.88824	1.96622e-06	0.000165796	6.388	0
DN73281_c3_g3	-9.67026	2.88824	1.96622e-06	0.000165796	69.483	0
DN72762_c2_g22	-9.67026	2.88824	1.96622e-06	0.000165796	3.076	0
DN74989_c0_g1	-9.67026	2.88824	1.96622e-06	0.000165796	6.132	0
DN63020_c2_g10	-9.67026	2.88824	1.96622e-06	0.000165796	8.747	0
DN67444_c2_g1	-9.67026	2.88824	1.96622e-06	0.000165796	16.684	0
DN72436_c0_g50	-9.67026	2.88824	1.96622e-06	0.000165796	4.327	0
DN71351_c3_g2	-9.67026	2.88824	1.96622e-06	0.000165796	4.891	0
DN74601_c0_g1	-9.67026	2.88824	1.96622e-06	0.000165796	16.12	0
DN66146_c3_g8	-7.05401	3.40381	2.04893e-06	0.000171613	14.53	0.059
DN77042_c0_g1	-9.65563	2.87408	2.05897e-06	0.000171613	3.128	0
DN72603_c2_g3	-9.65563	2.87408	2.05897e-06	0.000171613	9.475	0
DN77526_c1_g30	-9.65563	2.87408	2.05897e-06	0.000171613	9.588	0
DN68778_c0_g1	-9.65563	2.87408	2.05897e-06	0.000171613	11.341	0
DN69171_c1_g1	-9.65563	2.87408	2.05897e-06	0.000171613	2.779	0
DN76830_c0_g6	-9.65563	2.87408	2.05897e-06	0.000171613	6.901	0
DN76184_c0_g1	-9.65563	2.87408	2.05897e-06	0.000171613	6.378	0
DN70915_c1_g2	-9.65563	2.87408	2.05897e-06	0.000171613	17.566	0
DN66980_c0_g1	-9.65563	2.87408	2.05897e-06	0.000171613	5.445	0
DN68244_c3_g3	-9.65563	2.87408	2.05897e-06	0.000171613	6.112	0
DN66099_c2_g1	-9.65563	2.87408	2.05897e-06	0.000171613	16.489	0
DN43554_c0_g1	-9.65563	2.87408	2.05897e-06	0.000171613	66.725	0
DN72095_c0_g2	-9.65563	2.87408	2.05897e-06	0.000171613	4.358	0
DN75370_c0_g20	-9.65563	2.87408	2.05897e-06	0.000171613	2.922	0
DN55304_c1_g1	-9.65563	2.87408	2.05897e-06	0.000171613	11.28	0
DN68652_c3_g2	-9.65563	2.87408	2.05897e-06	0.000171613	12.592	0
DN75376_c0_g2	-9.65563	2.87408	2.05897e-06	0.000171613	6.296	0
DN68071_c2_g4	-9.65563	2.87408	2.05897e-06	0.000171613	44.781	0
DN66984_c0_g5	-6.50416	3.76779	2.06748e-06	0.000172265	12.541	0.137
DN67499_c1_g2	-6.07126	4.28933	2.07208e-06	0.000172589	18.796	0.234
DN54605_c0_g1	-5.41383	6.8761	2.08166e-06	0.00017327	61.003	1.365
DN66478_c1_g1	-9.64086	2.85978	2.15701e-06	0.000177378	26.025	0
DN76783_c4_g6	-9.64086	2.85978	2.15701e-06	0.000177378	10.572	0
DN73085_c0_g2	-9.64086	2.85978	2.15701e-06	0.000177378	13.966	0
DN76878_c1_g2	-9.64086	2.85978	2.15701e-06	0.000177378	43.007	0
DN75981_c0_g5	-9.64086	2.85978	2.15701e-06	0.000177378	27.728	0
DN64608_c0_g1	-9.64086	2.85978	2.15701e-06	0.000177378	9.352	0
DN69922_c0_g1	-9.64086	2.85978	2.15701e-06	0.000177378	2.779	0
DN69338_c0_g1	-9.64086	2.85978	2.15701e-06	0.000177378	16.315	0
DN71971_c0_g2	-9.64086	2.85978	2.15701e-06	0.000177378	3.845	0
DN75981_c0_g2	-9.64086	2.85978	2.15701e-06	0.000177378	9.249	0
DN72254_c0_g4	-9.64086	2.85978	2.15701e-06	0.000177378	7.824	0
DN67948_c0_g1	-9.64086	2.85978	2.15701e-06	0.000177378	6.768	0
DN70535_c0_g1	-9.64086	2.85978	2.15701e-06	0.000177378	2	0
DN74652_c0_g1	-9.64086	2.85978	2.15701e-06	0.000177378	14.346	0
DN66005_c0_g2	-9.64086	2.85978	2.15701e-06	0.000177378	7.486	0
DN75943_c1_g2	-9.64086	2.85978	2.15701e-06	0.000177378	11.372	0
DN61710_c0_g1	-9.64086	2.85978	2.15701e-06	0.000177378	10.941	0
DN75135_c1_g6	-9.64086	2.85978	2.15701e-06	0.000177378	21.114	0
DN70080_c0_g1	-9.64086	2.85978	2.15701e-06	0.000177378	28.302	0
DN78017_c1_g4	-9.64086	2.85978	2.15701e-06	0.000177378	1.856	0
DN65588_c0_g1	-9.64086	2.85978	2.15701e-06	0.000177378	3.651	0
DN76746_c0_g1	-6.48832	3.75237	2.17492e-06	0.000178643	21.196	0.166
DN71624_c0_g4	-5.86314	4.651	2.18349e-06	0.000179255	25.861	0.41
DN74456_c1_g1	-5.46525	5.81903	2.20697e-06	0.000181001	116.273	2.477
DN67911_c0_g4	-5.42475	6.2492	2.24691e-06	0.00018357	954.49	22.586
DN73938_c0_g1	-9.62592	2.84534	2.26071e-06	0.00018357	3.62	0
DN70201_c0_g31	-9.62592	2.84534	2.26071e-06	0.00018357	17.504	0
DN73827_c1_g9	-9.62592	2.84534	2.26071e-06	0.00018357	36.29	0
DN71533_c1_g1	-9.62592	2.84534	2.26071e-06	0.00018357	5.353	0
DN70595_c0_g4	-9.62592	2.84534	2.26071e-06	0.00018357	24.672	0
DN77685_c1_g1	-9.62592	2.84534	2.26071e-06	0.00018357	65.361	0
DN72974_c0_g8	-9.62592	2.84534	2.26071e-06	0.00018357	57.629	0
DN57038_c0_g3	-9.62592	2.84534	2.26071e-06	0.00018357	169.483	0
DN76224_c4_g1	-9.62592	2.84534	2.26071e-06	0.00018357	11.362	0
DN78159_c5_g14	-9.62592	2.84534	2.26071e-06	0.00018357	10.172	0
DN73872_c0_g1	-9.62592	2.84534	2.26071e-06	0.00018357	35.777	0
DN65838_c0_g2	-9.62592	2.84534	2.26071e-06	0.00018357	3.23	0
DN56020_c0_g1	-9.62592	2.84534	2.26071e-06	0.00018357	21.626	0
DN71462_c0_g2	-9.62592	2.84534	2.26071e-06	0.00018357	3.158	0
DN76270_c0_g3	-9.62592	2.84534	2.26071e-06	0.00018357	16.53	0
DN74115_c0_g1	-9.62592	2.84534	2.26071e-06	0.00018357	8.655	0
DN62955_c0_g5	-9.62592	2.84534	2.26071e-06	0.00018357	11.249	0
DN77097_c1_g1	-9.62592	2.84534	2.26071e-06	0.00018357	3.661	0
DN61108_c0_g1	-9.61084	2.83075	2.37046e-06	0.000190093	9.383	0
DN71073_c0_g2	-9.61084	2.83075	2.37046e-06	0.000190093	20.539	0
DN72661_c2_g23	-9.61084	2.83075	2.37046e-06	0.000190093	11.228	0
DN66040_c2_g2	-9.61084	2.83075	2.37046e-06	0.000190093	25.759	0
DN62685_c0_g1	-9.61084	2.83075	2.37046e-06	0.000190093	3.763	0
DN66249_c0_g2	-9.61084	2.83075	2.37046e-06	0.000190093	6.081	0
DN77426_c0_g5	-9.61084	2.83075	2.37046e-06	0.000190093	23.205	0
DN75178_c2_g8	-9.61084	2.83075	2.37046e-06	0.000190093	17.196	0
DN59716_c0_g2	-9.61084	2.83075	2.37046e-06	0.000190093	9.506	0
DN64492_c2_g2	-9.61084	2.83075	2.37046e-06	0.000190093	4.256	0
DN77689_c2_g3	-9.61084	2.83075	2.37046e-06	0.000190093	35.654	0
DN71204_c1_g4	-9.61084	2.83075	2.37046e-06	0.000190093	3.374	0
DN65412_c3_g2	-9.61084	2.83075	2.37046e-06	0.000190093	15.228	0
DN75973_c0_g7	-9.61084	2.83075	2.37046e-06	0.000190093	7.332	0.02
DN70937_c1_g7	-9.61084	2.83075	2.37046e-06	0.000190093	9.906	0
DN73193_c1_g6	-9.61084	2.83075	2.37046e-06	0.000190093	4.573	0
DN64479_c0_g1	-9.61084	2.83075	2.37046e-06	0.000190093	10.459	0
DN63277_c0_g7	-9.61084	2.83075	2.37046e-06	0.000190093	27.984	0
DN73158_c1_g3	-9.61084	2.83075	2.37046e-06	0.000190093	22.703	0
DN66022_c2_g1	-9.61084	2.83075	2.37046e-06	0.000190093	4.071	0
DN55858_c0_g1	-9.61084	2.83075	2.37046e-06	0.000190093	8.839	0
DN64640_c0_g1	-9.61084	2.83075	2.37046e-06	0.000190093	14.889	0
DN75963_c1_g3	-9.61084	2.83075	2.37046e-06	0.000190093	6.706	0
DN60720_c0_g3	-9.61084	2.83075	2.37046e-06	0.000190093	4.604	0
DN60639_c0_g1	-9.61084	2.83075	2.37046e-06	0.000190093	4.481	0
DN66740_c3_g2	-5.44419	5.79851	2.3767e-06	0.000190532	50.482	1.082
DN66942_c0_g2	-6.99178	3.34337	2.49703e-06	0.000198751	14.1	0.098
DN54056_c0_g2	-6.99178	3.34337	2.49703e-06	0.000198751	17.822	0.117
DN64755_c0_g2	-6.17412	3.99414	2.51671e-06	0.000200252	22.057	0.283
DN64225_c0_g1	-6.43972	3.7051	2.53988e-06	0.000202031	29.091	0.254
DN64077_c0_g1	-9.59559	2.81602	2.60976e-06	0.000205658	3.21	0
DN56976_c0_g1	-9.59559	2.81602	2.60976e-06	0.000205658	4.286	0
DN67109_c2_g1	-9.59559	2.81602	2.60976e-06	0.000205658	7.342	0
DN76956_c2_g2	-9.59559	2.81602	2.60976e-06	0.000205658	12.326	0
DN75227_c2_g4	-9.59559	2.81602	2.60976e-06	0.000205658	3.148	0
DN72532_c0_g2	-9.59559	2.81602	2.60976e-06	0.000205658	11.013	0
DN57808_c0_g1	-9.59559	2.81602	2.60976e-06	0.000205658	9.967	0
DN73163_c0_g1	-9.59559	2.81602	2.60976e-06	0.000205658	6.747	0
DN67108_c2_g9	-9.59559	2.81602	2.60976e-06	0.000205658	12.377	0
DN66276_c0_g1	-9.59559	2.81602	2.60976e-06	0.000205658	10.183	0
DN71834_c1_g1	-9.59559	2.81602	2.60976e-06	0.000205658	15.556	0
DN45169_c0_g2	-9.59559	2.81602	2.60976e-06	0.000205658	3.476	0
DN72684_c0_g1	-9.59559	2.81602	2.60976e-06	0.000205658	7.26	0
DN74476_c0_g4	-9.59559	2.81602	2.60976e-06	0.000205658	13.843	0
DN75194_c2_g6	-9.59559	2.81602	2.60976e-06	0.000205658	19.555	0
DN72088_c1_g5	-9.59559	2.81602	2.60976e-06	0.000205658	6.204	0
DN64932_c1_g1	-9.59559	2.81602	2.60976e-06	0.000205658	3.681	0
DN69790_c0_g1	-9.59559	2.81602	2.60976e-06	0.000205658	6.686	0
DN65524_c0_g20	-9.59559	2.81602	2.60976e-06	0.000205658	3.886	0
DN75707_c1_g10	-5.80213	4.59155	2.65627e-06	0.000209188	21.811	0.39
DN72109_c0_g6	-5.69134	4.88796	2.66409e-06	0.000209737	44.093	0.819
DN69334_c1_g5	-9.58018	2.80113	2.74025e-06	0.000211996	24.59	0
DN66058_c1_g1	-9.58018	2.80113	2.74025e-06	0.000211996	4.153	0
DN62104_c0_g5	-9.58018	2.80113	2.74025e-06	0.000211996	27.184	0
DN74041_c0_g10	-9.58018	2.80113	2.74025e-06	0.000211996	2.912	0
DN71278_c1_g2	-9.58018	2.80113	2.74025e-06	0.000211996	7.557	0
DN75581_c4_g9	-9.58018	2.80113	2.74025e-06	0.000211996	147.723	0
DN74893_c0_g2	-9.58018	2.80113	2.74025e-06	0.000211996	3.486	0
DN69170_c1_g21	-9.58018	2.80113	2.74025e-06	0.000211996	17.207	0
DN68901_c2_g1	-9.58018	2.80113	2.74025e-06	0.000211996	13.074	0
DN74814_c0_g11	-9.58018	2.80113	2.74025e-06	0.000211996	4.625	0
DN72275_c2_g1	-9.58018	2.80113	2.74025e-06	0.000211996	2.82	0
DN73850_c1_g37	-9.58018	2.80113	2.74025e-06	0.000211996	6.645	0
DN65243_c3_g12	-9.58018	2.80113	2.74025e-06	0.000211996	149.313	0
DN65585_c1_g1	-9.58018	2.80113	2.74025e-06	0.000211996	3.374	0
DN67998_c1_g2	-9.58018	2.80113	2.74025e-06	0.000211996	9.578	0
DN60720_c0_g2	-9.58018	2.80113	2.74025e-06	0.000211996	6.645	0
DN61501_c0_g1	-9.58018	2.80113	2.74025e-06	0.000211996	10.388	0
DN76509_c2_g6	-9.58018	2.80113	2.74025e-06	0.000211996	20.775	0
DN77047_c0_g5	-9.58018	2.80113	2.74025e-06	0.000211996	5.578	0
DN68919_c0_g2	-9.58018	2.80113	2.74025e-06	0.000211996	9.701	0
DN74109_c0_g1	-9.58018	2.80113	2.74025e-06	0.000211996	6.194	0
DN77622_c3_g2	-9.58018	2.80113	2.74025e-06	0.000211996	9.208	0
DN59163_c0_g1	-9.58018	2.80113	2.74025e-06	0.000211996	10.172	0
DN14085_c0_g2	-9.58018	2.80113	2.74025e-06	0.000211996	27.287	0
DN74426_c3_g10	-9.58018	2.80113	2.74025e-06	0.000211996	14.623	0
DN58854_c0_g3	-9.58018	2.80113	2.74025e-06	0.000211996	9.485	0
DN72649_c0_g32	-9.58018	2.80113	2.74025e-06	0.000211996	4.676	0
DN73966_c6_g1	-9.58018	2.80113	2.74025e-06	0.000211996	4.789	0
DN77454_c4_g1	-9.58018	2.80113	2.74025e-06	0.000211996	3.445	0
DN77552_c1_g13	-9.58018	2.80113	2.74025e-06	0.000211996	2.235	0
DN77291_c1_g2	-6.40638	3.6727	2.82434e-06	0.000218226	97.375	1.073
DN72495_c1_g2	-6.94875	3.30163	2.86177e-06	0.000219522	35.203	0.283
DN77367_c1_g7	-6.94875	3.30163	2.86177e-06	0.000219522	190.781	1.004
DN74864_c2_g20	-5.96903	4.18978	2.87535e-06	0.000219522	115.063	1.765
DN17739_c0_g1	-9.5646	2.78609	2.87864e-06	0.000219522	4.696	0
DN77967_c3_g10	-9.5646	2.78609	2.87864e-06	0.000219522	3.568	0
DN63911_c0_g1	-9.5646	2.78609	2.87864e-06	0.000219522	71.78	0
DN76433_c1_g40	-9.5646	2.78609	2.87864e-06	0.000219522	4.04	0
DN74078_c1_g2	-9.5646	2.78609	2.87864e-06	0.000219522	17.853	0
DN74610_c0_g6	-9.5646	2.78609	2.87864e-06	0.000219522	9.526	0
DN57995_c0_g1	-9.5646	2.78609	2.87864e-06	0.000219522	11.003	0
DN73001_c1_g2	-9.5646	2.78609	2.87864e-06	0.000219522	4.922	0
DN55539_c0_g1	-9.5646	2.78609	2.87864e-06	0.000219522	11.628	0
DN66573_c0_g1	-9.5646	2.78609	2.87864e-06	0.000219522	18.694	0
DN74771_c0_g2	-9.5646	2.78609	2.87864e-06	0.000219522	5.63	0
DN66611_c0_g1	-9.5646	2.78609	2.87864e-06	0.000219522	14.192	0
DN72120_c0_g1	-9.5646	2.78609	2.87864e-06	0.000219522	7.619	0
DN76099_c1_g2	-9.5646	2.78609	2.87864e-06	0.000219522	16.479	0
DN68610_c1_g2	-9.5646	2.78609	2.87864e-06	0.000219522	11.331	0
DN64098_c3_g3	-9.5646	2.78609	2.87864e-06	0.000219522	20.037	0
DN75537_c2_g1	-9.5646	2.78609	2.87864e-06	0.000219522	8.439	0
DN69280_c0_g7	-9.5646	2.78609	2.87864e-06	0.000219522	75.861	0
DN69208_c3_g3	-6.39793	3.66449	2.90133e-06	0.000221115	59.629	0.517
DN73132_c0_g1	-6.39793	3.66449	2.90133e-06	0.000221115	186.013	2.379
DN76958_c1_g3	-5.84865	4.38222	2.96322e-06	0.000225692	14.541	0.234
DN67274_c1_g2	-5.622	4.9867	2.96692e-06	0.000225903	52.03	1.053
DN76327_c0_g2	-6.38942	3.65623	2.98085e-06	0.000226823	13.238	0.176
DN64076_c0_g1	-6.38942	3.65623	2.98085e-06	0.000226823	22.97	0.263
DN65557_c0_g2	-9.54886	2.77089	3.02551e-06	0.000228383	17.237	0
DN74208_c0_g1	-9.54886	2.77089	3.02551e-06	0.000228383	10.87	0
DN76954_c1_g20	-9.54886	2.77089	3.02551e-06	0.000228383	4.543	0
DN46152_c0_g1	-9.54886	2.77089	3.02551e-06	0.000228383	24.754	0
DN72883_c0_g2	-9.54886	2.77089	3.02551e-06	0.000228383	15.474	0
DN49121_c0_g1	-9.54886	2.77089	3.02551e-06	0.000228383	5.691	0
DN66252_c0_g1	-9.54886	2.77089	3.02551e-06	0.000228383	13.29	0
DN68117_c0_g1	-9.54886	2.77089	3.02551e-06	0.000228383	11.228	0
DN76423_c0_g8	-9.54886	2.77089	3.02551e-06	0.000228383	51.815	0
DN51105_c0_g2	-9.54886	2.77089	3.02551e-06	0.000228383	78.599	0
DN64763_c0_g2	-9.54886	2.77089	3.02551e-06	0.000228383	4.973	0
DN71064_c0_g1	-9.54886	2.77089	3.02551e-06	0.000228383	18.786	0
DN77522_c5_g6	-9.54886	2.77089	3.02551e-06	0.000228383	12.018	0
DN73373_c1_g4	-9.54886	2.77089	3.02551e-06	0.000228383	5.835	0
DN68385_c0_g5	-9.54886	2.77089	3.02551e-06	0.000228383	3.681	0
DN49404_c0_g1	-9.54886	2.77089	3.02551e-06	0.000228383	6.265	0
DN75040_c1_g4	-9.54886	2.77089	3.02551e-06	0.000228383	15.925	0
DN74051_c2_g2	-6.93779	3.29101	3.06801e-06	0.000231449	13.536	0.098
DN60222_c0_g2	-5.75692	4.54754	3.11582e-06	0.000234911	46.452	0.858
DN77924_c9_g3	-6.38086	3.64792	3.14789e-06	0.000236092	92.371	1.034
DN59101_c0_g1	-5.83312	4.36711	3.16645e-06	0.000236092	28.763	0.478
DN109175_c0_g2	-9.53294	2.75552	3.18147e-06	0.000236092	15.484	0
DN76911_c1_g2	-9.53294	2.75552	3.18147e-06	0.000236092	72.036	0
DN70760_c2_g1	-9.53294	2.75552	3.18147e-06	0.000236092	2.4	0
DN77923_c2_g3	-9.53294	2.75552	3.18147e-06	0.000236092	62.879	0
DN70894_c3_g2	-9.53294	2.75552	3.18147e-06	0.000236092	2.492	0
DN62387_c0_g1	-9.53294	2.75552	3.18147e-06	0.000236092	8.029	0
DN68513_c4_g7	-9.53294	2.75552	3.18147e-06	0.000236092	32.465	0
DN67274_c0_g1	-9.53294	2.75552	3.18147e-06	0.000236092	2.963	0
DN73865_c0_g6	-9.53294	2.75552	3.18147e-06	0.000236092	5.876	0
DN70616_c0_g21	-9.53294	2.75552	3.18147e-06	0.000236092	4.532	0
DN54571_c0_g5	-9.53294	2.75552	3.18147e-06	0.000236092	35.736	0
DN59133_c0_g1	-9.53294	2.75552	3.18147e-06	0.000236092	17.514	0
DN67230_c1_g7	-9.53294	2.75552	3.18147e-06	0.000236092	8.726	0
DN61396_c0_g1	-9.53294	2.75552	3.18147e-06	0.000236092	22.724	0
DN70865_c0_g3	-9.53294	2.75552	3.18147e-06	0.000236092	4.491	0
DN75025_c1_g3	-9.53294	2.75552	3.18147e-06	0.000236092	27.215	0
DN75406_c0_g1	-9.53294	2.75552	3.18147e-06	0.000236092	6.306	0
DN70126_c1_g1	-9.53294	2.75552	3.18147e-06	0.000236092	7.116	0
DN64575_c0_g1	-9.53294	2.75552	3.18147e-06	0.000236092	3.763	0
DN67108_c2_g5	-9.53294	2.75552	3.18147e-06	0.000236092	14.653	0
DN75680_c0_g11	-9.53294	2.75552	3.18147e-06	0.000236092	46.206	0
DN76136_c0_g4	-6.91561	3.26952	3.29235e-06	0.000244173	103.671	0.77
DN77400_c0_g2	-9.51684	2.74	3.34717e-06	0.000245276	4.717	0
DN70973_c0_g2	-9.51684	2.74	3.34717e-06	0.000245276	8.152	0
DN22880_c0_g2	-9.51684	2.74	3.34717e-06	0.000245276	8.019	0
DN67274_c0_g1	-9.51684	2.74	3.34717e-06	0.000245276	11.762	0
DN76175_c1_g3	-9.51684	2.74	3.34717e-06	0.000245276	35.767	0
DN77470_c0_g3	-9.51684	2.74	3.34717e-06	0.000245276	4.707	0
DN75748_c0_g2	-9.51684	2.74	3.34717e-06	0.000245276	6.378	0
DN58107_c0_g2	-9.51684	2.74	3.34717e-06	0.000245276	7.106	0
DN72379_c1_g2	-9.51684	2.74	3.34717e-06	0.000245276	11.526	0
DN63924_c0_g2	-9.51684	2.74	3.34717e-06	0.000245276	4.44	0
DN75791_c0_g1	-9.51684	2.74	3.34717e-06	0.000245276	1.384	0
DN62109_c0_g1	-9.51684	2.74	3.34717e-06	0.000245276	12.039	0
DN74631_c0_g10	-9.51684	2.74	3.34717e-06	0.000245276	6.983	0
DN77050_c0_g1	-9.51684	2.74	3.34717e-06	0.000245276	28.343	0
DN69985_c0_g1	-9.51684	2.74	3.34717e-06	0.000245276	4.85	0
DN70619_c1_g6	-9.51684	2.74	3.34717e-06	0.000245276	8.593	0
DN75031_c1_g5	-9.51684	2.74	3.34717e-06	0.000245276	7.383	0
DN70997_c0_g5	-9.51684	2.74	3.34717e-06	0.000245276	11.567	0
DN73595_c0_g1	-9.51684	2.74	3.34717e-06	0.000245276	6.122	0
DN68041_c0_g2	-9.51684	2.74	3.34717e-06	0.000245276	7.25	0
DN77291_c1_g2	-9.51684	2.74	3.34717e-06	0.000245276	148.677	0
DN75574_c0_g1	-9.51684	2.74	3.34717e-06	0.000245276	5.281	0
DN76735_c0_g4	-9.51684	2.74	3.34717e-06	0.000245276	7.988	0
DN77208_c1_g3	-6.35489	3.62271	3.42002e-06	0.00025039	47.857	0.546
DN77487_c3_g1	-5.54466	5.06045	3.42517e-06	0.000250692	179.696	3.745
DN74053_c0_g1	-5.7197	4.51134	3.51074e-06	0.000255065	7.711	0.137
DN66500_c0_g1	-6.34613	3.6142	3.51695e-06	0.000255065	9.219	0.098
DN49725_c0_g1	-9.50056	2.7243	3.52334e-06	0.000255065	3.897	0
DN68060_c0_g3	-9.50056	2.7243	3.52334e-06	0.000255065	9.793	0
DN60236_c0_g1	-9.50056	2.7243	3.52334e-06	0.000255065	7.157	0
DN60585_c2_g1	-9.50056	2.7243	3.52334e-06	0.000255065	51.876	0
DN66706_c0_g1	-9.50056	2.7243	3.52334e-06	0.000255065	14.459	0
DN73815_c1_g4	-9.50056	2.7243	3.52334e-06	0.000255065	25	0
DN73962_c0_g1	-9.50056	2.7243	3.52334e-06	0.000255065	3.22	0
DN72762_c2_g2	-9.50056	2.7243	3.52334e-06	0.000255065	6.132	0
DN75542_c0_g2	-9.50056	2.7243	3.52334e-06	0.000255065	2.594	0
DN57376_c0_g1	-9.50056	2.7243	3.52334e-06	0.000255065	18.16	0
DN76270_c0_g3	-9.50056	2.7243	3.52334e-06	0.000255065	10.87	0
DN73461_c0_g3	-9.50056	2.7243	3.52334e-06	0.000255065	14.397	0
DN73756_c0_g6	-9.50056	2.7243	3.52334e-06	0.000255065	10.644	0
DN71634_c1_g3	-9.50056	2.7243	3.52334e-06	0.000255065	3.958	0
DN65690_c0_g3	-9.50056	2.7243	3.52334e-06	0.000255065	8.696	0
DN75217_c1_g5	-9.50056	2.7243	3.52334e-06	0.000255065	8.993	0
DN76630_c2_g1	-9.50056	2.7243	3.52334e-06	0.000255065	4.512	0
DN67972_c4_g10	-9.50056	2.7243	3.52334e-06	0.000255065	7.004	0
DN75379_c2_g3	-6.06934	3.89229	3.59688e-06	0.000260313	42.217	0.536
DN60953_c1_g1	-9.48409	2.70844	3.71075e-06	0.00026558	4.727	0
DN76665_c0_g1	-9.48409	2.70844	3.71075e-06	0.00026558	3.497	0
DN77690_c1_g10	-9.48409	2.70844	3.71075e-06	0.00026558	15.904	0
DN77110_c0_g1	-9.48409	2.70844	3.71075e-06	0.00026558	2.564	0
DN64656_c0_g1	-9.48409	2.70844	3.71075e-06	0.00026558	31.378	0
DN70894_c3_g20	-9.48409	2.70844	3.71075e-06	0.00026558	2.471	0
DN74384_c0_g1	-9.48409	2.70844	3.71075e-06	0.00026558	2.81	0
DN76047_c0_g2	-9.48409	2.70844	3.71075e-06	0.00026558	6.091	0
DN68190_c1_g2	-9.48409	2.70844	3.71075e-06	0.00026558	14.377	0
DN74976_c2_g3	-9.48409	2.70844	3.71075e-06	0.00026558	7.875	0
DN77931_c1_g3	-9.48409	2.70844	3.71075e-06	0.00026558	3.722	0
DN69617_c0_g2	-9.48409	2.70844	3.71075e-06	0.00026558	9.28	0
DN77348_c0_g5	-9.48409	2.70844	3.71075e-06	0.00026558	3.589	0
DN58983_c0_g1	-9.48409	2.70844	3.71075e-06	0.00026558	21.575	0
DN69722_c5_g7	-9.48409	2.70844	3.71075e-06	0.00026558	15.894	0
DN74449_c0_g2	-9.48409	2.70844	3.71075e-06	0.00026558	76.774	0
DN66965_c4_g1	-9.48409	2.70844	3.71075e-06	0.00026558	17.996	0
DN59764_c5_g1	-9.48409	2.70844	3.71075e-06	0.00026558	2.492	0
DN66234_c1_g1	-9.48409	2.70844	3.71075e-06	0.00026558	7.742	0
DN69125_c0_g1	-9.48409	2.70844	3.71075e-06	0.00026558	1.969	0
DN67274_c0_g10	-5.7801	4.31556	3.75241e-06	0.000268484	9.854	0.166
DN69113_c1_g5	-5.89041	4.11336	3.76859e-06	0.000269563	109.372	1.765
DN76856_c0_g1	-5.17932	7.6805	3.83092e-06	0.000273862	59.475	1.57
DN74077_c0_g1	-5.69114	4.48358	3.84676e-06	0.000274914	14.161	0.254
[truncated: 3,781 more rows]

## Sheet: AS
id	logFC	logCPM	PValue	FDR	ASEarly_rsem_outdir	ASLate_rsem_outdir
DN68496_c0_g1	-15.0494	12.7149	4.92525e-19	8.0458e-14	3984.75	0.126
DN64085_c0_g4	-14.7525	11.5249	5.06489e-18	4.13695e-13	10384.7	0.379
DN69441_c1_g1	-13.6635	11.3285	5.99746e-17	3.26578e-12	5780.25	0.386
DN75520_c3_g5	-13.5725	10.3441	3.01947e-16	1.08082e-11	8872.78	0.746
DN75691_c0_g10	-13.5462	10.3178	3.30813e-16	1.08082e-11	7144.72	0.607
DN71291_c3_g19	-15.9672	9.93556	1.24004e-15	3.37619e-11	9128.93	0
DN47270_c0_g3	-15.8943	9.86256	1.59694e-15	3.72676e-11	8678.78	0
DN74357_c2_g16	-15.6231	9.59093	4.08243e-15	8.33622e-11	9878.11	0
DN74699_c0_g23	-12.6372	9.40744	7.70599e-15	1.3987e-10	6000.81	0.967
DN72641_c0_g3	-12.0705	9.73422	1.49277e-14	2.28776e-10	1395.8	0.354
DN74357_c2_g3	-12.437	9.20691	1.54051e-14	2.28776e-10	2578.45	0.474
DN59443_c0_g4	-15.1646	9.13154	1.99595e-14	2.71712e-10	388.131	0
DN74357_c2_g7	-10.8831	11.6163	2.27938e-14	2.86426e-10	16695.3	10.366
DN72641_c0_g3	-15.0674	9.03403	2.79593e-14	3.26241e-10	753.163	0
DN72564_c0_g2	-15.0324	8.99896	3.1528e-14	3.43357e-10	1922.35	0
DN69441_c1_g1	-12.1643	8.93356	3.95501e-14	4.03802e-10	6269.32	1.403
DN68027_c0_g2	-11.1342	10.0522	4.63516e-14	4.45406e-10	12880	6.384
DN70243_c4_g9	-14.837	8.80301	6.20506e-14	5.63136e-10	6298.89	0
DN70544_c1_g6	-14.7867	8.75251	7.38518e-14	6.06044e-10	4326.92	0
DN72832_c0_g3	-14.7313	8.69696	8.94215e-14	6.95605e-10	3319.6	0
DN64085_c0_g5	-11.9145	8.68305	9.38744e-14	6.97052e-10	2042.15	0.569
DN69441_c1_g3	-14.6082	8.5734	1.36972e-13	9.72844e-10	3012.76	0
DN59443_c0_g4	-14.562	8.52709	1.60545e-13	1.09276e-09	407.323	0
DN69288_c0_g4	-14.4566	8.42122	2.31394e-13	1.512e-09	784.11	0.006
DN74611_c1_g11	-11.6352	8.4028	2.46827e-13	1.55082e-09	441.718	0.139
DN64085_c0_g6	-14.3653	8.32955	3.17198e-13	1.91914e-09	1599.69	0
DN74699_c0_g16	-14.3326	8.29681	3.54709e-13	2.06945e-09	1506.5	0
DN69288_c0_g14	-14.295	8.25895	4.04427e-13	2.27815e-09	700.921	0
DN64085_c0_g3	-11.4384	8.20522	4.87588e-13	2.62535e-09	3148.75	1.163
DN74699_c0_g5	-10.4099	9.79996	4.98205e-13	2.62535e-09	8921.43	7.66
DN71291_c3_g1	-11.4084	8.17504	5.41032e-13	2.76194e-09	3645.05	1.378
DN75649_c0_g14	-14.1803	8.14375	6.01663e-13	2.97838e-09	1070.86	0
DN75520_c3_g14	-11.3607	8.12713	6.3723e-13	3.06166e-09	1131.06	0.436
DN75629_c2_g15	-10.3548	9.27186	6.87207e-13	3.20745e-09	4763.8	4.292
DN75629_c2_g22	-14.1257	8.0889	7.26489e-13	3.29661e-09	1420.1	0
DN64599_c0_g7	-11.2925	8.05867	8.07298e-13	3.51075e-09	918.529	0.373
DN69441_c1_g1	-9.68434	12.8528	8.16663e-13	3.51075e-09	17712.7	25.333
DN75691_c0_g13	-10.8903	8.5515	8.85099e-13	3.70739e-09	1985.51	1.144
DN72117_c0_g1	-14.0057	7.96825	1.10046e-12	4.49422e-09	406.848	0
DN70544_c1_g2	-10.1651	9.55498	1.16169e-12	4.62857e-09	3672.55	3.71
DN64085_c0_g10	-9.9513	9.52972	1.26836e-12	4.82723e-09	4362.55	5.17
DN75691_c0_g9	-13.9637	7.92605	1.27065e-12	4.82723e-09	776.753	0
DN74776_c0_g7	-13.9527	7.91502	1.3189e-12	4.89667e-09	608.903	0
DN62048_c0_g1	-13.9092	7.87121	1.53532e-12	5.57349e-09	2667.46	0
DN72527_c0_g5	-10.5378	8.74723	1.57596e-12	5.59665e-09	2149.93	1.492
DN69441_c1_g1	-9.42747	14.2562	1.71971e-12	5.97719e-09	44997.6	76.889
DN76595_c1_g2	-9.85231	9.43064	1.78599e-12	6.07823e-09	5713.57	7.231
DN64085_c0_g9	-13.8033	7.76473	2.21313e-12	7.23065e-09	1267.36	0
DN71561_c0_g2	-9.6064	9.63676	2.75196e-12	8.81479e-09	3827.22	5.979
DN76595_c1_g3	-10.5547	8.21469	2.82717e-12	8.88156e-09	4034.37	2.971
DN74357_c2_g10	-13.7087	7.66956	3.06142e-12	9.436e-09	2399.64	0
DN56609_c0_g4	-13.6917	7.65241	3.2522e-12	9.83839e-09	1576.45	0
DN74357_c2_g7	-13.6744	7.63505	3.44625e-12	1.00531e-08	502.093	0
DN64599_c0_g6	-13.6744	7.63505	3.44625e-12	1.00531e-08	1091.36	0
DN64085_c0_g8	-9.41873	10.1522	3.61305e-12	1.03548e-08	5634.86	9.651
DN74357_c2_g8	-13.6214	7.58169	4.14542e-12	1.16756e-08	1615.45	0
DN72832_c0_g1	-13.6005	7.56062	4.45074e-12	1.23231e-08	234.822	0
DN74357_c2_g12	-10.1801	8.38852	5.42431e-12	1.47684e-08	2096.24	1.884
DN71291_c3_g12	-13.4987	7.45805	6.33491e-12	1.64263e-08	1502.28	0
DN74699_c0_g7	-13.4987	7.45805	6.33491e-12	1.64263e-08	591.8	0
DN76546_c1_g4	-13.4697	7.4289	6.99937e-12	1.78557e-08	1967.19	0
DN71291_c3_g12	-13.4651	7.42425	7.10478e-12	1.78557e-08	1506.45	0
DN68027_c0_g9	-10.2825	7.94134	7.2383e-12	1.78995e-08	409.205	0.43
DN59341_c0_g2	-9.21346	9.94695	7.34135e-12	1.78995e-08	3401.62	6.738
DN69227_c0_g2	-13.4512	7.41019	7.46077e-12	1.79232e-08	1400.4	0
DN67794_c1_g4	-13.4371	7.39599	7.83838e-12	1.85574e-08	143.627	0
DN75520_c3_g6	-10.6266	7.38885	8.05121e-12	1.87658e-08	644.027	0.411
DN64599_c0_g3	-13.4213	7.38005	8.271e-12	1.87658e-08	1181.73	0
DN75691_c0_g6	-10.0462	8.25415	8.61338e-12	1.92749e-08	2068.21	2.206
DN75629_c2_g16	-10.5979	7.35988	8.87011e-12	1.95811e-08	1128.13	0.746
DN69441_c1_g1	-8.94219	12.0669	1.00224e-11	2.16431e-08	15170.2	36.406
DN65068_c0_g1	-10.5619	7.32367	1.00692e-11	2.16431e-08	120.891	0.082
DN74357_c2_g9	-13.3293	7.28737	1.13741e-11	2.41304e-08	972.495	0
DN74357_c1_g1	-8.96706	10.8102	1.20358e-11	2.52069e-08	10205.5	24.144
DN75691_c0_g17	-8.87553	12.2881	1.24536e-11	2.57517e-08	17779.3	44.705
DN70741_c0_g1	-13.2793	7.23693	1.35019e-11	2.72301e-08	77.604	0
DN75520_c0_g1	-13.2793	7.23693	1.35019e-11	2.72301e-08	1641.49	0
DN68366_c0_g4	-13.2705	7.22805	1.39113e-11	2.77138e-08	96.084	0
DN59443_c0_g3	-13.2652	7.2227	1.4152e-11	2.78256e-08	539.558	0
DN76595_c1_g5	-10.0846	7.74246	1.43223e-11	2.78256e-08	1826.49	1.852
DN71561_c0_g2	-9.12574	9.15584	1.44785e-11	2.78256e-08	948.384	1.902
DN68366_c0_g3	-13.1548	7.11125	2.07726e-11	3.90042e-08	178.213	0
DN69227_c0_g11	-9.93717	7.59419	2.38402e-11	4.42555e-08	955.63	1.068
DN76595_c1_g6	-10.3035	7.06317	2.44998e-11	4.49689e-08	1026.68	0.828
DN76546_c1_g3	-9.26022	8.64886	2.64749e-11	4.80543e-08	3593.65	6.39
DN75691_c0_g4	-8.87938	9.3521	2.78227e-11	4.95509e-08	9371.96	23.62
DN69441_c1_g10	-8.6164	13.5324	2.80071e-11	4.95509e-08	27813.7	83.558
DN67177_c0_g1	-13.066	7.02163	2.82094e-11	4.95509e-08	160.034	0
DN75520_c3_g10	-8.62037	11.3464	3.24227e-11	5.60815e-08	13487.7	40.363
DN69227_c0_g1	-10.22	6.9789	3.26139e-11	5.60815e-08	418.73	0.36
DN69227_c0_g12	-9.82582	7.48216	3.48831e-11	5.93587e-08	1201.8	1.454
DN74357_c2_g4	-9.62509	7.83132	3.68302e-11	6.20259e-08	1560.66	2.402
DN68496_c0_g1	-12.8933	6.84713	5.09285e-11	8.31957e-08	114.294	0
DN73807_c2_g4	-12.8933	6.84713	5.09285e-11	8.31957e-08	102.697	0
DN75691_c0_g12	-8.49179	11.0258	5.38826e-11	8.715e-08	12379.8	40.799
DN64599_c0_g7	-12.818	6.77096	6.61842e-11	1.02969e-07	367.215	0
DN64599_c0_g2	-9.02656	7.62834	7.39528e-11	1.1397e-07	681.935	1.353
DN64398_c3_g3	-12.7788	6.73131	7.58522e-11	1.15804e-07	136.507	0
DN56609_c0_g3	-8.76109	8.65516	8.11807e-11	1.21698e-07	1843.65	5.056
DN67177_c1_g1	-8.31484	12.5139	8.12027e-11	1.21698e-07	4017.22	14.784
DN70544_c1_g5	-8.45031	9.8684	8.23822e-11	1.22344e-07	4485.72	15.131
DN69441_c1_g6	-8.50377	9.23752	8.4969e-11	1.24559e-07	2173.09	7.079
DN59443_c0_g4	-9.37185	7.57681	8.81327e-11	1.27409e-07	227.196	0.335
DN76674_c1_g8	-12.7153	6.6671	9.40359e-11	1.3475e-07	1165.66	0
DN69227_c0_g1	-12.7075	6.6592	9.64316e-11	1.36981e-07	563.179	0
DN75649_c0_g6	-8.46964	9.28089	1.01189e-10	1.425e-07	1603.34	5.29
DN67108_c2_g6	-12.6918	6.64327	1.02095e-10	1.42547e-07	91.258	0
DN69288_c0_g11	-8.24238	12.1018	1.08907e-10	1.50769e-07	9984.5	38.928
DN75649_c0_g9	-8.31364	9.87339	1.22917e-10	1.68735e-07	7942.92	29.669
DN72330_c0_g11	-12.616	6.5665	1.32654e-10	1.77911e-07	344.084	0
DN75691_c0_g14	-8.85715	7.45808	1.32868e-10	1.77911e-07	540.302	1.321
DN74699_c0_g21	-8.8174	7.73057	1.38465e-10	1.83218e-07	680.717	1.726
DN69115_c0_g1	-12.602	6.55236	1.39075e-10	1.83218e-07	467.713	0
DN52380_c0_g1	-12.5506	6.50025	1.66432e-10	2.17505e-07	227.908	0
DN76364_c2_g80	-9.74221	6.49586	1.68793e-10	2.18839e-07	118.439	0.139
DN67794_c1_g2	-12.5153	6.46443	1.8784e-10	2.39728e-07	87.049	0
DN56609_c0_g3	-12.4912	6.44005	2.03462e-10	2.57652e-07	670.496	0
DN76595_c1_g101	-8.32405	8.47775	2.4285e-10	3.05165e-07	2594.4	9.519
DN60872_c0_g1	-12.4356	6.38365	2.47036e-10	3.08056e-07	544.209	0
DN70544_c1_g2	-12.4325	6.38045	2.48924e-10	3.08059e-07	326.475	0
DN75629_c2_g20	-9.24314	6.89506	2.5987e-10	3.19187e-07	935.964	1.7
DN76674_c1_g1	-12.4166	6.36435	2.62642e-10	3.20184e-07	861.745	0
DN74368_c0_g9	-8.60414	7.77332	2.68609e-10	3.25032e-07	1513.3	4.469
DN76595_c1_g11	-12.407	6.3546	2.70887e-10	3.25379e-07	591.389	0
DN74357_c2_g5	-12.4038	6.35133	2.75126e-10	3.26543e-07	971.325	0
DN69441_c1_g6	-8.03339	10.4244	2.75854e-10	3.26543e-07	11625.4	52.846
DN75691_c0_g5	-8.11241	9.0675	2.86566e-10	3.36784e-07	4545.91	19.467
DN74776_c0_g15	-12.3712	6.31828	3.07138e-10	3.58382e-07	210.931	0
DN72318_c0_g1	-12.3646	6.31158	3.14569e-10	3.64449e-07	50.138	0
DN73807_c2_g4	-12.348	6.29469	3.32762e-10	3.80136e-07	438.696	0
DN75389_c0_g2	-9.53197	6.2828	3.4937e-10	3.93602e-07	59.932	0.114
DN68496_c0_g1	-12.3107	6.25681	3.79316e-10	4.18678e-07	99.738	0
DN30531_c1_g1	-12.3073	6.25332	3.82477e-10	4.19333e-07	1135.23	0
DN75649_c0_g8	-12.3004	6.24631	3.92151e-10	4.27074e-07	969.489	0
DN70197_c0_g1	-8.08034	8.45433	4.09617e-10	4.43141e-07	547.659	2.288
DN70243_c4_g9	-7.90092	10.3662	4.23218e-10	4.5187e-07	17793.3	88.614
DN76595_c1_g9	-9.46985	6.21978	4.30231e-10	4.56374e-07	353.403	0.506
DN67108_c2_g6	-12.2112	6.15568	5.34622e-10	5.56272e-07	65.311	0
DN68125_c0_g3	-12.2001	6.14441	5.54025e-10	5.69211e-07	267.018	0
DN68934_c0_g2	-9.39753	6.14637	5.54025e-10	5.69211e-07	138.754	0.31
DN65122_c0_g1	-12.1964	6.14064	5.59008e-10	5.7074e-07	76.085	0
DN72714_c1_g2	-12.1927	6.13685	5.69134e-10	5.7747e-07	42.512	0
DN75649_c0_g5	-7.73036	11.8801	6.07447e-10	6.08781e-07	29928.1	168.089
DN70090_c5_g2	-12.1701	6.11393	6.11908e-10	6.09513e-07	562.895	0
DN61240_c0_g1	-12.1279	6.07094	7.09629e-10	6.94153e-07	18.986	0
DN75080_c0_g4	-12.124	6.06697	7.16336e-10	6.96543e-07	30.741	0
DN74699_c0_g2	-9.30568	6.05306	7.58216e-10	7.32904e-07	296.161	0.474
DN75520_c3_g5	-12.1003	6.0429	7.80256e-10	7.43867e-07	517.202	0
DN64599_c0_g1	-9.29378	6.04096	7.87773e-10	7.43867e-07	365.538	0.809
DN76595_c1_g10	-12.0924	6.03479	8.03069e-10	7.52065e-07	208.954	0
DN74389_c0_g6	-8.26822	7.65443	8.05662e-10	7.52065e-07	930.537	3.609
DN75649_c0_g2	-7.71648	9.70263	8.87547e-10	8.23795e-07	1815.54	10.107
DN59443_c0_g3	-7.90745	7.93646	9.60435e-10	8.86411e-07	786.878	3.811
DN44166_c0_g1	-8.27301	6.87022	9.88297e-10	9.07001e-07	362.057	1.327
DN72832_c0_g10	-7.73202	8.68758	1.06052e-09	9.67842e-07	909.352	4.886
DN70544_c1_g1	-7.98956	7.8826	1.15525e-09	1.04265e-06	806.655	3.596
DN76595_c1_g10	-11.9759	5.91618	1.18682e-09	1.06526e-06	265.056	0
DN72117_c0_g5	-11.9672	5.90732	1.22461e-09	1.09317e-06	741.851	0
DN73192_c1_g5	-11.9497	5.88944	1.30463e-09	1.15201e-06	224.316	0
DN76595_c1_g7	-11.9453	5.88494	1.31857e-09	1.15806e-06	320.621	0
DN76595_c1_g10	-7.90521	7.6478	1.50723e-09	1.30274e-06	740.364	3.59
DN74357_c2_g2	-11.8958	5.83445	1.56788e-09	1.33635e-06	297.933	0
DN73114_c0_g1	-8.13779	6.73393	1.57066e-09	1.33635e-06	86.686	0.348
DN71291_c3_g7	-7.77169	7.92497	1.62082e-09	1.37019e-06	3420.53	18.064
DN74699_c0_g16	-8.10082	7.01037	1.6272e-09	1.37019e-06	539.685	2.263
DN66191_c0_g3	-11.8773	5.81564	1.67572e-09	1.40381e-06	39.917	0
DN56609_c0_g2	-9.06545	5.80865	1.73298e-09	1.44437e-06	718.688	1.378
DN67794_c0_g2	-11.8634	5.80138	1.75258e-09	1.45329e-06	449.645	0
DN74357_c2_g7	-8.04693	7.2138	1.82444e-09	1.50524e-06	387.831	1.7
DN73807_c2_g8	-11.8492	5.78697	1.83371e-09	1.50528e-06	318.58	0
DN75520_c3_g12	-7.45032	9.89301	1.93446e-09	1.57219e-06	6736.43	45.419
DN68125_c0_g5	-8.62226	6.26736	2.18974e-09	1.76212e-06	91.416	0.215
DN67632_c3_g18	-11.7913	5.72786	2.23302e-09	1.78814e-06	148.674	0
DN68366_c0_g4	-7.77006	7.34442	2.33074e-09	1.85729e-06	103.662	0.544
DN69288_c0_g6	-7.65884	7.92662	2.50351e-09	1.96521e-06	1316.37	7.717
DN69985_c0_g1	-7.99956	6.59453	2.51544e-09	1.96521e-06	43.446	0.209
DN76448_c0_g2	-11.7565	5.69224	2.51677e-09	1.96521e-06	3.876	0
DN75629_c2_g18	-7.40235	9.21161	2.52631e-09	1.96521e-06	4654.55	32.658
DN70197_c0_g1	-8.5736	6.21805	2.58859e-09	2.00411e-06	128.438	0.316
DN69115_c0_g1	-11.7463	5.6819	2.61021e-09	2.01131e-06	534.036	0
DN76595_c1_g13	-7.9334	7.09971	2.68284e-09	2.05743e-06	1865.2	8.906
DN63816_c0_g2	-8.93357	5.67424	2.70784e-09	2.05743e-06	75.895	0.158
DN40935_c0_g3	-11.7104	5.64511	2.95322e-09	2.23348e-06	385.03	0
DN65304_c1_g1	-11.7051	5.63977	3.02817e-09	2.27575e-06	17.087	0
DN70544_c2_g5	-7.28317	10.843	3.04514e-09	2.27575e-06	11958.2	91.54
DN71068_c0_g11	-8.5159	6.15956	3.1605e-09	2.34635e-06	114.183	0.411
DN74018_c0_g1	-11.6894	5.62366	3.18504e-09	2.34635e-06	25.045	0
DN73807_c2_g3	-11.6841	5.61825	3.22577e-09	2.36303e-06	259.297	0
DN75649_c0_g2	-7.272	10.4321	3.2742e-09	2.37718e-06	2427.2	18.443
DN64624_c2_g4	-11.6681	5.60189	3.39507e-09	2.44322e-06	66.292	0
DN56276_c0_g3	-11.6681	5.60189	3.39507e-09	2.44322e-06	319.624	0
DN69227_c0_g6	-11.6627	5.59639	3.48371e-09	2.4748e-06	81.196	0
DN75691_c0_g17	-7.22031	11.675	3.48418e-09	2.4748e-06	27218.6	217.793
DN75649_c0_g3	-7.35316	8.9595	3.4844e-09	2.4748e-06	1409.33	10.151
DN73706_c0_g1	-11.6519	5.58534	3.62193e-09	2.55031e-06	19.508	0.019
DN75629_c2_g5	-11.6519	5.58534	3.62193e-09	2.55031e-06	506.871	0
DN76674_c1_g6	-7.37846	8.69597	3.73774e-09	2.62055e-06	2164.26	15.353
DN59260_c0_g1	-11.641	5.5742	3.76679e-09	2.62964e-06	19.777	0
DN75064_c0_g3	-11.6356	5.5686	3.81662e-09	2.65309e-06	135.985	0
DN75520_c3_g10	-7.83246	6.74021	4.07308e-09	2.80747e-06	869.371	4.33
DN76291_c1_g9	-11.6079	5.54027	4.18845e-09	2.8509e-06	85.309	0
DN73114_c0_g1	-11.5739	5.50553	4.73251e-09	3.20785e-06	33.621	0
DN75629_c2_g13	-7.11415	12.3364	4.82693e-09	3.25834e-06	28236.6	242.203
DN67702_c1_g4	-11.5509	5.4819	5.07138e-09	3.40926e-06	8.733	0
DN76512_c1_g8	-11.5392	5.46994	5.2887e-09	3.52633e-06	48.16	0
DN76512_c1_g8	-7.54142	7.43362	5.36701e-09	3.564e-06	100.514	0.607
DN75691_c0_g9	-7.72549	6.89065	5.48618e-09	3.60728e-06	898.372	5.12
DN77810_c2_g3	-8.35244	5.99371	5.48771e-09	3.60728e-06	27.26	0.101
DN67736_c0_g1	-7.52779	7.2694	5.49842e-09	3.60728e-06	354.985	2.219
DN59341_c0_g3	-7.41565	7.68332	5.75486e-09	3.72382e-06	465.482	3.173
DN71718_c0_g3	-11.5155	5.44571	5.75784e-09	3.72382e-06	93.805	0
DN75405_c0_g1	-11.5096	5.43959	5.8408e-09	3.75646e-06	9.224	0
DN76595_c1_g8	-11.5036	5.43345	6.01108e-09	3.82085e-06	145.415	0
DN67092_c0_g2	-11.5036	5.43345	6.01108e-09	3.82085e-06	46.23	0
DN74368_c0_g2	-11.4915	5.42108	6.27781e-09	3.94435e-06	149.196	0
DN69441_c1_g1	-7.48577	7.22726	6.34433e-09	3.97087e-06	434.361	2.939
DN71291_c3_g10	-8.68285	5.41818	6.36986e-09	3.97163e-06	392.909	1.264
DN74368_c0_g3	-7.29735	7.77029	6.4012e-09	3.976e-06	969.869	7.231
DN72045_c3_g3	-8.11868	6.31342	6.48356e-09	3.99676e-06	27.624	0.095
DN71068_c0_g12	-11.4732	5.40232	6.65589e-09	4.07226e-06	68	0
DN70007_c0_g1	-8.67062	5.40568	6.65589e-09	4.07226e-06	8.638	0.019
DN74973_c0_g1	-11.4671	5.39601	6.75464e-09	4.10195e-06	6.851	0
DN56609_c0_g4	-7.67827	6.58487	6.90223e-09	4.17605e-06	581.706	3.268
DN76870_c2_g2	-8.6583	5.39307	6.95747e-09	4.19394e-06	178.197	0.449
DN76595_c1_g7	-11.4547	5.38332	7.06162e-09	4.23125e-06	184.557	0
DN66686_c0_g3	-11.4484	5.37693	7.2756e-09	4.33769e-06	21.327	0
DN71023_c0_g3	-11.4422	5.37051	7.38551e-09	4.37131e-06	40.835	0
DN75649_c0_g11	-7.61432	6.99793	7.56892e-09	4.46369e-06	1323.13	7.901
DN75691_c0_g17	-7.01687	10.265	7.64764e-09	4.4939e-06	5049.36	46.146
DN75691_c0_g9	-7.07378	9.27978	7.68452e-09	4.49938e-06	1594.59	14.044
DN72564_c0_g1	-6.96985	11.8168	8.06476e-09	4.68549e-06	3573.47	33.423
DN72898_c1_g3	-8.61431	5.34806	8.08841e-09	4.68549e-06	58.096	0.152
DN69582_c0_g1	-11.4105	5.338	8.21323e-09	4.74098e-06	20.22	0
DN68027_c0_g4	-8.04382	6.23768	8.42005e-09	4.84325e-06	1119.98	4.823
DN69985_c0_g1	-8.03682	6.2306	8.56267e-09	4.908e-06	63.523	0.24
DN71760_c3_g14	-7.56355	6.94692	8.99585e-09	5.11212e-06	48.904	0.31
DN73475_c1_g1	-11.3846	5.31145	9.01266e-09	5.11212e-06	12.198	0
DN75520_c3_g15	-8.5755	5.30834	9.15482e-09	5.17478e-06	418.983	1.131
DN68220_c0_g5	-8.20047	5.83934	9.23574e-09	5.20253e-06	257.272	0.954
DN74357_c2_g1	-7.58368	6.17454	1.04306e-08	5.79865e-06	612.289	3.66
DN75519_c0_g4	-11.3247	5.24988	1.10895e-08	6.12014e-06	12.499	0
DN67632_c3_g12	-11.3178	5.24287	1.12719e-08	6.16957e-06	120.259	0
DN74449_c0_g1	-11.3178	5.24287	1.12719e-08	6.16957e-06	15.283	0
DN74611_c0_g1	-7.95746	6.15027	1.12924e-08	6.16957e-06	436.45	1.978
DN72587_c0_g2	-8.13968	5.77754	1.14276e-08	6.21842e-06	57.495	0.265
DN76718_c0_g4	-11.311	5.23583	1.14579e-08	6.21842e-06	32.576	0
DN72564_c0_g1	-7.04436	8.06817	1.18113e-08	6.35612e-06	684.704	6.125
DN75629_c2_g20	-11.2972	5.22165	1.20385e-08	6.4478e-06	263.221	0
DN74699_c0_g18	-11.2902	5.21451	1.24451e-08	6.62219e-06	106.494	0
DN74699_c0_g13	-8.48068	5.21121	1.26546e-08	6.71181e-06	246.751	0.708
DN77888_c1_g8	-7.00543	7.9624	1.275e-08	6.74048e-06	138.627	1.251
DN76027_c0_g15	-7.49313	6.3982	1.30197e-08	6.8609e-06	286.115	1.814
DN71561_c0_g2	-6.86239	10.1256	1.31983e-08	6.88832e-06	1307.15	13.223
DN71152_c2_g9	-11.2692	5.19287	1.33091e-08	6.92403e-06	105.513	0
DN70243_c4_g14	-7.45846	6.62195	1.36556e-08	7.08177e-06	466.716	3.059
DN74699_c0_g15	-7.89688	6.08891	1.39144e-08	7.18228e-06	721.995	3.438
DN68398_c1_g1	-7.49715	6.08703	1.40441e-08	7.21452e-06	60.58	0.335
DN76512_c1_g8	-7.88913	6.08106	1.41753e-08	7.25908e-06	78.189	0.398
DN75691_c0_g15	-11.2478	5.1709	1.4246e-08	7.27249e-06	484.579	0
DN76595_c1_g10	-7.05836	7.53142	1.44785e-08	7.35237e-06	1850.05	15.934
DN57585_c0_g2	-7.42348	6.80614	1.44925e-08	7.35237e-06	285.498	1.915
DN67987_c0_g3	-11.2406	5.16351	1.47441e-08	7.45685e-06	54.616	0
DN75629_c2_g7	-8.42356	5.15265	1.52632e-08	7.67189e-06	467.634	1.523
DN56609_c0_g5	-6.86999	9.07714	1.54171e-08	7.72548e-06	5704.07	58.193
DN69288_c0_g1	-6.84418	8.99263	1.57621e-08	7.87127e-06	2737.26	28.19
DN74699_c0_g6	-11.2188	5.14109	1.58044e-08	7.87127e-06	172.612	0
DN59351_c0_g2	-6.97701	7.71228	1.60125e-08	7.90446e-06	515.146	4.715
DN64790_c1_g2	-11.2115	5.13354	1.60836e-08	7.90446e-06	57.906	0
DN61281_c0_g1	-7.2199	7.11139	1.60973e-08	7.90446e-06	83.901	0.645
DN72832_c0_g1	-6.89353	8.26504	1.64218e-08	8.03185e-06	1857.51	18.475
DN75691_c0_g1	-11.1967	5.11832	1.69576e-08	8.22004e-06	324.577	0
DN76595_c1_g7	-6.90607	8.37691	1.72633e-08	8.3435e-06	1544.93	15.195
DN70875_c0_g5	-11.1893	5.11065	1.75719e-08	8.44269e-06	123.17	0
DN70544_c2_g1	-11.1893	5.11065	1.75719e-08	8.44269e-06	457.382	0
DN69227_c0_g3	-7.06305	7.21567	1.82623e-08	8.74864e-06	1837.29	16.256
DN68798_c0_g2	-11.1667	5.0874	1.88827e-08	9.01943e-06	88.837	0
DN72832_c0_g4	-6.75938	9.76592	1.93299e-08	9.17935e-06	2827.65	30.787
DN75629_c2_g11	-7.33796	6.72016	1.94203e-08	9.19554e-06	395.52	2.794
DN71851_c0_g2	-11.1514	5.07169	1.99433e-08	9.36179e-06	9.746	0
DN73102_c0_g4	-11.1514	5.07169	1.99433e-08	9.36179e-06	12.451	0
DN57102_c0_g1	-7.13689	6.70875	2.0261e-08	9.47356e-06	90.135	0.771
DN64085_c0_g7	-11.1437	5.06377	2.03127e-08	9.47356e-06	171.33	0
DN69288_c0_g5	-6.74855	9.33477	2.03554e-08	9.47356e-06	6317.45	70.107
DN75520_c3_g1	-6.80578	8.82904	2.07453e-08	9.6003e-06	5386.17	57.214
DN53606_c0_g1	-11.1282	5.0478	2.14709e-08	9.82477e-06	25.947	0
DN75691_c0_g9	-11.1282	5.0478	2.14709e-08	9.82477e-06	74.645	0
DN73779_c0_g8	-8.32563	5.05217	2.14709e-08	9.82477e-06	44.949	0.209
DN64034_c0_g3	-7.13052	7.0218	2.18301e-08	9.89854e-06	571.027	4.753
DN71768_c0_g3	-11.1204	5.03975	2.18745e-08	9.89854e-06	17.404	0
DN67794_c1_g5	-11.1204	5.03975	2.18745e-08	9.89854e-06	98.045	0
DN76423_c0_g8	-11.1204	5.03975	2.18745e-08	9.89854e-06	152.661	0
DN77888_c1_g8	-6.91011	7.28409	2.24871e-08	1.00919e-05	88.458	0.86
DN71291_c3_g12	-6.68909	9.95361	2.38313e-08	1.06367e-05	8237.14	94.878
DN75405_c0_g1	-11.0967	5.01533	2.40345e-08	1.06982e-05	8.116	0
DN70741_c0_g1	-11.0887	5.0071	2.44967e-08	1.08743e-05	15.964	0
DN65983_c5_g5	-11.0807	4.99882	2.49696e-08	1.10243e-05	19.935	0
DN76846_c0_g2	-11.0807	4.99882	2.49696e-08	1.10243e-05	41.42	0
DN62634_c0_g2	-6.80766	8.12715	2.62995e-08	1.1518e-05	2825.63	30.023
DN75649_c0_g6	-6.76175	7.91175	2.64998e-08	1.15747e-05	1245.34	13.539
DN76059_c0_g25	-11.0563	4.9737	2.75052e-08	1.195e-05	15.378	0
DN73593_c0_g8	-11.0563	4.9737	2.75052e-08	1.195e-05	184.209	0
DN73850_c1_g3	-11.0481	4.96522	2.80488e-08	1.20579e-05	20.631	0
DN71068_c0_g15	-11.0481	4.96522	2.80488e-08	1.20579e-05	48.524	0
DN72117_c0_g2	-11.0481	4.96522	2.80488e-08	1.20579e-05	66.703	0
DN44046_c0_g1	-11.0481	4.96522	2.80488e-08	1.20579e-05	21.406	0
DN69115_c0_g6	-11.0398	4.9567	2.91752e-08	1.24438e-05	248.001	0
DN70197_c0_g1	-7.03724	6.77729	2.93487e-08	1.24853e-05	98.362	0.828
DN75520_c3_g6	-7.22213	6.38394	3.04957e-08	1.2906e-05	954.032	7.382
DN75629_c2_g23	-7.02262	6.76261	3.07492e-08	1.29797e-05	679.72	6.112
DN76595_c1_g4	-6.80072	7.61417	3.09291e-08	1.3022e-05	1927.13	20.491
DN43345_c0_g1	-7.26183	5.84885	3.13924e-08	1.3183e-05	281.147	2.086
DN64034_c0_g5	-7.83211	5.46431	3.23288e-08	1.35415e-05	487.695	2.838
DN75629_c2_g3	-6.79799	7.6853	3.28697e-08	1.36978e-05	1188.68	12.603
DN65744_c0_g1	-7.23418	5.82084	3.42814e-08	1.41776e-05	71.276	0.531
DN74389_c0_g2	-6.6203	8.67716	3.4956e-08	1.44201e-05	2216.36	26.692
DN69441_c1_g7	-6.55128	10.6163	3.51482e-08	1.44509e-05	5358.91	67.503
DN69288_c0_g9	-6.52278	12.564	3.58456e-08	1.46392e-05	13650.5	174.965
DN72641_c0_g2	-10.9719	4.88669	3.6437e-08	1.48066e-05	342.834	0
DN73782_c0_g3	-10.9719	4.88669	3.6437e-08	1.48066e-05	18.021	0
DN71291_c3_g16	-6.53299	10.3463	3.70731e-08	1.50075e-05	14138.4	182.202
DN68758_c1_g1	-10.9632	4.87769	3.71992e-08	1.50075e-05	16.533	0
DN75691_c0_g2	-7.79013	5.4215	3.72986e-08	1.50075e-05	433.048	2.155
DN55392_c0_g1	-7.60185	5.78975	3.79221e-08	1.51464e-05	50.676	0.291
DN69006_c0_g3	-10.9545	4.86864	3.8782e-08	1.54521e-05	11.803	0
DN76183_c0_g1	-10.9456	4.85954	3.96037e-08	1.57029e-05	1.788	0
DN68027_c0_g8	-7.1634	6.06538	3.97301e-08	1.57148e-05	953.589	7.717
DN70197_c0_g1	-7.15153	6.05339	4.16507e-08	1.62887e-05	78.886	0.632
DN73167_c0_g10	-10.9278	4.84116	4.2197e-08	1.63734e-05	97.049	0
DN63308_c0_g1	-8.11627	4.837	4.31064e-08	1.66472e-05	24.017	0.088
DN64642_c0_g1	-10.9189	4.83188	4.40395e-08	1.68878e-05	10.41	0
DN67211_c0_g1	-7.09447	6.47527	4.45814e-08	1.70556e-05	242.748	2.048
DN70278_c0_g1	-10.9098	4.82254	4.49969e-08	1.71343e-05	6.487	0
DN57102_c0_g1	-8.10723	4.8277	4.49969e-08	1.71343e-05	27.086	0.126
DN69441_c1_g4	-7.10668	6.2676	4.52254e-08	1.71414e-05	559.303	4.709
DN66686_c0_g33	-10.8916	4.80368	4.80226e-08	1.77888e-05	20.489	0
DN68956_c0_g1	-10.8916	4.80368	4.80226e-08	1.77888e-05	5.585	0
DN65744_c0_g1	-8.08898	4.80892	4.80226e-08	1.77888e-05	48.762	0.183
DN69441_c1_g1	-7.06739	6.44803	4.85927e-08	1.78983e-05	226.879	1.852
DN69370_c0_g15	-7.52387	5.71058	4.8969e-08	1.78983e-05	119.515	0.784
DN68125_c0_g5	-7.52387	5.71058	4.8969e-08	1.78983e-05	203.543	1.239
DN75857_c0_g2	-10.8823	4.79416	4.90851e-08	1.78983e-05	4.636	0
DN68653_c0_g1	-6.77785	7.04528	5.04687e-08	1.81997e-05	96.795	1.037
DN72280_c0_g9	-7.11796	5.70307	5.07587e-08	1.82562e-05	216.089	1.795
DN75691_c0_g14	-10.8731	4.78458	5.12958e-08	1.82562e-05	107.143	0
DN62634_c0_g7	-10.8731	4.78458	5.12958e-08	1.82562e-05	342.028	0
DN65142_c0_g1	-10.8731	4.78458	5.12958e-08	1.82562e-05	13.717	0
DN63536_c0_g2	-10.8637	4.77494	5.2446e-08	1.86249e-05	20.584	0
DN70544_c2_g2	-10.8543	4.76523	5.36272e-08	1.90031e-05	143.659	0
DN77810_c2_g1	-7.66961	5.29849	5.6082e-08	1.96193e-05	158.626	0.91
DN76102_c0_g1	-7.02907	6.18937	5.87071e-08	2.03615e-05	27.466	0.253
DN76546_c1_g5	-6.4022	10.2357	5.93156e-08	2.04744e-05	5690.73	79.772
DN63409_c0_g1	-10.8258	4.7357	6.00353e-08	2.04744e-05	31.374	0
DN74357_c1_g1	-10.8258	4.7357	6.00353e-08	2.04744e-05	169.463	0
DN76291_c1_g9	-10.8258	4.7357	6.00353e-08	2.04744e-05	150.145	0
DN75574_c1_g1	-10.8258	4.7357	6.00353e-08	2.04744e-05	4.936	0
DN75236_c0_g6	-6.43437	9.13003	6.11207e-08	2.08012e-05	1510.41	20.447
DN66047_c0_g2	-10.8161	4.72573	6.1425e-08	2.0818e-05	106.32	0
DN74611_c1_g21	-8.01357	4.73128	6.1425e-08	2.0818e-05	180.902	0.714
DN58604_c0_g1	-7.05614	5.64039	6.25218e-08	2.11458e-05	24.855	0.209
DN66932_c0_g2	-10.8064	4.71569	6.4322e-08	2.16204e-05	13.686	0
DN71681_c0_g4	-10.8064	4.71569	6.4322e-08	2.16204e-05	28.858	0
DN73292_c0_g5	-10.7967	4.70557	6.58319e-08	2.20825e-05	194.208	0
DN74012_c0_g1	-10.7868	4.69539	6.73846e-08	2.24192e-05	8.971	0
DN73106_c0_g11	-10.7868	4.69539	6.73846e-08	2.24192e-05	4.335	0
DN77810_c2_g3	-6.97004	6.35006	6.80657e-08	2.25997e-05	31.738	0.303
DN74981_c3_g6	-10.7769	4.68514	7.06238e-08	2.32132e-05	15.062	0
DN73611_c3_g2	-10.7669	4.67481	7.23133e-08	2.35318e-05	15.236	0
DN69441_c1_g6	-10.7669	4.67481	7.23133e-08	2.35318e-05	97.349	0
DN68448_c1_g1	-10.7569	4.66441	7.58403e-08	2.45329e-05	11.217	0
DN70751_c0_g1	-10.7468	4.65394	7.76811e-08	2.4892e-05	8.417	0
DN72407_c0_g3	-10.7468	4.65394	7.76811e-08	2.4892e-05	7.61	0
DN71688_c0_g2	-10.7468	4.65394	7.76811e-08	2.4892e-05	8.069	0
DN40935_c0_g1	-10.7468	4.65394	7.76811e-08	2.4892e-05	197.404	0
DN69441_c1_g6	-7.38741	5.57192	7.77123e-08	2.4892e-05	275.53	2.004
DN69227_c0_g9	-6.42404	7.99052	7.92528e-08	2.51925e-05	651.811	8.969
DN76546_c1_g9	-6.75063	6.64092	7.94698e-08	2.51925e-05	1329.22	14.626
DN75649_c0_g10	-6.28781	11.9904	8.05813e-08	2.54124e-05	26846.1	409.236
DN48243_c0_g1	-10.7366	4.64339	8.15261e-08	2.55557e-05	5.379	0
DN71952_c3_g1	-10.7366	4.64339	8.15261e-08	2.55557e-05	10.727	0
DN71068_c0_g17	-10.7366	4.64339	8.15261e-08	2.55557e-05	52.306	0
DN74389_c0_g2	-10.7263	4.63277	8.35342e-08	2.58937e-05	82.493	0
DN64551_c0_g1	-10.7263	4.63277	8.35342e-08	2.58937e-05	15.204	0
DN73114_c0_g1	-10.7263	4.63277	8.35342e-08	2.58937e-05	20.441	0
DN33584_c0_g1	-6.73184	6.62208	8.41753e-08	2.6043e-05	315.527	3.615
DN77399_c3_g8	-10.716	4.62206	8.56018e-08	2.63844e-05	43.857	0
DN68125_c0_g8	-6.6155	6.8829	8.79313e-08	2.68994e-05	567.847	6.611
DN76546_c1_g6	-6.24709	12.436	9.14717e-08	2.77229e-05	5225.34	80.713
DN67220_c0_g3	-10.6951	4.60042	9.21839e-08	2.77841e-05	9.762	0
DN60199_c0_g1	-7.33128	5.51485	9.49272e-08	2.84013e-05	127.505	0.885
DN68798_c0_g1	-6.93543	5.51794	9.49272e-08	2.84013e-05	83.094	0.765
DN73114_c0_g1	-7.50141	5.12659	9.87704e-08	2.9358e-05	44.601	0.221
DN72039_c1_g1	-10.6739	4.57845	9.93828e-08	2.9358e-05	50.676	0
DN69441_c1_g12	-6.48854	6.96213	1.00594e-07	2.96622e-05	594.3	7.983
DN73192_c1_g10	-10.6632	4.56735	1.01931e-07	2.98945e-05	127.014	0
DN70544_c2_g6	-7.86058	4.5736	1.01931e-07	2.98945e-05	251.624	1.112
DN72564_c0_g1	-6.32405	7.8454	1.06404e-07	3.1014e-05	2588.26	38.511
DN68175_c1_g2	-10.6524	4.55615	1.07267e-07	3.1014e-05	9.983	0
DN63589_c0_g1	-10.6524	4.55615	1.07267e-07	3.1014e-05	66.149	0
DN67603_c1_g2	-10.6415	4.54488	1.1006e-07	3.1598e-05	11.407	0
DN75395_c0_g1	-10.6415	4.54488	1.1006e-07	3.1598e-05	3.639	0
DN76900_c1_g4	-10.6415	4.54488	1.1006e-07	3.1598e-05	19.476	0
DN74389_c0_g1	-6.31462	8.20387	1.1154e-07	3.19107e-05	3259.74	48.428
DN73192_c1_g52	-6.83543	5.99408	1.12955e-07	3.20348e-05	197.008	1.934
DN71718_c0_g3	-7.82793	4.53992	1.15914e-07	3.27413e-05	55.644	0.247
DN75629_c2_g21	-6.20946	9.95827	1.16579e-07	3.28347e-05	13043.5	211.372
DN78060_c0_g1	-10.6195	4.52206	1.1898e-07	3.33958e-05	2.5	0
DN76808_c0_g5	-10.6195	4.52206	1.1898e-07	3.33958e-05	8.496	0
DN74699_c0_g19	-10.6083	4.51051	1.2541e-07	3.46646e-05	166.093	0
DN70087_c1_g4	-10.5971	4.49888	1.28782e-07	3.51798e-05	11.771	0
DN74625_c1_g2	-10.5971	4.49888	1.28782e-07	3.51798e-05	13.749	0
DN69603_c0_g1	-10.5858	4.48715	1.32262e-07	3.58905e-05	30.077	0
DN76546_c1_g4	-10.5858	4.48715	1.32262e-07	3.58905e-05	53.951	0
DN77641_c1_g6	-6.77186	6.15055	1.33085e-07	3.60538e-05	42.132	0.461
DN71312_c0_g2	-10.5744	4.47533	1.39568e-07	3.74087e-05	32.054	0
DN76853_c0_g6	-10.5744	4.47533	1.39568e-07	3.74087e-05	181.978	0
DN68672_c0_g1	-10.5744	4.47533	1.39568e-07	3.74087e-05	9.524	0
DN75649_c0_g1	-6.20771	8.50408	1.41728e-07	3.78927e-05	2585.44	41.64
DN58107_c0_g2	-10.5629	4.46341	1.43403e-07	3.79061e-05	15.078	0
DN76589_c0_g2	-10.5629	4.46341	1.43403e-07	3.79061e-05	4.398	0
DN73167_c0_g10	-10.5629	4.46341	1.43403e-07	3.79061e-05	57.479	0
DN73879_c2_g6	-10.5629	4.46341	1.43403e-07	3.79061e-05	138.691	0
DN77399_c3_g80	-7.76034	4.47017	1.43403e-07	3.79061e-05	51.989	0.24
DN70463_c0_g1	-10.5513	4.45139	1.51457e-07	3.93977e-05	6.107	0
DN65798_c1_g2	-10.5513	4.45139	1.51457e-07	3.93977e-05	26.991	0
DN73292_c0_g7	-7.74876	4.45821	1.51457e-07	3.93977e-05	16.391	0.082
DN68125_c0_g6	-7.36916	4.99127	1.53665e-07	3.99084e-05	147.725	0.98
DN45817_c0_g1	-7.73708	4.44616	1.55688e-07	4.01783e-05	186.044	0.891
DN76512_c1_g2	-6.42889	6.58094	1.57178e-07	4.02737e-05	147.93	1.991
DN59341_c0_g3	-6.18155	8.2737	1.60273e-07	4.08454e-05	1334.57	21.717
DN74389_c0_g10	-6.21149	7.77948	1.62719e-07	4.13748e-05	1949.58	31.122
DN68125_c0_g7	-10.5279	4.42707	1.64583e-07	4.14906e-05	166.077	0
DN64398_c2_g1	-10.5279	4.42707	1.64583e-07	4.14906e-05	67.099	0
DN73611_c3_g2	-7.72531	4.43401	1.64583e-07	4.14906e-05	12.451	0.057
DN76674_c1_g2	-6.08938	10.2145	1.68272e-07	4.22779e-05	1664.95	28.638
DN73510_c1_g3	-10.516	4.41475	1.69258e-07	4.22779e-05	54.79	0
DN71630_c0_g1	-10.516	4.41475	1.69258e-07	4.22779e-05	10.316	0
DN76677_c0_g3	-10.516	4.41475	1.69258e-07	4.22779e-05	23.89	0
DN68798_c0_g1	-7.71345	4.42176	1.69258e-07	4.22779e-05	85.436	0.411
DN70243_c4_g12	-6.16349	7.97999	1.72059e-07	4.28144e-05	2931.09	48.858
DN75629_c2_g9	-6.06288	11.8772	1.7228e-07	4.28144e-05	38788	694.621
DN78032_c1_g1	-10.5041	4.40233	1.74094e-07	4.28955e-05	19.555	0
DN77864_c1_g3	-10.5041	4.40233	1.74094e-07	4.28955e-05	10.774	0
DN73879_c2_g3	-10.5041	4.40233	1.74094e-07	4.28955e-05	20.979	0
DN71329_c0_g1	-10.5041	4.40233	1.74094e-07	4.28955e-05	120.116	0
DN63519_c0_g3	-7.31943	4.94034	1.83302e-07	4.48622e-05	114.009	0.777
DN25091_c0_g1	-10.492	4.3898	1.84273e-07	4.48622e-05	148.69	0
DN70090_c5_g4	-10.492	4.3898	1.84273e-07	4.48622e-05	167.169	0
DN74357_c2_g6	-10.492	4.3898	1.84273e-07	4.48622e-05	187.326	0
DN59443_c0_g3	-10.492	4.3898	1.84273e-07	4.48622e-05	114.8	0
DN75040_c1_g6	-7.68942	4.39694	1.84273e-07	4.48622e-05	122.284	0.6
DN69288_c0_g2	-6.16557	7.90399	1.87016e-07	4.53274e-05	1149.92	18.917
DN74825_c0_g3	-10.4798	4.37717	1.8963e-07	4.54884e-05	12.372	0
DN65349_c0_g2	-10.4798	4.37717	1.8963e-07	4.54884e-05	4.383	0
DN69227_c0_g7	-7.67725	4.38438	1.8963e-07	4.54884e-05	34.87	0.171
DN68920_c0_g1	-10.4676	4.36443	2.00915e-07	4.72246e-05	13.337	0
DN74558_c7_g3	-10.4676	4.36443	2.00915e-07	4.72246e-05	11.36	0
DN73167_c0_g5	-10.4676	4.36443	2.00915e-07	4.72246e-05	43.493	0
DN75691_c0_g3	-10.4676	4.36443	2.00915e-07	4.72246e-05	258.047	0
DN67506_c1_g1	-10.4676	4.36443	2.00915e-07	4.72246e-05	9.54	0
DN77888_c1_g5	-10.4676	4.36443	2.00915e-07	4.72246e-05	193.591	0
DN73593_c0_g1	-10.4676	4.36443	2.00915e-07	4.72246e-05	73.032	0
DN77690_c1_g1	-10.4676	4.36443	2.00915e-07	4.72246e-05	70.532	0
DN74389_c0_g6	-6.64737	6.02519	2.01625e-07	4.73233e-05	236.388	2.648
DN73674_c0_g2	-10.4552	4.35157	2.0686e-07	4.80685e-05	15.41	0
DN74121_c1_g5	-10.4552	4.35157	2.0686e-07	4.80685e-05	40.534	0
DN73155_c0_g7	-6.66464	5.56103	2.16466e-07	4.99456e-05	114.12	1.315
DN73237_c0_g2	-10.4427	4.33861	2.19394e-07	5.01957e-05	16.027	0
DN65210_c0_g1	-10.4427	4.33861	2.19394e-07	5.01957e-05	18.021	0
DN74699_c0_g21	-10.4427	4.33861	2.19394e-07	5.01957e-05	142.424	0
DN62983_c0_g1	-6.62278	6.00043	2.20038e-07	5.02096e-05	39.443	0.461
DN72190_c0_g1	-10.4301	4.32552	2.26002e-07	5.12056e-05	5.395	0
DN74372_c0_g1	-10.4301	4.32552	2.26002e-07	5.12056e-05	3.607	0
DN77888_c1_g9	-7.62754	4.33302	2.26002e-07	5.12056e-05	89.628	0.461
DN74389_c0_g9	-6.61033	5.98788	2.28866e-07	5.17827e-05	702.408	8.413
DN72527_c0_g14	-6.09018	7.78858	2.31606e-07	5.20356e-05	751.344	12.932
DN62463_c0_g1	-10.4174	4.31233	2.32851e-07	5.20356e-05	6.123	0
DN77605_c3_g2	-10.4174	4.31233	2.32851e-07	5.20356e-05	24.27	0
DN70357_c0_g6	-10.4174	4.31233	2.32851e-07	5.20356e-05	25.52	0
DN72058_c0_g12	-10.4174	4.31233	2.32851e-07	5.20356e-05	89.866	0
DN66911_c0_g1	-10.4174	4.31233	2.32851e-07	5.20356e-05	50.201	0
DN64402_c2_g11	-7.61483	4.3199	2.32851e-07	5.20356e-05	7.12	0.025
DN65828_c0_g1	-10.4046	4.29901	2.4731e-07	5.46686e-05	44.094	0
DN77734_c0_g1	-10.4046	4.29901	2.4731e-07	5.46686e-05	3.465	0
DN54846_c0_g2	-10.4046	4.29901	2.4731e-07	5.46686e-05	137.219	0
DN66491_c0_g2	-10.4046	4.29901	2.4731e-07	5.46686e-05	20.125	0
DN70444_c1_g9	-7.60202	4.30666	2.4731e-07	5.46686e-05	55.85	0.316
DN58574_c0_g3	-6.30656	6.574	2.49933e-07	5.51737e-05	494.467	7.332
DN75236_c0_g1	-10.3917	4.28557	2.54943e-07	5.58271e-05	244.647	0
DN76472_c1_g1	-7.20542	4.82352	2.66051e-07	5.81038e-05	3.591	0.032
DN75080_c0_g4	-7.01945	5.19737	2.68613e-07	5.85848e-05	16.929	0.164
DN70947_c0_g2	-10.3786	4.27201	2.71075e-07	5.88078e-05	27.735	0
DN65870_c0_g1	-10.3786	4.27201	2.71075e-07	5.88078e-05	11.708	0
DN64614_c0_g1	-7.01233	5.19011	2.77799e-07	6.01068e-05	40.313	0.348
DN73818_c0_g1	-7.01233	5.19011	2.77799e-07	6.01068e-05	14.84	0.107
DN67736_c0_g1	-5.93539	10.3219	2.78402e-07	6.01577e-05	443.253	8.488
DN77821_c1_g7	-10.3655	4.25832	2.79599e-07	6.0257e-05	5.284	0
DN67585_c1_g1	-10.3655	4.25832	2.79599e-07	6.0257e-05	12.705	0
DN65773_c0_g6	-10.3522	4.24451	2.88447e-07	6.12746e-05	62.479	0
DN69985_c0_g1	-10.3522	4.24451	2.88447e-07	6.12746e-05	15.173	0
DN71275_c0_g1	-10.3522	4.24451	2.88447e-07	6.12746e-05	1.835	0
DN67632_c3_g18	-10.3522	4.24451	2.88447e-07	6.12746e-05	212.434	0
DN77211_c2_g2	-10.3522	4.24451	2.88447e-07	6.12746e-05	2.516	0
DN76186_c1_g12	-7.54959	4.25248	2.88447e-07	6.12746e-05	48.065	0.316
DN67632_c3_g17	-7.54959	4.25248	2.88447e-07	6.12746e-05	75.611	0.411
DN75629_c2_g6	-6.99075	5.16812	2.97329e-07	6.29804e-05	424.299	3.679
DN61007_c0_g1	-10.3388	4.23056	3.07173e-07	6.44977e-05	79.787	0
DN62715_c0_g1	-10.3388	4.23056	3.07173e-07	6.44977e-05	9.414	0
DN76027_c0_g13	-10.3388	4.23056	3.07173e-07	6.44977e-05	54.726	0
DN64055_c0_g1	-7.53618	4.23861	3.07173e-07	6.44977e-05	14.793	0.082
DN76074_c0_g8	-10.3252	4.21648	3.17082e-07	6.58169e-05	5.648	0
DN72117_c0_g9	-10.3252	4.21648	3.17082e-07	6.58169e-05	277.207	0
DN66061_c0_g4	-10.3252	4.21648	3.17082e-07	6.58169e-05	275.91	0
DN76241_c0_g3	-10.3252	4.21648	3.17082e-07	6.58169e-05	2.848	0
DN72974_c0_g7	-10.3252	4.21648	3.17082e-07	6.58169e-05	62.574	0
DN76027_c0_g15	-6.57299	5.14984	3.18529e-07	6.60333e-05	111.937	1.334
DN75187_c1_g3	-6.95406	5.13071	3.35627e-07	6.8948e-05	28.494	0.278
DN55775_c0_g1	-10.3116	4.20227	3.38075e-07	6.8948e-05	26.248	0
DN67794_c1_g4	-10.3116	4.20227	3.38075e-07	6.8948e-05	10.142	0
DN69555_c0_g2	-10.3116	4.20227	3.38075e-07	6.8948e-05	23.099	0
DN63858_c0_g10	-10.3116	4.20227	3.38075e-07	6.8948e-05	58.144	0
DN73879_c2_g1	-7.50898	4.2105	3.38075e-07	6.8948e-05	54.616	0.303
DN76425_c0_g6	-6.29564	5.86309	3.49062e-07	7.06865e-05	33.684	0.525
DN76595_c1_g1	-10.2978	4.18792	3.49196e-07	7.06865e-05	141.57	0
DN73593_c0_g6	-10.2978	4.18792	3.49196e-07	7.06865e-05	140.004	0
DN77472_c2_g1	-10.2978	4.18792	3.49196e-07	7.06865e-05	45.676	0
DN70444_c1_g10	-10.2978	4.18792	3.49196e-07	7.06865e-05	13.606	0
DN74389_c0_g11	-6.08283	6.89877	3.51552e-07	7.10753e-05	517.582	9.158
DN69441_c1_g1	-5.84283	10.4001	3.69942e-07	7.42419e-05	11136.2	231.256
DN72623_c0_g3	-10.2838	4.17343	3.72784e-07	7.43557e-05	11.059	0
DN72345_c0_g1	-10.2838	4.17343	3.72784e-07	7.43557e-05	4.066	0
DN71291_c3_g2	-5.91699	8.32164	3.77552e-07	7.52149e-05	3206.59	63.344
DN69288_c0_g3	-5.83356	10.6981	3.84561e-07	7.61996e-05	13861.8	289.892
DN71083_c1_g9	-10.2698	4.15879	3.85294e-07	7.61996e-05	49.996	0
DN63698_c0_g2	-10.2698	4.15879	3.85294e-07	7.61996e-05	19.191	0
DN76254_c0_g2	-7.09152	4.70672	3.88781e-07	7.67379e-05	56.957	0.455
DN64034_c0_g2	-5.90877	7.97205	3.89184e-07	7.67379e-05	3062.62	60.861
DN74368_c0_g4	-5.96693	7.12121	3.89425e-07	7.67379e-05	142.187	2.686
DN75250_c0_g1	-10.2556	4.14401	3.98311e-07	7.76459e-05	26.374	0
DN63816_c0_g2	-10.2556	4.14401	3.98311e-07	7.76459e-05	62.495	0
DN56436_c0_g1	-10.2556	4.14401	3.98311e-07	7.76459e-05	7.436	0
DN71915_c0_g1	-10.2556	4.14401	3.98311e-07	7.76459e-05	96.305	0
DN74368_c0_g3	-7.08161	4.69655	4.07318e-07	7.92128e-05	120.053	1.201
DN72832_c0_g1	-5.84904	8.96158	4.10938e-07	7.96218e-05	657.206	13.374
DN74389_c0_g2	-6.14345	6.29537	4.13294e-07	7.972e-05	578.336	9.778
DN69115_c0_g4	-6.43314	5.80937	4.15778e-07	8.00951e-05	527.122	7.427
DN75691_c0_g9	-6.23999	5.80711	4.20434e-07	8.04446e-05	298.028	4.684
DN73844_c0_g7	-10.2412	4.12909	4.25963e-07	8.04446e-05	131.713	0
DN70483_c1_g1	-10.2412	4.12909	4.25963e-07	8.04446e-05	11.803	0
DN77253_c0_g9	-10.2412	4.12909	4.25963e-07	8.04446e-05	5.696	0
DN76254_c0_g2	-10.2412	4.12909	4.25963e-07	8.04446e-05	30.947	0
DN71298_c2_g1	-7.43865	4.13778	4.25963e-07	8.04446e-05	15.726	0.088
DN65744_c0_g5	-5.8111	9.60471	4.2935e-07	8.09905e-05	738.417	15.409
DN64065_c0_g1	-7.06159	4.67601	4.37155e-07	8.23677e-05	15.932	0.126
DN75886_c0_g5	-10.2267	4.11401	4.40652e-07	8.27402e-05	8.86	0
DN57585_c0_g3	-7.42416	4.1228	4.40652e-07	8.27402e-05	229.047	1.378
DN72527_c0_g1	-6.23427	5.97118	4.42323e-07	8.29587e-05	216.674	3.223
DN75520_c3_g9	-6.09432	6.12052	4.6e-07	8.58796e-05	380.616	6.586
DN63858_c0_g13	-7.04128	4.65517	4.69653e-07	8.72034e-05	73.712	0.531
DN76250_c0_g3	-10.2121	4.09877	4.71895e-07	8.72034e-05	38.13	0
DN75257_c0_g3	-10.2121	4.09877	4.71895e-07	8.72034e-05	52.685	0
DN64599_c0_g8	-10.2121	4.09877	4.71895e-07	8.72034e-05	217.102	0
DN64256_c0_g4	-10.2121	4.09877	4.71895e-07	8.72034e-05	51.451	0
DN72641_c0_g3	-5.79427	8.82782	4.81198e-07	8.88221e-05	5723.32	123.63
DN76546_c1_g4	-5.74923	12.1928	4.88177e-07	8.95647e-05	5066.94	110.66
DN77888_c1_g3	-10.1973	4.08338	4.88511e-07	8.95647e-05	89.28	0
DN56073_c0_g3	-7.39474	4.09238	4.88511e-07	8.95647e-05	73.443	0.442
DN73502_c1_g1	-7.39474	4.09238	4.88511e-07	8.95647e-05	10.838	0.063
DN71909_c0_g9	-6.83801	5.01235	4.91846e-07	9.00752e-05	238.002	2.351
DN73885_c0_g8	-5.99137	6.88192	5.01443e-07	9.17298e-05	323.516	5.954
DN71561_c0_g2	-5.80745	8.51031	5.08501e-07	9.2195e-05	1727.81	36.779
DN71915_c0_g6	-10.1824	4.06783	5.23899e-07	9.43585e-05	15.489	0
DN76853_c0_g7	-10.1824	4.06783	5.23899e-07	9.43585e-05	42.433	0
DN63576_c0_g2	-10.1824	4.06783	5.23899e-07	9.43585e-05	9.524	0
DN72435_c3_g1	-10.1824	4.06783	5.23899e-07	9.43585e-05	7.61	0
DN73150_c3_g11	-7.3798	4.07693	5.23899e-07	9.43585e-05	41.199	0.253
DN68057_c2_g1	-6.81364	4.98748	5.41114e-07	9.64762e-05	14.587	0.158
DN59341_c0_g3	-10.1673	4.05211	5.42745e-07	9.64762e-05	115.038	0
DN68182_c0_g2	-10.1673	4.05211	5.42745e-07	9.64762e-05	11.629	0
DN72731_c0_g4	-10.1673	4.05211	5.42745e-07	9.64762e-05	37.671	0
DN75624_c0_g1	-10.1673	4.05211	5.42745e-07	9.64762e-05	4.43	0
DN10308_c0_g1	-6.80542	4.9791	5.51667e-07	9.79556e-05	385.979	3.919
DN72641_c0_g1	-5.89167	6.85338	5.55859e-07	9.84716e-05	578.194	11.661
DN75040_c1_g2	-10.152	4.03622	5.62409e-07	9.84716e-05	17.862	0
DN64154_c0_g1	-10.152	4.03622	5.62409e-07	9.84716e-05	6.93	0
DN70751_c0_g1	-10.152	4.03622	5.62409e-07	9.84716e-05	5.696	0
DN74864_c2_g25	-10.152	4.03622	5.62409e-07	9.84716e-05	61.64	0
DN69106_c1_g1	-10.152	4.03622	5.62409e-07	9.84716e-05	10.98	0
DN69210_c0_g2	-10.152	4.03622	5.62409e-07	9.84716e-05	28.241	0
DN75649_c0_g12	-5.70388	12.1327	5.68673e-07	9.94618e-05	4489.33	101.116
DN74699_c0_g12	-6.79716	4.97066	5.73522e-07	0.000100203	111.209	1.119
DN74357_c2_g7	-5.94746	6.32238	5.85905e-07	0.000102257	743.813	14.259
DN77371_c2_g2	-10.1366	4.02016	6.04367e-07	0.000104144	10.901	0
DN73410_c0_g1	-10.1366	4.02016	6.04367e-07	0.000104144	7.041	0
DN72412_c0_g4	-10.1366	4.02016	6.04367e-07	0.000104144	18.068	0
DN71914_c0_g2	-10.1366	4.02016	6.04367e-07	0.000104144	5.142	0
DN67976_c3_g2	-10.1366	4.02016	6.04367e-07	0.000104144	8.955	0
DN70049_c0_g9	-10.1366	4.02016	6.04367e-07	0.000104144	38.145	0
DN68783_c1_g7	-10.1366	4.02016	6.04367e-07	0.000104144	54.695	0
DN73167_c0_g11	-10.1366	4.02016	6.04367e-07	0.000104144	242.068	0
DN73593_c0_g10	-6.34839	5.24072	6.20578e-07	0.000106824	280.023	3.66
DN75520_c3_g7	-6.13887	6.02749	6.25403e-07	0.000106985	940.299	15.744
DN71688_c0_g2	-10.121	4.00393	6.2675e-07	0.000106985	5.443	0
DN69441_c1_g6	-10.121	4.00393	6.2675e-07	0.000106985	97.381	0
DN67518_c0_g1	-10.121	4.00393	6.2675e-07	0.000106985	2.025	0
DN73674_c0_g2	-6.94618	4.55755	6.32428e-07	0.000107805	13.638	0.12
DN57409_c0_g2	-6.36777	4.94117	6.32872e-07	0.000107805	114.626	1.574
DN70544_c1_g7	-6.01207	6.16398	6.38785e-07	0.000108699	989.472	18.165
DN68798_c0_g1	-6.75512	4.92775	6.58659e-07	0.000111154	141.934	1.479
DN43004_c0_g2	-6.1063	5.67265	6.62615e-07	0.000111706	108.44	1.814
DN64965_c0_g1	-6.30553	5.45907	6.68987e-07	0.000112664	11.945	0.171
DN69582_c0_g1	-6.3507	4.92382	6.72025e-07	0.000112907	14.587	0.215
DN67763_c1_g2	-10.1053	3.98752	6.74578e-07	0.000112907	27.134	0
DN68448_c1_g1	-10.1053	3.98752	6.74578e-07	0.000112907	18.511	0
DN66443_c0_g3	-10.1053	3.98752	6.74578e-07	0.000112907	7.262	0.006
DN78054_c5_g11	-10.0894	3.97093	7.0013e-07	0.000115062	25.472	0
DN65744_c0_g8	-10.0894	3.97093	7.0013e-07	0.000115062	195.141	0
DN72318_c0_g1	-10.0894	3.97093	7.0013e-07	0.000115062	10.664	0
DN73931_c4_g1	-10.0894	3.97093	7.0013e-07	0.000115062	6.708	0
DN75827_c1_g18	-10.0894	3.97093	7.0013e-07	0.000115062	9.335	0
DN50761_c0_g1	-10.0894	3.97093	7.0013e-07	0.000115062	209.238	0
DN71025_c2_g1	-10.0894	3.97093	7.0013e-07	0.000115062	10.426	0
DN58947_c0_g1	-10.0894	3.97093	7.0013e-07	0.000115062	15.22	0
DN77560_c0_g1	-10.0894	3.97093	7.0013e-07	0.000115062	5.253	0
DN74459_c0_g1	-6.33343	4.90625	7.14121e-07	0.000117244	12.72	0.183
DN69288_c0_g12	-5.91791	6.4861	7.2462e-07	0.000118382	384.413	7.66
DN74357_c2_g5	-10.0733	3.95415	7.26853e-07	0.000118382	114.99	0
DN56534_c0_g1	-10.0733	3.95415	7.26853e-07	0.000118382	5.617	0
DN59341_c0_g3	-10.0733	3.95415	7.26853e-07	0.000118382	58.887	0
DN65744_c0_g3	-10.0733	3.95415	7.26853e-07	0.000118382	114.737	0
DN75655_c4_g9	-10.0733	3.95415	7.26853e-07	0.000118382	92.112	0
DN64055_c0_g1	-6.70299	4.87454	7.75282e-07	0.000125893	24.128	0.228
DN77208_c1_g3	-10.057	3.93718	7.84065e-07	0.000126066	37.813	0
DN70444_c1_g10	-10.057	3.93718	7.84065e-07	0.000126066	25.109	0
DN76512_c1_g11	-10.057	3.93718	7.84065e-07	0.000126066	69.804	0
DN67628_c0_g4	-10.057	3.93718	7.84065e-07	0.000126066	7.42	0
DN75649_c0_g7	-5.67445	8.29426	7.91481e-07	0.000127133	4523.53	105.559
DN71561_c0_g2	-6.0636	5.95203	7.99785e-07	0.000128296	155.445	2.585
DN71701_c2_g1	-6.87911	4.48868	8.0029e-07	0.000128296	92.555	0.885
DN72412_c0_g4	-6.05431	5.79049	8.08968e-07	0.00012921	59.947	1.005
DN65744_c0_g5	-5.63009	9.18468	8.08969e-07	0.00012921	575.947	13.602
DN73593_c0_g7	-10.0405	3.92001	8.14692e-07	0.00012921	131.603	0
DN70288_c0_g1	-10.0405	3.92001	8.14692e-07	0.00012921	10.236	0
DN48391_c1_g1	-10.0405	3.92001	8.14692e-07	0.00012921	12.451	0
DN73192_c1_g13	-10.0405	3.92001	8.14692e-07	0.00012921	82.525	0
DN70090_c5_g3	-10.0405	3.92001	8.14692e-07	0.00012921	179.494	0
DN68226_c0_g1	-10.0405	3.92001	8.14692e-07	0.00012921	18.843	0
DN75520_c3_g14	-6.03723	5.60319	8.29622e-07	0.00013145	605.881	10.821
DN66704_c0_g5	-6.85604	4.46499	8.6781e-07	0.000136706	18.116	0.139
DN63858_c0_g16	-6.02081	5.58667	8.73338e-07	0.000136706	288.741	5.24
DN62104_c0_g5	-10.0238	3.90264	8.80368e-07	0.000136706	37.323	0
DN73460_c0_g1	-10.0238	3.90264	8.80368e-07	0.000136706	6.408	0
DN76940_c0_g13	-10.0238	3.90264	8.80368e-07	0.000136706	6.946	0
DN65210_c0_g1	-10.0238	3.90264	8.80368e-07	0.000136706	13.939	0
DN72204_c0_g1	-10.0238	3.90264	8.80368e-07	0.000136706	4.541	0
DN71624_c0_g4	-10.0238	3.90264	8.80368e-07	0.000136706	9.92	0
DN76674_c1_g1	-5.59068	9.89719	8.94408e-07	0.000138755	1280.52	31.141
DN71291_c3_g12	-5.59569	9.56628	8.97943e-07	0.000139171	9178.42	227.723
DN75629_c2_g1	-10.007	3.88508	9.15583e-07	0.000140308	150.667	0
DN75389_c0_g2	-10.007	3.88508	9.15583e-07	0.000140308	25.029	0
DN75380_c1_g4	-10.007	3.88508	9.15583e-07	0.000140308	37.75	0
DN66791_c0_g1	-10.007	3.88508	9.15583e-07	0.000140308	2.073	0
DN67177_c0_g1	-6.19263	5.56699	9.31936e-07	0.000142546	210.314	3.179
DN75315_c0_g5	-6.21025	5.10074	9.83197e-07	0.000149408	42.876	0.657
DN75110_c0_g1	-9.98991	3.8673	9.91221e-07	0.000149652	14.255	0
DN73813_c2_g1	-9.98991	3.8673	9.91221e-07	0.000149652	20.046	0
DN77399_c3_g8	-9.98991	3.8673	9.91221e-07	0.000149652	78.933	0
DN59847_c0_g1	-9.98991	3.8673	9.91221e-07	0.000149652	6.36	0
DN72330_c0_g9	-6.80877	4.41644	9.96207e-07	0.000150128	79.677	0.777
DN66911_c0_g1	-6.2026	5.09298	1.01906e-06	0.000153237	64.741	0.98
DN77406_c5_g1	-9.97265	3.84931	1.03185e-06	0.000153237	35.139	0
DN60199_c0_g1	-9.97265	3.84931	1.03185e-06	0.000153237	52.622	0
DN57024_c0_g13	-9.97265	3.84931	1.03185e-06	0.000153237	5.3	0
DN68907_c0_g1	-9.97265	3.84931	1.03185e-06	0.000153237	6.123	0
DN75519_c0_g4	-9.97265	3.84931	1.03185e-06	0.000153237	4.873	0
DN73155_c0_g7	-9.97265	3.84931	1.03185e-06	0.000153237	38.525	0
DN63522_c1_g3	-9.95518	3.83109	1.07448e-06	0.000157563	4.794	0
DN69638_c0_g1	-9.95518	3.83109	1.07448e-06	0.000157563	7.515	0
DN74611_c1_g1	-9.95518	3.83109	1.07448e-06	0.000157563	35.076	0
DN73593_c0_g4	-9.95518	3.83109	1.07448e-06	0.000157563	46.009	0
DN58813_c0_g2	-9.95518	3.83109	1.07448e-06	0.000157563	7.325	0
DN75194_c2_g13	-9.95518	3.83109	1.07448e-06	0.000157563	26.691	0
DN71306_c0_g6	-7.15261	3.84199	1.07448e-06	0.000157563	52.575	0.373
DN73364_c0_g4	-7.15261	3.84199	1.07448e-06	0.000157563	12.214	0.095
DN69227_c0_g10	-5.6197	7.51634	1.15516e-06	0.000167124	1594.21	38.328
DN69417_c0_g2	-9.9375	3.81266	1.16628e-06	0.000167124	4.715	0
DN72137_c2_g13	-9.9375	3.81266	1.16628e-06	0.000167124	23.21	0
DN66047_c0_g7	-9.9375	3.81266	1.16628e-06	0.000167124	47.211	0
DN73850_c1_g3	-9.9375	3.81266	1.16628e-06	0.000167124	8.512	0
DN63697_c0_g3	-9.9375	3.81266	1.16628e-06	0.000167124	36.769	0
DN71329_c0_g5	-9.9375	3.81266	1.16628e-06	0.000167124	14.92	0
DN72861_c0_g4	-9.9375	3.81266	1.16628e-06	0.000167124	66.624	0
DN56073_c0_g2	-9.9375	3.81266	1.16628e-06	0.000167124	161.837	0
DN77208_c1_g7	-9.9375	3.81266	1.16628e-06	0.000167124	169.432	0
DN72842_c0_g3	-9.9196	3.794	1.2157e-06	0.000172841	4.699	0
DN75389_c0_g7	-9.9196	3.794	1.2157e-06	0.000172841	54.457	0
DN68620_c0_g4	-9.9196	3.794	1.2157e-06	0.000172841	19.967	0
DN67108_c0_g1	-9.9196	3.794	1.2157e-06	0.000172841	19.365	0
DN64597_c0_g2	-9.9196	3.794	1.2157e-06	0.000172841	10.727	0
DN73883_c0_g11	-9.9196	3.794	1.2157e-06	0.000172841	18.005	0
DN72845_c0_g4	-9.9196	3.794	1.2157e-06	0.000172841	108.013	0
DN66966_c0_g4	-9.90147	3.7751	1.32229e-06	0.000184621	36.231	0
DN77888_c1_g8	-9.90147	3.7751	1.32229e-06	0.000184621	91.29	0
DN75751_c0_g6	-9.90147	3.7751	1.32229e-06	0.000184621	83.964	0
DN69510_c1_g1	-9.90147	3.7751	1.32229e-06	0.000184621	8.987	0
DN76512_c1_g8	-9.90147	3.7751	1.32229e-06	0.000184621	43.129	0
DN64398_c1_g3	-9.90147	3.7751	1.32229e-06	0.000184621	67.779	0
DN72861_c0_g3	-5.5112	7.94686	1.35098e-06	0.000188466	164.59	4.222
DN62725_c1_g2	-6.1384	4.70786	1.37064e-06	0.00018957	74.487	1.353
DN77745_c2_g1	-9.88311	3.75596	1.37978e-06	0.00018957	6.392	0
DN72137_c2_g13	-9.88311	3.75596	1.37978e-06	0.00018957	15.189	0
DN69139_c1_g2	-9.88311	3.75596	1.37978e-06	0.00018957	10.743	0
DN70230_c0_g2	-9.88311	3.75596	1.37978e-06	0.00018957	7.752	0
DN66118_c0_g2	-9.88311	3.75596	1.37978e-06	0.00018957	8.797	0
DN61088_c0_g1	-9.88311	3.75596	1.37978e-06	0.00018957	5.348	0
DN64755_c0_g2	-7.08053	3.7675	1.37978e-06	0.00018957	12.056	0.101
DN54099_c0_g6	-7.08053	3.7675	1.37978e-06	0.00018957	138.833	1.049
DN75649_c0_g4	-5.51191	7.87077	1.38477e-06	0.000190096	2269.39	59.053
DN71561_c0_g2	-5.44655	10.7462	1.38625e-06	0.000190139	1998.99	53.794
DN56525_c0_g2	-6.7093	4.31426	1.41026e-06	0.000193269	12.91	0.133
DN59443_c0_g4	-5.45006	9.57048	1.41166e-06	0.000193299	1030.2	27.627
DN72832_c0_g2	-5.61044	6.57429	1.41907e-06	0.00019415	548.386	13.513
DN71291_c3_g14	-6.51424	4.68176	1.47021e-06	0.000200142	166.283	2.054
DN73925_c1_g1	-6.11838	4.68749	1.47021e-06	0.000200142	24.492	0.398
DN74611_c1_g9	-9.86451	3.73657	1.50403e-06	0.000201964	83.268	0
DN74984_c1_g2	-9.86451	3.73657	1.50403e-06	0.000201964	7.484	0
DN77593_c2_g1	-9.86451	3.73657	1.50403e-06	0.000201964	16.929	0
DN76729_c0_g6	-9.86451	3.73657	1.50403e-06	0.000201964	13.243	0
DN69135_c1_g1	-9.86451	3.73657	1.50403e-06	0.000201964	8.607	0
DN74368_c0_g4	-7.06193	3.74828	1.50403e-06	0.000201964	40.313	0.303
DN56276_c0_g1	-6.50412	4.67142	1.50531e-06	0.000201964	156.774	1.909
DN68027_c0_g6	-6.04623	5.41945	1.50585e-06	0.000201964	122.141	1.997
DN64389_c1_g3	-9.84567	3.71693	1.57118e-06	0.0002085	9.92	0
DN74278_c0_g1	-9.84567	3.71693	1.57118e-06	0.0002085	1.155	0
DN77844_c3_g4	-9.84567	3.71693	1.57118e-06	0.0002085	6.487	0
DN75519_c0_g4	-9.84567	3.71693	1.57118e-06	0.0002085	4.557	0
DN77659_c0_g1	-9.84567	3.71693	1.57118e-06	0.0002085	1.867	0
DN76364_c2_g1	-9.84567	3.71693	1.57118e-06	0.0002085	72.446	0
DN70544_c2_g5	-7.0431	3.72882	1.57118e-06	0.0002085	109.579	1.195
DN68027_c0_g9	-5.3917	11.475	1.63244e-06	0.000214752	4395.94	123.055
DN77406_c5_g8	-9.82659	3.69703	1.64195e-06	0.000214752	14.508	0
DN72214_c0_g1	-9.82659	3.69703	1.64195e-06	0.000214752	7.42	0
DN66526_c0_g1	-9.82659	3.69703	1.64195e-06	0.000214752	7.721	0
DN37455_c0_g2	-9.82659	3.69703	1.64195e-06	0.000214752	60.707	0
DN75702_c1_g2	-9.82659	3.69703	1.64195e-06	0.000214752	8.385	0
DN67588_c1_g2	-9.82659	3.69703	1.64195e-06	0.000214752	6.772	0
DN77165_c0_g2	-9.82659	3.69703	1.64195e-06	0.000214752	79.708	0
DN77472_c2_g11	-9.82659	3.69703	1.64195e-06	0.000214752	96.21	0
DN72587_c0_g4	-9.82659	3.69703	1.64195e-06	0.000214752	26.643	0
DN73137_c0_g1	-9.82659	3.69703	1.64195e-06	0.000214752	2.611	0
DN72527_c0_g3	-7.02401	3.7091	1.64195e-06	0.000214752	92.302	0.74
DN78032_c1_g1	-7.02401	3.7091	1.64195e-06	0.000214752	118.55	0.942
DN69732_c0_g2	-6.47333	4.63997	1.65618e-06	0.00021644	20.774	0.297
DN74529_c2_g2	-5.82665	5.39145	1.66714e-06	0.000217698	12.831	0.272
DN54099_c0_g1	-5.73287	6.00096	1.70184e-06	0.000222052	392.324	8.659
DN75691_c0_g11	-9.80724	3.67687	1.79533e-06	0.000230024	131.302	0
DN61240_c0_g1	-9.80724	3.67687	1.79533e-06	0.000230024	4.003	0
DN25921_c0_g1	-9.80724	3.67687	1.79533e-06	0.000230024	28.684	0
DN75148_c0_g7	-9.80724	3.67687	1.79533e-06	0.000230024	27.181	0
DN76879_c2_g4	-9.80724	3.67687	1.79533e-06	0.000230024	7.737	0
DN75520_c3_g2	-9.80724	3.67687	1.79533e-06	0.000230024	184.937	0
DN76892_c1_g4	-5.80376	5.53902	1.85676e-06	0.000237507	47.781	0.967
DN75629_c2_g2	-5.36762	9.79009	1.87386e-06	0.000237507	9055.96	262.625
DN57585_c0_g4	-9.78764	3.65643	1.87844e-06	0.000237507	169.669	0
DN62495_c0_g1	-9.78764	3.65643	1.87844e-06	0.000237507	3.101	0
DN72519_c0_g2	-9.78764	3.65643	1.87844e-06	0.000237507	5.759	0
DN71638_c1_g2	-9.78764	3.65643	1.87844e-06	0.000237507	7.357	0
DN54845_c0_g1	-9.78764	3.65643	1.87844e-06	0.000237507	33.13	0
DN72058_c0_g12	-9.78764	3.65643	1.87844e-06	0.000237507	70.801	0
DN69111_c0_g2	-6.98506	3.66887	1.87844e-06	0.000237507	10.284	0.095
DN75968_c1_g10	-6.98506	3.66887	1.87844e-06	0.000237507	5.094	0.051
DN72687_c1_g1	-6.03537	4.60305	1.91802e-06	0.000241949	17.815	0.335
DN59443_c0_g2	-5.3938	8.34974	1.92795e-06	0.000243014	1744.33	49.199
DN56499_c0_g1	-5.97031	5.34294	1.93509e-06	0.000243726	52.685	0.967
DN76061_c0_g2	-6.60247	4.2045	1.98397e-06	0.000248923	4.193	0.038
DN72527_c0_g8	-5.48002	6.6387	1.98865e-06	0.000249319	338.594	8.906
DN71711_c0_g3	-9.76776	3.63571	2.05897e-06	0.000254617	9.081	0
DN72586_c0_g1	-9.76776	3.63571	2.05897e-06	0.000254617	2.104	0
DN71306_c0_g1	-9.76776	3.63571	2.05897e-06	0.000254617	33.905	0
DN71527_c0_g1	-9.76776	3.63571	2.05897e-06	0.000254617	6.186	0
DN70003_c0_g1	-9.76776	3.63571	2.05897e-06	0.000254617	4.034	0
DN74013_c0_g2	-9.76776	3.63571	2.05897e-06	0.000254617	4.288	0
DN66002_c0_g1	-9.76776	3.63571	2.05897e-06	0.000254617	10.806	0
DN73966_c5_g1	-9.76776	3.63571	2.05897e-06	0.000254617	3.528	0
DN75629_c2_g10	-5.49712	6.77163	2.07418e-06	0.000256304	370.633	9.809
DN71415_c0_g1	-6.58854	4.19019	2.11645e-06	0.000261133	19.824	0.221
DN64566_c0_g3	-9.7476	3.6147	2.15701e-06	0.000261399	3.37	0
DN43206_c0_g1	-9.7476	3.6147	2.15701e-06	0.000261399	21.359	0
DN67108_c2_g2	-9.7476	3.6147	2.15701e-06	0.000261399	20.774	0
DN76073_c0_g8	-9.7476	3.6147	2.15701e-06	0.000261399	33.763	0
DN73914_c1_g3	-9.7476	3.6147	2.15701e-06	0.000261399	33.779	0
DN76027_c0_g12	-9.7476	3.6147	2.15701e-06	0.000261399	125.543	0
DN56658_c0_g2	-9.7476	3.6147	2.15701e-06	0.000261399	6.155	0
DN72929_c0_g3	-9.7476	3.6147	2.15701e-06	0.000261399	7.99	0
DN67760_c0_g5	-9.7476	3.6147	2.15701e-06	0.000261399	14.445	0
DN76674_c1_g5	-9.7476	3.6147	2.15701e-06	0.000261399	188.512	0
DN72318_c0_g1	-9.7476	3.6147	2.15701e-06	0.000261399	10.205	0
DN67794_c1_g4	-9.7476	3.6147	2.15701e-06	0.000261399	6.012	0
DN67177_c1_g1	-9.7476	3.6147	2.15701e-06	0.000261399	110.149	0
DN67881_c0_g1	-9.7476	3.6147	2.15701e-06	0.000261399	9.24	0
DN69582_c0_g1	-9.7476	3.6147	2.15701e-06	0.000261399	5.806	0
DN76027_c0_g15	-5.49398	6.82321	2.18974e-06	0.000264971	550.854	14.316
DN69733_c1_g2	-6.56028	4.16115	2.2597e-06	0.000270745	9.888	0.114
DN69441_c1_g4	-9.72716	3.5934	2.26071e-06	0.000270745	80.499	0
DN66047_c0_g7	-9.72716	3.5934	2.26071e-06	0.000270745	31.026	0
DN70444_c1_g109	-9.72716	3.5934	2.26071e-06	0.000270745	9.319	0
DN77888_c1_g13	-9.72716	3.5934	2.26071e-06	0.000270745	76.576	0
DN72891_c0_g2	-9.72716	3.5934	2.26071e-06	0.000270745	22.957	0
DN63816_c0_g2	-9.72716	3.5934	2.26071e-06	0.000270745	19.239	0
DN68798_c0_g2	-5.98096	4.54771	2.28912e-06	0.000273752	54.647	0.98
DN65388_c0_g1	-5.94276	4.82964	2.41103e-06	0.000284376	38.731	0.714
DN63698_c0_g8	-6.54593	4.14641	2.41473e-06	0.000284608	16.771	0.196
DN61109_c0_g2	-9.70643	3.57179	2.48666e-06	0.000290361	26.39	0
DN75649_c0_g14	-9.70643	3.57179	2.48666e-06	0.000290361	75.658	0
DN75790_c0_g9	-9.70643	3.57179	2.48666e-06	0.000290361	8.48	0
DN71899_c0_g1	-9.70643	3.57179	2.48666e-06	0.000290361	3.56	0
DN74564_c2_g11	-9.70643	3.57179	2.48666e-06	0.000290361	43.335	0
DN62379_c0_g3	-6.90385	3.58506	2.48666e-06	0.000290361	10.236	0.088
DN67039_c2_g3	-9.68539	3.54987	2.60976e-06	0.000299175	17.957	0
DN75761_c1_g1	-9.68539	3.54987	2.60976e-06	0.000299175	1.013	0
DN59936_c0_g2	-9.68539	3.54987	2.60976e-06	0.000299175	97.697	0
DN72039_c1_g2	-9.68539	3.54987	2.60976e-06	0.000299175	74.123	0
DN65305_c0_g1	-9.68539	3.54987	2.60976e-06	0.000299175	9.857	0
DN70362_c0_g1	-9.68539	3.54987	2.60976e-06	0.000299175	2.5	0
DN43206_c0_g2	-6.88282	3.56336	2.60976e-06	0.000299175	61.229	0.525
DN72527_c0_g12	-5.42366	6.69904	2.65832e-06	0.000304529	286.732	7.863
DN74389_c0_g2	-5.28278	8.24098	2.78673e-06	0.000317458	667.712	20.099
DN71009_c0_g1	-9.66405	3.52763	2.87864e-06	0.000324534	7.12	0
DN76870_c2_g6	-9.66405	3.52763	2.87864e-06	0.000324534	64.377	0
DN74275_c0_g2	-9.66405	3.52763	2.87864e-06	0.000324534	3.639	0
DN66532_c0_g1	-9.66405	3.52763	2.87864e-06	0.000324534	7.721	0
DN69238_c1_g1	-9.66405	3.52763	2.87864e-06	0.000324534	4.81	0
DN67603_c1_g2	-6.86147	3.54135	2.87864e-06	0.000324534	18.748	0.164
DN71718_c0_g2	-6.86147	3.54135	2.87864e-06	0.000324534	82.018	0.733
DN55775_c0_g2	-6.30869	4.47173	2.90133e-06	0.000326865	65.2	0.923
DN76892_c1_g10	-5.86043	5.00937	2.93005e-06	0.000329874	59.346	1.169
DN70853_c0_g3	-6.29702	4.4598	2.98085e-06	0.000334625	19.334	0.284
DN75107_c1_g3	-9.64238	3.50506	3.02551e-06	0.000334625	3.686	0
DN69426_c1_g3	-9.64238	3.50506	3.02551e-06	0.000334625	20.9	0
DN67213_c1_g1	-9.64238	3.50506	3.02551e-06	0.000334625	3.307	0
DN70463_c0_g1	-9.64238	3.50506	3.02551e-06	0.000334625	3.449	0
DN69280_c0_g3	-9.64238	3.50506	3.02551e-06	0.000334625	15.916	0
DN66535_c0_g2	-9.64238	3.50506	3.02551e-06	0.000334625	12.056	0
DN70575_c0_g5	-9.64238	3.50506	3.02551e-06	0.000334625	69.535	0
DN77888_c1_g11	-9.64238	3.50506	3.02551e-06	0.000334625	144.117	0
DN68282_c0_g2	-9.64238	3.50506	3.02551e-06	0.000334625	7.578	0
DN75315_c0_g5	-9.64238	3.50506	3.02551e-06	0.000334625	16.075	0
DN66935_c0_g1	-9.64238	3.50506	3.02551e-06	0.000334625	4.588	0
DN67228_c0_g1	-9.64238	3.50506	3.02551e-06	0.000334625	4.905	0
DN69115_c0_g7	-5.19511	10.6504	3.16769e-06	0.000349404	2047.85	65.601
DN63697_c0_g2	-5.85764	4.74339	3.20818e-06	0.000352918	45.297	0.891
DN76892_c1_g4	-6.26142	4.42343	3.32628e-06	0.000361871	35.804	0.518
DN64563_c2_g6	-9.62038	3.48215	3.34717e-06	0.000361871	8.433	0
DN76718_c0_g5	-9.62038	3.48215	3.34717e-06	0.000361871	13.606	0
DN65831_c0_g2	-9.62038	3.48215	3.34717e-06	0.000361871	22.814	0
DN74400_c0_g2	-9.62038	3.48215	3.34717e-06	0.000361871	3.924	0
DN76546_c1_g5	-9.62038	3.48215	3.34717e-06	0.000361871	113.598	0
DN42945_c0_g1	-9.62038	3.48215	3.34717e-06	0.000361871	2.389	0
DN68511_c0_g1	-9.62038	3.48215	3.34717e-06	0.000361871	5.411	0
DN63973_c2_g1	-9.62038	3.48215	3.34717e-06	0.000361871	9.081	0
DN72747_c4_g2	-9.62038	3.48215	3.34717e-06	0.000361871	4.778	0
DN75826_c0_g3	-9.62038	3.48215	3.34717e-06	0.000361871	1.471	0
DN75069_c1_g3	-9.62038	3.48215	3.34717e-06	0.000361871	3.006	0
DN72248_c0_g1	-9.62038	3.48215	3.34717e-06	0.000361871	5.49	0
DN75000_c0_g2	-9.62038	3.48215	3.34717e-06	0.000361871	51.246	0
DN70685_c0_g1	-9.62038	3.48215	3.34717e-06	0.000361871	4.066	0
DN77844_c3_g4	-9.59804	3.45888	3.52334e-06	0.00037916	17.23	0
DN63739_c0_g2	-9.59804	3.45888	3.52334e-06	0.00037916	3.955	0
DN71044_c1_g1	-9.59804	3.45888	3.52334e-06	0.00037916	1.993	0
DN69055_c1_g2	-9.59804	3.45888	3.52334e-06	0.00037916	9.524	0
DN65192_c0_g2	-9.59804	3.45888	3.52334e-06	0.00037916	4.952	0
DN67178_c0_g1	-9.57535	3.43526	3.71075e-06	0.000393368	16.407	0
DN76605_c1_g1	-9.57535	3.43526	3.71075e-06	0.000393368	12.989	0
DN76698_c0_g3	-9.57535	3.43526	3.71075e-06	0.000393368	9.888	0
DN66345_c0_g1	-9.57535	3.43526	3.71075e-06	0.000393368	4.414	0
DN63129_c0_g2	-9.57535	3.43526	3.71075e-06	0.000393368	28.32	0
DN77837_c1_g8	-9.57535	3.43526	3.71075e-06	0.000393368	48.809	0
DN73192_c1_g5	-9.57535	3.43526	3.71075e-06	0.000393368	20.694	0
DN78150_c3_g8	-9.57535	3.43526	3.71075e-06	0.000393368	9.556	0
DN72707_c0_g3	-9.57535	3.43526	3.71075e-06	0.000393368	19.207	0
DN74699_c0_g20	-6.77277	3.44998	3.71075e-06	0.000393368	96.099	0.923
DN66047_c0_g7	-6.77277	3.44998	3.71075e-06	0.000393368	43.477	0.405
DN74412_c0_g1	-6.77277	3.44998	3.71075e-06	0.000393368	5.427	0.051
DN45817_c1_g1	-5.15448	9.59463	3.75103e-06	0.00039728	5245.86	175.42
DN75649_c0_g14	-6.37796	3.97392	4.09389e-06	0.000431999	143.912	1.846
DN70575_c0_g1	-9.5523	3.41126	4.12276e-06	0.000431999	65.311	0
DN76140_c0_g1	-9.5523	3.41126	4.12276e-06	0.000431999	3.402	0
DN68539_c0_g1	-9.5523	3.41126	4.12276e-06	0.000431999	6.408	0
DN73883_c0_g1	-9.5523	3.41126	4.12276e-06	0.000431999	43.098	0
DN67405_c0_g1	-9.5523	3.41126	4.12276e-06	0.000431999	4.034	0
DN73021_c1_g1	-9.5523	3.41126	4.12276e-06	0.000431999	7.167	0
DN73674_c0_g9	-9.5523	3.41126	4.12276e-06	0.000431999	6.692	0
DN63869_c0_g2	-9.5523	3.41126	4.12276e-06	0.000431999	50.992	0
DN76809_c0_g5	-9.5523	3.41126	4.12276e-06	0.000431999	6.708	0
DN72682_c0_g1	-6.74972	3.42625	4.12276e-06	0.000431999	8.385	0.076
DN55775_c0_g1	-6.74972	3.42625	4.12276e-06	0.000431999	16.122	0.152
DN67274_c1_g2	-5.28939	6.6213	4.31281e-06	0.000448826	96.558	2.882
DN69582_c0_g1	-5.55407	5.44164	4.32087e-06	0.000448826	20.109	0.518
DN73192_c1_g51	-9.52887	3.38688	4.34929e-06	0.000448826	34.317	0
DN72527_c0_g13	-9.52887	3.38688	4.34929e-06	0.000448826	97.033	0
DN75257_c0_g33	-9.52887	3.38688	4.34929e-06	0.000448826	16.407	0
DN72117_c0_g4	-9.52887	3.38688	4.34929e-06	0.000448826	20.315	0
DN72156_c0_g1	-9.52887	3.38688	4.34929e-06	0.000448826	14.714	0
DN73233_c0_g1	-9.52887	3.38688	4.34929e-06	0.000448826	3.718	0
DN62861_c0_g1	-9.52887	3.38688	4.34929e-06	0.000448826	7.768	0
DN68244_c3_g3	-9.52887	3.38688	4.34929e-06	0.000448826	5.727	0
DN73570_c0_g2	-6.72629	3.40215	4.34929e-06	0.000448826	9.873	0.095
DN73593_c0_g14	-5.72289	5.09366	4.39424e-06	0.000453178	144.639	3.173
DN74368_c0_g5	-5.12929	8.17555	4.40987e-06	0.000454418	1197.1	40.445
DN65744_c0_g5	-6.36167	3.9572	4.41183e-06	0.000454418	38.62	0.512
DN52586_c0_g2	-5.23676	6.86055	4.41993e-06	0.000454966	48.951	1.517
DN76546_c1_g2	-5.10619	9.22689	4.53013e-06	0.000465723	6200.84	215.834
DN75520_c3_g5	-5.09503	9.3991	4.56153e-06	0.000468656	1780.62	61.455
DN67211_c0_g3	-5.0789	11.0604	4.58039e-06	0.000469901	2829.22	98.348
DN75520_c3_g13	-5.10127	9.04804	4.61846e-06	0.000472425	1451.73	49.768
DN73883_c0_g1	-9.50505	3.36211	4.84883e-06	0.000487144	28.526	0
DN44812_c0_g2	-9.50505	3.36211	4.84883e-06	0.000487144	5.727	0
DN76870_c2_g15	-9.50505	3.36211	4.84883e-06	0.000487144	40.202	0
DN72151_c0_g3	-9.50505	3.36211	4.84883e-06	0.000487144	13.385	0
DN56525_c0_g2	-9.50505	3.36211	4.84883e-06	0.000487144	6.471	0
DN74776_c0_g5	-9.50505	3.36211	4.84883e-06	0.000487144	161.885	0
DN46480_c0_g1	-9.50505	3.36211	4.84883e-06	0.000487144	4.114	0
DN51054_c0_g1	-9.50505	3.36211	4.84883e-06	0.000487144	2.31	0
DN52704_c0_g1	-9.50505	3.36211	4.84883e-06	0.000487144	4.572	0
DN75389_c0_g2	-9.50505	3.36211	4.84883e-06	0.000487144	11.391	0
DN66061_c0_g2	-9.50505	3.36211	4.84883e-06	0.000487144	142.045	0
DN70006_c0_g4	-9.50505	3.36211	4.84883e-06	0.000487144	20.362	0
DN65302_c0_g3	-9.50505	3.36211	4.84883e-06	0.000487144	27.814	0
DN77303_c2_g4	-9.50505	3.36211	4.84883e-06	0.000487144	7.911	0
DN73850_c1_g3	-9.50505	3.36211	4.84883e-06	0.000487144	7.025	0
DN72117_c0_g4	-9.50505	3.36211	4.84883e-06	0.000487144	22.783	0
DN60301_c0_g1	-9.50505	3.36211	4.84883e-06	0.000487144	47.385	0
DN74579_c2_g2	-6.70248	3.37766	4.84883e-06	0.000487144	3.734	0.038
DN75629_c2_g17	-6.32853	3.9232	4.94619e-06	0.000496315	174.589	2.402
DN76595_c1_g7	-9.48084	3.33693	5.12433e-06	0.000508567	135.479	0
DN64537_c0_g1	-9.48084	3.33693	5.12433e-06	0.000508567	6.518	0
DN72586_c0_g10	-9.48084	3.33693	5.12433e-06	0.000508567	1.772	0
DN67976_c3_g2	-9.48084	3.33693	5.12433e-06	0.000508567	4.477	0
DN76170_c1_g2	-9.48084	3.33693	5.12433e-06	0.000508567	11.534	0
DN69370_c0_g15	-9.48084	3.33693	5.12433e-06	0.000508567	64.994	0
DN64085_c0_g1	-9.48084	3.33693	5.12433e-06	0.000508567	159.986	0
DN65744_c0_g1	-9.48084	3.33693	5.12433e-06	0.000508567	12.958	0
DN64852_c0_g2	-9.48084	3.33693	5.12433e-06	0.000508567	2.563	0
DN72330_c0_g10	-9.48084	3.33693	5.12433e-06	0.000508567	45.882	0
DN64256_c0_g3	-9.48084	3.33693	5.12433e-06	0.000508567	37.291	0
DN73748_c1_g2	-6.67826	3.35278	5.12433e-06	0.000508567	13.812	0.133
DN66061_c0_g5	-6.13597	4.29527	5.1339e-06	0.000509207	170.571	2.705
DN74825_c0_g3	-5.67586	5.0463	5.17239e-06	0.000512713	13.179	0.284
DN75691_c0_g12	-5.36265	5.38894	5.20994e-06	0.000516123	305.464	8.729
DN75691_c0_g7	-5.20952	6.17755	5.37715e-06	0.000529749	366.029	11.655
DN74357_c2_g8	-5.71366	4.27607	5.45583e-06	0.000532728	58.729	1.27
DN71291_c3_g12	-5.47194	5.20631	5.55088e-06	0.000541685	115.75	3.002
DN69441_c1_g8	-5.45521	5.01832	5.67609e-06	0.000552611	243.523	6.674
DN65744_c0_g5	-5.68171	4.56522	5.69829e-06	0.000552611	84.297	1.877
DN70175_c0_g2	-9.45621	3.31132	5.73388e-06	0.000552611	8.401	0
DN73021_c1_g10	-9.45621	3.31132	5.73388e-06	0.000552611	4.778	0
DN60022_c0_g1	-9.45621	3.31132	5.73388e-06	0.000552611	4.082	0
DN64172_c0_g2	-9.45621	3.31132	5.73388e-06	0.000552611	18.701	0
DN76656_c1_g51	-9.45621	3.31132	5.73388e-06	0.000552611	3.465	0
DN74064_c0_g2	-9.45621	3.31132	5.73388e-06	0.000552611	8.243	0
DN76674_c1_g7	-9.45621	3.31132	5.73388e-06	0.000552611	150.968	0
DN75389_c0_g5	-9.45621	3.31132	5.73388e-06	0.000552611	35.329	0
DN70194_c0_g2	-9.45621	3.31132	5.73388e-06	0.000552611	4.193	0
DN60907_c0_g2	-6.65364	3.32749	5.73388e-06	0.000552611	12.151	0.12
DN74977_c3_g17	-6.65364	3.32749	5.73388e-06	0.000552611	125.068	1.283
DN64731_c0_g1	-5.12919	6.66412	5.7635e-06	0.000555138	124.198	4.146
DN62379_c0_g2	-6.09611	4.25456	5.8023e-06	0.000558217	15.094	0.247
DN68539_c0_g1	-5.70025	4.26245	5.8023e-06	0.000558217	13.654	0.297
DN74357_c2_g13	-6.25989	3.85279	6.02052e-06	0.000574276	111.857	1.605
DN65302_c0_g2	-9.43116	3.28528	6.07117e-06	0.000574276	87.287	0
DN76027_c0_g9	-9.43116	3.28528	6.07117e-06	0.000574276	23.226	0
DN68483_c0_g2	-9.43116	3.28528	6.07117e-06	0.000574276	2.563	0
DN71054_c0_g2	-9.43116	3.28528	6.07117e-06	0.000574276	2.911	0
DN66966_c0_g8	-9.43116	3.28528	6.07117e-06	0.000574276	47.433	0
DN71794_c2_g1	-9.43116	3.28528	6.07117e-06	0.000574276	4.683	0
DN69939_c1_g1	-9.43116	3.28528	6.07117e-06	0.000574276	2.927	0
DN65744_c0_g6	-9.43116	3.28528	6.07117e-06	0.000574276	28.7	0
DN69370_c0_g1	-9.43116	3.28528	6.07117e-06	0.000574276	53.856	0
DN71290_c0_g1	-9.43116	3.28528	6.07117e-06	0.000574276	15.331	0
DN76891_c0_g3	-9.43116	3.28528	6.07117e-06	0.000574276	12.056	0
DN77827_c2_g1	-9.43116	3.28528	6.07117e-06	0.000574276	2.721	0
DN71619_c0_g4	-6.62858	3.30177	6.07117e-06	0.000574276	61.672	0.638
DN67279_c0_g7	-6.62858	3.30177	6.07117e-06	0.000574276	17.404	0.234
DN57409_c0_g5	-4.98789	11.1423	6.16394e-06	0.000582714	7681.43	286.201
DN75649_c0_g13	-5.10483	6.81632	6.17035e-06	0.000582795	499.087	17.103
DN77560_c0_g1	-5.67305	4.23484	6.37289e-06	0.000594685	20.125	0.442
DN74357_c2_g14	-4.99503	9.12655	6.3742e-06	0.000594685	1833.26	67.902
DN70444_c1_g10	-9.40566	3.25879	6.43255e-06	0.000594685	6.629	0
DN72747_c4_g2	-9.40566	3.25879	6.43255e-06	0.000594685	4.715	0
DN75267_c0_g1	-9.40566	3.25879	6.43255e-06	0.000594685	1.677	0
DN77641_c1_g1	-9.40566	3.25879	6.43255e-06	0.000594685	94.596	0
DN67757_c0_g1	-9.40566	3.25879	6.43255e-06	0.000594685	7.215	0
DN73593_c0_g1	-9.40566	3.25879	6.43255e-06	0.000594685	34.76	0
DN73163_c0_g1	-9.40566	3.25879	6.43255e-06	0.000594685	6.139	0
DN63858_c0_g6	-9.40566	3.25879	6.43255e-06	0.000594685	53.429	0
DN44812_c0_g1	-9.40566	3.25879	6.43255e-06	0.000594685	5.269	0
DN61814_c0_g1	-9.40566	3.25879	6.43255e-06	0.000594685	7.294	0
DN74611_c1_g12	-9.40566	3.25879	6.43255e-06	0.000594685	52.147	0
DN66913_c0_g1	-9.40566	3.25879	6.43255e-06	0.000594685	5.806	0
DN72687_c1_g22	-9.40566	3.25879	6.43255e-06	0.000594685	16.929	0
DN71291_c3_g8	-9.40566	3.25879	6.43255e-06	0.000594685	106.035	0
DN73593_c0_g11	-9.40566	3.25879	6.43255e-06	0.000594685	23.052	0
DN69732_c0_g1	-6.60308	3.27561	6.43255e-06	0.000594685	52.97	0.67
DN76870_c2_g14	-5.62176	4.76838	6.49845e-06	0.000600438	82.208	1.763
DN71291_c3_g12	-5.65926	4.22084	6.57789e-06	0.000607091	78.411	1.776
DN74490_c0_g4	-5.65926	4.22084	6.57789e-06	0.000607091	3.196	0.07
DN71355_c0_g1	-5.09695	6.67854	6.70501e-06	0.000618125	134.419	4.532
DN18926_c0_g1	-4.96172	10.2977	6.79945e-06	0.000625905	7007.96	267.308
DN7424_c0_g2	-4.95805	10.5556	6.87062e-06	0.000629969	4657.8	176.994
DN73114_c0_g1	-5.58545	4.95528	6.87205e-06	0.000629969	32.798	0.822
DN76870_c2_g140	-5.27085	5.29738	7.04861e-06	0.00064543	119.167	3.596
DN57485_c0_g1	-4.94232	11.806	7.10682e-06	0.000647898	3010.39	114.851
DN71561_c0_g2	-5.04658	6.71713	7.16048e-06	0.000647898	795.074	28.569
DN71809_c1_g2	-9.3797	3.23184	7.23591e-06	0.000647898	7.863	0.019
DN76454_c0_g1	-9.3797	3.23184	7.23591e-06	0.000647898	1.788	0
DN64990_c0_g1	-9.3797	3.23184	7.23591e-06	0.000647898	9.556	0
DN63521_c0_g1	-9.3797	3.23184	7.23591e-06	0.000647898	13.591	0
DN73149_c0_g1	-9.3797	3.23184	7.23591e-06	0.000647898	3.038	0
DN71681_c0_g4	-9.3797	3.23184	7.23591e-06	0.000647898	65.216	0
DN70550_c0_g1	-9.3797	3.23184	7.23591e-06	0.000647898	5.537	0
DN66102_c0_g10	-9.3797	3.23184	7.23591e-06	0.000647898	3.671	0
DN67234_c4_g1	-9.3797	3.23184	7.23591e-06	0.000647898	10.853	0
DN73879_c2_g7	-9.3797	3.23184	7.23591e-06	0.000647898	74.044	0
DN69441_c1_g6	-9.3797	3.23184	7.23591e-06	0.000647898	131.698	0
DN65893_c0_g1	-9.3797	3.23184	7.23591e-06	0.000647898	4.493	0
DN72117_c0_g8	-9.3797	3.23184	7.23591e-06	0.000647898	31.057	0
DN64343_c1_g1	-9.3797	3.23184	7.23591e-06	0.000647898	1.424	0
DN76027_c0_g13	-9.3797	3.23184	7.23591e-06	0.000647898	35.06	0
DN69555_c0_g2	-6.02713	4.18412	7.24214e-06	0.000647898	22.403	0.386
DN59054_c0_g2	-5.63127	4.19245	7.24214e-06	0.000647898	76.781	1.757
DN74741_c1_g4	-5.37996	4.94283	7.28834e-06	0.000651674	13.527	0.379
DN72330_c0_g3	-5.60253	4.4851	7.39246e-06	0.000660622	149.908	3.565
DN72527_c0_g11	-5.25039	5.27699	7.50476e-06	0.000670291	162.787	5.082
DN71248_c1_g5	-9.35327	3.20441	7.68257e-06	0.00067692	33.921	0
DN72169_c0_g3	-9.35327	3.20441	7.68257e-06	0.00067692	12.673	0
DN77888_c1_g8	-9.35327	3.20441	7.68257e-06	0.00067692	39.158	0
DN72627_c0_g3	-9.35327	3.20441	7.68257e-06	0.00067692	5.443	0
DN67274_c1_g2	-9.35327	3.20441	7.68257e-06	0.00067692	32.513	0
DN72858_c0_g1	-9.35327	3.20441	7.68257e-06	0.00067692	5.284	0
DN108843_c0_g1	-9.35327	3.20441	7.68257e-06	0.00067692	12.182	0
DN65001_c1_g6	-9.35327	3.20441	7.68257e-06	0.00067692	6.36	0
DN65128_c0_g1	-9.35327	3.20441	7.68257e-06	0.00067692	3.481	0
DN75336_c0_g6	-9.35327	3.20441	7.68257e-06	0.00067692	2.769	0
DN53399_c0_g2	-9.35327	3.20441	7.68257e-06	0.00067692	5.284	0
DN68027_c0_g10	-9.35327	3.20441	7.68257e-06	0.00067692	65.675	0
DN70595_c0_g3	-9.35327	3.20441	7.68257e-06	0.00067692	12.989	0
DN75999_c0_g14	-6.55069	3.22193	7.68257e-06	0.00067692	11.534	0.183
DN61042_c0_g1	-6.18781	3.77892	7.70379e-06	0.000678424	15.663	0.278
DN62634_c0_g6	-5.55112	4.92072	7.73526e-06	0.000680828	366.82	9.146
DN65128_c0_g1	-5.99858	4.15498	7.98852e-06	0.000701984	6.55	0.12
DN72641_c0_g3	-4.91223	10.2395	8.01489e-06	0.000703923	1631.25	63.648
DN72527_c0_g9	-4.94385	8.20842	8.04016e-06	0.000705763	1517.35	58.465
DN73885_c0_g16	-4.98038	7.45161	8.04557e-06	0.000705858	1967.95	74.481
DN75315_c0_g7	-5.15485	6.05263	8.05329e-06	0.000706156	140.795	4.627
DN70524_c0_g3	-5.53364	4.90314	8.21547e-06	0.000716914	95.482	2.237
DN75080_c0_g4	-5.358	5.24559	8.25728e-06	0.000719438	21.913	0.594
DN73150_c3_g8	-5.98409	4.1402	8.2576e-06	0.000719438	43.003	0.758
DN75040_c1_g2	-5.58823	4.1488	8.2576e-06	0.000719438	44.601	1.182
DN75629_c2_g19	-5.52482	4.89426	8.38343e-06	0.000729534	297.016	7.553
DN75389_c0_g6	-6.16922	3.75987	8.38688e-06	0.000729534	117.506	1.808
DN76595_c1_g12	-9.32635	3.17648	8.67936e-06	0.000745057	81.164	0
DN74384_c0_g1	-9.32635	3.17648	8.67936e-06	0.000745057	2.626	0
DN77248_c1_g15	-9.32635	3.17648	8.67936e-06	0.000745057	25.567	0
DN72974_c0_g8	-9.32635	3.17648	8.67936e-06	0.000745057	46.468	0
DN73096_c0_g3	-9.32635	3.17648	8.67936e-06	0.000745057	4.636	0
DN61240_c0_g1	-9.32635	3.17648	8.67936e-06	0.000745057	2.737	0
DN71486_c2_g1	-9.32635	3.17648	8.67936e-06	0.000745057	4.303	0
DN69555_c0_g3	-9.32635	3.17648	8.67936e-06	0.000745057	19.903	0
DN77208_c1_g3	-6.52377	3.19438	8.67936e-06	0.000745057	34.681	0.398
DN73593_c0_g5	-6.15038	3.74058	8.75561e-06	0.000750813	93.742	1.454
DN71312_c0_g2	-5.49803	4.86732	9.09787e-06	0.000779753	39.743	0.992
DN76512_c1_g9	-9.29891	3.14803	9.23573e-06	0.000780916	139.023	0
DN71023_c0_g3	-9.29891	3.14803	9.23573e-06	0.000780916	9.635	0
DN70538_c0_g5	-9.29891	3.14803	9.23573e-06	0.000780916	5.094	0
DN67585_c1_g1	-9.29891	3.14803	9.23573e-06	0.000780916	6.139	0
DN60523_c0_g1	-9.29891	3.14803	9.23573e-06	0.000780916	2.009	0
DN75751_c0_g7	-9.29891	3.14803	9.23573e-06	0.000780916	38.731	0
DN76337_c0_g1	-9.29891	3.14803	9.23573e-06	0.000780916	2.436	0
DN64141_c0_g1	-9.29891	3.14803	9.23573e-06	0.000780916	7.009	0
DN76425_c0_g6	-9.29891	3.14803	9.23573e-06	0.000780916	5.411	0
DN68282_c0_g2	-9.29891	3.14803	9.23573e-06	0.000780916	6.06	0
DN44419_c0_g3	-9.29891	3.14803	9.23573e-06	0.000780916	4.272	0
DN65708_c0_g5	-9.29891	3.14803	9.23573e-06	0.000780916	10.822	0
DN77097_c1_g1	-9.29891	3.14803	9.23573e-06	0.000780916	2.99	0
DN69840_c1_g1	-5.54388	4.10385	9.44878e-06	0.000797692	4.699	0.114
DN71291_c3_g6	-4.89718	7.63872	9.72729e-06	0.000810646	686.966	27.311
DN64256_c0_g4	-9.27094	3.11906	9.83545e-06	0.000810646	32.719	0
DN63576_c0_g1	-9.27094	3.11906	9.83545e-06	0.000810646	10.142	0
DN77797_c0_g1	-9.27094	3.11906	9.83545e-06	0.000810646	2.879	0
DN71703_c0_g1	-9.27094	3.11906	9.83545e-06	0.000810646	1.313	0
DN73850_c0_g20	-9.27094	3.11906	9.83545e-06	0.000810646	6.835	0
DN67902_c0_g1	-9.27094	3.11906	9.83545e-06	0.000810646	3.639	0
DN57856_c0_g1	-9.27094	3.11906	9.83545e-06	0.000810646	15.094	0
DN68366_c0_g4	-9.27094	3.11906	9.83545e-06	0.000810646	17.862	0
DN69859_c2_g2	-9.27094	3.11906	9.83545e-06	0.000810646	12.815	0
DN73226_c0_g14	-9.27094	3.11906	9.83545e-06	0.000810646	33.621	0
DN62908_c0_g3	-9.27094	3.11906	9.83545e-06	0.000810646	13.875	0
DN69677_c0_g1	-6.46836	3.13775	9.83545e-06	0.000810646	16.106	0.183
DN65023_c1_g4	-6.46836	3.13775	9.83545e-06	0.000810646	16.344	0.183
DN116552_c0_g1	-6.46836	3.13775	9.83545e-06	0.000810646	84.376	0.98
DN71312_c0_g2	-6.46836	3.13775	9.83545e-06	0.000810646	9.43	0.12
DN76870_c2_g14	-6.11195	3.70124	9.98453e-06	0.000822103	80.436	1.125
DN70209_c0_g2	-6.11195	3.70124	9.98453e-06	0.000822103	2.247	0.044
DN66987_c1_g20	-5.4939	4.37527	1.02966e-05	0.000846519	111.399	3.091
DN55515_c0_g1	-5.1509	5.17788	1.0396e-05	0.000854067	43.319	1.409
DN76870_c2_g141	-6.09234	3.68119	1.04395e-05	0.000854067	40.028	0.708
DN75629_c2_g14	-6.09234	3.68119	1.04395e-05	0.000854067	179.067	2.914
DN72329_c1_g8	-5.44292	4.81189	1.09911e-05	0.000889705	44.616	1.239
DN68027_c0_g6	-4.82194	9.82998	1.10183e-05	0.000889705	2183.25	91.003
DN76879_c2_g4	-9.24242	3.08953	1.11814e-05	0.000889705	5.094	0
DN73418_c0_g1	-9.24242	3.08953	1.11814e-05	0.000889705	3.686	0
DN76219_c1_g2	-9.24242	3.08953	1.11814e-05	0.000889705	3.37	0
DN59509_c0_g1	-9.24242	3.08953	1.11814e-05	0.000889705	20.774	0
DN67355_c0_g1	-9.24242	3.08953	1.11814e-05	0.000889705	14.651	0
DN72334_c0_g2	-9.24242	3.08953	1.11814e-05	0.000889705	19.128	0
DN71054_c0_g2	-9.24242	3.08953	1.11814e-05	0.000889705	2.563	0
DN74703_c0_g1	-9.24242	3.08953	1.11814e-05	0.000889705	2.579	0
DN70816_c2_g1	-9.24242	3.08953	1.11814e-05	0.000889705	4.92	0
DN71506_c0_g1	-9.24242	3.08953	1.11814e-05	0.000889705	0.87	0
DN63096_c0_g1	-9.24242	3.08953	1.11814e-05	0.000889705	5.253	0
DN69588_c1_g1	-9.24242	3.08953	1.11814e-05	0.000889705	5.205	0
DN65304_c1_g1	-9.24242	3.08953	1.11814e-05	0.000889705	2.959	0
DN71083_c1_g6	-6.43984	3.10863	1.11814e-05	0.000889705	14.524	0.171
DN70853_c0_g3	-5.89397	4.04827	1.12413e-05	0.000893604	21.359	0.423
DN76226_c0_g2	-4.83612	8.19982	1.13798e-05	0.000904175	111.177	4.557
DN69418_c1_g4	-6.07246	3.66086	1.14263e-05	0.000906989	30.583	0.493
DN53091_c0_g1	-9.21332	3.05942	1.19369e-05	0.00093659	16.518	0
DN64168_c0_g1	-9.21332	3.05942	1.19369e-05	0.00093659	4.367	0
DN72330_c0_g14	-9.21332	3.05942	1.19369e-05	0.00093659	38.114	0
DN71175_c2_g4	-9.21332	3.05942	1.19369e-05	0.00093659	2.658	0
DN24191_c0_g2	-9.21332	3.05942	1.19369e-05	0.00093659	13.369	0
DN64657_c2_g2	-9.21332	3.05942	1.19369e-05	0.00093659	2.785	0
DN76690_c3_g8	-9.21332	3.05942	1.19369e-05	0.00093659	16.122	0
DN61696_c0_g1	-9.21332	3.05942	1.19369e-05	0.00093659	12.372	0
DN67627_c0_g1	-9.21332	3.05942	1.19369e-05	0.00093659	97.27	0
DN78075_c0_g3	-9.21332	3.05942	1.19369e-05	0.00093659	0.965	0
DN72568_c0_g2	-9.21332	3.05942	1.19369e-05	0.00093659	1.978	0
DN64148_c0_g1	-6.41074	3.07897	1.19369e-05	0.00093659	6.724	0.107
DN75389_c0_g12	-6.41074	3.07897	1.19369e-05	0.00093659	82.161	0.992
DN69055_c1_g23	-6.41074	3.07897	1.19369e-05	0.00093659	11.645	0.139
DN73237_c0_g2	-6.05231	3.64025	1.19616e-05	0.000938082	12.357	0.24
DN69088_c0_g1	-5.24141	5.12915	1.21253e-05	0.000950462	38.952	1.195
DN71291_c3_g13	-5.05751	5.63154	1.24938e-05	0.000977472	388.748	13.374
DN66099_c2_g1	-6.03187	3.61936	1.25273e-05	0.000979085	9.983	0.196
DN76186_c1_g11	-5.01937	5.39907	1.25324e-05	0.000979085	44.078	1.555
DN75520_c3_g13	-5.41543	4.56034	1.25959e-05	0.000983575	155.825	4.431
id	logFC	logCPM	PValue	FDR	ASEarly_rsem_outdir	ASLate_rsem_outdir
DN67428_c0_g1	15.302	9.27788	7.41983e-14	6.06044e-10	0	512.786
DN69034_c2_g4	14.3735	8.3541	1.83703e-12	6.12435e-09	0	141.169
DN63199_c0_g3	10.0149	8.64966	6.12949e-12	1.64148e-08	0.411	514.524
DN77640_c2_g5	13.9403	7.92443	8.17945e-12	1.87658e-08	0	125.305
DN75961_c0_g7	13.7475	7.73353	1.59308e-11	3.02608e-08	0	133.698
DN77640_c2_g5	13.4375	7.42706	4.6201e-11	7.70134e-08	0	113.315
DN63199_c0_g2	13.3837	7.37391	5.5644e-11	8.91166e-08	0	216.182
DN74608_c0_g1	13.3658	7.35629	5.92955e-11	9.40427e-08	0	58.035
DN63617_c0_g1	13.3352	7.32615	6.58628e-11	1.02969e-07	0	231.364
DN75961_c0_g7	13.259	7.25098	8.53991e-11	1.24559e-07	0	102.778
DN71111_c0_g1	13.1322	7.12606	1.32014e-10	1.77911e-07	0	523.366
DN71111_c0_g1	13.0441	7.03934	1.79038e-10	2.30294e-07	0	318.745
DN69949_c3_g22	12.8765	6.87461	3.18309e-10	3.66185e-07	0	141.435
DN69949_c3_g2	12.858	6.85648	3.38644e-10	3.84168e-07	0	1319.94
DN71111_c0_g1	8.82877	7.47533	3.63966e-10	4.07238e-07	0.696	387.778
DN67582_c1_g20	12.8334	6.83233	3.68945e-10	4.10001e-07	0	43.732
DN69126_c0_g2	12.7963	6.79593	4.19498e-10	4.50844e-07	0	44.497
DN75405_c0_g1	12.7744	6.77437	4.50571e-10	4.74867e-07	0	25.68
DN66006_c0_g1	12.7669	6.76711	4.64329e-10	4.8623e-07	0	53.889
DN64727_c0_g1	12.6985	6.70005	5.83463e-10	5.88354e-07	0	156.92
DN72329_c1_g8	12.6724	6.67441	6.42024e-10	6.35635e-07	0	327.821
DN67794_c1_g7	12.6484	6.65092	6.94006e-10	6.82961e-07	0	61.84
DN73510_c1_g3	12.6158	6.61901	7.76576e-10	7.43867e-07	0	251.57
DN61512_c0_g14	12.6117	6.61497	7.87046e-10	7.43867e-07	0	112.272
DN73807_c2_g41	12.5059	6.51155	1.12971e-09	1.02527e-06	0	88.703
DN76960_c0_g18	12.4714	6.47783	1.26952e-09	1.1271e-06	0	122.998
DN75994_c0_g3	12.45	6.45691	1.36749e-09	1.1946e-06	0	119.401
DN77640_c2_g5	12.4438	6.45088	1.39863e-09	1.2153e-06	0	44.528
DN64398_c3_g3	12.4204	6.42803	1.52034e-09	1.30715e-06	0	129.179
DN69603_c0_g1	12.361	6.37006	1.86241e-09	1.5212e-06	0	57.447
DN77431_c3_g6	12.3312	6.34099	2.05112e-09	1.65875e-06	0	82.154
DN71717_c0_g1	12.2714	6.28273	2.52352e-09	1.96521e-06	0	18.557
DN59532_c0_g1	12.2503	6.26219	2.70158e-09	2.05743e-06	0	31.419
DN78106_c3_g2	12.2145	6.22731	3.0509e-09	2.27575e-06	0	26.268
DN73448_c0_g2	12.2017	6.21489	3.18864e-09	2.34635e-06	0	325.249
DN63199_c0_g3	12.1981	6.21133	3.24581e-09	2.3671e-06	0	83.886
DN74018_c0_g1	12.1381	6.15303	3.96358e-09	2.74357e-06	0	39.706
DN54022_c0_g3	12.1247	6.13995	4.1524e-09	2.85012e-06	0	61.379
DN71111_c0_g1	7.75553	7.37782	4.17866e-09	2.8509e-06	0.823	212.882
DN68195_c0_g1	12.0595	6.07666	5.17342e-09	3.4636e-06	0	37.019
DN76960_c0_g18	12.0289	6.04694	5.76725e-09	3.72382e-06	0	154.632
DN69949_c3_g21	12.0289	6.04694	5.76725e-09	3.72382e-06	0	98.872
DN65122_c0_g1	8.67299	6.39532	5.94468e-09	3.80828e-06	0.253	97.943
DN70444_c1_g102	12.0144	6.03285	6.06406e-09	3.83958e-06	0	53.295
DN68513_c4_g4	12.0081	6.02678	6.18789e-09	3.90287e-06	0	107.19
DN68374_c0_g1	11.9955	6.01454	6.44479e-09	3.98791e-06	0	63.894
DN69949_c3_g26	11.9849	6.00427	6.71459e-09	4.09285e-06	0	86.49
DN76960_c0_g18	11.9678	5.98767	7.07116e-09	4.23125e-06	0	87.432
DN72587_c0_g2	11.9548	5.9751	7.37287e-09	4.37131e-06	0	108.126
DN72358_c0_g3	11.9329	5.9539	7.93891e-09	4.63173e-06	0	23.955
DN71298_c2_g1	11.9017	5.92368	8.84084e-09	5.04973e-06	0	58.054
DN64863_c0_g1	8.53245	6.25863	9.56383e-09	5.36883e-06	0.206	95.876
DN65210_c0_g1	11.8536	5.87712	1.0436e-08	5.79865e-06	0	57.214
DN74097_c1_g11	11.8536	5.87712	1.0436e-08	5.79865e-06	0	131.562
DN66950_c0_g1	11.8372	5.86126	1.1043e-08	6.11515e-06	0	14.284
DN66077_c0_g2	11.8182	5.84291	1.18284e-08	6.35612e-06	0	24.795
DN72874_c1_g3	11.8182	5.84291	1.18284e-08	6.35612e-06	0	115.887
DN75286_c1_g1	11.8038	5.829	1.23893e-08	6.61402e-06	0	10.758
DN74629_c4_g9	11.7844	5.81023	1.3136e-08	6.8778e-06	0	32.74
DN63684_c1_g2	11.7844	5.81023	1.3136e-08	6.8778e-06	0	153.596
DN72311_c0_g3	11.7672	5.79361	1.39374e-08	7.18228e-06	0	47.208
DN23585_c0_g3	11.7472	5.77437	1.49779e-08	7.55172e-06	0	390.192
DN77451_c1_g2	11.7296	5.75732	1.59168e-08	7.90316e-06	0	14.879
DN74973_c0_g1	11.727	5.75487	1.6113e-08	7.90446e-06	0	9.797
DN72118_c0_g1	11.7142	5.74255	1.67192e-08	8.15286e-06	0	12.439
DN77821_c1_g7	11.7117	5.74007	1.69273e-08	8.22004e-06	0	19.948
DN71718_c0_g3	7.53665	6.76452	1.93037e-08	9.17935e-06	0.68	166.578
DN61648_c1_g1	11.6646	5.69473	1.99373e-08	9.36179e-06	0	48.371
DN71560_c0_g1	11.6513	5.68188	2.07208e-08	9.6003e-06	0	12.129
DN48977_c0_g1	11.6459	5.6767	2.09901e-08	9.68617e-06	0	40.938
DN71715_c0_g2	11.6324	5.66368	2.21103e-08	9.97761e-06	0	11.958
DN69788_c1_g2	11.627	5.65844	2.24015e-08	1.00812e-05	0	30.857
DN63519_c0_g5	7.11323	7.53202	2.27661e-08	1.01891e-05	3.212	530.78
DN56063_c0_g1	11.5855	5.61852	2.59285e-08	1.14168e-05	0	18.842
DN73155_c0_g7	7.5797	6.25332	2.60195e-08	1.14261e-05	0.617	138.78
DN70596_c2_g1	11.5571	5.59127	2.85218e-08	1.2229e-05	0	22.615
DN73150_c3_g17	11.5543	5.58851	2.89171e-08	1.23661e-05	0	147.047
DN75380_c1_g4	11.5428	5.57744	2.97278e-08	1.26137e-05	0	24.625
DN72909_c0_g4	11.5136	5.54939	3.27885e-08	1.36978e-05	0	25.895
DN69949_c3_g2	11.5106	5.54656	3.32559e-08	1.38235e-05	0	99.89
DN71111_c0_g1	11.5047	5.54087	3.42152e-08	1.41776e-05	0	75.676
DN67166_c0_g1	11.4958	5.53229	3.52077e-08	1.44509e-05	0	26.496
DN67995_c2_g8	11.4898	5.52655	3.5717e-08	1.46232e-05	0	57.346
DN71670_c1_g1	11.4777	5.51499	3.72986e-08	1.50075e-05	0	28.164
DN65438_c2_g2	11.4747	5.51208	3.78444e-08	1.51464e-05	0	53.307
DN56861_c1_g3	11.4717	5.50917	3.78444e-08	1.51464e-05	0	27.33
DN74981_c3_g6	11.4625	5.5004	3.89651e-08	1.54872e-05	0.016	28.809
DN73629_c0_g1	10.9289	4.99154	4.04463e-08	1.59595e-05	0	8.349
DN75961_c0_g5	10.9244	4.98735	4.13105e-08	1.62221e-05	0	47.265
DN65265_c0_g1	10.9244	4.98735	4.13105e-08	1.62221e-05	0	28.487
DN75935_c0_g1	7.06091	7.00873	4.16796e-08	1.62887e-05	0.285	48.795
DN74336_c0_g1	11.4441	5.4827	4.19456e-08	1.63536e-05	0	12.717
DN67801_c0_g1	10.9155	4.97892	4.2197e-08	1.63734e-05	0	19.278
DN73171_c0_g6	11.4379	5.47676	4.25741e-08	1.64806e-05	0	66.562
DN68620_c0_g4	10.9066	4.97044	4.40395e-08	1.68878e-05	0	48.314
DN69625_c0_g1	10.9021	4.96618	4.40395e-08	1.68878e-05	0	9.512
DN64121_c1_g1	11.4191	5.45876	4.5204e-08	1.71414e-05	0	12.647
DN73448_c0_g1	6.46172	12.0571	4.53919e-08	1.71646e-05	21.66	2234.81
DN69747_c0_g1	11.4128	5.45271	4.65919e-08	1.75372e-05	0	46.349
DN76059_c0_g21	11.4096	5.44968	4.65919e-08	1.75372e-05	0	22.248
DN77475_c0_g1	10.8839	4.94902	4.69876e-08	1.76455e-05	0	5.903
DN70444_c1_g106	7.40286	6.08222	4.71906e-08	1.76811e-05	0.396	81.756
DN59589_c0_g1	10.8794	4.94469	4.80226e-08	1.77888e-05	0	19.733
DN53924_c0_g1	10.8794	4.94469	4.80226e-08	1.77888e-05	0	8.451
DN66630_c1_g1	11.3969	5.43747	4.87708e-08	1.78983e-05	0	21.009
DN69113_c1_g3	10.8702	4.93601	4.90851e-08	1.78983e-05	0	53.838
DN68051_c0_g1	10.8702	4.93601	4.90851e-08	1.78983e-05	0	27.273
DN70641_c1_g1	11.3937	5.43441	4.95242e-08	1.80182e-05	0	29.182
DN72368_c0_g2	10.8656	4.93164	5.01758e-08	1.8176e-05	0	29.264
DN72929_c0_g3	11.3905	5.43133	5.02916e-08	1.8176e-05	0	17.242
DN69949_c3_g2	11.3873	5.42825	5.02916e-08	1.8176e-05	0	46.386
DN77431_c3_g1	11.3841	5.42517	5.10733e-08	1.82562e-05	0	26.015
DN66041_c0_g2	10.8609	4.92727	5.12958e-08	1.82562e-05	0	5.644
DN71733_c0_g9	11.3613	5.40337	5.52076e-08	1.94786e-05	0	57.403
DN64398_c3_g4	11.3613	5.40337	5.52076e-08	1.94786e-05	0	97.621
DN72156_c0_g1	10.8328	4.90072	5.60868e-08	1.96193e-05	0	58.231
DN71276_c0_g2	10.8328	4.90072	5.60868e-08	1.96193e-05	0	20.118
DN51760_c0_g2	10.8328	4.90072	5.60868e-08	1.96193e-05	0	14.145
DN69113_c1_g4	11.3514	5.39393	5.69731e-08	1.98868e-05	0	48.472
DN76579_c1_g8	10.8281	4.89624	5.73674e-08	1.99392e-05	0	29.075
DN73021_c1_g1	10.8234	4.89176	5.73674e-08	1.99392e-05	0	20.213
DN70676_c4_g2	10.8138	4.88274	6.00353e-08	2.04744e-05	0	18.266
DN73321_c1_g2	10.809	4.87821	6.00353e-08	2.04744e-05	0	11.465
DN73106_c0_g1	10.809	4.87821	6.00353e-08	2.04744e-05	0	5.309
DN75961_c0_g7	11.3214	5.36521	6.26911e-08	2.11593e-05	0	21.907
DN62790_c0_g1	10.7799	4.85072	6.73846e-08	2.24192e-05	0	13.45
DN71688_c0_g2	10.775	4.84608	6.73846e-08	2.24192e-05	0	9.531
DN75994_c0_g3	11.2942	5.3392	6.91118e-08	2.29005e-05	0	59.255
DN69899_c0_g2	11.2908	5.33591	7.02572e-08	2.32132e-05	0	44.408
DN76024_c0_g4	6.77421	6.98386	7.04756e-08	2.32132e-05	0.427	55.311
DN69417_c0_g2	10.7651	4.83677	7.06238e-08	2.32132e-05	0	9.759
DN69949_c3_g2	10.7551	4.82739	7.23133e-08	2.35318e-05	0	45.792
DN67976_c3_g2	10.7551	4.82739	7.23133e-08	2.35318e-05	0	14.278
DN66276_c0_g1	10.7551	4.82739	7.23133e-08	2.35318e-05	0	26.774
DN77094_c2_g4	7.93244	5.67902	7.28247e-08	2.36511e-05	0.047	14.405
DN67241_c1_g1	11.2735	5.31937	7.38328e-08	2.39309e-05	0	64.59
DN77406_c5_g8	10.73	4.80368	7.95757e-08	2.51925e-05	0	78.293
DN76277_c0_g2	10.73	4.80368	7.95757e-08	2.51925e-05	0	12.338
DN71718_c0_g2	10.73	4.80368	7.95757e-08	2.51925e-05	0	398.864
DN74484_c0_g2	10.7249	4.79889	7.95757e-08	2.51925e-05	0	7.218
DN72329_c1_g4	11.2489	5.29588	8.029e-08	2.53695e-05	0	111.918
DN65128_c0_g1	11.2453	5.2925	8.16616e-08	2.55557e-05	0	16.162
DN73807_c2_g4	7.8942	5.64232	8.29989e-08	2.58937e-05	0.475	143.837
DN70805_c0_g1	11.2418	5.2891	8.30614e-08	2.58937e-05	0	15.473
DN63442_c1_g3	10.7044	4.77956	8.56018e-08	2.63844e-05	0	92.868
DN71798_c0_g1	11.2274	5.27544	8.59484e-08	2.64414e-05	0	10.315
DN66821_c0_g1	11.2238	5.272	8.7437e-08	2.68487e-05	0	27.81
DN72407_c0_g3	10.6992	4.77468	8.77312e-08	2.68886e-05	0	8.621
DN64417_c0_g1	11.2166	5.26511	8.89566e-08	2.71115e-05	0	24.909
DN74449_c0_g1	11.2166	5.26511	8.89566e-08	2.71115e-05	0	16.686
DN63600_c0_g1	10.694	4.76979	8.99245e-08	2.73555e-05	0	13.102
DN63617_c0_g1	11.213	5.26164	9.05081e-08	2.74818e-05	0	49.793
DN72891_c0_g2	11.2094	5.25818	9.20921e-08	2.77841e-05	0	23.759
DN75739_c0_g2	10.6836	4.75996	9.21839e-08	2.77841e-05	0	13.893
DN67428_c0_g1	11.2021	5.25121	9.37095e-08	2.81919e-05	0	29.631
DN60989_c0_g1	10.6783	4.75502	9.45118e-08	2.8381e-05	0	24.935
DN75961_c0_g5	10.6677	4.74509	9.69106e-08	2.89417e-05	0	49.996
DN61146_c0_g1	11.1873	5.23718	9.87704e-08	2.9358e-05	0	15.624
DN62533_c0_g1	7.18255	5.86993	9.92241e-08	2.9358e-05	0.427	68.628
DN77734_c0_g1	10.6624	4.74009	9.93828e-08	2.9358e-05	0	4.873
DN69949_c3_g2	10.6571	4.73508	9.93828e-08	2.9358e-05	0	72.408
DN68164_c1_g43	10.6517	4.73005	1.01931e-07	2.98945e-05	0	11.156
DN36486_c0_g2	11.1762	5.22656	1.02327e-07	2.99569e-05	0	257.834
DN70348_c0_g2	11.1687	5.21944	1.06038e-07	3.09879e-05	0	28.171
DN77211_c2_g2	10.641	4.71994	1.07267e-07	3.1014e-05	0	3.577
DN73788_c0_g2	10.641	4.71994	1.07267e-07	3.1014e-05	0	15.409
DN65986_c1_g10	10.6356	4.71485	1.07267e-07	3.1014e-05	0	13.975
DN54490_c0_g1	11.1612	5.21229	1.07955e-07	3.11577e-05	0	25.383
DN76960_c0_g18	6.78843	6.43381	1.11515e-07	3.19107e-05	0.902	119.793
DN71718_c0_g2	10.6247	4.70463	1.12941e-07	3.20348e-05	0	186.197
DN74918_c0_g20	10.6192	4.69949	1.12941e-07	3.20348e-05	0	7.54
DN73058_c0_g6	10.6192	4.69949	1.12941e-07	3.20348e-05	0	140.411
DN72874_c1_g2	10.6192	4.69949	1.12941e-07	3.20348e-05	0	47.044
DN71650_c0_g6	11.1423	5.19424	1.16047e-07	3.27413e-05	0	48.687
DN63146_c0_g1	11.1384	5.1906	1.16047e-07	3.27413e-05	0	28.771
DN70589_c0_g3	10.5971	4.67875	1.22145e-07	3.41082e-05	0	7.534
DN59478_c0_g1	10.5971	4.67875	1.22145e-07	3.41082e-05	0	9.19
DN72684_c0_g1	10.5971	4.67875	1.22145e-07	3.41082e-05	0	11.402
DN70090_c5_g5	11.1231	5.17595	1.22597e-07	3.41762e-05	0	58.693
DN74456_c1_g1	7.115	5.80505	1.25003e-07	3.46646e-05	0.538	89.587
DN72190_c0_g1	10.5916	4.67351	1.2541e-07	3.46646e-05	0	6.972
DN70685_c0_g1	10.5916	4.67351	1.2541e-07	3.46646e-05	0	9.367
DN60866_c0_g1	10.5916	4.67351	1.2541e-07	3.46646e-05	0	20.245
DN75045_c0_g1	10.586	4.66826	1.28782e-07	3.51798e-05	0	8.615
DN76761_c0_g2	10.5803	4.66298	1.28782e-07	3.51798e-05	0	5.6
DN64675_c0_g1	10.5803	4.66298	1.28782e-07	3.51798e-05	0	27.362
DN66819_c3_g2	10.5803	4.66298	1.28782e-07	3.51798e-05	0	10.113
DN67585_c1_g1	10.5803	4.66298	1.28782e-07	3.51798e-05	0	16.876
DN68555_c0_g1	11.1075	5.16116	1.29596e-07	3.53432e-05	0	30.838
DN54342_c0_g1	10.5747	4.65769	1.32262e-07	3.58905e-05	0	12.344
DN43878_c0_g1	10.5633	4.64705	1.35856e-07	3.67437e-05	0	30.256
DN66419_c0_g1	10.5576	4.64169	1.39568e-07	3.74087e-05	0	9.038
DN77428_c0_g1	10.5576	4.64169	1.39568e-07	3.74087e-05	0	4.33
DN71733_c0_g9	11.0839	5.13867	1.39689e-07	3.74087e-05	0	38.625
DN75152_c0_g4	10.5519	4.63632	1.43403e-07	3.79061e-05	0	4.298
DN68977_c5_g5	10.5519	4.63632	1.43403e-07	3.79061e-05	0	20.295
DN61814_c0_g1	11.0719	5.12729	1.45088e-07	3.82897e-05	0	27.987
DN64874_c0_g1	10.5461	4.63092	1.47364e-07	3.87027e-05	0	7.705
DN74094_c0_g1	10.5404	4.62551	1.47364e-07	3.87027e-05	0	9.108
DN69949_c3_g24	10.5404	4.62551	1.47364e-07	3.87027e-05	0	34.991
DN68175_c1_g2	11.0679	5.12348	1.47882e-07	3.87142e-05	0	15.643
DN59012_c1_g1	11.0679	5.12348	1.47882e-07	3.87142e-05	0	14.702
DN66047_c0_g1	11.0598	5.11582	1.5074e-07	3.93977e-05	0	49.496
DN65713_c1_g1	10.5287	4.61462	1.55688e-07	4.01783e-05	0	6.181
DN76241_c0_g3	10.5229	4.60914	1.55688e-07	4.01783e-05	0	3.862
DN75994_c0_g2	10.5229	4.60914	1.55688e-07	4.01783e-05	0	13.678
DN73706_c0_g1	11.0517	5.10812	1.56658e-07	4.0238e-05	0	14.879
DN74692_c0_g16	11.0517	5.10812	1.56658e-07	4.0238e-05	0	10.271
DN75624_c0_g1	11.0477	5.10426	1.56658e-07	4.0238e-05	0	11.213
DN71329_c0_g2	7.04414	5.73709	1.5729e-07	4.02737e-05	5.158	726.249
DN63146_c0_g1	10.517	4.60364	1.60061e-07	4.08454e-05	0	39.187
DN61866_c0_g2	10.517	4.60364	1.60061e-07	4.08454e-05	0	10.17
DN75961_c0_g7	11.0395	5.0965	1.62857e-07	4.13748e-05	0	38.404
DN63020_c2_g9	10.5052	4.59257	1.64583e-07	4.14906e-05	0	23.563
DN74233_c1_g1	10.5052	4.59257	1.64583e-07	4.14906e-05	0	11.194
DN65701_c1_g1	10.4992	4.58701	1.69258e-07	4.22779e-05	0.095	31.672
DN75166_c0_g1	11.023	5.08084	1.72717e-07	4.28144e-05	0	12.022
DN66041_c0_g2	11.023	5.08084	1.72717e-07	4.28144e-05	0	6.264
DN75693_c0_g3	11.0189	5.0769	1.72717e-07	4.28144e-05	0	28.209
DN68281_c0_g1	10.4813	4.57018	1.79097e-07	4.40617e-05	0	20.858
DN68448_c1_g1	10.4752	4.56453	1.84273e-07	4.48622e-05	0	10.852
DN59516_c2_g1	10.9979	5.05704	1.87002e-07	4.53274e-05	0	28.904
DN77556_c1_g30	10.9979	5.05704	1.87002e-07	4.53274e-05	0	6.687
DN74569_c0_g3	10.4631	4.55315	1.8963e-07	4.54884e-05	0	6.112
DN70151_c0_g3	10.4631	4.55315	1.8963e-07	4.54884e-05	0	10.397
DN75857_c0_g2	10.4631	4.55315	1.8963e-07	4.54884e-05	0	4.096
DN69566_c0_g2	10.4631	4.55315	1.8963e-07	4.54884e-05	0	32.702
DN73466_c1_g2	10.9852	5.04499	1.94675e-07	4.65451e-05	0	22.621
DN71275_c0_g1	10.4569	4.54743	1.95175e-07	4.65451e-05	0	2.32
DN65520_c0_g1	10.4569	4.54743	1.95175e-07	4.65451e-05	0	13.735
DN67500_c0_g1	10.4569	4.54743	1.95175e-07	4.65451e-05	0	12.401
DN77968_c0_g2	10.9767	5.03689	1.98653e-07	4.72246e-05	0	3.223
DN70658_c0_g6	10.4508	4.54168	2.00915e-07	4.72246e-05	0	61.847
DN71175_c2_g4	10.9724	5.03283	2.02729e-07	4.74461e-05	0	10.397
DN27134_c0_g1	10.9724	5.03283	2.02729e-07	4.74461e-05	0	19.897
DN77406_c5_g2	6.83914	6.08792	2.03577e-07	4.75764e-05	1.139	157.464
DN59294_c0_g1	10.4384	4.53012	2.0686e-07	4.80685e-05	0	10.435
DN72311_c0_g3	10.4384	4.53012	2.0686e-07	4.80685e-05	0	12.894
DN76900_c1_g4	6.83307	6.08207	2.0755e-07	4.81603e-05	0.364	53.276
DN66047_c0_g1	10.9595	5.02057	2.11186e-07	4.89345e-05	0	70.31
DN69545_c0_g2	10.4322	4.5243	2.13016e-07	4.92888e-05	0	11.902
DN68807_c4_g1	10.9552	5.01646	2.15573e-07	4.98098e-05	0	5.796
DN67857_c0_g1	10.4259	4.51846	2.19394e-07	5.01957e-05	0	9.424
DN72629_c0_g5	10.4259	4.51846	2.19394e-07	5.01957e-05	0	56.499
DN75961_c0_g4	10.4259	4.51846	2.19394e-07	5.01957e-05	0	129.495
DN71637_c1_g3	10.9508	5.01234	2.20069e-07	5.02096e-05	0	218.406
DN77367_c1_g1	10.9421	5.00405	2.24679e-07	5.11186e-05	0	14.367
DN74354_c0_g1	10.9421	5.00405	2.24679e-07	5.11186e-05	0	13.311
DN75823_c0_g1	10.407	4.50079	2.32851e-07	5.20356e-05	0	4.582
DN70090_c5_g5	10.4006	4.49485	2.32851e-07	5.20356e-05	0	35.212
DN78106_c3_g2	6.26886	7.20941	2.44429e-07	5.45483e-05	0.712	63.028
DN51032_c0_g4	10.3878	4.4829	2.4731e-07	5.46686e-05	0	140.152
DN69325_c0_g2	10.3878	4.4829	2.4731e-07	5.46686e-05	0	6.706
DN75843_c0_g4	10.3814	4.47688	2.54943e-07	5.58271e-05	0	13.096
DN69254_c0_g2	10.3814	4.47688	2.54943e-07	5.58271e-05	0	32.361
DN77454_c4_g1	10.3814	4.47688	2.54943e-07	5.58271e-05	0	7.256
DN58759_c0_g1	10.3814	4.47688	2.54943e-07	5.58271e-05	0	11.244
DN63345_c0_g2	10.3814	4.47688	2.54943e-07	5.58271e-05	0	55.886
DN69238_c2_g1	10.3684	4.46477	2.62861e-07	5.74838e-05	0	3.957
DN59847_c0_g1	10.3618	4.45867	2.71075e-07	5.88078e-05	0	9.367
DN71575_c0_g2	10.3618	4.45867	2.71075e-07	5.88078e-05	0	7.989
DN72310_c0_g1	10.3421	4.44023	2.88447e-07	6.12746e-05	0	7.61
DN75110_c1_g1	10.3421	4.44023	2.88447e-07	6.12746e-05	0	6.674
DN58297_c0_g4	10.3421	4.44023	2.88447e-07	6.12746e-05	0	8.381
DN75379_c2_g2	10.3354	4.43403	2.88447e-07	6.12746e-05	0	15.384
DN68427_c1_g1	10.3287	4.4278	2.97634e-07	6.29804e-05	0	20.314
DN64950_c0_g1	10.3287	4.4278	2.97634e-07	6.29804e-05	0	12.028
DN60763_c0_g1	10.322	4.42154	3.07173e-07	6.44977e-05	0	27.614
DN67534_c0_g1	10.322	4.42154	3.07173e-07	6.44977e-05	0	19.113
DN71871_c0_g58	10.3152	4.41526	3.17082e-07	6.58169e-05	0	13.444
DN149855_c0_g1	10.3152	4.41526	3.17082e-07	6.58169e-05	0	69.994
DN73158_c1_g3	10.3084	4.40894	3.17082e-07	6.58169e-05	0	12.262
DN70198_c0_g1	10.3084	4.40894	3.17082e-07	6.58169e-05	0	11.32
DN74070_c0_g3	7.48759	5.2542	3.2411e-07	6.71051e-05	0.174	33.391
DN77875_c2_g1	10.3016	4.4026	3.27377e-07	6.76957e-05	0	4.633
DN71471_c2_g1	10.2948	4.39623	3.38075e-07	6.8948e-05	0	19.606
DN37740_c0_g1	10.2948	4.39623	3.38075e-07	6.8948e-05	0	132.169
DN76702_c0_g1	10.2948	4.39623	3.38075e-07	6.8948e-05	0	21.869
DN70596_c2_g1	10.2948	4.39623	3.38075e-07	6.8948e-05	0	9.506
DN70278_c0_g1	10.2948	4.39623	3.38075e-07	6.8948e-05	0	4.943
DN48360_c0_g1	7.46541	5.23314	3.47639e-07	7.06865e-05	1.218	278.711
DN68032_c0_g1	10.274	4.37694	3.60759e-07	7.25775e-05	0	4.298
DN64692_c0_g1	10.274	4.37694	3.60759e-07	7.25775e-05	0	26.041
DN77431_c3_g6	10.2671	4.37046	3.60759e-07	7.25775e-05	0	23.879
DN63798_c0_g2	10.2671	4.37046	3.60759e-07	7.25775e-05	0	8.931
DN63143_c0_g1	6.66546	5.92092	3.64456e-07	7.32309e-05	0.459	54.628
DN75844_c0_g7	10.26	4.36394	3.72784e-07	7.43557e-05	0	10.669
DN66712_c0_g1	10.26	4.36394	3.72784e-07	7.43557e-05	0	21.977
DN7095_c0_g1	10.26	4.36394	3.72784e-07	7.43557e-05	0	4.393
DN77067_c0_g1	6.78015	5.48495	3.83667e-07	7.61996e-05	1.297	175.458
DN74771_c0_g2	10.253	4.35739	3.85294e-07	7.61996e-05	0	9.209
DN73321_c1_g2	10.253	4.35739	3.85294e-07	7.61996e-05	0	4.772
DN76241_c0_g2	10.2459	4.35081	3.98311e-07	7.76459e-05	0	3.426
DN73520_c2_g2	10.2459	4.35081	3.98311e-07	7.76459e-05	0	4.962
DN64398_c3_g3	10.2388	4.3442	3.98311e-07	7.76459e-05	0	19.606
DN65199_c2_g1	10.2388	4.3442	3.98311e-07	7.76459e-05	0	67.017
DN73306_c0_g8	10.2388	4.3442	3.98311e-07	7.76459e-05	0	44.87
DN76456_c3_g1	6.25527	6.48031	4.04077e-07	7.86761e-05	0.237	23.405
DN50985_c0_g3	10.2316	4.33756	4.11859e-07	7.96218e-05	0	199.116
DN61771_c0_g1	10.2316	4.33756	4.11859e-07	7.96218e-05	0	29.972
DN74183_c2_g2	10.2316	4.33756	4.11859e-07	7.96218e-05	0	7.439
DN42692_c0_g1	10.2316	4.33756	4.11859e-07	7.96218e-05	0	8.09
DN68728_c0_g1	6.75818	5.46404	4.13343e-07	7.972e-05	0.316	35.73
DN73570_c0_g2	7.40452	5.1754	4.23738e-07	8.04446e-05	0.221	46.355
DN75064_c1_g2	10.2245	4.33088	4.25963e-07	8.04446e-05	0	59.622
DN78123_c1_g2	10.2245	4.33088	4.25963e-07	8.04446e-05	0	4.601
DN73931_c4_g1	10.2245	4.33088	4.25963e-07	8.04446e-05	0	8.084
DN70538_c0_g5	10.2172	4.32418	4.25963e-07	8.04446e-05	0	11.225
DN71733_c0_g5	10.2172	4.32418	4.25963e-07	8.04446e-05	0	264.685
DN74341_c3_g1	10.2172	4.32418	4.25963e-07	8.04446e-05	0	8.906
DN77635_c2_g2	10.2172	4.32418	4.25963e-07	8.04446e-05	0	6.15
DN67902_c0_g1	10.2172	4.32418	4.25963e-07	8.04446e-05	0	8.002
DN76808_c0_g5	10.2172	4.32418	4.25963e-07	8.04446e-05	0	8.16
DN74634_c0_g15	10.2172	4.32418	4.25963e-07	8.04446e-05	0	9.696
DN68555_c0_g1	6.03768	7.11913	4.39095e-07	8.26379e-05	0.744	56.487
DN58759_c0_g1	10.2027	4.31067	4.55952e-07	8.52213e-05	0	12.572
DN77106_c1_g7	10.2027	4.31067	4.55952e-07	8.52213e-05	0	54.42
DN64345_c0_g1	10.2027	4.31067	4.55952e-07	8.52213e-05	0	24.568
DN72874_c1_g9	10.1953	4.30386	4.71895e-07	8.72034e-05	0	191.557
DN75395_c0_g1	10.1953	4.30386	4.71895e-07	8.72034e-05	0	3.122
DN72924_c0_g4	10.1953	4.30386	4.71895e-07	8.72034e-05	0	6.523
DN65067_c1_g4	10.1953	4.30386	4.71895e-07	8.72034e-05	0	87.192
DN69510_c1_g1	10.1805	4.29016	4.88511e-07	8.95647e-05	0	12.546
DN53924_c0_g1	10.1805	4.29016	4.88511e-07	8.95647e-05	0	5.316
DN76954_c1_g2	10.1731	4.28325	5.05834e-07	9.18133e-05	0	7.047
DN69135_c1_g10	10.1731	4.28325	5.05834e-07	9.18133e-05	0	11.257
DN75983_c0_g2	10.1731	4.28325	5.05834e-07	9.18133e-05	0	14.714
DN77766_c1_g2	10.1731	4.28325	5.05834e-07	9.18133e-05	0	30.427
DN66184_c0_g2	10.1656	4.27632	5.05834e-07	9.18133e-05	0	15.062
DN73021_c1_g1	10.1656	4.27632	5.05834e-07	9.18133e-05	0	4.823
DN75937_c0_g1	10.1656	4.27632	5.05834e-07	9.18133e-05	0	9.582
DN65679_c0_g1	10.1581	4.26934	5.23899e-07	9.43585e-05	0	8.122
DN72899_c0_g2	10.1505	4.26234	5.42745e-07	9.64762e-05	0	3.912
DN74742_c0_g2	10.1505	4.26234	5.42745e-07	9.64762e-05	0	5.752
DN67794_c1_g7	10.1505	4.26234	5.42745e-07	9.64762e-05	0	10.157
DN61547_c0_g2	10.1429	4.25529	5.42745e-07	9.64762e-05	0	50.76
DN75818_c0_g1	10.1429	4.25529	5.42745e-07	9.64762e-05	0	5.549
DN62814_c0_g1	10.1429	4.25529	5.42745e-07	9.64762e-05	0	40.768
DN75538_c0_g5	10.1429	4.25529	5.42745e-07	9.64762e-05	0	24.619
DN60118_c0_g1	10.1353	4.24821	5.62409e-07	9.84716e-05	0	9.184
DN77563_c0_g1	10.1353	4.24821	5.62409e-07	9.84716e-05	0	12.989
DN74193_c1_g1	10.1353	4.24821	5.62409e-07	9.84716e-05	0	17.059
DN75177_c0_g11	10.1353	4.24821	5.62409e-07	9.84716e-05	0	5.41
DN75796_c0_g1	10.1353	4.24821	5.62409e-07	9.84716e-05	0	1.997
DN77599_c1_g1	10.1353	4.24821	5.62409e-07	9.84716e-05	0	91.237
DN59710_c0_g1	10.1198	4.23395	6.04367e-07	0.000104144	0	7.755
DN64445_c0_g1	10.1121	4.22676	6.04367e-07	0.000104144	0	6.674
DN71899_c0_g1	10.1121	4.22676	6.04367e-07	0.000104144	0	5.252
DN63600_c0_g1	10.1121	4.22676	6.04367e-07	0.000104144	0	7.319
DN72368_c0_g1	10.1043	4.21954	6.2675e-07	0.000106985	0	10.391
DN72823_c0_g7	10.1043	4.21954	6.2675e-07	0.000106985	0	31.344
DN73198_c2_g53	10.1043	4.21954	6.2675e-07	0.000106985	0	29.738
DN64096_c0_g1	10.1043	4.21954	6.2675e-07	0.000106985	0	33.512
DN75659_c0_g1	7.27869	5.05639	6.45611e-07	0.000109746	1.329	266.695
DN66194_c0_g4	10.0964	4.21227	6.50137e-07	0.000109829	0	56.733
DN73791_c3_g4	10.0964	4.21227	6.50137e-07	0.000109829	0	29.966
DN75551_c0_g1	10.0964	4.21227	6.50137e-07	0.000109829	0	7.85
DN66966_c0_g9	10.0964	4.21227	6.50137e-07	0.000109829	0	80.498
DN74538_c2_g56	10.0964	4.21227	6.50137e-07	0.000109829	0	34.675
DN67163_c0_g1	10.0885	4.20497	6.50137e-07	0.000109829	0	35.389
DN72541_c0_g2	10.0806	4.19764	6.74578e-07	0.000112907	0	11.162
DN77306_c0_g1	10.0806	4.19764	6.74578e-07	0.000112907	0.032	7.174
DN69071_c0_g2	7.25733	5.03622	6.99746e-07	0.000115062	1.993	395.717
DN71827_c0_g5	7.25733	5.03622	6.99746e-07	0.000115062	0.57	111.14
DN73451_c0_g2	10.0726	4.19026	7.0013e-07	0.000115062	0	11.055
DN71348_c1_g2	10.0726	4.19026	7.0013e-07	0.000115062	0	28.423
DN68319_c0_g1	10.0726	4.19026	7.0013e-07	0.000115062	0	5.442
DN69106_c1_g1	10.0646	4.18284	7.0013e-07	0.000115062	0	10.77
DN73850_c1_g3	10.0646	4.18284	7.0013e-07	0.000115062	0	11.086
DN61220_c0_g2	10.0646	4.18284	7.0013e-07	0.000115062	0	10.214
DN70596_c2_g1	10.0646	4.18284	7.0013e-07	0.000115062	0	12.388
DN72148_c0_g1	5.99927	6.63455	7.22968e-07	0.000118382	0.791	60.614
DN69139_c1_g2	10.0565	4.17539	7.26853e-07	0.000118382	0	13.431
DN72955_c1_g3	6.57282	5.28815	7.57451e-07	0.000123243	0.127	15.302
DN69949_c3_g21	5.97844	6.61444	7.72247e-07	0.000125525	2.769	208.009
DN66340_c0_g1	10.0402	4.16035	7.84065e-07	0.000126066	0	16.825
DN65978_c1_g1	10.0402	4.16035	7.84065e-07	0.000126066	0	19.884
DN71387_c0_g1	10.032	4.15278	7.84065e-07	0.000126066	0	2.263
DN74561_c2_g4	10.032	4.15278	7.84065e-07	0.000126066	0	5.126
DN66966_c0_g1	10.032	4.15278	7.84065e-07	0.000126066	0	32.475
DN71972_c0_g1	10.032	4.15278	7.84065e-07	0.000126066	0	2.876
DN63589_c0_g3	10.0237	4.14516	8.14692e-07	0.00012921	0	49.016
DN74321_c0_g1	10.0237	4.14516	8.14692e-07	0.00012921	0	3.691
DN64343_c1_g1	10.0237	4.14516	8.14692e-07	0.00012921	0	2.572
DN69254_c0_g3	10.0154	4.1375	8.46767e-07	0.000133519	0	27.425
DN78148_c2_g1	10.0154	4.1375	8.46767e-07	0.000133519	0	12.489
DN61964_c0_g2	10.0071	4.12979	8.46767e-07	0.000133519	0	20.548
DN69238_c1_g1	10.0071	4.12979	8.46767e-07	0.000133519	0	7.958
DN72368_c0_g10	10.0071	4.12979	8.46767e-07	0.000133519	0	25.781
DN69949_c3_g20	7.18676	4.96971	8.79256e-07	0.000136706	0.664	123.516
DN76061_c0_g2	9.99865	4.12205	8.80368e-07	0.000136706	0	3.982
DN75549_c0_g1	9.99865	4.12205	8.80368e-07	0.000136706	0	3.268
DN43834_c0_g11	9.99865	4.12205	8.80368e-07	0.000136706	0	177.001
DN68979_c2_g4	9.99865	4.12205	8.80368e-07	0.000136706	0	9.822
DN67228_c0_g1	9.99865	4.12205	8.80368e-07	0.000136706	0	7.49
DN76743_c0_g3	9.99865	4.12205	8.80368e-07	0.000136706	0	7.104
DN73952_c1_g3	9.99865	4.12205	8.80368e-07	0.000136706	0	78.615
DN77170_c2_g6	6.16355	5.83278	9.06525e-07	0.000140308	1.187	90.807
DN77412_c0_g1	9.9902	4.11426	9.15583e-07	0.000140308	0	2.067
DN62473_c0_g1	9.9902	4.11426	9.15583e-07	0.000140308	0	8.027
DN69949_c3_g2	9.98169	4.10643	9.15583e-07	0.000140308	0	135.595
DN60575_c1_g1	9.98169	4.10643	9.15583e-07	0.000140308	0	40.963
DN70596_c2_g1	9.98169	4.10643	9.15583e-07	0.000140308	0	10.587
DN74278_c0_g1	9.98169	4.10643	9.15583e-07	0.000140308	0	1.447
DN73361_c0_g1	9.98169	4.10643	9.15583e-07	0.000140308	0	8.021
DN76729_c0_g7	7.17314	4.95688	9.1758e-07	0.000140482	0.19	33.455
DN69931_c0_g1	9.97314	4.09855	9.52502e-07	0.000145013	0	28.992
DN70878_c0_g4	9.97314	4.09855	9.52502e-07	0.000145013	0	11.756
DN56497_c0_g2	9.97314	4.09855	9.52502e-07	0.000145013	0	31.407
DN76140_c0_g1	9.97314	4.09855	9.52502e-07	0.000145013	0	7.477
DN74928_c5_g1	9.97314	4.09855	9.52502e-07	0.000145013	0	10.088
DN74439_c0_g3	6.37072	5.63908	9.82235e-07	0.0001494	0.427	42.916
DN65082_c1_g4	9.96454	4.09063	9.91221e-07	0.000149652	0	8.874
DN76126_c1_g2	9.96454	4.09063	9.91221e-07	0.000149652	0	16.313
DN75961_c0_g2	9.96454	4.09063	9.91221e-07	0.000149652	0	94.372
DN72148_c0_g12	5.79394	6.88313	9.92318e-07	0.00014968	3.37	228.45
DN15825_c0_g1	9.95588	4.08266	1.03185e-06	0.000153237	0	30.642
DN71657_c0_g1	9.95588	4.08266	1.03185e-06	0.000153237	0	8.609
DN10396_c0_g2	9.95588	4.08266	1.03185e-06	0.000153237	0	110.54
DN76472_c1_g1	9.95588	4.08266	1.03185e-06	0.000153237	0	2.181
DN71718_c0_g4	9.95588	4.08266	1.03185e-06	0.000153237	0	126.057
DN71718_c0_g1	9.94717	4.07465	1.03185e-06	0.000153237	0	50.337
DN72924_c0_g40	9.94717	4.07465	1.03185e-06	0.000153237	0	5.625
DN75751_c0_g7	9.94717	4.07465	1.03185e-06	0.000153237	0	83.659
DN75269_c0_g1	9.94717	4.07465	1.03185e-06	0.000153237	0	7.616
DN76254_c0_g4	9.93841	4.06659	1.07448e-06	0.000157563	0	74.386
DN71082_c0_g1	9.93841	4.06659	1.07448e-06	0.000157563	0	4.178
DN68585_c0_g1	9.93841	4.06659	1.07448e-06	0.000157563	0	14.556
DN73387_c0_g11	9.93841	4.06659	1.07448e-06	0.000157563	0	40.926
DN76263_c0_g1	9.93841	4.06659	1.07448e-06	0.000157563	0	4.494
DN62533_c0_g1	9.93841	4.06659	1.07448e-06	0.000157563	0	15.624
DN71569_c0_g1	6.46844	5.18951	1.07586e-06	0.000157623	0.348	36.394
DN71733_c0_g10	7.11731	4.90438	1.11696e-06	0.000162668	0.775	136.903
DN65213_c0_g1	9.9296	4.05848	1.11925e-06	0.000162668	0	11.225
DN64105_c0_g1	9.9296	4.05848	1.11925e-06	0.000162668	0	2.775
DN63078_c0_g3	9.9296	4.05848	1.11925e-06	0.000162668	0	8.368
DN69949_c3_g28	9.9296	4.05848	1.11925e-06	0.000162668	0	42.841
DN74561_c2_g43	9.9296	4.05848	1.11925e-06	0.000162668	0	4.778
DN67809_c0_g2	9.92073	4.05033	1.11925e-06	0.000162668	0	12.357
DN67140_c0_g1	9.92073	4.05033	1.11925e-06	0.000162668	0	6.39
DN75693_c0_g35	9.92073	4.05033	1.11925e-06	0.000162668	0	13.564
DN61473_c1_g7	7.1078	4.89544	1.14218e-06	0.000165853	1.266	205.019
DN74097_c1_g13	9.9118	4.04213	1.16628e-06	0.000167124	0	25.731
DN68101_c0_g1	9.9118	4.04213	1.16628e-06	0.000167124	0	10.865
DN73871_c2_g5	9.9118	4.04213	1.16628e-06	0.000167124	0	10.397
DN74639_c2_g1	9.9118	4.04213	1.16628e-06	0.000167124	0	11.712
DN63862_c0_g2	9.9118	4.04213	1.16628e-06	0.000167124	0	31.097
DN65209_c1_g1	9.90282	4.03388	1.2157e-06	0.000172841	0	9.803
DN73893_c0_g76	9.90282	4.03388	1.2157e-06	0.000172841	0	11.251
DN73096_c0_g3	9.89379	4.02558	1.26765e-06	0.000178365	0	37.367
DN68868_c1_g2	9.89379	4.02558	1.26765e-06	0.000178365	0	10.852
DN74487_c0_g1	9.89379	4.02558	1.26765e-06	0.000178365	0	4.879
DN70273_c0_g1	9.89379	4.02558	1.26765e-06	0.000178365	0	2.086
DN56644_c1_g1	9.89379	4.02558	1.26765e-06	0.000178365	0	6.656
DN65122_c0_g1	9.89379	4.02558	1.26765e-06	0.000178365	0	43.865
DN63442_c0_g1	9.89379	4.02558	1.26765e-06	0.000178365	0	32.665
DN75870_c0_g1	9.89379	4.02558	1.26765e-06	0.000178365	0	24.321
DN64104_c0_g1	9.89379	4.02558	1.26765e-06	0.000178365	0	9.418
DN74275_c0_g2	9.8847	4.01723	1.26765e-06	0.000178365	0	4.273
DN72248_c0_g1	9.8847	4.01723	1.26765e-06	0.000178365	0	7.806
DN62083_c0_g2	9.8847	4.01723	1.26765e-06	0.000178365	0	42.164
DN76945_c0_g2	9.87554	4.00883	1.32229e-06	0.000184621	0	7.167
DN75303_c1_g8	9.87554	4.00883	1.32229e-06	0.000184621	0	9.651
DN70357_c0_g4	9.87554	4.00883	1.32229e-06	0.000184621	0	38.808
DN71794_c2_g1	9.86634	4.00038	1.37978e-06	0.00018957	0	7.294
DN75999_c0_g1	9.86634	4.00038	1.37978e-06	0.00018957	0	19.543
DN66354_c0_g1	9.86634	4.00038	1.37978e-06	0.00018957	0	9.885
DN54733_c0_g1	9.86634	4.00038	1.37978e-06	0.00018957	0	10.473
DN71292_c0_g1	9.86634	4.00038	1.37978e-06	0.00018957	0	6.997
DN72627_c0_g34	9.85707	3.99188	1.37978e-06	0.00018957	0	8.59
DN66603_c1_g4	9.85707	3.99188	1.37978e-06	0.00018957	0	12.736
DN73914_c1_g3	9.85707	3.99188	1.37978e-06	0.00018957	0	43.789
DN60642_c0_g1	9.85707	3.99188	1.37978e-06	0.00018957	0	6.731
DN75071_c0_g1	9.84774	3.98332	1.4403e-06	0.000196562	0	4.108
DN67026_c0_g1	9.84774	3.98332	1.4403e-06	0.000196562	0	6.485
DN75779_c0_g2	9.84774	3.98332	1.4403e-06	0.000196562	0	3.255
DN78106_c3_g2	5.55732	7.87286	1.46258e-06	0.000199436	1.424	78.647
DN65465_c0_g1	9.83835	3.97471	1.50403e-06	0.000201964	0	6.63
DN75407_c0_g3	9.83835	3.97471	1.50403e-06	0.000201964	0	8.172
DN76074_c0_g8	9.83835	3.97471	1.50403e-06	0.000201964	0	4.721
DN57196_c0_g1	9.83835	3.97471	1.50403e-06	0.000201964	0	12.249
DN65572_c0_g1	9.83835	3.97471	1.50403e-06	0.000201964	0	6.15
DN49887_c0_g1	9.83835	3.97471	1.50403e-06	0.000201964	0	33.309
DN62790_c0_g1	9.8289	3.96605	1.50403e-06	0.000201964	0	6.327
DN76426_c0_g1	9.8289	3.96605	1.50403e-06	0.000201964	0	2.136
DN68081_c0_g1	9.8289	3.96605	1.50403e-06	0.000201964	0	8.293
DN76059_c0_g2	9.8289	3.96605	1.50403e-06	0.000201964	0	6.175
DN75182_c4_g2	6.00399	5.68078	1.54671e-06	0.000207275	0.712	59.457
DN77837_c1_g16	9.81939	3.95734	1.57118e-06	0.0002085	0	45.312
DN76170_c1_g2	9.81939	3.95734	1.57118e-06	0.0002085	0	21.566
DN66809_c1_g3	9.81939	3.95734	1.57118e-06	0.0002085	0	7.547
DN62137_c0_g2	9.81939	3.95734	1.57118e-06	0.0002085	0	10.119
DN68692_c0_g1	9.81939	3.95734	1.57118e-06	0.0002085	0	4.601
DN76787_c0_g9	9.80981	3.94857	1.64195e-06	0.000214752	0	11.649
DN75322_c0_g3	9.80981	3.94857	1.64195e-06	0.000214752	0	2.648
DN66048_c0_g1	9.80981	3.94857	1.64195e-06	0.000214752	0	7.338
DN65801_c0_g1	9.80981	3.94857	1.64195e-06	0.000214752	0	7.117
DN72986_c6_g5	9.80981	3.94857	1.64195e-06	0.000214752	0	13.81
DN71008_c1_g1	9.80018	3.93974	1.71658e-06	0.000222377	0	4.178
DN77208_c1_g3	9.80018	3.93974	1.71658e-06	0.000222377	0	41.02
DN67574_c3_g1	9.80018	3.93974	1.71658e-06	0.000222377	0	33.67
DN72267_c0_g2	9.80018	3.93974	1.71658e-06	0.000222377	0	7.49
DN72632_c0_g2	9.79047	3.93086	1.71658e-06	0.000222377	0	6.883
DN61964_c0_g2	9.79047	3.93086	1.71658e-06	0.000222377	0	17.641
DN72707_c0_g3	9.79047	3.93086	1.71658e-06	0.000222377	0	28.215
DN70090_c5_g5	9.79047	3.93086	1.71658e-06	0.000222377	0	29.277
DN52392_c0_g1	9.79047	3.93086	1.71658e-06	0.000222377	0	19.53
DN75407_c0_g3	6.97799	4.77373	1.7384e-06	0.000225025	0.142	22.609
DN69626_c0_g2	9.7807	3.92192	1.79533e-06	0.000230024	0	22.482
DN63968_c0_g1	9.7807	3.92192	1.79533e-06	0.000230024	0	19.398
DN70590_c0_g3	9.7807	3.92192	1.79533e-06	0.000230024	0	15.239
DN64949_c1_g1	9.7807	3.92192	1.79533e-06	0.000230024	0	10.549
DN75407_c0_g2	9.7807	3.92192	1.79533e-06	0.000230024	0	36.969
DN73612_c0_g2	9.7807	3.92192	1.79533e-06	0.000230024	0	15.612
DN77350_c1_g1	9.7807	3.92192	1.79533e-06	0.000230024	0	2.029
DN76579_c1_g3	9.77086	3.91292	1.87844e-06	0.000237507	0	173.056
DN74372_c0_g1	9.77086	3.91292	1.87844e-06	0.000237507	0	2.579
DN66973_c0_g1	9.77086	3.91292	1.87844e-06	0.000237507	0	5.467
DN65375_c0_g1	9.77086	3.91292	1.87844e-06	0.000237507	0	5.638
DN72102_c0_g3	9.77086	3.91292	1.87844e-06	0.000237507	0	11.276
DN62463_c0_g1	9.77086	3.91292	1.87844e-06	0.000237507	0	4.608
DN76378_c0_g74	9.77086	3.91292	1.87844e-06	0.000237507	0	13.583
DN67138_c0_g1	5.94285	5.62272	1.88164e-06	0.000237726	0.38	28.493
DN23133_c0_g1	6.16691	5.44549	1.90608e-06	0.000240628	0.127	11.112
DN76514_c1_g46	9.75099	3.89474	1.96622e-06	0.000246885	0	6.264
DN75057_c0_g1	9.75099	3.89474	1.96622e-06	0.000246885	0	2.465
DN60699_c0_g2	9.75099	3.89474	1.96622e-06	0.000246885	0	23.765
DN77635_c2_g2	9.75099	3.89474	1.96622e-06	0.000246885	0	4.469
DN71768_c0_g3	6.27865	5.01095	1.99658e-06	0.00025012	0.221	19.467
DN71789_c0_g6	5.77393	6.23175	2.05654e-06	0.000254617	0.68	42.727
DN69418_c0_g10	9.74095	3.88557	2.05897e-06	0.000254617	0	9.026
DN73138_c0_g6	9.74095	3.88557	2.05897e-06	0.000254617	0	5.297
DN76573_c1_g2	9.74095	3.88557	2.05897e-06	0.000254617	0	9.999
DN66118_c0_g2	9.73083	3.87633	2.05897e-06	0.000254617	0	9.563
DN72107_c3_g3	9.73083	3.87633	2.05897e-06	0.000254617	0	16.263
DN76709_c4_g66	9.73083	3.87633	2.05897e-06	0.000254617	0	8.033
DN65898_c1_g1	9.73083	3.87633	2.05897e-06	0.000254617	0	31.811
DN73394_c2_g5	9.73083	3.87633	2.05897e-06	0.000254617	0	142.92
DN70691_c0_g2	5.6061	6.42107	2.08703e-06	0.000257697	1.329	73.211
DN71148_c0_g4	6.2609	4.99431	2.12446e-06	0.000261399	0.285	27.027
DN72623_c0_g3	5.58453	6.80366	2.135e-06	0.000261399	1.424	81.567
DN77198_c1_g1	9.72065	3.86703	2.15701e-06	0.000261399	0	46.115
DN77656_c5_g1	9.72065	3.86703	2.15701e-06	0.000261399	0	21.161
DN70414_c0_g4	9.72065	3.86703	2.15701e-06	0.000261399	0	28.935
DN76859_c0_g60	9.72065	3.86703	2.15701e-06	0.000261399	0	13.09
DN66079_c0_g1	9.72065	3.86703	2.15701e-06	0.000261399	0	4.386
DN68402_c0_g3	9.72065	3.86703	2.15701e-06	0.000261399	0	81.984
DN73609_c0_g4	9.72065	3.86703	2.15701e-06	0.000261399	0	10.391
DN65898_c1_g1	6.9139	4.71383	2.17492e-06	0.000263373	0.396	42.284
DN51503_c0_g1	5.35865	8.80216	2.19971e-06	0.000265981	7.23	348.072
DN72841_c6_g1	6.25194	4.98591	2.2152e-06	0.000267656	0.459	43.447
DN68294_c0_g5	9.71039	3.85766	2.26071e-06	0.000270745	0	9.272
DN67941_c0_g2	9.71039	3.85766	2.26071e-06	0.000270745	0	9.196
DN73251_c0_g1	9.71039	3.85766	2.26071e-06	0.000270745	0	4.917
DN74062_c0_g11	9.71039	3.85766	2.26071e-06	0.000270745	0	8.021
DN77067_c0_g5	9.71039	3.85766	2.26071e-06	0.000270745	0	73.394
DN58957_c0_g1	6.24293	4.97747	2.26231e-06	0.000270745	0.285	26.824
DN63617_c0_g1	5.7276	5.97403	2.34804e-06	0.000280198	1.408	88.955
DN75961_c0_g5	9.70006	3.84824	2.37046e-06	0.000280198	0	37.07
DN71777_c0_g1	9.70006	3.84824	2.37046e-06	0.000280198	0	15.991
DN72518_c2_g2	9.70006	3.84824	2.37046e-06	0.000280198	0	5.366
DN72203_c0_g3	9.70006	3.84824	2.37046e-06	0.000280198	0	26.85
DN73850_c1_g3	9.70006	3.84824	2.37046e-06	0.000280198	0	24.473
DN72446_c0_g12	9.68966	3.83875	2.37046e-06	0.000280198	0	3.476
DN60301_c0_g2	9.68966	3.83875	2.37046e-06	0.000280198	0	64.135
DN59575_c0_g1	9.68966	3.83875	2.37046e-06	0.000280198	0	14.063
DN68329_c1_g2	9.68966	3.83875	2.37046e-06	0.000280198	0	7.142
DN71172_c0_g1	9.68966	3.83875	2.37046e-06	0.000280198	0	1.902
DN75442_c0_g1	9.68966	3.83875	2.37046e-06	0.000280198	0	74.886
DN67206_c0_g1	9.68966	3.83875	2.37046e-06	0.000280198	0	15.852
DN68855_c0_g2	9.68966	3.83875	2.37046e-06	0.000280198	0	4.93
DN69386_c0_g5	9.68966	3.83875	2.37046e-06	0.000280198	0	25.263
DN76159_c0_g22	9.68966	3.83875	2.37046e-06	0.000280198	0	42.247
DN69586_c0_g7	5.87305	5.55656	2.3726e-06	0.000280248	2.294	162.236
DN75194_c2_g13	6.88075	4.68289	2.41059e-06	0.000284376	0.443	61.006
DN63600_c0_g1	9.67918	3.82919	2.48666e-06	0.000290361	0	5.733
DN64874_c0_g1	9.67918	3.82919	2.48666e-06	0.000290361	0	9.316
DN71099_c0_g1	9.67918	3.82919	2.48666e-06	0.000290361	0	4.361
DN6337_c0_g2	9.67918	3.82919	2.48666e-06	0.000290361	0	31.4
DN75271_c0_g2	9.67918	3.82919	2.48666e-06	0.000290361	0	18.33
DN67578_c0_g2	9.67918	3.82919	2.48666e-06	0.000290361	0	17.982
DN69604_c0_g1	9.67918	3.82919	2.48666e-06	0.000290361	0	2.863
DN68275_c2_g1	6.07384	5.35746	2.60177e-06	0.000299175	0.19	18.614
DN64691_c0_g1	6.07384	5.35746	2.60177e-06	0.000299175	0.38	36.52
DN71486_c2_g1	9.66862	3.81956	2.60976e-06	0.000299175	0	6.453
DN71405_c0_g2	9.66862	3.81956	2.60976e-06	0.000299175	0	57.542
DN66086_c1_g1	9.66862	3.81956	2.60976e-06	0.000299175	0	9.399
DN73844_c0_g9	9.66862	3.81956	2.60976e-06	0.000299175	0	36.097
DN71435_c2_g5	9.66862	3.81956	2.60976e-06	0.000299175	0	5.897
DN72714_c0_g8	9.66862	3.81956	2.60976e-06	0.000299175	0	12.679
DN73284_c0_g2	9.66862	3.81956	2.60976e-06	0.000299175	0	0.708
DN58437_c0_g2	9.66862	3.81956	2.60976e-06	0.000299175	0	5.252
DN69062_c0_g14	9.66862	3.81956	2.60976e-06	0.000299175	0	5.954
DN73798_c0_g1	9.66862	3.81956	2.60976e-06	0.000299175	0	9.31
DN58703_c0_g1	9.65799	3.80987	2.60976e-06	0.000299175	0	18.311
DN68704_c0_g1	9.65799	3.80987	2.60976e-06	0.000299175	0	5
DN75855_c3_g1	9.65799	3.80987	2.60976e-06	0.000299175	0	2.964
DN75673_c2_g5	9.65799	3.80987	2.60976e-06	0.000299175	0	3.71
DN66191_c0_g3	9.65799	3.80987	2.60976e-06	0.000299175	0.047	10.043
DN70346_c2_g1	9.65799	3.80987	2.60976e-06	0.000299175	0	3.691
DN66048_c0_g1	9.65799	3.80987	2.60976e-06	0.000299175	0	6.851
DN71340_c1_g6	6.84683	4.65126	2.67758e-06	0.00030652	2.326	347.124
DN69906_c0_g1	6.18764	4.92571	2.68585e-06	0.000307036	0.206	16.326
DN71719_c1_g5	6.18764	4.92571	2.68585e-06	0.000307036	1.946	175.831
DN71111_c0_g1	5.38764	7.33564	2.72731e-06	0.000311558	13.717	682.126
DN73719_c1_g1	9.64728	3.80011	2.74025e-06	0.00031238	0	13.602
DN74985_c0_g2	9.64728	3.80011	2.74025e-06	0.00031238	0	12.274
DN56534_c0_g1	9.64728	3.80011	2.74025e-06	0.00031238	0	4.911
DN71915_c0_g3	9.63648	3.79028	2.87864e-06	0.000324534	0	100.996
DN65678_c0_g13	9.63648	3.79028	2.87864e-06	0.000324534	0	29.523
DN71719_c1_g4	9.63648	3.79028	2.87864e-06	0.000324534	0	209.444
DN59290_c0_g1	9.63648	3.79028	2.87864e-06	0.000324534	0	47.145
DN74548_c1_g9	9.63648	3.79028	2.87864e-06	0.000324534	0	9.38
DN75624_c0_g1	9.63648	3.79028	2.87864e-06	0.000324534	0	7.749
DN73437_c0_g7	9.63648	3.79028	2.87864e-06	0.000324534	0	5.056
DN52353_c0_g1	9.63648	3.79028	2.87864e-06	0.000324534	0	6.535
DN61637_c3_g2	6.16397	4.90358	2.93311e-06	0.000329991	0.111	10.517
DN48360_c0_g1	6.81209	4.61891	2.98085e-06	0.000334625	0.459	64.722
DN72682_c0_g1	5.7827	5.7756	2.99704e-06	0.000334625	0.364	25.314
DN71718_c0_g3	5.39869	7.11611	3.00143e-06	0.000334625	4.066	201.259
DN73237_c0_g2	9.62561	3.78039	3.02551e-06	0.000334625	0	9.702
DN74412_c0_g1	9.62561	3.78039	3.02551e-06	0.000334625	0	6.561
DN77263_c2_g25	9.62561	3.78039	3.02551e-06	0.000334625	0	5.556
DN19396_c0_g1	9.62561	3.78039	3.02551e-06	0.000334625	0	5.461
DN69971_c1_g2	9.62561	3.78039	3.02551e-06	0.000334625	0	4.766
DN71733_c0_g9	9.61465	3.77041	3.02551e-06	0.000334625	0	17.091
DN73446_c0_g10	9.61465	3.77041	3.02551e-06	0.000334625	0	9.595
DN75870_c1_g10	9.61465	3.77041	3.02551e-06	0.000334625	0	17.584
DN76254_c0_g2	9.61465	3.77041	3.02551e-06	0.000334625	0	22.868
DN77431_c3_g6	6.80622	4.61344	3.063e-06	0.000338543	0.206	29.384
DN73791_c3_g41	5.79342	5.48125	3.07029e-06	0.000339119	1.297	93.468
DN72898_c0_g1	5.64334	5.89383	3.09956e-06	0.00034212	1.503	89.063
DN74462_c1_g5	9.60361	3.76037	3.18147e-06	0.000350214	0	15.391
DN69055_c1_g2	9.60361	3.76037	3.18147e-06	0.000350214	0	19.436
DN76447_c3_g50	9.60361	3.76037	3.18147e-06	0.000350214	0	3.129
DN54883_c0_g1	9.59248	3.75025	3.34717e-06	0.000361871	0	23.146
DN71827_c0_g4	9.59248	3.75025	3.34717e-06	0.000361871	0	18.077
DN68477_c0_g1	9.59248	3.75025	3.34717e-06	0.000361871	0	3.261
DN58274_c1_g1	9.59248	3.75025	3.34717e-06	0.000361871	0	4.184
DN66809_c0_g1	9.59248	3.75025	3.34717e-06	0.000361871	0	4.393
DN60829_c0_g1	9.59248	3.75025	3.34717e-06	0.000361871	0	4.058
DN69418_c1_g4	9.59248	3.75025	3.34717e-06	0.000361871	0	38.511
DN50119_c0_g1	9.58127	3.74006	3.34717e-06	0.000361871	0	27.406
DN72892_c1_g1	9.58127	3.74006	3.34717e-06	0.000361871	0	4.886
DN69113_c0_g1	9.58127	3.74006	3.34717e-06	0.000361871	0	59.615
DN63720_c1_g1	9.58127	3.74006	3.34717e-06	0.000361871	0	16.516
DN54784_c0_g2	9.56997	3.7298	3.52334e-06	0.00037916	0	3.432
DN77337_c2_g2	9.56997	3.7298	3.52334e-06	0.00037916	0	2.282
DN66956_c0_g2	9.55858	3.71945	3.71075e-06	0.000393368	0	6.782
DN76170_c1_g25	9.55858	3.71945	3.71075e-06	0.000393368	0	15.662
DN67236_c0_g1	9.55858	3.71945	3.71075e-06	0.000393368	0	5.733
DN74549_c0_g1	9.55858	3.71945	3.71075e-06	0.000393368	0	3.141
DN60058_c0_g1	9.55858	3.71945	3.71075e-06	0.000393368	0	6.415
DN72874_c1_g3	9.5471	3.70903	3.71075e-06	0.000393368	0	28.954
DN70760_c2_g1	9.5471	3.70903	3.71075e-06	0.000393368	0	2.952
DN76535_c0_g1	9.5471	3.70903	3.71075e-06	0.000393368	0	3.571
DN76754_c1_g5	9.5471	3.70903	3.71075e-06	0.000393368	0	10.511
DN54949_c0_g3	9.5471	3.70903	3.71075e-06	0.000393368	0	39.213
DN67475_c0_g1	9.5471	3.70903	3.71075e-06	0.000393368	0	10.107
DN77599_c1_g10	5.41371	6.63961	3.75251e-06	0.00039728	4.778	245.591
DN72669_c0_g1	9.53553	3.69853	3.91025e-06	0.000413444	0	7.673
DN65082_c1_g4	9.53553	3.69853	3.91025e-06	0.000413444	0	8.994
DN71044_c1_g1	9.52386	3.68794	4.12276e-06	0.000431999	0	2.2
DN66027_c0_g3	9.52386	3.68794	4.12276e-06	0.000431999	0	9.974
DN75964_c1_g5	6.70254	4.51714	4.29614e-06	0.000448826	0.396	47.594
DN38578_c0_g3	9.5121	3.67728	4.34929e-06	0.000448826	0	13.128
DN73850_c0_g2	9.5121	3.67728	4.34929e-06	0.000448826	0	34.795
DN69814_c3_g2	9.5121	3.67728	4.34929e-06	0.000448826	0	16.983
DN71925_c1_g1	9.5121	3.67728	4.34929e-06	0.000448826	0	5.36
DN76820_c0_g1	9.5121	3.67728	4.34929e-06	0.000448826	0	0.898
DN71827_c0_g4	9.5121	3.67728	4.34929e-06	0.000448826	0	22.899
DN76514_c1_g1	9.5121	3.67728	4.34929e-06	0.000448826	0	19.183
DN76255_c0_g4	9.50024	3.66653	4.34929e-06	0.000448826	0	13.494
DN69978_c0_g1	9.50024	3.66653	4.34929e-06	0.000448826	0	11.535
DN71500_c2_g2	9.50024	3.66653	4.34929e-06	0.000448826	0	14.758
DN69626_c0_g2	9.50024	3.66653	4.34929e-06	0.000448826	0	33.322
DN60545_c0_g1	9.50024	3.66653	4.34929e-06	0.000448826	0	12.414
DN76378_c0_g70	6.6962	4.51126	4.42368e-06	0.000455065	0.111	15.056
DN67582_c1_g2	5.65489	5.6544	4.57278e-06	0.000469517	0.364	20.757
DN74817_c0_g2	9.48829	3.6557	4.59092e-06	0.000469901	0	4.753
DN76878_c1_g3	9.48829	3.6557	4.59092e-06	0.000469901	0	49.724
DN42434_c0_g3	9.48829	3.6557	4.59092e-06	0.000469901	0	20.763
DN75257_c0_g37	9.48829	3.6557	4.59092e-06	0.000469901	0	12.793
DN71976_c0_g4	6.01311	4.76296	4.786e-06	0.000487144	0.174	18.279
DN65479_c0_g1	9.47623	3.64478	4.84883e-06	0.000487144	0	30.136
DN75586_c2_g2	9.47623	3.64478	4.84883e-06	0.000487144	0	2.888
DN77195_c1_g4	9.47623	3.64478	4.84883e-06	0.000487144	0	4.551
DN71351_c3_g2	9.46407	3.63377	4.84883e-06	0.000487144	0	5.101
DN59467_c0_g4	9.46407	3.63377	4.84883e-06	0.000487144	0	21.515
DN71768_c0_g3	9.46407	3.63377	4.84883e-06	0.000487144	0	6.422
DN77431_c3_g11	9.46407	3.63377	4.84883e-06	0.000487144	0	6.883
DN70114_c0_g2	9.46407	3.63377	4.84883e-06	0.000487144	0	5.391
DN64634_c0_g2	9.46407	3.63377	4.84883e-06	0.000487144	0	13.065
DN76425_c0_g2	9.46407	3.63377	4.84883e-06	0.000487144	0	94.675
DN50463_c0_g1	5.12418	8.32888	4.89916e-06	0.000491897	6.708	277.225
DN69626_c0_g1	6.65759	4.47548	4.98149e-06	0.000499243	0.237	30.825
DN76170_c1_g4	6.65759	4.47548	4.98149e-06	0.000499243	0.554	61.505
DN68784_c4_g1	9.45181	3.62268	5.12433e-06	0.000508567	0	3.761
DN74753_c1_g1	9.45181	3.62268	5.12433e-06	0.000508567	0	22.944
DN64826_c0_g1	9.45181	3.62268	5.12433e-06	0.000508567	0.016	3.527
DN75964_c1_g6	9.45181	3.62268	5.12433e-06	0.000508567	0	4.867
DN66516_c0_g1	5.98636	4.7381	5.2838e-06	0.000522805	0.174	12.9
DN63245_c1_g1	5.98095	4.73308	5.2838e-06	0.000522805	0.538	41.406
DN67911_c0_g3	6.63788	4.45724	5.29193e-06	0.000523292	1.93	249.782
DN71630_c1_g1	9.43945	3.61149	5.41884e-06	0.000529749	0	4.702
DN65934_c0_g2	9.43945	3.61149	5.41884e-06	0.000529749	0	13.419
DN76922_c1_g100	9.43945	3.61149	5.41884e-06	0.000529749	0	11.579
DN69280_c0_g3	9.43945	3.61149	5.41884e-06	0.000529749	0	15.637
DN58320_c0_g1	9.43945	3.61149	5.41884e-06	0.000529749	0	20.889
DN73155_c0_g3	9.43945	3.61149	5.41884e-06	0.000529749	0	23.974
DN57738_c1_g1	9.42698	3.60022	5.41884e-06	0.000529749	0	57.416
DN78049_c1_g3	9.42698	3.60022	5.41884e-06	0.000529749	0	38.151
DN72568_c0_g2	9.42698	3.60022	5.41884e-06	0.000529749	0	2.705
DN71665_c1_g18	9.42698	3.60022	5.41884e-06	0.000529749	0	20.599
DN57970_c0_g1	9.42698	3.60022	5.41884e-06	0.000529749	0	6.548
DN68666_c0_g1	9.42698	3.60022	5.41884e-06	0.000529749	0	9
DN76460_c1_g5	9.42698	3.60022	5.41884e-06	0.000529749	0	25.94
DN72269_c0_g2	9.42698	3.60022	5.41884e-06	0.000529749	0	14.303
DN74545_c3_g1	9.42698	3.60022	5.41884e-06	0.000529749	0	1.65
DN63442_c0_g2	9.42698	3.60022	5.41884e-06	0.000529749	0	24.732
DN74743_c1_g3	9.42698	3.60022	5.41884e-06	0.000529749	0	6.953
DN69638_c0_g1	9.42698	3.60022	5.41884e-06	0.000529749	0	5.828
DN74629_c4_g9	6.6246	4.44495	5.45583e-06	0.000532728	0.332	29.485
DN71834_c1_g1	5.97007	4.72297	5.55593e-06	0.000541854	0.427	28.948
DN75848_c0_g1	9.41439	3.58885	5.73388e-06	0.000552611	0	9.342
DN73952_c1_g8	9.41439	3.58885	5.73388e-06	0.000552611	0	55.716
DN76692_c0_g4	9.41439	3.58885	5.73388e-06	0.000552611	0	43.214
DN68513_c4_g4	9.41439	3.58885	5.73388e-06	0.000552611	0	15.005
DN68691_c0_g1	9.41439	3.58885	5.73388e-06	0.000552611	0	9.392
DN66848_c0_g2	9.41439	3.58885	5.73388e-06	0.000552611	0	5.208
DN66791_c0_g1	9.41439	3.58885	5.73388e-06	0.000552611	0	1.618
DN73132_c0_g3	5.81914	5.11786	6.00661e-06	0.000574276	2.705	169.593
DN76546_c1_g4	5.00307	10.3584	6.0662e-06	0.000574276	34.997	1317.33
DN73321_c1_g2	9.4017	3.57738	6.07117e-06	0.000574276	0	2.383
DN75671_c0_g1	9.4017	3.57738	6.07117e-06	0.000574276	0	4.513
DN64476_c0_g2	9.4017	3.57738	6.07117e-06	0.000574276	0	17.489
DN76974_c0_g1	9.4017	3.57738	6.07117e-06	0.000574276	0	3.344
DN56773_c2_g2	9.4017	3.57738	6.07117e-06	0.000574276	0	9.481
DN75175_c0_g2	9.4017	3.57738	6.07117e-06	0.000574276	0	12.584
DN76646_c0_g5	9.4017	3.57738	6.07117e-06	0.000574276	0	18.355
DN68038_c2_g4	9.4017	3.57738	6.07117e-06	0.000574276	0	3.748
DN47992_c0_g1	9.4017	3.57738	6.07117e-06	0.000574276	0	37.854
DN66835_c0_g1	9.4017	3.57738	6.07117e-06	0.000574276	0	5.195
DN70367_c0_g1	9.4017	3.57738	6.07117e-06	0.000574276	0	4.285
DN64664_c0_g1	9.4017	3.57738	6.07117e-06	0.000574276	0	13.14
DN70496_c0_g2	6.59084	4.41374	6.17551e-06	0.000582795	0.506	61.682
DN76556_c1_g6	6.59084	4.41374	6.17551e-06	0.000582795	0.459	57.34
DN73235_c0_g1	5.4288	5.69055	6.28263e-06	0.000592562	0.237	11.478
DN74094_c0_g1	9.3889	3.56582	6.43255e-06	0.000594685	0	4.121
DN75910_c2_g2	9.3889	3.56582	6.43255e-06	0.000594685	0	8.349
DN62128_c0_g1	9.3889	3.56582	6.43255e-06	0.000594685	0	5.733
DN51060_c0_g1	9.3889	3.56582	6.43255e-06	0.000594685	0	10.069
DN75334_c0_g2	9.3889	3.56582	6.43255e-06	0.000594685	0	9.677
DN69949_c3_g2	9.3889	3.56582	6.43255e-06	0.000594685	0	14.133
DN64109_c0_g1	9.3889	3.56582	6.43255e-06	0.000594685	0	19.726
DN77399_c3_g1	9.3889	3.56582	6.43255e-06	0.000594685	0	28.379
DN59060_c0_g2	9.3889	3.56582	6.43255e-06	0.000594685	0	14.164
DN54949_c0_g3	9.3889	3.56582	6.43255e-06	0.000594685	0	57.15
DN63944_c0_g1	9.37598	3.55416	6.43255e-06	0.000594685	0	13.659
DN76254_c0_g2	9.37598	3.55416	6.43255e-06	0.000594685	0	65.658
DN76692_c0_g7	9.37598	3.55416	6.43255e-06	0.000594685	0	12.944
DN76694_c0_g1	9.37598	3.55416	6.43255e-06	0.000594685	0	4.513
DN69112_c1_g1	9.37598	3.55416	6.43255e-06	0.000594685	0	8.969
DN75413_c0_g4	9.37598	3.55416	6.43255e-06	0.000594685	0	5.941
DN77412_c0_g1	9.37598	3.55416	6.43255e-06	0.000594685	0	1.346
DN70090_c5_g5	5.90871	4.66607	6.65063e-06	0.000613458	0.949	70.373
DN37073_c0_g1	9.36294	3.5424	6.82005e-06	0.000625905	0	15.005
DN71242_c0_g1	9.36294	3.5424	6.82005e-06	0.000625905	0	2.87
DN74053_c0_g1	9.36294	3.5424	6.82005e-06	0.000625905	0	2.421
DN39786_c0_g1	9.36294	3.5424	6.82005e-06	0.000625905	0	10.448
DN58265_c0_g1	9.36294	3.5424	6.82005e-06	0.000625905	0	7.307
DN149049_c0_g1	9.36294	3.5424	6.82005e-06	0.000625905	0	8.419
DN71747_c1_g1	9.36294	3.5424	6.82005e-06	0.000625905	0	6.845
DN77724_c0_g2	5.89727	4.65547	7.00979e-06	0.000642235	0.079	6.795
DN63698_c0_g4	5.88573	4.6448	7.19807e-06	0.000647898	0.253	18.247
DN75932_c1_g9	9.34978	3.53054	7.23591e-06	0.000647898	0	2.705
DN58583_c0_g3	9.34978	3.53054	7.23591e-06	0.000647898	0	35.989
DN50791_c0_g1	9.34978	3.53054	7.23591e-06	0.000647898	0	7.439
DN76978_c0_g4	9.34978	3.53054	7.23591e-06	0.000647898	0	2.895
DN74512_c0_g3	9.34978	3.53054	7.23591e-06	0.000647898	0	4.228
DN73548_c0_g4	9.34978	3.53054	7.23591e-06	0.000647898	0	7.926
DN74634_c0_g1	9.34978	3.53054	7.23591e-06	0.000647898	0	7.446
DN74709_c1_g2	9.34978	3.53054	7.23591e-06	0.000647898	0	8.185
DN66253_c3_g2	9.34978	3.53054	7.23591e-06	0.000647898	0	3.11
DN71718_c0_g8	9.33651	3.51858	7.23591e-06	0.000647898	0	74.772
DN68585_c0_g1	9.33651	3.51858	7.23591e-06	0.000647898	0	11.093
DN70690_c0_g1	9.33651	3.51858	7.23591e-06	0.000647898	0	2.857
DN68071_c2_g3	9.33651	3.51858	7.23591e-06	0.000647898	0	26.913
DN76874_c0_g1	9.33651	3.51858	7.23591e-06	0.000647898	0	2.977
DN77399_c3_g1	9.33651	3.51858	7.23591e-06	0.000647898	0	28.796
DN74885_c3_g2	9.33651	3.51858	7.23591e-06	0.000647898	0	23.626
DN64666_c0_g1	9.33651	3.51858	7.23591e-06	0.000647898	0	4.412
DN74513_c0_g2	9.33651	3.51858	7.23591e-06	0.000647898	0	3.381
DN68071_c2_g11	9.33651	3.51858	7.23591e-06	0.000647898	0	28.133
DN75844_c0_g5	9.33651	3.51858	7.23591e-06	0.000647898	0	16.749
DN70396_c1_g4	9.33651	3.51858	7.23591e-06	0.000647898	0	8.792
DN63409_c0_g1	9.33651	3.51858	7.23591e-06	0.000647898	0	13.235
DN62202_c0_g1	9.32311	3.50651	7.68257e-06	0.00067692	0	11.402
DN76161_c0_g10	9.32311	3.50651	7.68257e-06	0.00067692	0	22.722
DN73559_c1_g2	9.32311	3.50651	7.68257e-06	0.00067692	0	4.829
DN68041_c0_g2	9.32311	3.50651	7.68257e-06	0.00067692	0	13.298
DN57822_c0_g1	9.32311	3.50651	7.68257e-06	0.00067692	0	3.925
DN61807_c0_g1	9.32311	3.50651	7.68257e-06	0.00067692	0	4.494
DN72477_c0_g2	9.32311	3.50651	7.68257e-06	0.00067692	0	11.914
DN75725_c0_g1	9.32311	3.50651	7.68257e-06	0.00067692	0	6.409
DN67934_c0_g1	9.32311	3.50651	7.68257e-06	0.00067692	0	8.52
DN59421_c0_g1	9.32311	3.50651	7.68257e-06	0.00067692	0	6.093
DN23585_c0_g1	9.32311	3.50651	7.68257e-06	0.00067692	0	72.863
DN77605_c3_g3	5.73479	5.03895	7.89149e-06	0.000694205	1.677	108.227
DN69573_c1_g2	5.13807	6.48861	7.9263e-06	0.000696891	2.183	88.595
DN68696_c0_g1	9.30958	3.49433	8.16273e-06	0.000712692	0	6.384
DN74955_c0_g4	9.30958	3.49433	8.16273e-06	0.000712692	0	3.805
DN54000_c0_g1	9.30958	3.49433	8.16273e-06	0.000712692	0	4.153
DN72490_c0_g1	9.30958	3.49433	8.16273e-06	0.000712692	0	4.437
DN63991_c0_g1	9.30958	3.49433	8.16273e-06	0.000712692	0	3.388
DN71415_c0_g1	9.30958	3.49433	8.16273e-06	0.000712692	0	21.332
DN72909_c0_g4	9.30958	3.49433	8.16273e-06	0.000712692	0	5.625
DN69844_c0_g1	9.30958	3.49433	8.16273e-06	0.000712692	0	17.034
DN62533_c0_g1	5.46787	5.47791	8.38004e-06	0.000729534	1.076	57.176
DN77466_c2_g3	9.29593	3.48204	8.67936e-06	0.000745057	0	5.132
DN57069_c0_g1	9.29593	3.48204	8.67936e-06	0.000745057	0	4.014
DN74639_c2_g1	9.29593	3.48204	8.67936e-06	0.000745057	0	7.54
DN74849_c0_g1	9.29593	3.48204	8.67936e-06	0.000745057	0	2.648
DN75967_c3_g4	9.29593	3.48204	8.67936e-06	0.000745057	0	7.414
DN61764_c0_g2	9.29593	3.48204	8.67936e-06	0.000745057	0	21.382
DN59121_c0_g1	9.28215	3.46964	8.67936e-06	0.000745057	0	5.41
DN72216_c0_g3	9.28215	3.46964	8.67936e-06	0.000745057	0	5.233
DN77886_c2_g4	9.28215	3.46964	8.67936e-06	0.000745057	0	16.56
DN71081_c0_g1	9.28215	3.46964	8.67936e-06	0.000745057	0	6.2
DN68979_c2_g4	9.28215	3.46964	8.67936e-06	0.000745057	0	3.489
DN78075_c0_g3	9.28215	3.46964	8.67936e-06	0.000745057	0	1.182
DN77767_c0_g2	9.28215	3.46964	8.67936e-06	0.000745057	0	12.079
DN56057_c0_g1	9.28215	3.46964	8.67936e-06	0.000745057	0	11.56
DN76505_c2_g3	9.28215	3.46964	8.67936e-06	0.000745057	0	2.553
DN54925_c0_g1	9.28215	3.46964	8.67936e-06	0.000745057	0	11.453
DN54124_c0_g1	5.83266	4.59572	8.70063e-06	0.000746491	0.142	9.753
DN67953_c0_g1	9.26823	3.45713	9.23573e-06	0.000780916	0	5.372
DN73181_c0_g2	9.26823	3.45713	9.23573e-06	0.000780916	0	2.876
DN67973_c0_g2	9.26823	3.45713	9.23573e-06	0.000780916	0	7.446
DN73676_c0_g2	9.26823	3.45713	9.23573e-06	0.000780916	0	12.382
DN73181_c0_g2	9.26823	3.45713	9.23573e-06	0.000780916	0	2.68
DN68118_c0_g1	9.26823	3.45713	9.23573e-06	0.000780916	0	3.331
DN105491_c0_g1	9.26823	3.45713	9.23573e-06	0.000780916	0	24.018
DN76822_c0_g1	9.26823	3.45713	9.23573e-06	0.000780916	0	2.787
DN68231_c3_g52	9.26823	3.45713	9.23573e-06	0.000780916	0	2.787
DN66745_c0_g1	9.26823	3.45713	9.23573e-06	0.000780916	0	3.716
DN58198_c0_g1	9.26823	3.45713	9.23573e-06	0.000780916	0	3.053
DN69372_c0_g1	9.26823	3.45713	9.23573e-06	0.000780916	0	3.609
DN77253_c0_g9	9.26823	3.45713	9.23573e-06	0.000780916	0	3.4
DN75380_c1_g4	5.6862	4.9936	9.28775e-06	0.000784909	1.266	86.61
DN21140_c0_g1	6.4623	4.29527	9.44878e-06	0.000797692	0.127	13.595
DN76059_c0_g2	5.20957	5.87998	9.7839e-06	0.000810646	0.601	26.926
DN74097_c1_g1	9.25418	3.44451	9.83545e-06	0.000810646	0	23.55
[truncated: 110 more rows]
