# Supplementary material for: RNA-Seq Analysis of Plant Maturity in Crested Wheatgrass (Agropyron cristatum L.)
Source: Genes (Basel). 2017 Oct 25;8(11):291. doi: 10.3390/genes8110291 (PMC5704204; doi:10.3390/genes8110291)
Supplement: Supplementary file 1 [file genes-08-00291-s001.zip › Supplementary Files/Supplementary_File_9.xlsx]

## Sheet: VS
id	Annotation	logFC	logCPM	PValue	FDR	VSEarly-rsem-outdir	VSLate-rsem-outdir
DN67794-c1-g2	disease resistance RPP13 3 isoform X1 [Oryza brachyantha]	-17.7468	11.3775	1.92e-18	2.5e-13	4144.84	0
DN75795-c0-g10	dehydrin partial [Hordeum vulgare spontaneum]	-16.1292	9.76012	5.22e-16	1.64e-11	3578.79	0
DN68620-c0-g4	actin depolymerization factor [Hordeum vulgare vulgare]	-15.7178	9.34892	2.17e-15	4.93e-11	1403.45	0
DN67220-c0-g3	low-temperature-induced 65 kDa	-15.7152	9.34629	2.19e-15	4.93e-11	399.377	0
DN73569-c0-g2	senescence-associated 12 [Zea mays]	-14.5609	8.19285	1.19e-13	1.87e-09	293.009	0
DN70007-c0-g1	disease resistance RPP13 [Oryza sativa Japonica Group]	-14.4645	8.09655	1.66e-13	2.14e-09	86.457	0
DN72045-c3-g3	Reticulon B2	-14.4081	8.0402	2.02e-13	2.27e-09	143.824	0
DN74913-c0-g4	Abscisic stress-ripening 1	-14.2125	7.84484	3.97e-13	3.67e-09	459.587	0
DN67531-c1-g2	Senescence-associated expressed [Oryza sativa Japonica Group]	-14.1881	7.82043	4.32e-13	3.71e-09	195.658	0
DN75827-c1-g1	cysteine synthase	-14.1619	7.79431	4.72e-13	3.71e-09	197.329	0
DN72714-c1-g2	---NA---	-13.897	7.52974	1.18e-12	8.08e-09	174.705	0
DN71760-c3-g1	tryptophan--tRNA cytoplasmic	-13.8514	7.48424	1.38e-12	9.05e-09	112.412	0
DN67405-c0-g1	receptor kinase At4g00960 isoform X1 [Oryza sativa Japonica Group]	-13.8329	7.46579	1.47e-12	9.27e-09	99.229	0
DN66738-c0-g3	C-terminal region family expressed [Oryza sativa Japonica Group]	-13.7316	7.36465	2.09e-12	1.13e-08	168.368	0
DN58813-c0-g2	haloacid dehalogenase-like hydrolase superfamily partial	-13.7106	7.34371	2.25e-12	1.18e-08	125.595	0
DN71581-c0-g2	methionine sulfoxide reductase	-13.6777	7.31083	2.52e-12	1.26e-08	162.878	0
DN74062-c0-g1	Os05g0408300 [Oryza sativa Japonica Group]	-13.6732	7.30633	2.56e-12	1.26e-08	89.322	0
DN74825-c0-g3	glycerate dehydrogenase	-13.6028	7.23613	3.25e-12	1.51e-08	94.509	0
DN67911-c0-g1	---NA---	-13.5712	7.20455	3.63e-12	1.63e-08	468.311	0
DN69941-c4-g5	Glucan endo-1,3-beta-glucosidase	-13.4698	7.10336	5.14646e-12	1.97536e-08	415.751	0
id	Annotation	logFC	logCPM	PValue	FDR	VSEarly-rsem-outdir	VSLate-rsem-outdir
DN48977-c0-g1	jasmonate-induced homolog [Beta vulgaris vulgaris]	16.621	10.252	9.51e-17	3.74e-12	0	1492.34
DN77640-c2-g5	Plasma membrane ATPase	15.1524	8.78443	1.54e-14	3.02e-10	0	337.521
DN67475-c0-g1	jasmonate-induced homolog [Beta vulgaris vulgaris]	14.9207	11.7498	3.18e-18	2.5e-13	0.119	4460.05
DN63143-c0-g1	ferredoxin [Zea mays]	14.8674	8.49973	4.12e-14	7.21e-10	0	499.531
DN77640-c2-g5	Plasma membrane ATPase	14.4461	8.07902	1.77e-13	2.14e-09	0	264.576
DN70090-c5-g5	calvin cycle CP12- chloroplastic-like	14.3867	8.01972	2.17e-13	2.28e-09	0	647.127
DN72623-c0-g3	hypothetical protein TRIUR3-16979	14.2209	7.85426	3.85e-13	3.67e-09	0	257.544
DN71717-c0-g1	4-hydroxy-3-methylbut-2-en-1-yl diphosphate synthase (ferredoxin) chloroplastic [Citrus sinensis]	14.0517	7.68537	6.9136e-13	5.18062e-09	0	74.273
DN67220-c0-g3	low-temperature-induced 65 kDa	13.915	7.54905	1.11e-12	7.93e-09	0	127.671
DN75620-c1-g7	xylanase inhibitor 1-like [Setaria italica]	13.7851	7.4194	1.74e-12	1.05e-08	0	143.734
DN71298-c2-g1	actin-depolymerizing factor 7	13.7387	7.37318	2.04e-12	1.13e-08	0	239.996
DN74771-c0-g2	seed maturation expressed [Oryza sativa Japonica Group]	13.7346	7.36906	2.07e-12	1.13e-08	0	119.404
DN44989-c0-g3	pore-forming toxin Hfr-2	13.6154	7.25027	3.12e-12	1.49e-08	0	148.001
DN61512-c0-g1	Chlorophyll a-b binding chloroplastic	13.5444	7.17947	3.98e-12	1.71e-08	0	247.489
DN74094-c0-g1	---NA---	13.5416	7.17664	4.02e-12	1.71e-08	0	84.88
DN71637-c1-g3	---NA---	13.4727	7.10799	5.09e-12	1.98e-08	0	1369.92
DN75380-c1-g4	---NA---	13.4507	7.08604	5.5e-12	1.98e-08	0	107.368
DN75693-c0-g3	CBL-interacting kinase 31	13.2275	6.86364	1.19e-11	3.42e-08	0	151.107
DN71405-c0-g3	Os03g0821100 [Oryza sativa Japonica Group]	13.2097	6.84594	1.26e-11	3.44e-08	0	748.458

## Sheet: BS
id	Annotation	logFC	logCPM	PValue	FDR	BSEarly-rsem-outdir	BSLate-rsem-outdir
DN67274-c0-g1	beta-glucosidase [Triticum aestivum]	-18.0032	11.1777	7.92e-19	1.95e-13	1236.29	0
DN74020-c1-g1	subtilisin-like protease	-16.7751	9.94981	5.58e-17	6.85e-12	439.14	0
DN64789-c0-g1	Cytochrome P450 87A3	-15.6043	8.77931	3.22e-15	1.98e-10	235.428	0
DN71028-c1-g3	Os11g0582500 [Oryza sativa Japonica Group]	-15.406	8.58118	6.39e-15	2.55e-10	387.315	0
DN66476-c0-g1	palladin-like [Brachypodium distachyon]	-15.3074	8.48262	8.99e-15	2.55e-10	592.934	0
DN72445-c0-g5	Subtilisin-like protease	-15.2662	8.44141	1.04e-14	2.55e-10	503.834	0
DN68353-c0-g5	proline-rich -like [Oryza sativa Japonica Group]	-15.074	8.24931	2.02e-14	4.5e-10	454.286	0
DN68353-c0-g5	proline-rich -like [Oryza sativa Japonica Group]	-15.0413	8.21665	2.26e-14	4.63e-10	361.023	0
DN75434-c1-g1	GDSL esterase lipase At5g45950-like [Brachypodium distachyon]	-14.6539	7.82956	8.63e-14	1.53e-09	148.933	0
DN71028-c1-g3	Os11g0582500 [Oryza sativa Japonica Group]	-14.6502	7.82588	8.74e-14	1.53e-09	264.92	0
DN67794-c1-g4	mannose glucose-specific lectin isoform X1 [Oryza sativa Japonica Group]	-14.5788	7.75456	1.12e-13	1.83e-09	189.756	0
DN21061-c0-g1	---NA---	-14.4925	7.66828	1.51e-13	2.31e-09	366.755	0
DN63584-c0-g1	lipid binding [Zea mays]	-14.4132	7.58904	1.98e-13	2.82e-09	510.141	0
DN71028-c1-g2	YLS3-like [Oryza brachyantha]	-14.3857	7.56163	2.18e-13	2.82e-09	295.836	0
DN51268-c0-g1	proline-rich -like [Oryza sativa Japonica Group]	-14.3852	7.56108	2.18e-13	2.82e-09	208.757	0
DN71718-c0-g7	---NA---	-14.3333	7.50922	2.61e-13	3.21e-09	387.007	0
DN67274-c0-g1	beta-glucosidase [Triticum aestivum]	-14.2925	7.46848	3.01e-13	3.47e-09	91.827	0
DN71234-c0-g1	3-oxoacyl-[acyl-carrier- ] reductase 4-like	-14.283	7.45901	3.11e-13	3.47e-09	103.722	0
DN59566-c0-g1	AAA ATPase containing von Willebrand factor type A precursor [Zea mays]	-14.2638	7.43986	3.32e-13	3.55e-09	373.297	0
DN76347-c1-g1	Cycloartenol synthase	-14.0931	7.2694	5.99e-13	5.98e-09	60.459	0
id	Annotation	logFC	logCPM	PValue	FDR	BSEarly-rsem-outdir	BSLate-rsem-outdir
DN61512-c0-g1	Chlorophyll a-b binding chloroplastic	15.3296	8.5054	8.33e-15	2.55e-10	0	592.308
DN69034-c2-g4	indole-2-monooxygenase-like [Setaria italica]	15.2951	8.4709	9.38e-15	2.55e-10	0	212.145
DN72148-c0-g1	[Hordeum vulgare vulgare]	14.0887	7.26634	6.09e-13	5.98e-09	0	434.384
DN55665-c0-g1	Caffeic acid 3-O-methyltransferase	13.9988	7.17671	8.29e-13	7.02e-09	0	216.027
DN71718-c0-g3	B22EL8 [Hordeum vulgare]	13.9393	7.11728	1.02e-12	7.82e-09	0	304.926
DN73321-c1-g2	heat shock 70 kDa 4 [Zea mays]	13.8734	7.05156	1.28e-12	9.25e-09	0	46.498
DN77640-c2-g5	Plasma membrane ATPase	13.6676	6.84639	2.6e-12	1.56e-08	0	82.405
DN63345-c0-g2	H2A2-WHEAT ame: Full=Histone	13.5986	6.7776	3.3e-12	1.84e-08	0	425.87
DN66077-c0-g2	---NA---	13.4924	6.67174	4.77e-12	2.17e-08	0	62.813
DN77968-c0-g2	CCR4-NOT transcription complex subunit 1	13.4569	6.63631	5.39e-12	2.41e-08	0	14.228
DN62663-c0-g1	binding [Zea mays]	13.4378	6.61726	5.77e-12	2.53e-08	0	90.674
DN73510-c1-g3	cyclophilin [Saccharum hybrid cultivar R570]	13.4245	6.60408	6.02e-12	2.56e-08	0	361.205
DN73321-c1-g2	heat shock 70 kDa 4 [Zea mays]	13.4235	6.60306	6.04e-12	2.56e-08	0	30.797
DN77640-c2-g5	Plasma membrane ATPase	13.3809	6.56064	7e-12	2.82e-08	0	67.728
DN72435-c3-g1	malate dehydrogenase [Oryza sativa Japonica Group]	13.3746	6.55433	7.16e-12	2.84e-08	0	63.749
DN69113-c1-g3	chlorophyll a-b binding chloroplastic-like	13.3533	6.53308	7.69e-12	2.95e-08	0	244.132
DN75423-c2-g1	TPA: 40S ribosomal S6 [Zea mays]	13.2555	6.4357	1.08e-11	3.95e-08	0	89.855
DN63095-c0-g1	Heat shock 83	13.132	6.31267	1.65e-11	5.33e-08	0	31.782
DN76024-c0-g4	xylose isomerase	13.064	6.24503	2.09e-11	6.25e-08	0	46.683
DN66512-c0-g1	0S ribosomal L27a-3 [Zea mays]	13.0228	6.20395	2.40353e-11	6.40916e-08	0	142.701

## Sheet: AS
id	Annotation	logFC	logCPM	PValue	FDR	ASEarly_rsem_outdir	ASLate_rsem_outdir
DN71291_c3_g19	omega-gliadin	-15.9672	9.93556	1.24e-15	3.38e-11	9128.93	0
DN47270_c0_g3	---NA---	-15.8943	9.86256	1.6e-15	3.73e-11	8678.78	0
DN74357_c2_g16	avenin [Triticum aestivum]	-15.6231	9.59093	4.08e-15	8.34e-11	9878.11	0
DN59443_c0_g4	---NA---	-15.1646	9.13154	2e-14	2.72e-10	388.131	0
DN72641_c0_g3	puroindoline b [Triticum aestivum]	-15.0674	9.03403	2.8e-14	3.26e-10	753.163	0
DN68496_c0_g1	gamma gliadin	-15.0494	12.7149	4.93e-19	8.05e-14	3984.75	0.126
DN72564_c0_g2	grain softness -1 [Aegilops tauschii]	-15.0324	8.99896	3.15e-14	3.43e-10	1922.35	0
DN70243_c4_g9	---NA---	-14.837	8.80301	6.21e-14	5.63e-10	6298.89	0
DN70544_c1_g6	alpha prolamin	-14.7867	8.75251	7.39e-14	6.06e-10	4326.92	0
DN64085_c0_g4	---NA---	-14.7525	11.5249	5.06e-18	4.14e-13	10384.7	0.379
DN72832_c0_g3	dimeric alpha-amylase inhibitor	-14.7313	8.69696	8.94e-14	6.96e-10	3319.6	0
DN69441_c1_g3	low molecular weight glutenin subunit	-14.6082	8.5734	1.37e-13	9.73e-10	3012.76	0
DN59443_c0_g4	---NA---	-14.562	8.52709	1.61e-13	1.09e-09	407.323	0
DN69288_c0_g4	---NA---	-14.4566	8.42122	2.31e-13	1.51e-09	784.11	0.006
DN64085_c0_g6	---NA---	-14.3653	8.32955	3.17e-13	1.92e-09	1599.69	0
DN74699_c0_g16	avenin	-14.3326	8.29681	3.55e-13	2.07e-09	1506.5	0
DN69288_c0_g14	---NA---	-14.295	8.25895	4.04e-13	2.28e-09	700.921	0
DN75649_c0_g14	avenin partial	-14.1803	8.14375	6.02e-13	2.98e-09	1070.86	0
DN75629_c2_g22	alpha prolamin	-14.1257	8.0889	7.26e-13	3.3e-09	1420.1	0
DN72117_c0_g1	hypothetical protein TRIUR3_06809	-14.0057	7.96825	1.1e-12	4.49e-09	406.848	0
id	Annotation	logFC	logCPM	PValue	FDR	ASEarly_rsem_outdir	ASLate_rsem_outdir
DN67428_c0_g1	MLP 423	15.302	9.27788	7.42e-14	6.06e-10	0	512.786
DN67794_c1_g7	mannose glucose-specific lectin isoform X1 [Oryza sativa Japonica Group]	14.3735	8.3541	1.84e-12	6.12e-09	0	141.169
DN75961_c0_g7	Aspartic ase Asp1	13.9403	7.92443	8.18e-12	1.88e-08	0	125.305
DN75405_c0_g1	Os09g0413600 [Oryza sativa Japonica Group]	13.7475	7.73353	1.59e-11	3.03e-08	0	133.698
DN77640_c2_g5	Plasma membrane ATPase	13.4375	7.42706	4.62e-11	7.7e-08	0	113.315
DN63199_c0_g2	proline-rich 4-like [Setaria italica]	13.3837	7.37391	5.56e-11	8.91e-08	0	216.182
DN72329_c1_g8	glutathione S-transferase 3 [Brachypodium distachyon]	13.3658	7.35629	5.93e-11	9.4e-08	0	58.035
DN63617_c0_g1	---NA---	13.3352	7.32615	6.59e-11	1.03e-07	0	231.364
DN75961_c0_g7	Aspartic ase Asp1	13.259	7.25098	8.54e-11	1.25e-07	0	102.778
DN69949_c3_g2	Non-specific lipid-transfer 2G	13.1322	7.12606	1.32e-10	1.78e-07	0	523.366
DN71111_c0_g1	5a2 precursor [Zea mays]	13.0441	7.03934	1.79e-10	2.3e-07	0	318.745
DN69126_c0_g2	BURP domain-containing 3-like	12.8765	6.87461	3.18e-10	3.66e-07	0	141.435
DN67582_c1_g2	[Hordeum vulgare vulgare]	12.8334	6.83233	3.69e-10	4.1e-07	0	43.732
DN69034_c2_g4	indole-2-monooxygenase-like [Setaria italica]	12.7963	6.79593	4.19e-10	4.51e-07	0	44.497
DN74608_c0_g1	Os02g0195500 [Oryza sativa Japonica Group]	12.7744	6.77437	4.51e-10	4.75e-07	0	25.68
DN66006_c0_g1	patatin 2	12.7669	6.76711	4.64e-10	4.86e-07	0	53.889
DN64727_c0_g1	---NA---	12.6985	6.70005	5.83e-10	5.88e-07	0	156.92
DN71111_c0_g1	hypothetical protein F775_44023	12.6724	6.67441	6.42e-10	6.36e-07	0	327.821
DN67794_c1_g7	mannose glucose-specific lectin isoform X1	12.6484	6.65092	6.94006e-10	6.82961e-07	0	61.84
DN73510_c1_g3	cyclophilin [Saccharum hybrid cultivar R570]	12.6158	6.61901	7.76576e-10	7.43867e-07	0	251.57
